# Supplementary material for: Circadian regulation of chemotherapy-induced peripheral neuropathic pain and the underlying transcriptomic landscape
Source: Sci Rep. 2020 Aug 14;10:13844. doi: 10.1038/s41598-020-70757-w (PMC7427990; doi:10.1038/s41598-020-70757-w)
Supplement: Supplementary file 2 — Supplementary Table S1. [file 41598_2020_70757_MOESM2_ESM.xlsx]

## Sheet: Sheet1
Circadian regulation of chemotherapy-induced peripheral neuropathic pain and the underlying transcriptomic landscape
Hee Kee Kim1,8, Sun-Yeul Lee2,3,8, Nobuya Koike4, Eunju Kim2, Marvin Wirianto2, Mark J. Burish5, Kazuhiro Yagita4, Hyun Kyoung Lee6, Zheng Chen2, Jin Mo Chung7, Salahadin Abdi1, Seung-Hee Yoo2§
1. Department of Pain Medicine, Division of Anesthesiology, Critical Care and Pain Medicine, The University of Texas MD Anderson Cancer Center, Houston, TX 77030, USA
2. Department of Biochemistry and Molecular Biology, The University of Texas Health Science Center at Houston, 6431 Fannin St., Houston, TX 77030, USA
3. Department of Anesthesiology and Pain Medicine, Chungnam National University Hospital, Daejeon, South Korea
4. Department of Physiology and Systems Bioscience, Graduate School of Medical Science, Kyoto Prefectural University of Medicine, Kyoto, Japan
5. Department of Neurosurgery, The University of Texas Health Science Center at Houston, 6400 Fannin St., Houston, TX 77030, USA
6. Department of Pediatrics, Baylor College of Medicine, Neurological Research Institute, Texas Children’s Hospital, Houston, Texas 77030, USA
7. Department of Neuroscience, Cell Biology and Anatomy, University of Texas Medical Branch, Galveston, TX, USA
8. These authors contributed equally to this work.
§: To whom correspondence should be addressed.

## Sheet: Annotation
hits	Gene ID	Type	Tax ID	Homologene Gene ID	Homologene Gene Tax ID	Gene Symbol	Description	Biological Process (GO)	GO:0001525 angiogenesis	GO:0032835 glomerulus development	rno05200 Pathways in cancer	GO:0060485 mesenchyme development	R-RNO-3000157 Laminin interactions	GO:0048729 tissue morphogenesis	GO:0043062 extracellular structure organi	GO:0030855 epithelial cell differentiatio	GO:0032964 collagen biosynthetic process	GO:0001570 vasculogenesis	GO:0030111 regulation of Wnt signaling pa	R-RNO-5635838 Activation of SMO	GO:0034144 negative regulation of toll-li	GO:0043405 regulation of MAP kinase activ	GO:0048545 response to steroid hormone	GO:0009914 hormone transport	GO:1900087 positive regulation of G1/S tr	GO:0038066 p38MAPK cascade	R-RNO-397014 Muscle contraction	GO:0048598 embryonic morphogenesis
Ckm	24265	symbol	R. norvegicus	24265	R. norvegicus	Ckm	creatine kinase, M-type	GO:0046314 phosphocreatine biosynthetic process;GO:0006603 phosphocreatine metabolic process;GO:0042396 phosphagen biosynthetic process	0	0	0	0	0	0	0	0	0	0	0	0	0	0	0	0	0	0	0	0
Tnnt3	24837	gene_synonym	R. norvegicus	24837	R. norvegicus	Tnnt2	troponin T2, cardiac type	GO:0032972 regulation of muscle filament sliding speed;GO:0032971 regulation of muscle filament sliding;GO:0055009 atrial cardiac muscle tissue morphogenesis	0	0	0	0	0	1	0	0	0	0	0	0	0	0	0	0	0	0	1	0
Acta1	29437	symbol	R. norvegicus	29437	R. norvegicus	Acta1	actin, alpha 1, skeletal muscle	GO:0043503 skeletal muscle fiber adaptation;GO:0030240 skeletal muscle thin filament assembly;GO:0090131 mesenchyme migration	1	0	0	1	0	1	0	0	0	0	0	0	0	0	1	0	0	0	1	0
Ccdc103	498006	symbol	R. norvegicus	498006	R. norvegicus	Ccdc103	coiled-coil domain containing 103	GO:0036159 inner dynein arm assembly;GO:0036158 outer dynein arm assembly;GO:0071907 determination of digestive tract left/right asymmetry	0	0	0	0	0	1	0	0	0	1	0	0	0	0	0	0	0	0	0	1
LOC103692984	103692984	Gene_ID	R. norvegicus	103692984	R. norvegicus	LOC103692984	uncharacterized LOC103692984		0	0	0	0	0	0	0	0	0	0	0	0	0	0	0	0	0	0	0	0
Apold1	444983	symbol	R. norvegicus	444983	R. norvegicus	Apold1	apolipoprotein L domain containing 1	GO:0042118 endothelial cell activation;GO:0045601 regulation of endothelial cell differentiation;GO:0045446 endothelial cell differentiation	1	0	0	0	0	0	0	1	0	1	0	0	0	0	0	0	0	0	0	0
Ctxn3	100188934	symbol	R. norvegicus	100188934	R. norvegicus	Ctxn3	cortexin 3		0	0	0	0	0	0	0	0	0	0	0	0	0	0	0	0	0	0	0	0
Krt2	406228	symbol	R. norvegicus	406228	R. norvegicus	Krt2	keratin 2	GO:0032980 keratinocyte activation;GO:0003334 keratinocyte development;GO:0051546 keratinocyte migration	1	0	0	0	0	0	0	1	0	0	0	0	0	0	0	0	0	0	0	0
Lrrc26	311803	symbol	R. norvegicus	311803	R. norvegicus	Lrrc26	leucine rich repeat containing 26	GO:1903818 positive regulation of voltage-gated potassium channel activity;GO:1901018 positive regulation of potassium ion transmembrane transporter activity;GO:1901381 positive regulation of potassium ion transmembrane transport	0	0	0	0	0	0	0	0	0	0	0	0	0	0	0	0	0	0	0	0
Trim54	362708	symbol	R. norvegicus	362708	R. norvegicus	Trim54	tripartite motif-containing 54	GO:0007026 negative regulation of microtubule depolymerization;GO:0031114 regulation of microtubule depolymerization;GO:1901880 negative regulation of protein depolymerization	0	0	0	0	0	0	0	0	0	0	0	0	0	0	0	0	0	0	0	0
Grp	171101	symbol	R. norvegicus	171101	R. norvegicus	Grp	gastrin releasing peptide	GO:1900738 positive regulation of phospholipase C-activating G protein-coupled receptor signaling pathway;GO:0036343 psychomotor behavior;GO:1900736 regulation of phospholipase C-activating G protein-coupled receptor signaling pathway	0	0	0	0	0	0	0	0	0	0	0	0	0	0	0	1	0	0	0	0
Ciart	365871	symbol	R. norvegicus	365871	R. norvegicus	Ciart	circadian associated repressor of transcription	GO:0045475 locomotor rhythm;GO:0032922 circadian regulation of gene expression;GO:0048512 circadian behavior	0	0	0	0	0	0	0	0	0	0	0	0	0	0	0	0	0	0	0	0
Depdc1b	310074	symbol	R. norvegicus	310074	R. norvegicus	Depdc1b	DEP domain containing 1B	GO:0030177 positive regulation of Wnt signaling pathway;GO:0030111 regulation of Wnt signaling pathway;GO:0016055 Wnt signaling pathway	0	0	0	0	0	0	0	0	0	0	1	0	0	0	0	0	0	0	0	0
Gbx2	114500	symbol	R. norvegicus	114500	R. norvegicus	Gbx2	gastrulation brain homeobox 2	GO:0021555 midbrain-hindbrain boundary morphogenesis;GO:0021568 rhombomere 2 development;GO:0021930 cerebellar granule cell precursor proliferation	1	0	0	1	0	1	0	0	0	0	0	0	0	0	0	0	0	0	0	1
Shisa2	498528	symbol	R. norvegicus	498528	R. norvegicus	Shisa2	shisa family member 2	GO:0040037 negative regulation of fibroblast growth factor receptor signaling pathway;GO:0040036 regulation of fibroblast growth factor receptor signaling pathway;GO:0008543 fibroblast growth factor receptor signaling pathway	0	0	0	0	0	0	0	0	0	0	1	0	0	0	0	0	0	0	0	0
Spc24	363028	symbol	R. norvegicus	363028	R. norvegicus	Spc24	SPC24 component of NDC80 kinetochore complex		0	0	0	0	0	0	0	0	0	0	0	0	0	0	0	0	0	0	0	0
Ch25h	309527	symbol	R. norvegicus	309527	R. norvegicus	Ch25h	cholesterol 25-hydroxylase	GO:0035754 B cell chemotaxis;GO:0048247 lymphocyte chemotaxis;GO:0072676 lymphocyte migration	0	0	0	0	0	0	0	0	0	0	0	0	0	0	0	0	0	0	0	0
Pmfbp1	171414	symbol	R. norvegicus	171414	R. norvegicus	Pmfbp1	polyamine modulated factor 1 binding protein 1	GO:0007283 spermatogenesis;GO:0048232 male gamete generation;GO:0007276 gamete generation	0	0	0	0	0	0	0	0	0	0	0	0	0	0	0	0	0	0	0	0
Lrrc29	502201	symbol	R. norvegicus	502201	R. norvegicus	Lrrc29	leucine rich repeat containing 29	GO:0031146 SCF-dependent proteasomal ubiquitin-dependent protein catabolic process;GO:0043161 proteasome-mediated ubiquitin-dependent protein catabolic process;GO:0006511 ubiquitin-dependent protein catabolic process	0	0	0	0	0	0	0	0	0	0	0	0	0	0	0	0	0	0	0	0
Dbp	24309	symbol	R. norvegicus	24309	R. norvegicus	Dbp	D-box binding PAR bZIP transcription factor	GO:0001889 liver development;GO:0061008 hepaticobiliary system development;GO:0007623 circadian rhythm	0	0	0	0	0	0	0	0	0	0	0	0	0	0	0	0	0	0	0	0
Olr34	404894	symbol	R. norvegicus	404894	R. norvegicus	Olr34	olfactory receptor 34	GO:0050911 detection of chemical stimulus involved in sensory perception of smell;GO:0050907 detection of chemical stimulus involved in sensory perception;GO:0050906 detection of stimulus involved in sensory perception	0	0	0	0	0	0	0	0	0	0	0	0	0	0	0	0	0	0	0	0
Napsa	60575	symbol	R. norvegicus	60575	R. norvegicus	Napsa	napsin A aspartic peptidase	GO:0043129 surfactant homeostasis;GO:0048875 chemical homeostasis within a tissue;GO:0033619 membrane protein proteolysis	0	0	0	0	0	0	0	0	0	0	0	0	0	0	0	0	0	0	0	0
Tmem270	288604	symbol	R. norvegicus	288604	R. norvegicus	Tmem270	transmembrane protein 270		0	0	0	0	0	0	0	0	0	0	0	0	0	0	0	0	0	0	0	0
Thrsp	25357	symbol	R. norvegicus	25357	R. norvegicus	Thrsp	thyroid hormone responsive	GO:0010866 regulation of triglyceride biosynthetic process;GO:0019432 triglyceride biosynthetic process;GO:0090207 regulation of triglyceride metabolic process	0	0	0	0	0	0	0	0	0	0	0	0	0	0	0	0	0	0	0	0
Pvalb	25269	symbol	R. norvegicus	25269	R. norvegicus	Pvalb	parvalbumin	GO:0090102 cochlea development;GO:0048839 inner ear development;GO:0043583 ear development	0	0	0	0	0	0	0	0	0	0	0	0	0	0	0	0	0	0	0	1
Muc1	24571	symbol	R. norvegicus	24571	R. norvegicus	Muc1	mucin 1, cell surface associated	GO:0006977 DNA damage response, signal transduction by p53 class mediator resulting in cell cycle arrest;GO:0090240 positive regulation of histone H4 acetylation;GO:0072431 signal transduction involved in mitotic G1 DNA damage checkpoint	0	0	0	0	0	0	0	1	0	0	0	0	0	0	0	0	1	1	0	0
Cep295nl	498028	symbol	R. norvegicus	498028	R. norvegicus	Cep295nl	CEP295 N-terminal like	GO:0046599 regulation of centriole replication;GO:0010824 regulation of centrosome duplication;GO:0007099 centriole replication	0	0	0	0	0	0	0	0	0	0	0	0	0	0	0	0	0	0	0	0
Rab20	689377	symbol	R. norvegicus	689377	R. norvegicus	Rab20	RAB20, member RAS oncogene family	GO:0090383 phagosome acidification;GO:0090385 phagosome-lysosome fusion;GO:0051452 intracellular pH reduction	0	0	0	0	0	0	0	0	0	0	0	0	0	0	0	0	0	0	0	0
Cdt1	292071	symbol	R. norvegicus	292071	R. norvegicus	Cdt1	chromatin licensing and DNA replication factor 1	GO:1902426 deactivation of mitotic spindle assembly checkpoint;GO:0090266 regulation of mitotic cell cycle spindle assembly checkpoint;GO:1903504 regulation of mitotic spindle checkpoint	0	0	0	0	0	0	0	0	0	0	0	0	0	0	0	0	1	0	0	0
Rad9b	363924	symbol	R. norvegicus	363924	R. norvegicus	Rad9b	RAD9 checkpoint clamp component B	GO:0031573 intra-S DNA damage checkpoint;GO:0000076 DNA replication checkpoint;GO:0044773 mitotic DNA damage checkpoint	0	0	0	0	0	0	0	0	0	0	0	0	0	0	0	0	1	0	0	0
Nr1d1	252917	symbol	R. norvegicus	252917	R. norvegicus	Nr1d1	nuclear receptor subfamily 1, group D, member 1	GO:0034144 negative regulation of toll-like receptor 4 signaling pathway;GO:0061889 negative regulation of astrocyte activation;GO:0070859 positive regulation of bile acid biosynthetic process	1	0	0	0	0	0	0	0	0	0	0	0	1	0	1	1	0	0	0	0
LOC108351584	108351584	Gene_ID	R. norvegicus	108351584	R. norvegicus	LOC108351584	uncharacterized LOC108351584		0	0	0	0	0	0	0	0	0	0	0	0	0	0	0	0	0	0	0	0
Cyp2j10	313373	symbol	R. norvegicus	313373	R. norvegicus	Cyp2j10	cytochrome P450, family 2, subfamily j, polypeptide 10	GO:0019373 epoxygenase P450 pathway;GO:0043651 linoleic acid metabolic process;GO:0019369 arachidonic acid metabolic process	0	0	0	0	0	0	0	0	0	0	0	0	0	0	0	0	0	0	0	0
Ybx1-ps3	29206	symbol	R. norvegicus	29206	R. norvegicus	Ybx1-ps3	Y box protein 1 related, pseudogene 3	GO:0008150 biological_process	0	0	0	0	0	0	0	0	0	0	0	0	0	0	0	0	0	0	0	0
Ky	315962	symbol	R. norvegicus	315962	R. norvegicus	Ky	kyphoscoliosis peptidase	GO:0007528 neuromuscular junction development;GO:0007517 muscle organ development;GO:0050808 synapse organization	0	0	0	0	0	0	0	0	0	0	0	0	0	0	0	0	0	0	0	0
Rasal3	314596	symbol	R. norvegicus	314596	R. norvegicus	Rasal3	RAS protein activator like 3	GO:0051142 positive regulation of NK T cell proliferation;GO:0051140 regulation of NK T cell proliferation;GO:0051135 positive regulation of NK T cell activation	0	0	1	0	0	0	0	0	0	0	0	0	0	1	0	0	0	0	0	0
Rpl17	291434	symbol	R. norvegicus	291434	R. norvegicus	Rpl17	ribosomal protein L17	GO:1900087 positive regulation of G1/S transition of mitotic cell cycle;GO:0034198 cellular response to amino acid starvation;GO:1902808 positive regulation of cell cycle G1/S phase transition	0	0	0	0	0	0	0	0	0	0	0	0	0	0	0	0	1	0	0	0
Pus7l	315264	symbol	R. norvegicus	315264	R. norvegicus	Pus7l	pseudouridine synthase 7 like	GO:0001522 pseudouridine synthesis;GO:0009451 RNA modification;GO:0016070 RNA metabolic process	0	0	0	0	0	0	0	0	0	0	0	0	0	0	0	0	0	0	0	0
Chchd7	684258	symbol	R. norvegicus	684258	R. norvegicus	Chchd7	coiled-coil-helix-coiled-coil-helix domain containing 7		0	0	0	0	0	0	0	0	0	0	0	0	0	0	0	0	0	0	0	0
Rwdd2a	363110	symbol	R. norvegicus	363110	R. norvegicus	Rwdd2a	RWD domain containing 2A		0	0	0	0	0	0	0	0	0	0	0	0	0	0	0	0	0	0	0	0
Lcat	24530	symbol	R. norvegicus	24530	R. norvegicus	Lcat	lecithin cholesterol acyltransferase	GO:0090107 regulation of high-density lipoprotein particle assembly;GO:0034372 very-low-density lipoprotein particle remodeling;GO:0034370 triglyceride-rich lipoprotein particle remodeling	0	0	0	0	0	0	1	0	0	0	0	0	0	0	1	0	0	0	0	0
Cyp2j4	65210	symbol	R. norvegicus	65210	R. norvegicus	Cyp2j4	cytochrome P450, family 2, subfamily j, polypeptide 4	GO:0035359 negative regulation of peroxisome proliferator activated receptor signaling pathway;GO:1904469 positive regulation of tumor necrosis factor secretion;GO:0019373 epoxygenase P450 pathway	0	0	0	0	0	0	0	0	1	0	0	0	0	0	0	1	0	0	0	0
Atp23	299828	symbol	R. norvegicus	299828	R. norvegicus	Atp23	ATP23 metallopeptidase and ATP synthase assembly factor homolog	GO:0033615 mitochondrial proton-transporting ATP synthase complex assembly;GO:0043461 proton-transporting ATP synthase complex assembly;GO:0034982 mitochondrial protein processing	0	0	0	0	0	0	0	0	0	0	0	0	0	0	0	0	0	0	0	0
Exoc3l4	299338	symbol	R. norvegicus	299338	R. norvegicus	Exoc3l4	exocyst complex component 3-like 4	GO:0051601 exocyst localization;GO:0034629 cellular protein-containing complex localization;GO:0006887 exocytosis	0	0	0	0	0	0	0	0	0	0	0	0	0	0	0	0	0	0	0	0
Fam89a	361441	symbol	R. norvegicus	361441	R. norvegicus	Fam89a	family with sequence similarity 89, member A		0	0	0	0	0	0	0	0	0	0	0	0	0	0	0	0	0	0	0	0
Mutyh	170841	symbol	R. norvegicus	170841	R. norvegicus	Mutyh	mutY DNA glycosylase	GO:0060546 negative regulation of necroptotic process;GO:0060544 regulation of necroptotic process;GO:0060547 negative regulation of necrotic cell death	0	0	0	0	0	0	0	0	0	0	0	0	0	0	0	0	0	0	0	0
Scube3	294297	symbol	R. norvegicus	294297	R. norvegicus	Scube3	signal peptide, CUB domain and EGF like domain containing 3	GO:0045880 positive regulation of smoothened signaling pathway;GO:0008589 regulation of smoothened signaling pathway;GO:0007224 smoothened signaling pathway	0	0	0	0	1	0	0	0	0	0	0	1	0	0	0	0	0	0	0	0
Slc29a1	63997	symbol	R. norvegicus	63997	R. norvegicus	Slc29a1	solute carrier family 29 member 1	GO:0015862 uridine transport;GO:0015864 pyrimidine nucleoside transport;GO:1901642 nucleoside transmembrane transport	0	0	0	0	0	0	0	0	0	0	1	0	0	0	0	0	0	0	0	0
Sp7	300260	symbol	R. norvegicus	300260	R. norvegicus	Sp7	Sp7 transcription factor	GO:2000738 positive regulation of stem cell differentiation;GO:0060218 hematopoietic stem cell differentiation;GO:2000736 regulation of stem cell differentiation	0	0	0	1	0	1	0	0	0	0	0	0	0	0	0	0	0	0	0	0
Zdhhc12	366014	symbol	R. norvegicus	366014	R. norvegicus	Zdhhc12	zinc finger DHHC-type palmitoyltransferase 12	GO:0018230 peptidyl-L-cysteine S-palmitoylation;GO:0018345 protein palmitoylation;GO:0018231 peptidyl-S-diacylglycerol-L-cysteine biosynthetic process from peptidyl-cysteine	0	0	0	0	0	0	0	0	0	0	0	0	0	0	0	0	0	0	0	0
RGD1565033	498014	symbol	R. norvegicus	498014	R. norvegicus	RGD1565033	similar to hypothetical protein LOC284018 isoform b		0	0	0	0	0	0	0	0	0	0	0	0	0	0	0	0	0	0	0	0
Chek1	140583	symbol	R. norvegicus	140583	R. norvegicus	Chek1	checkpoint kinase 1	GO:0035407 histone H3-T11 phosphorylation;GO:2000615 regulation of histone H3-K9 acetylation;GO:0010767 regulation of transcription from RNA polymerase II promoter in response to UV-induced DNA damage	0	0	1	0	0	0	0	0	0	0	0	0	0	0	0	0	1	1	0	0
Fbxl22	363083	symbol	R. norvegicus	363083	R. norvegicus	Fbxl22	F-box and leucine-rich repeat protein 22	GO:0031146 SCF-dependent proteasomal ubiquitin-dependent protein catabolic process;GO:0000086 G2/M transition of mitotic cell cycle;GO:0043161 proteasome-mediated ubiquitin-dependent protein catabolic process	0	0	0	0	0	0	0	0	0	0	0	0	0	0	0	0	1	0	0	0
Gipr	25024	symbol	R. norvegicus	25024	R. norvegicus	Gipr	gastric inhibitory polypeptide receptor	GO:0038192 gastric inhibitory peptide signaling pathway;GO:0032024 positive regulation of insulin secretion;GO:0043950 positive regulation of cAMP-mediated signaling	0	0	0	0	0	0	0	0	0	0	0	0	0	0	0	1	0	0	0	0
Mmp2	81686	symbol	R. norvegicus	81686	R. norvegicus	Mmp2	matrix metallopeptidase 2	GO:0045906 negative regulation of vasoconstriction;GO:0014012 peripheral nervous system axon regeneration;GO:0001542 ovulation from ovarian follicle	1	1	1	1	1	1	1	0	1	0	0	0	0	1	0	0	0	0	0	1
Slco4a1	171144	symbol	R. norvegicus	171144	R. norvegicus	Slco4a1	solute carrier organic anion transporter family, member 4a1	GO:0070327 thyroid hormone transport;GO:0043252 sodium-independent organic anion transport;GO:0042403 thyroid hormone metabolic process	0	0	0	0	0	0	0	0	0	0	0	0	0	0	0	1	0	0	0	0
Lins1	308704	symbol	R. norvegicus	308704	R. norvegicus	Lins1	lines homolog 1	GO:0050890 cognition;GO:0050877 nervous system process;GO:0003008 system process	0	0	0	0	0	0	0	0	0	0	0	0	0	0	0	0	0	0	0	0
Tnnc2	296369	symbol	R. norvegicus	296369	R. norvegicus	Tnnc2	troponin C2, fast skeletal type	GO:0003009 skeletal muscle contraction;GO:0050881 musculoskeletal movement;GO:0006937 regulation of muscle contraction	0	0	0	0	0	0	0	0	0	0	0	0	0	0	0	0	0	0	1	0
Wdyhv1	362914	symbol	R. norvegicus	362914	R. norvegicus	Wdyhv1	WDYHV motif containing 1	GO:0006464 cellular protein modification process;GO:0036211 protein modification process;GO:0043412 macromolecule modification	0	0	0	0	0	0	0	0	0	0	0	0	0	0	0	0	0	0	0	0
Col24a1	499723	symbol	R. norvegicus	499723	R. norvegicus	Col24a1	collagen type XXIV alpha 1 chain	GO:0030903 notochord development;GO:0030199 collagen fibril organization;GO:0002244 hematopoietic progenitor cell differentiation	0	0	0	0	0	0	1	0	0	0	0	0	0	0	0	0	0	0	0	1
Pdpn	54320	symbol	R. norvegicus	54320	R. norvegicus	Pdpn	podoplanin	GO:1901731 positive regulation of platelet aggregation;GO:1904328 regulation of myofibroblast contraction;GO:0060838 lymphatic endothelial cell fate commitment	1	0	0	1	0	1	1	1	0	0	0	0	0	1	0	0	1	0	0	0
Fgfrl1	360903	symbol	R. norvegicus	360903	R. norvegicus	Fgfrl1	fibroblast growth factor receptor-like 1	GO:0060539 diaphragm development;GO:0060412 ventricular septum morphogenesis;GO:0003281 ventricular septum development	0	0	1	0	0	0	0	0	0	0	0	0	0	0	0	0	0	0	0	0
Mir770	100314207	symbol	R. norvegicus	100314207	R. norvegicus	Mir770	microRNA 770	GO:0060291 long-term synaptic potentiation;GO:0050806 positive regulation of synaptic transmission;GO:0048167 regulation of synaptic plasticity	0	0	0	0	0	0	0	0	0	0	0	0	0	0	0	0	0	0	0	0
Kif9	501059	symbol	R. norvegicus	501059	R. norvegicus	Kif9	kinesin family member 9	GO:0071801 regulation of podosome assembly;GO:0071800 podosome assembly;GO:0022617 extracellular matrix disassembly	0	0	0	0	0	0	1	0	0	0	0	0	0	0	0	0	0	0	0	0
Rtbdn	304667	symbol	R. norvegicus	304667	R. norvegicus	Rtbdn	retbindin	GO:0032218 riboflavin transport;GO:0051180 vitamin transport;GO:0015893 drug transport	0	0	0	0	0	0	0	0	0	0	0	0	0	0	0	0	0	0	0	0
LOC685680	685680	Gene_ID	R. norvegicus	685680	R. norvegicus	LOC685680	similar to TPA-induced transmembrane protein		0	0	0	0	0	0	0	0	0	0	0	0	0	0	0	0	0	0	0	0
Slc18a2	25549	symbol	R. norvegicus	25549	R. norvegicus	Slc18a2	solute carrier family 18 member A2	GO:0051610 serotonin uptake;GO:0015842 aminergic neurotransmitter loading into synaptic vesicle;GO:0051412 response to corticosterone	0	0	0	0	0	0	0	0	0	0	0	0	0	0	1	1	0	0	0	0
Nr1d2	259241	symbol	R. norvegicus	259241	R. norvegicus	Nr1d2	nuclear receptor subfamily 1, group D, member 2	GO:2001014 regulation of skeletal muscle cell differentiation;GO:0048641 regulation of skeletal muscle tissue development;GO:0035914 skeletal muscle cell differentiation	0	0	0	0	0	0	0	0	0	0	0	0	0	0	1	0	0	0	0	0
P3h4	59101	symbol	R. norvegicus	59101	R. norvegicus	P3h4	prolyl 3-hydroxylase family member 4 (non-enzymatic)	GO:0017185 peptidyl-lysine hydroxylation;GO:0030199 collagen fibril organization;GO:0032964 collagen biosynthetic process	0	0	0	0	0	0	1	0	1	0	0	0	0	0	0	0	0	0	0	0
Fkbpl	406168	symbol	R. norvegicus	406168	R. norvegicus	Fkbpl	FKBP prolyl isomerase like	GO:1905553 regulation of blood vessel branching;GO:0001569 branching involved in blood vessel morphogenesis;GO:0045765 regulation of angiogenesis	1	0	0	0	0	1	0	0	0	0	0	0	0	0	0	0	0	0	0	0
Rfx4	500818	symbol	R. norvegicus	500818	R. norvegicus	Rfx4	regulatory factor X4	GO:0021914 negative regulation of smoothened signaling pathway involved in ventral spinal cord patterning;GO:0021910 smoothened signaling pathway involved in ventral spinal cord patterning;GO:0021696 cerebellar cortex morphogenesis	0	0	0	0	0	1	0	0	0	0	0	1	0	0	0	0	0	0	0	0
Kcns3	83588	symbol	R. norvegicus	83588	R. norvegicus	Kcns3	potassium voltage-gated channel, modifier subfamily S, member 3	GO:0071805 potassium ion transmembrane transport;GO:0071804 cellular potassium ion transport;GO:0051260 protein homooligomerization	0	0	0	0	0	0	0	0	0	0	0	0	0	0	0	0	0	0	0	0
P2rx2	114115	symbol	R. norvegicus	114115	R. norvegicus	P2rx2	purinergic receptor P2X 2	GO:0003029 detection of hypoxic conditions in blood by carotid body chemoreceptor signaling;GO:0002007 detection of hypoxic conditions in blood by chemoreceptor signaling;GO:0003027 regulation of systemic arterial blood pressure by carotid body chemoreceptor signaling	0	0	0	0	0	0	0	0	0	0	1	0	0	0	0	1	0	0	0	0
Aplnr	83518	symbol	R. norvegicus	83518	R. norvegicus	Aplnr	apelin receptor	GO:0051281 positive regulation of release of sequestered calcium ion into cytosol;GO:1904325 positive regulation of inhibitory G protein-coupled receptor phosphorylation;GO:1904323 regulation of inhibitory G protein-coupled receptor phosphorylation	1	0	0	0	0	0	0	0	0	1	0	0	0	0	0	0	0	0	0	1
Ubap1l	691572	symbol	R. norvegicus	691572	R. norvegicus	Ubap1l	ubiquitin associated protein 1-like	GO:0043162 ubiquitin-dependent protein catabolic process via the multivesicular body sorting pathway;GO:0006511 ubiquitin-dependent protein catabolic process;GO:0019941 modification-dependent protein catabolic process	0	0	0	0	0	0	0	0	0	0	0	0	0	0	0	0	0	0	0	0
S100a4	24615	symbol	R. norvegicus	24615	R. norvegicus	S100a4	S100 calcium-binding protein A4	GO:0043123 positive regulation of I-kappaB kinase/NF-kappaB signaling;GO:0043122 regulation of I-kappaB kinase/NF-kappaB signaling;GO:0007249 I-kappaB kinase/NF-kappaB signaling	0	0	0	0	0	0	0	0	0	0	0	0	0	0	0	0	0	0	0	0
Gal	29141	symbol	R. norvegicus	29141	R. norvegicus	Gal	galanin and GMAP prepropeptide	GO:0051464 positive regulation of cortisol secretion;GO:0051462 regulation of cortisol secretion;GO:2000851 positive regulation of glucocorticoid secretion	0	0	0	0	0	0	0	0	0	0	0	0	0	0	0	1	0	0	0	0
Lpcat2	100359680	symbol	R. norvegicus	100359680	R. norvegicus	Lpcat2	lysophosphatidylcholine acyltransferase 2	GO:0006663 platelet activating factor biosynthetic process;GO:0046469 platelet activating factor metabolic process;GO:0036151 phosphatidylcholine acyl-chain remodeling	0	0	0	0	0	0	0	0	0	0	0	0	0	0	0	0	0	0	0	0
Mical1	294520	symbol	R. norvegicus	294520	R. norvegicus	Mical1	microtubule associated monooxygenase, calponin and LIM domain containing 1	GO:0019417 sulfur oxidation;GO:0043154 negative regulation of cysteine-type endopeptidase activity involved in apoptotic process;GO:2000117 negative regulation of cysteine-type endopeptidase activity	0	0	0	0	0	0	0	0	0	0	0	0	0	0	0	0	0	0	0	0
Zfyve19	499871	symbol	R. norvegicus	499871	R. norvegicus	Zfyve19	zinc finger FYVE-type containing 19	GO:0044878 mitotic cytokinesis checkpoint;GO:0032466 negative regulation of cytokinesis;GO:0010972 negative regulation of G2/M transition of mitotic cell cycle	0	0	0	0	0	0	0	0	0	0	0	0	0	0	0	0	1	0	0	0
Rbm3	114488	symbol	R. norvegicus	114488	R. norvegicus	Rbm3	RNA binding motif protein 3	GO:0048026 positive regulation of mRNA splicing, via spliceosome;GO:0035196 production of miRNAs involved in gene silencing by miRNA;GO:0050685 positive regulation of mRNA processing	0	0	0	0	0	0	0	0	0	0	0	0	0	0	0	0	0	0	0	0
Atxn7l2	310781	symbol	R. norvegicus	310781	R. norvegicus	Atxn7l2	ataxin 7-like 2		0	0	0	0	0	0	0	0	0	0	0	0	0	0	0	0	0	0	0	0
Gpr157	313725	symbol	R. norvegicus	313725	R. norvegicus	Gpr157	G protein-coupled receptor 157	GO:0051482 positive regulation of cytosolic calcium ion concentration involved in phospholipase C-activating G protein-coupled signaling pathway;GO:0060019 radial glial cell differentiation;GO:0007204 positive regulation of cytosolic calcium ion concentration	0	0	0	0	0	0	0	0	0	0	0	0	0	0	0	0	0	0	0	0
Rab37	100364984	symbol	R. norvegicus	100364984	R. norvegicus	Rab37	RAB37, member RAS oncogene family	GO:0032482 Rab protein signal transduction;GO:0007265 Ras protein signal transduction;GO:0007264 small GTPase mediated signal transduction	0	0	0	0	0	0	0	0	0	0	0	0	0	0	0	0	0	0	0	0
Fabp7	80841	symbol	R. norvegicus	80841	R. norvegicus	Fabp7	fatty acid binding protein 7	GO:0060134 prepulse inhibition;GO:0021846 cell proliferation in forebrain;GO:0001964 startle response	1	0	0	0	0	1	0	0	0	0	0	0	0	0	0	0	0	0	0	0
Ezr	54319	symbol	R. norvegicus	54319	R. norvegicus	Ezr	ezrin	GO:1900041 negative regulation of interleukin-2 secretion;GO:0050860 negative regulation of T cell receptor signaling pathway;GO:0001951 intestinal D-glucose absorption	0	0	1	0	0	1	0	1	0	0	0	0	0	1	0	1	0	1	0	0
Tubb2b	291081	symbol	R. norvegicus	291081	R. norvegicus	Tubb2b	tubulin, beta 2B class IIb	GO:1902669 positive regulation of axon guidance;GO:1902667 regulation of axon guidance;GO:0050772 positive regulation of axonogenesis	0	0	0	0	0	0	0	0	0	0	0	0	0	1	0	0	0	0	0	1
Rgcc	117183	symbol	R. norvegicus	117183	R. norvegicus	Rgcc	regulator of cell cycle	GO:0003331 positive regulation of extracellular matrix constituent secretion;GO:1901203 positive regulation of extracellular matrix assembly;GO:0090272 negative regulation of fibroblast growth factor production	1	0	0	1	0	0	1	0	1	0	0	0	0	1	0	1	1	0	0	0
Zbtb2	308126	symbol	R. norvegicus	308126	R. norvegicus	Zbtb2	zinc finger and BTB domain containing 2	GO:0000122 negative regulation of transcription by RNA polymerase II;GO:0045892 negative regulation of transcription, DNA-templated;GO:1903507 negative regulation of nucleic acid-templated transcription	0	0	0	0	0	0	0	0	0	0	0	0	0	0	0	0	0	0	0	0
RT1-CE5	309607	symbol	R. norvegicus	309607	R. norvegicus	RT1-CE5	RT1 class I, locus CE5	GO:0043322 negative regulation of natural killer cell degranulation;GO:0043323 positive regulation of natural killer cell degranulation;GO:0002728 negative regulation of natural killer cell cytokine production	0	0	0	0	0	0	0	0	0	0	0	0	0	0	0	1	0	0	0	0
Pak1ip1	361232	symbol	R. norvegicus	361232	R. norvegicus	Pak1ip1	PAK1 interacting protein 1	GO:1901796 regulation of signal transduction by p53 class mediator;GO:0060021 roof of mouth development;GO:0042273 ribosomal large subunit biogenesis	0	0	0	0	0	0	0	0	0	0	0	0	0	0	0	0	0	0	0	0
Asphd2	364948	symbol	R. norvegicus	364948	R. norvegicus	Asphd2	aspartate beta-hydroxylase domain containing 2	GO:0018193 peptidyl-amino acid modification;GO:0055114 oxidation-reduction process;GO:0006464 cellular protein modification process	0	0	0	0	0	0	0	0	0	0	0	0	0	0	0	0	0	0	0	0
RGD1597339	690349	symbol	R. norvegicus	690349	R. norvegicus	RGD1597339	uncharacterized protein LOC690349		0	0	0	0	0	0	0	0	0	0	0	0	0	0	0	0	0	0	0	0
Ndufaf8	690871	symbol	R. norvegicus	690871	R. norvegicus	Ndufaf8	NADH:ubiquinone oxidoreductase complex assembly factor 8	GO:0032981 mitochondrial respiratory chain complex I assembly;GO:0010257 NADH dehydrogenase complex assembly;GO:0033108 mitochondrial respiratory chain complex assembly	0	0	0	0	0	0	0	0	0	0	0	0	0	0	0	0	0	0	0	0
Wdr90	102555298	symbol	R. norvegicus	102555298	R. norvegicus	Wdr90	WD repeat domain 90	GO:0060271 cilium assembly;GO:0044782 cilium organization;GO:0120031 plasma membrane bounded cell projection assembly	0	0	0	0	0	0	0	0	0	0	0	0	0	0	0	0	0	0	0	0
Nrn1	83834	symbol	R. norvegicus	83834	R. norvegicus	Nrn1	neuritin 1	GO:2000300 regulation of synaptic vesicle exocytosis;GO:1902803 regulation of synaptic vesicle transport;GO:0016079 synaptic vesicle exocytosis	0	0	0	0	0	0	0	0	0	0	0	0	0	0	0	1	0	0	0	0
Tlr2	310553	symbol	R. norvegicus	310553	R. norvegicus	Tlr2	toll-like receptor 2	GO:0052063 induction by symbiont of defense-related host nitric oxide production;GO:0052347 positive regulation by symbiont of defense-related host nitric oxide production;GO:0052559 induction by symbiont of host immune response	0	0	1	0	1	0	0	0	0	0	1	0	1	1	1	1	0	0	0	0
RGD1565498	500843	symbol	R. norvegicus	500843	R. norvegicus	RGD1565498	similar to Hypothetical protein LOC270802	GO:1904262 negative regulation of TORC1 signaling;GO:0042149 cellular response to glucose starvation;GO:0034198 cellular response to amino acid starvation	0	0	0	0	0	0	0	0	0	0	0	0	0	0	0	0	0	0	0	0
Rwdd3	65026	symbol	R. norvegicus	65026	R. norvegicus	Rwdd3	RWD domain containing 3	GO:1902073 positive regulation of hypoxia-inducible factor-1alpha signaling pathway;GO:1902071 regulation of hypoxia-inducible factor-1alpha signaling pathway;GO:1900039 positive regulation of cellular response to hypoxia	0	0	0	0	0	0	0	0	0	0	0	0	0	0	0	0	0	1	0	0
Dbndd1	361437	symbol	R. norvegicus	361437	R. norvegicus	Dbndd1	dysbindin domain containing 1		0	0	0	0	0	0	0	0	0	0	0	0	0	0	0	0	0	0	0	0
Tox2	311615	symbol	R. norvegicus	311615	R. norvegicus	Tox2	TOX high mobility group box family member 2	GO:0008585 female gonad development;GO:0034698 response to gonadotropin;GO:0046545 development of primary female sexual characteristics	0	0	0	0	0	0	0	0	0	0	0	0	0	0	0	0	0	0	0	0
Hapln1	29331	symbol	R. norvegicus	29331	R. norvegicus	Hapln1	hyaluronan and proteoglycan link protein 1	GO:0001501 skeletal system development;GO:0007417 central nervous system development;GO:0007155 cell adhesion	0	0	0	0	1	0	0	0	0	0	0	0	0	0	0	0	0	0	0	0
Eya2	156826	symbol	R. norvegicus	156826	R. norvegicus	Eya2	EYA transcriptional coactivator and phosphatase 2	GO:0097345 mitochondrial outer membrane permeabilization;GO:2001240 negative regulation of extrinsic apoptotic signaling pathway in absence of ligand;GO:1902110 positive regulation of mitochondrial membrane permeability involved in apoptotic process	0	0	0	0	0	0	0	0	0	0	0	0	0	0	0	0	0	1	0	0
LOC103691005	103691005	Gene_ID	R. norvegicus	103691005	R. norvegicus	LOC103691005	zinc finger protein 679-like	GO:0006355 regulation of transcription, DNA-templated;GO:1903506 regulation of nucleic acid-templated transcription;GO:0006351 transcription, DNA-templated	0	0	0	0	0	0	0	0	0	0	0	0	0	0	0	0	0	0	0	0
Slc28a2	60423	symbol	R. norvegicus	60423	R. norvegicus	Slc28a2	solute carrier family 28 member 2	GO:0015860 purine nucleoside transmembrane transport;GO:1901642 nucleoside transmembrane transport;GO:0072530 purine-containing compound transmembrane transport	0	0	0	0	0	0	0	0	0	0	0	0	0	0	0	0	0	0	0	0
Tamm41	362419	symbol	R. norvegicus	362419	R. norvegicus	Tamm41	TAM41 mitochondrial translocator assembly and maintenance homolog	GO:0032049 cardiolipin biosynthetic process;GO:0016024 CDP-diacylglycerol biosynthetic process;GO:0006655 phosphatidylglycerol biosynthetic process	0	0	0	0	0	0	0	0	0	0	0	0	0	0	0	0	0	0	0	0
Rfc3	288414	symbol	R. norvegicus	288414	R. norvegicus	Rfc3	replication factor C subunit 3	GO:1900264 positive regulation of DNA-directed DNA polymerase activity;GO:1900262 regulation of DNA-directed DNA polymerase activity;GO:2000573 positive regulation of DNA biosynthetic process	0	0	0	0	0	0	0	0	0	0	0	0	0	1	0	0	0	0	0	0
Ubtd1	309373	symbol	R. norvegicus	309373	R. norvegicus	Ubtd1	ubiquitin domain containing 1		0	0	0	0	0	0	0	0	0	0	0	0	0	0	0	0	0	0	0	0
Prim2	301323	symbol	R. norvegicus	301323	R. norvegicus	Prim2	DNA primase subunit 2	GO:0006269 DNA replication, synthesis of RNA primer;GO:0006261 DNA-dependent DNA replication;GO:0006260 DNA replication	0	0	0	0	0	0	0	0	0	0	0	0	0	0	0	0	0	0	0	0
Zmynd10	363139	symbol	R. norvegicus	363139	R. norvegicus	Zmynd10	zinc finger, MYND-type containing 10	GO:1905505 positive regulation of motile cilium assembly;GO:1905503 regulation of motile cilium assembly;GO:0036159 inner dynein arm assembly	0	0	0	0	0	0	0	0	0	0	0	0	0	0	0	0	0	0	0	0
Scube1	315174	symbol	R. norvegicus	315174	R. norvegicus	Scube1	signal peptide, CUB domain and EGF like domain containing 1	GO:0045880 positive regulation of smoothened signaling pathway;GO:0008589 regulation of smoothened signaling pathway;GO:0007224 smoothened signaling pathway	0	0	0	0	1	0	0	0	0	0	0	1	0	0	0	0	0	0	0	0
Per1	287422	symbol	R. norvegicus	287422	R. norvegicus	Per1	period circadian regulator 1	GO:2000323 negative regulation of glucocorticoid receptor signaling pathway;GO:2000322 regulation of glucocorticoid receptor signaling pathway;GO:0042921 glucocorticoid receptor signaling pathway	0	0	0	0	0	0	0	0	0	0	0	0	0	1	1	0	0	1	0	0
LOC500475	500475	Gene_ID	R. norvegicus	500475	R. norvegicus	LOC500475	similar to hypothetical protein 4933430I17		0	0	0	0	0	0	0	0	0	0	0	0	0	0	0	0	0	0	0	0
Clmp	286939	symbol	R. norvegicus	286939	R. norvegicus	Clmp	CXADR-like membrane protein	GO:0048565 digestive tract development;GO:0055123 digestive system development;GO:0035295 tube development	0	0	0	0	0	0	0	0	0	0	0	0	0	0	0	0	0	0	0	0
Med30	299905	symbol	R. norvegicus	299905	R. norvegicus	Med30	mediator complex subunit 30	GO:0006367 transcription initiation from RNA polymerase II promoter;GO:0019827 stem cell population maintenance;GO:0006352 DNA-templated transcription, initiation	0	0	0	0	0	0	0	0	0	0	0	0	0	0	0	0	0	0	0	0
S1pr3	306792	symbol	R. norvegicus	306792	R. norvegicus	S1pr3	sphingosine-1-phosphate receptor 3	GO:1903141 negative regulation of establishment of endothelial barrier;GO:1901551 negative regulation of endothelial cell development;GO:1903140 regulation of establishment of endothelial barrier	0	0	0	0	0	0	0	1	0	1	0	0	0	0	0	0	0	0	0	0
Sars2	292759	symbol	R. norvegicus	292759	R. norvegicus	Sars2	seryl-tRNA synthetase 2, mitochondrial	GO:0070158 mitochondrial seryl-tRNA aminoacylation;GO:0006434 seryl-tRNA aminoacylation;GO:0070127 tRNA aminoacylation for mitochondrial protein translation	0	0	0	0	0	0	0	0	0	0	0	0	0	0	0	0	0	0	0	0
Ntng1	295382	symbol	R. norvegicus	295382	R. norvegicus	Ntng1	netrin G1	GO:0099560 synaptic membrane adhesion;GO:0007409 axonogenesis;GO:0061564 axon development	0	0	0	0	0	0	0	0	0	0	0	0	0	0	0	0	0	0	0	0
Car7	291819	symbol	R. norvegicus	291819	R. norvegicus	Car7	carbonic anhydrase 7	GO:0032849 positive regulation of cellular pH reduction;GO:0032847 regulation of cellular pH reduction;GO:0032230 positive regulation of synaptic transmission, GABAergic	0	0	0	0	0	0	0	0	0	0	0	0	0	0	0	0	0	0	0	0
Nr4a1	79240	symbol	R. norvegicus	79240	R. norvegicus	Nr4a1	nuclear receptor subfamily 4, group A, member 1	GO:0071376 cellular response to corticotropin-releasing hormone stimulus;GO:0043435 response to corticotropin-releasing hormone;GO:0002042 cell migration involved in sprouting angiogenesis	1	0	1	0	0	0	0	0	0	0	0	0	0	0	1	0	0	0	0	0
Zfp133	499900	symbol	R. norvegicus	499900	R. norvegicus	Zfp133	zinc finger protein 133	GO:0006355 regulation of transcription, DNA-templated;GO:1903506 regulation of nucleic acid-templated transcription;GO:0006351 transcription, DNA-templated	0	0	0	0	0	0	0	0	0	0	0	0	0	0	0	0	0	0	0	0
Pkn3	296619	symbol	R. norvegicus	296619	R. norvegicus	Pkn3	protein kinase N3	GO:0006334 nucleosome assembly;GO:0031497 chromatin assembly;GO:0010631 epithelial cell migration	1	0	1	0	0	0	0	0	0	0	0	0	0	0	0	0	0	0	0	0
Ccnjl	303059	symbol	R. norvegicus	303059	R. norvegicus	Ccnjl	cyclin J-like	GO:0000079 regulation of cyclin-dependent protein serine/threonine kinase activity;GO:1904029 regulation of cyclin-dependent protein kinase activity;GO:0071900 regulation of protein serine/threonine kinase activity	0	0	0	0	0	0	0	0	0	0	0	0	0	1	0	0	1	0	0	0
Fcho1	290639	symbol	R. norvegicus	290639	R. norvegicus	Fcho1	FCH and mu domain containing endocytic adaptor 1	GO:0048268 clathrin coat assembly;GO:0072583 clathrin-dependent endocytosis;GO:0006898 receptor-mediated endocytosis	0	0	0	0	0	0	0	0	0	0	0	0	0	0	0	0	0	0	0	0
Ndufaf5	296190	symbol	R. norvegicus	296190	R. norvegicus	Ndufaf5	NADH:ubiquinone oxidoreductase complex assembly factor 5	GO:0030961 peptidyl-arginine hydroxylation;GO:0032981 mitochondrial respiratory chain complex I assembly;GO:0018195 peptidyl-arginine modification	0	0	0	0	0	0	0	0	0	0	0	0	0	0	0	0	0	0	0	0
Trmt6	311441	symbol	R. norvegicus	311441	R. norvegicus	Trmt6	tRNA methyltransferase 6	GO:0080009 mRNA methylation;GO:0030488 tRNA methylation;GO:0016556 mRNA modification	0	0	0	0	0	0	0	0	0	0	0	0	0	0	0	0	0	0	0	0
Zfp496	287361	symbol	R. norvegicus	287361	R. norvegicus	Zfp496	zinc finger protein 496	GO:0000122 negative regulation of transcription by RNA polymerase II;GO:0045892 negative regulation of transcription, DNA-templated;GO:1903507 negative regulation of nucleic acid-templated transcription	0	0	0	0	0	0	0	0	0	0	0	0	0	0	0	0	0	0	0	0
Tmem121	691678	symbol	R. norvegicus	691678	R. norvegicus	Tmem121	transmembrane protein 121	GO:0008150 biological_process	0	0	0	0	0	0	0	0	0	0	0	0	0	0	0	0	0	0	0	0
Cmtm7	501065	symbol	R. norvegicus	501065	R. norvegicus	Cmtm7	CKLF-like MARVEL transmembrane domain containing 7	GO:0002337 B-1a B cell differentiation;GO:0001923 B-1 B cell differentiation;GO:0002335 mature B cell differentiation	0	0	0	0	0	0	0	0	0	0	0	0	0	0	0	0	0	0	0	0
Ebp	117278	symbol	R. norvegicus	117278	R. norvegicus	Ebp	EBP, cholestenol delta-isomerase	GO:0006695 cholesterol biosynthetic process;GO:1902653 secondary alcohol biosynthetic process;GO:0016126 sterol biosynthetic process	0	0	0	0	0	0	0	0	0	0	0	0	0	0	0	0	0	0	0	0
Gstm7	81869	symbol	R. norvegicus	81869	R. norvegicus	Gstm7	glutathione S-transferase, mu 7	GO:0060316 positive regulation of ryanodine-sensitive calcium-release channel activity;GO:0060315 negative regulation of ryanodine-sensitive calcium-release channel activity;GO:0010880 regulation of release of sequestered calcium ion into cytosol by sarcoplasmic reticulum	0	0	0	0	0	0	0	0	0	0	0	0	0	0	0	0	0	0	0	0
Fgd3	361223	symbol	R. norvegicus	361223	R. norvegicus	Fgd3	FYVE, RhoGEF and PH domain containing 3	GO:0046847 filopodium assembly;GO:0120031 plasma membrane bounded cell projection assembly;GO:0030031 cell projection assembly	0	0	1	0	0	0	0	0	0	0	0	0	0	0	0	0	0	0	0	0
Hoxc4	24459	symbol	R. norvegicus	24459	R. norvegicus	Hoxc4	homeo box C4	GO:1904840 positive regulation of male germ-line stem cell asymmetric division;GO:1904838 regulation of male germ-line stem cell asymmetric division;GO:0045770 positive regulation of asymmetric cell division	0	0	0	0	0	0	0	0	0	0	0	0	0	0	0	0	0	0	0	1
Ssh3	365396	symbol	R. norvegicus	365396	R. norvegicus	Ssh3	slingshot protein phosphatase 3	GO:0030837 negative regulation of actin filament polymerization;GO:0032272 negative regulation of protein polymerization;GO:0030833 regulation of actin filament polymerization	0	0	1	0	0	0	0	0	0	0	0	0	0	0	0	0	0	0	0	0
RGD1565685	317344	symbol	R. norvegicus	317344	R. norvegicus	RGD1565685	similar to RIKEN cDNA 1810030O07		0	0	0	0	0	0	0	0	0	0	0	0	0	0	0	0	0	0	0	0
Rnf149	363222	symbol	R. norvegicus	363222	R. norvegicus	Rnf149	ring finger protein 149	GO:0043409 negative regulation of MAPK cascade;GO:0001933 negative regulation of protein phosphorylation;GO:0042326 negative regulation of phosphorylation	0	0	0	0	0	0	0	0	0	0	0	0	0	1	0	0	0	0	0	0
Cox19	304330	symbol	R. norvegicus	304330	R. norvegicus	Cox19	cytochrome c oxidase assembly factor COX19	GO:0006878 cellular copper ion homeostasis;GO:0055070 copper ion homeostasis;GO:0033617 mitochondrial respiratory chain complex IV assembly	0	0	0	0	0	0	0	0	0	0	0	0	0	0	0	0	0	0	0	0
Arhgap18	293947	symbol	R. norvegicus	293947	R. norvegicus	Arhgap18	Rho GTPase activating protein 18	GO:0030833 regulation of actin filament polymerization;GO:0008064 regulation of actin polymerization or depolymerization;GO:0030041 actin filament polymerization	0	0	0	0	0	0	0	0	0	0	0	0	0	0	0	0	0	0	0	0
Rab7b	501854	symbol	R. norvegicus	501854	R. norvegicus	Rab7b	Rab7b, member RAS oncogene family	GO:0034164 negative regulation of toll-like receptor 9 signaling pathway;GO:0034144 negative regulation of toll-like receptor 4 signaling pathway;GO:0034163 regulation of toll-like receptor 9 signaling pathway	0	0	0	0	1	0	0	0	0	0	0	0	1	0	0	0	0	0	0	0
Cpne9	297516	symbol	R. norvegicus	297516	R. norvegicus	Cpne9	copine family member 9	GO:1903861 positive regulation of dendrite extension;GO:1903859 regulation of dendrite extension;GO:0097484 dendrite extension	0	0	0	0	0	0	0	0	0	0	0	0	0	0	0	0	0	0	0	0
Coro6	245982	symbol	R. norvegicus	245982	R. norvegicus	Coro6	coronin 6	GO:0007015 actin filament organization;GO:0030036 actin cytoskeleton organization;GO:0097435 supramolecular fiber organization	0	0	0	0	0	0	0	0	0	0	0	0	0	0	0	0	0	0	0	0
Zkscan2	368120	symbol	R. norvegicus	368120	R. norvegicus	Zkscan2	zinc finger with KRAB and SCAN domains 2	GO:0006355 regulation of transcription, DNA-templated;GO:1903506 regulation of nucleic acid-templated transcription;GO:0006351 transcription, DNA-templated	0	0	0	0	0	0	0	0	0	0	0	0	0	0	0	0	0	0	0	0
Stambpl1	687696	symbol	R. norvegicus	687696	R. norvegicus	Stambpl1	STAM binding protein-like 1	GO:0070536 protein K63-linked deubiquitination;GO:0016579 protein deubiquitination;GO:0070646 protein modification by small protein removal	0	0	0	0	0	0	0	0	0	0	0	0	0	0	0	0	0	0	0	0
Mrps10	363187	symbol	R. norvegicus	363187	R. norvegicus	Mrps10	mitochondrial ribosomal protein S10		0	0	0	0	0	0	0	0	0	0	0	0	0	0	0	0	0	0	0	0
Fis1	288584	symbol	R. norvegicus	288584	R. norvegicus	Fis1	fission, mitochondrial 1	GO:0032471 negative regulation of endoplasmic reticulum calcium ion concentration;GO:0051561 positive regulation of mitochondrial calcium ion concentration;GO:0090314 positive regulation of protein targeting to membrane	0	0	0	0	0	0	0	0	0	0	0	0	0	0	0	0	0	0	0	0
Usp49	316211	symbol	R. norvegicus	316211	R. norvegicus	Usp49	ubiquitin specific peptidase 49	GO:0035616 histone H2B conserved C-terminal lysine deubiquitination;GO:0016578 histone deubiquitination;GO:0016579 protein deubiquitination	0	0	0	0	0	0	0	0	0	0	0	0	0	0	0	0	0	0	0	0
Lamp5	362220	symbol	R. norvegicus	362220	R. norvegicus	Lamp5	lysosomal-associated membrane protein family, member 5	GO:0072594 establishment of protein localization to organelle;GO:0033365 protein localization to organelle;GO:0034613 cellular protein localization	0	0	0	0	0	0	0	0	0	0	0	0	0	0	0	0	0	0	0	0
Donson	288257	symbol	R. norvegicus	288257	R. norvegicus	Donson	DNA replication fork stabilization factor DONSON	GO:0007095 mitotic G2 DNA damage checkpoint;GO:0048478 replication fork protection;GO:0044818 mitotic G2/M transition checkpoint	0	0	0	0	0	0	0	0	0	0	0	0	0	0	0	0	1	0	0	0
Zc3hc1	296957	symbol	R. norvegicus	296957	R. norvegicus	Zc3hc1	zinc finger, C3HC-type containing 1	GO:2001240 negative regulation of extrinsic apoptotic signaling pathway in absence of ligand;GO:2001239 regulation of extrinsic apoptotic signaling pathway in absence of ligand;GO:2001237 negative regulation of extrinsic apoptotic signaling pathway	0	0	0	0	0	0	0	0	0	0	0	0	0	0	0	0	0	0	0	0
Dhrs7b	287380	symbol	R. norvegicus	287380	R. norvegicus	Dhrs7b	dehydrogenase/reductase 7B	GO:0008611 ether lipid biosynthetic process;GO:0030223 neutrophil differentiation;GO:0046504 glycerol ether biosynthetic process	0	0	0	0	0	0	0	0	0	0	0	0	0	0	0	0	0	0	0	0
Slc35b2	501103	symbol	R. norvegicus	501103	R. norvegicus	Slc35b2	solute carrier family 35 member B2	GO:1902559 3'-phospho-5'-adenylyl sulfate transmembrane transport;GO:0046963 3'-phosphoadenosine 5'-phosphosulfate transport;GO:0015868 purine ribonucleotide transport	0	0	0	0	0	0	0	0	0	0	0	0	0	0	0	0	0	0	0	0
Ggh	25455	symbol	R. norvegicus	25455	R. norvegicus	Ggh	gamma-glutamyl hydrolase	GO:0046900 tetrahydrofolylpolyglutamate metabolic process;GO:0006760 folic acid-containing compound metabolic process;GO:0010043 response to zinc ion	0	0	0	0	0	0	0	0	0	0	0	0	0	0	0	0	0	0	0	0
Tceanc2	366431	symbol	R. norvegicus	366431	R. norvegicus	Tceanc2	transcription elongation factor A N-terminal and central domain containing 2	GO:0006351 transcription, DNA-templated;GO:0097659 nucleic acid-templated transcription;GO:0032774 RNA biosynthetic process	0	0	0	0	0	0	0	0	0	0	0	0	0	0	0	0	0	0	0	0
Pdzd7	293996	symbol	R. norvegicus	293996	R. norvegicus	Pdzd7	PDZ domain containing 7	GO:0060088 auditory receptor cell stereocilium organization;GO:0002093 auditory receptor cell morphogenesis;GO:0060117 auditory receptor cell development	0	0	0	0	0	0	0	1	0	0	0	0	0	0	0	0	0	0	0	1
Ggct	362368	symbol	R. norvegicus	362368	R. norvegicus	Ggct	gamma-glutamyl cyclotransferase	GO:0001836 release of cytochrome c from mitochondria;GO:0008637 apoptotic mitochondrial changes;GO:0097190 apoptotic signaling pathway	0	0	0	0	0	0	0	0	0	0	0	0	0	0	0	0	0	0	0	0
Kxd1	498606	symbol	R. norvegicus	498606	R. norvegicus	Kxd1	KxDL motif containing 1	GO:0032418 lysosome localization;GO:0051640 organelle localization;GO:0016192 vesicle-mediated transport	0	0	0	0	0	0	0	0	0	0	0	0	0	0	0	0	0	0	0	0
Chrd	117275	symbol	R. norvegicus	117275	R. norvegicus	Chrd	chordin	GO:0021919 BMP signaling pathway involved in spinal cord dorsal/ventral patterning;GO:0021914 negative regulation of smoothened signaling pathway involved in ventral spinal cord patterning;GO:0021513 spinal cord dorsal/ventral patterning	0	0	0	1	0	1	0	0	0	0	0	1	0	0	0	0	0	0	0	1
Dennd6b	362983	symbol	R. norvegicus	362983	R. norvegicus	Dennd6b	DENN domain containing 6B		0	0	0	0	0	0	0	0	0	0	0	0	0	0	0	0	0	0	0	0
Rbpjl	362268	symbol	R. norvegicus	362268	R. norvegicus	Rbpjl	recombination signal binding protein for immunoglobulin kappa J region-like	GO:0045944 positive regulation of transcription by RNA polymerase II;GO:0045893 positive regulation of transcription, DNA-templated;GO:1903508 positive regulation of nucleic acid-templated transcription	0	0	0	0	0	0	0	0	0	0	0	0	0	0	0	0	0	0	0	0
Psme4	498433	symbol	R. norvegicus	498433	R. norvegicus	Psme4	proteasome activator subunit 4	GO:0035093 spermatogenesis, exchange of chromosomal proteins;GO:0035092 sperm chromatin condensation;GO:0007289 spermatid nucleus differentiation	0	0	0	0	0	0	0	0	0	0	0	0	0	1	0	0	0	0	0	0
Kif26a	314473	symbol	R. norvegicus	314473	R. norvegicus	Kif26a	kinesin family member 26A	GO:0001560 regulation of cell growth by extracellular stimulus;GO:0048484 enteric nervous system development;GO:0048483 autonomic nervous system development	0	0	0	0	0	1	0	0	0	0	0	0	0	0	0	0	0	0	0	0
Fbxo8	306436	symbol	R. norvegicus	306436	R. norvegicus	Fbxo8	F-box protein 8	GO:0032012 regulation of ARF protein signal transduction;GO:0032011 ARF protein signal transduction;GO:0046578 regulation of Ras protein signal transduction	0	0	0	0	0	0	0	0	0	0	0	0	0	0	0	0	0	0	0	0
Zfand4	286998	symbol	R. norvegicus	286998	R. norvegicus	Zfand4	zinc finger AN1-type containing 4		0	0	0	0	0	0	0	0	0	0	0	0	0	0	0	0	0	0	0	0
Dhrs11	360583	symbol	R. norvegicus	360583	R. norvegicus	Dhrs11	dehydrogenase/reductase 11	GO:0006694 steroid biosynthetic process;GO:0008202 steroid metabolic process;GO:0008610 lipid biosynthetic process	0	0	0	0	0	0	0	0	0	0	0	0	0	0	0	0	0	0	0	0
Aen	361594	symbol	R. norvegicus	361594	R. norvegicus	Aen	apoptosis enhancing nuclease	GO:0000738 DNA catabolic process, exonucleolytic;GO:0045071 negative regulation of viral genome replication;GO:0042771 intrinsic apoptotic signaling pathway in response to DNA damage by p53 class mediator	0	0	0	0	0	0	0	0	0	0	0	0	0	0	0	0	0	0	0	0
Spag1	315033	symbol	R. norvegicus	315033	R. norvegicus	Spag1	sperm associated antigen 1	GO:0070286 axonemal dynein complex assembly;GO:0035082 axoneme assembly;GO:0007338 single fertilization	0	0	0	0	0	0	0	0	0	0	0	0	0	0	0	0	0	0	0	0
Tfb2m	289307	symbol	R. norvegicus	289307	R. norvegicus	Tfb2m	transcription factor B2, mitochondrial	GO:0006391 transcription initiation from mitochondrial promoter;GO:0031167 rRNA methylation;GO:0006390 mitochondrial transcription	0	0	0	0	0	0	0	0	0	0	0	0	0	0	0	0	0	0	0	0
Hscb	360826	symbol	R. norvegicus	360826	R. norvegicus	Hscb	HscB mitochondrial iron-sulfur cluster co-chaperone	GO:0044571 [2Fe-2S] cluster assembly;GO:0097428 protein maturation by iron-sulfur cluster transfer;GO:0032781 positive regulation of ATPase activity	0	0	0	0	0	0	0	0	0	0	0	0	0	0	0	0	0	0	0	0
Erg28	299207	symbol	R. norvegicus	299207	R. norvegicus	Erg28	ergosterol biosynthesis 28 homolog		0	0	0	0	0	0	0	0	0	0	0	0	0	0	0	0	0	0	0	0
Coq7	25249	symbol	R. norvegicus	25249	R. norvegicus	Coq7	coenzyme Q7, hydroxylase	GO:0001306 age-dependent response to oxidative stress;GO:0042775 mitochondrial ATP synthesis coupled electron transport;GO:0007571 age-dependent general metabolic decline	0	0	0	0	0	1	0	0	0	0	0	0	0	0	0	0	0	0	0	1
Mtrf1	686234	symbol	R. norvegicus	686234	R. norvegicus	Mtrf1	mitochondrial translation release factor 1	GO:0070126 mitochondrial translational termination;GO:0006415 translational termination;GO:0032543 mitochondrial translation	0	0	0	0	0	0	0	0	0	0	0	0	0	0	0	0	0	0	0	0
Hhatl	301073	symbol	R. norvegicus	301073	R. norvegicus	Hhatl	hedgehog acyltransferase-like	GO:0060262 negative regulation of N-terminal protein palmitoylation;GO:0060254 regulation of N-terminal protein palmitoylation;GO:1903060 negative regulation of protein lipidation	0	0	0	0	0	0	0	0	0	0	0	0	0	0	0	0	0	0	0	0
Dph7	296550	symbol	R. norvegicus	296550	R. norvegicus	Dph7	diphthamide biosynthesis 7	GO:0017183 peptidyl-diphthamide biosynthetic process from peptidyl-histidine;GO:1900247 regulation of cytoplasmic translational elongation;GO:0017182 peptidyl-diphthamide metabolic process	0	0	0	0	0	0	0	0	0	0	0	0	0	0	0	0	0	0	0	0
Mrpl27	287635	symbol	R. norvegicus	287635	R. norvegicus	Mrpl27	mitochondrial ribosomal protein L27	GO:0006412 translation;GO:0043043 peptide biosynthetic process;GO:0043604 amide biosynthetic process	0	0	0	0	0	0	0	0	0	0	0	0	0	0	0	0	0	0	0	0
MGC95210	287798	symbol	R. norvegicus	287798	R. norvegicus	MGC95210	hypothetical LOC287798		0	0	0	0	0	0	0	0	0	0	0	0	0	0	0	0	0	0	0	0
Cdk5rap2	286919	symbol	R. norvegicus	286919	R. norvegicus	Cdk5rap2	CDK5 regulatory subunit associated protein 2	GO:0090266 regulation of mitotic cell cycle spindle assembly checkpoint;GO:1903504 regulation of mitotic spindle checkpoint;GO:0007094 mitotic spindle assembly checkpoint	0	0	0	0	0	0	0	0	0	0	0	0	0	0	0	0	1	0	0	0
Dlk1	114587	symbol	R. norvegicus	114587	R. norvegicus	Dlk1	delta like non-canonical Notch ligand 1	GO:1905563 negative regulation of vascular endothelial cell proliferation;GO:0045780 positive regulation of bone resorption;GO:0046852 positive regulation of bone remodeling	1	0	0	1	0	0	0	0	0	0	0	0	0	0	0	0	0	0	0	0
Entpd3	316077	symbol	R. norvegicus	316077	R. norvegicus	Entpd3	ectonucleoside triphosphate diphosphohydrolase 3	GO:0009134 nucleoside diphosphate catabolic process;GO:0009143 nucleoside triphosphate catabolic process;GO:1901292 nucleoside phosphate catabolic process	0	0	0	0	0	0	0	0	0	0	0	0	0	0	0	0	0	0	0	0
Npepo	290963	symbol	R. norvegicus	290963	R. norvegicus	Npepo	aminopeptidase O	GO:0006508 proteolysis;GO:0019538 protein metabolic process;GO:1901564 organonitrogen compound metabolic process	0	0	0	0	0	0	0	0	0	0	0	0	0	0	0	0	0	0	0	0
Fbxw2	311881	symbol	R. norvegicus	311881	R. norvegicus	Fbxw2	F-box and WD repeat domain containing 2		0	0	0	0	0	0	0	0	0	0	0	0	0	0	0	0	0	0	0	0
Sf3a3	313583	symbol	R. norvegicus	313583	R. norvegicus	Sf3a3	splicing factor 3a, subunit 3	GO:1903241 U2-type prespliceosome assembly;GO:0000245 spliceosomal complex assembly;GO:0000398 mRNA splicing, via spliceosome	0	0	0	0	0	0	0	0	0	0	0	0	0	0	0	0	0	0	0	0
Iglon5	308557	symbol	R. norvegicus	308557	R. norvegicus	Iglon5	IgLON family member 5		0	0	0	0	0	0	0	0	0	0	0	0	0	0	0	0	0	0	0	0
Rmnd1	292268	symbol	R. norvegicus	292268	R. norvegicus	Rmnd1	required for meiotic nuclear division 1 homolog	GO:0070131 positive regulation of mitochondrial translation;GO:0070129 regulation of mitochondrial translation;GO:0045727 positive regulation of translation	0	0	0	0	0	0	0	0	0	0	0	0	0	0	0	0	0	0	0	0
Cwc22	362153	symbol	R. norvegicus	362153	R. norvegicus	Cwc22	CWC22 spliceosome associated protein homolog	GO:0000398 mRNA splicing, via spliceosome;GO:0000377 RNA splicing, via transesterification reactions with bulged adenosine as nucleophile;GO:0000375 RNA splicing, via transesterification reactions	0	0	0	0	0	0	0	0	0	0	0	0	0	0	0	0	0	0	0	0
Pde9a	191569	symbol	R. norvegicus	191569	R. norvegicus	Pde9a	phosphodiesterase 9A	GO:0046069 cGMP catabolic process;GO:0010613 positive regulation of cardiac muscle hypertrophy;GO:0009214 cyclic nucleotide catabolic process	0	0	0	0	0	0	0	0	0	0	0	0	0	0	0	0	0	0	0	0
Fbxl16	494223	symbol	R. norvegicus	494223	R. norvegicus	Fbxl16	F-box and leucine-rich repeat protein 16	GO:0031146 SCF-dependent proteasomal ubiquitin-dependent protein catabolic process;GO:0043161 proteasome-mediated ubiquitin-dependent protein catabolic process;GO:0006511 ubiquitin-dependent protein catabolic process	0	0	0	0	0	0	0	0	0	0	0	0	0	0	0	0	0	0	0	0
Tex261	297392	symbol	R. norvegicus	297392	R. norvegicus	Tex261	testis expressed 261	GO:0006888 ER to Golgi vesicle-mediated transport;GO:0043065 positive regulation of apoptotic process;GO:0043068 positive regulation of programmed cell death	0	0	0	0	0	0	0	0	0	0	0	0	0	0	0	0	0	0	0	0
Icmt	170818	symbol	R. norvegicus	170818	R. norvegicus	Icmt	isoprenylcysteine carboxyl methyltransferase	GO:0046499 S-adenosylmethioninamine metabolic process;GO:0006481 C-terminal protein methylation;GO:0046498 S-adenosylhomocysteine metabolic process	0	0	0	1	0	0	0	0	0	0	0	0	0	0	0	0	0	1	0	0
Gpatch4	295228	symbol	R. norvegicus	295228	R. norvegicus	Gpatch4	G patch domain containing 4	GO:0002244 hematopoietic progenitor cell differentiation;GO:0030097 hemopoiesis;GO:0048534 hematopoietic or lymphoid organ development	0	0	0	0	0	0	0	0	0	0	0	0	0	0	0	0	0	0	0	0
Axin2	29134	symbol	R. norvegicus	29134	R. norvegicus	Axin2	axin 2	GO:2000054 negative regulation of Wnt signaling pathway involved in dorsal/ventral axis specification;GO:2000053 regulation of Wnt signaling pathway involved in dorsal/ventral axis specification;GO:0070602 regulation of centromeric sister chromatid cohesion	0	0	1	1	0	0	0	0	0	0	1	1	0	1	0	0	0	1	0	0
Crk	54245	symbol	R. norvegicus	54245	R. norvegicus	Crk	CRK proto-oncogene, adaptor protein	GO:0035685 helper T cell diapedesis;GO:0035684 helper T cell extravasation;GO:1990859 cellular response to endothelin	0	0	1	0	0	1	0	0	0	0	0	0	0	1	0	0	0	1	0	0
Mboat2	313997	symbol	R. norvegicus	313997	R. norvegicus	Mboat2	membrane bound O-acyltransferase domain containing 2	GO:0008654 phospholipid biosynthetic process;GO:0006644 phospholipid metabolic process;GO:0090407 organophosphate biosynthetic process	0	0	0	0	0	0	0	0	0	0	0	0	0	0	0	0	0	0	0	0
Pdxk	83578	symbol	R. norvegicus	83578	R. norvegicus	Pdxk	pyridoxal kinase	GO:0009443 pyridoxal 5'-phosphate salvage;GO:0042823 pyridoxal phosphate biosynthetic process;GO:0042822 pyridoxal phosphate metabolic process	0	0	0	0	0	0	0	0	0	0	0	0	0	0	1	0	0	0	0	0
Frmpd1	313244	symbol	R. norvegicus	313244	R. norvegicus	Frmpd1	FERM and PDZ domain containing 1	GO:0008277 regulation of G protein-coupled receptor signaling pathway;GO:0090150 establishment of protein localization to membrane;GO:0072657 protein localization to membrane	0	0	0	0	0	0	0	0	0	0	0	0	0	0	0	0	0	0	0	0
Atp8a1	289615	symbol	R. norvegicus	289615	R. norvegicus	Atp8a1	ATPase phospholipid transporting 8A1	GO:0061092 positive regulation of phospholipid translocation;GO:0061091 regulation of phospholipid translocation;GO:2001140 positive regulation of phospholipid transport	0	0	0	0	0	0	0	0	0	0	0	0	0	1	0	0	0	0	0	0
Zbtb4	287441	symbol	R. norvegicus	287441	R. norvegicus	Zbtb4	zinc finger and BTB domain containing 4	GO:0000122 negative regulation of transcription by RNA polymerase II;GO:0045892 negative regulation of transcription, DNA-templated;GO:1903507 negative regulation of nucleic acid-templated transcription	0	0	0	0	0	0	0	0	0	0	0	0	0	0	0	0	0	0	0	0
Man2a1	25478	symbol	R. norvegicus	25478	R. norvegicus	Man2a1	mannosidase, alpha, class 2A, member 1	GO:0006013 mannose metabolic process;GO:0060042 retina morphogenesis in camera-type eye;GO:0048286 lung alveolus development	0	0	0	0	0	0	0	0	0	0	0	0	0	0	0	0	0	0	0	1
Wdfy1	301549	symbol	R. norvegicus	301549	R. norvegicus	Wdfy1	WD repeat and FYVE domain containing 1	GO:0034141 positive regulation of toll-like receptor 3 signaling pathway;GO:0034145 positive regulation of toll-like receptor 4 signaling pathway;GO:0034139 regulation of toll-like receptor 3 signaling pathway	0	0	0	0	0	0	0	0	0	0	0	0	1	0	0	0	0	0	0	0
Sulf1	171396	symbol	R. norvegicus	171396	R. norvegicus	Sulf1	sulfatase 1	GO:0060686 negative regulation of prostatic bud formation;GO:0060685 regulation of prostatic bud formation;GO:0014846 esophagus smooth muscle contraction	1	1	0	0	1	1	1	0	0	0	1	0	0	0	0	0	0	0	0	1
RGD1311164	297607	symbol	R. norvegicus	297607	R. norvegicus	RGD1311164	similar to DNA segment, Chr 6, Wayne State University 163, expressed	GO:0043304 regulation of mast cell degranulation;GO:0033006 regulation of mast cell activation involved in immune response;GO:0043303 mast cell degranulation	0	0	0	0	0	0	0	0	0	0	0	0	0	0	0	0	0	0	0	0
LOC100911248	100911248	Gene_ID	R. norvegicus	100911248	R. norvegicus	LOC100911248	crk-like protein-like		0	0	1	0	0	0	0	0	0	0	0	0	0	1	0	0	0	0	0	0
Acss1	296259	symbol	R. norvegicus	296259	R. norvegicus	Acss1	acyl-CoA synthetase short-chain family member 1	GO:0019542 propionate biosynthetic process;GO:0019427 acetyl-CoA biosynthetic process from acetate;GO:0051790 short-chain fatty acid biosynthetic process	0	0	0	0	0	0	0	0	0	0	0	0	0	0	0	0	0	0	0	0
Maoa	29253	symbol	R. norvegicus	29253	R. norvegicus	Maoa	monoamine oxidase A	GO:0042443 phenylethylamine metabolic process;GO:0042420 dopamine catabolic process;GO:0042424 catecholamine catabolic process	0	0	0	0	0	0	0	0	0	0	0	0	0	0	0	0	0	0	0	0
Serpinh1	29345	symbol	R. norvegicus	29345	R. norvegicus	Serpinh1	serpin family H member 1	GO:0003433 chondrocyte development involved in endochondral bone morphogenesis;GO:0003413 chondrocyte differentiation involved in endochondral bone morphogenesis;GO:0060351 cartilage development involved in endochondral bone morphogenesis	0	0	0	0	1	0	1	0	1	0	0	0	0	0	0	0	0	0	0	0
Enc1	294674	symbol	R. norvegicus	294674	R. norvegicus	Enc1	ectodermal-neural cortex 1	GO:0010499 proteasomal ubiquitin-independent protein catabolic process;GO:0010976 positive regulation of neuron projection development;GO:0017148 negative regulation of translation	0	0	0	0	0	0	0	0	0	0	0	0	0	0	0	0	0	0	0	0
Smo	25273	symbol	R. norvegicus	25273	R. norvegicus	Smo	smoothened, frizzled class receptor	GO:0072285 mesenchymal to epithelial transition involved in metanephric renal vesicle formation;GO:0021938 smoothened signaling pathway involved in regulation of cerebellar granule cell precursor cell proliferation;GO:0090190 positive regulation of branching involved in ureteric bud morphogenesis	1	1	1	1	0	1	0	1	0	1	1	1	0	1	0	0	0	0	0	1
Diras2	291006	symbol	R. norvegicus	291006	R. norvegicus	Diras2	DIRAS family GTPase 2	GO:0043406 positive regulation of MAP kinase activity;GO:0071902 positive regulation of protein serine/threonine kinase activity;GO:0043405 regulation of MAP kinase activity	0	0	0	0	0	0	0	0	0	0	0	0	0	1	0	0	0	0	0	0
Azin1	58961	symbol	R. norvegicus	58961	R. norvegicus	Azin1	antizyme inhibitor 1	GO:0033387 putrescine biosynthetic process from ornithine;GO:1902269 positive regulation of polyamine transmembrane transport;GO:0010825 positive regulation of centrosome duplication	1	0	0	0	0	0	0	0	0	0	0	0	0	0	0	0	1	0	0	0
Maf	54267	symbol	R. norvegicus	54267	R. norvegicus	Maf	MAF bZIP transcription factor	GO:0070306 lens fiber cell differentiation;GO:0032330 regulation of chondrocyte differentiation;GO:0002088 lens development in camera-type eye	0	0	0	0	0	0	0	1	0	0	0	0	0	0	0	0	0	0	0	1
Dab2ip	192126	symbol	R. norvegicus	192126	R. norvegicus	Dab2ip	DAB2 interacting protein	GO:0021814 cell motility involved in cerebral cortex radial glia guided migration;GO:0034144 negative regulation of toll-like receptor 4 signaling pathway;GO:0021819 layer formation in cerebral cortex	1	0	0	1	0	1	0	0	0	0	1	0	1	1	0	0	1	1	0	0
Mindy4	312365	symbol	R. norvegicus	312365	R. norvegicus	Mindy4	MINDY lysine 48 deubiquitinase 4	GO:0071108 protein K48-linked deubiquitination;GO:0016579 protein deubiquitination;GO:0070646 protein modification by small protein removal	0	0	0	0	0	0	0	0	0	0	0	0	0	0	0	0	0	0	0	0
Extl3	56819	symbol	R. norvegicus	56819	R. norvegicus	Extl3	exostosin-like glycosyltransferase 3	GO:0015012 heparan sulfate proteoglycan biosynthetic process;GO:0030201 heparan sulfate proteoglycan metabolic process;GO:0030166 proteoglycan biosynthetic process	0	0	0	0	0	0	0	0	0	0	0	0	0	0	0	0	0	0	0	0
Adgra2	100363275	symbol	R. norvegicus	100363275	R. norvegicus	Adgra2	adhesion G protein-coupled receptor A2	GO:1900747 negative regulation of vascular endothelial growth factor signaling pathway;GO:1902548 negative regulation of cellular response to vascular endothelial growth factor stimulus;GO:0090210 regulation of establishment of blood-brain barrier	1	0	0	0	0	0	0	0	0	0	1	0	0	1	0	0	0	0	0	0
Orai3	309000	symbol	R. norvegicus	309000	R. norvegicus	Orai3	ORAI calcium release-activated calcium modulator 3	GO:0002115 store-operated calcium entry;GO:0070588 calcium ion transmembrane transport;GO:0006816 calcium ion transport	0	0	0	0	0	0	0	0	0	0	0	0	0	0	0	0	0	0	0	0
Npas2	316351	symbol	R. norvegicus	316351	R. norvegicus	Npas2	neuronal PAS domain protein 2	GO:2000987 positive regulation of behavioral fear response;GO:1903367 positive regulation of fear response;GO:2000822 regulation of behavioral fear response	0	0	0	0	0	0	0	0	0	0	0	0	0	0	0	0	0	1	0	0
Stard4	291699	symbol	R. norvegicus	291699	R. norvegicus	Stard4	StAR-related lipid transfer domain containing 4	GO:0070859 positive regulation of bile acid biosynthetic process;GO:0010873 positive regulation of cholesterol esterification;GO:0010879 cholesterol transport involved in cholesterol storage	0	0	0	0	0	0	0	0	0	0	0	0	0	0	0	0	0	0	0	0
Crip2	338401	symbol	R. norvegicus	338401	R. norvegicus	Crip2	cysteine-rich protein 2	GO:0030097 hemopoiesis;GO:0008284 positive regulation of cell proliferation;GO:0048534 hematopoietic or lymphoid organ development	0	0	0	0	0	0	0	0	0	0	0	0	0	0	0	0	0	0	0	0
Desi2	289277	symbol	R. norvegicus	289277	R. norvegicus	Desi2	desumoylating isopeptidase 2	GO:0071108 protein K48-linked deubiquitination;GO:0070536 protein K63-linked deubiquitination;GO:0016579 protein deubiquitination	0	0	0	0	0	0	0	0	0	0	0	0	0	0	0	0	0	0	0	0
Col18a1	85251	symbol	R. norvegicus	85251	R. norvegicus	Col18a1	collagen type XVIII alpha 1 chain	GO:0001886 endothelial cell morphogenesis;GO:2000353 positive regulation of endothelial cell apoptotic process;GO:0051599 response to hydrostatic pressure	1	0	0	0	1	0	1	1	0	0	0	0	0	1	0	0	0	0	0	0
Rab11fip2	308003	symbol	R. norvegicus	308003	R. norvegicus	Rab11fip2	RAB11 family interacting protein 2	GO:0035669 TRAM-dependent toll-like receptor 4 signaling pathway;GO:0035668 TRAM-dependent toll-like receptor signaling pathway;GO:0002756 MyD88-independent toll-like receptor signaling pathway	0	0	0	0	0	0	0	0	0	0	0	0	1	0	0	1	0	0	0	0
Etv5	303828	symbol	R. norvegicus	303828	R. norvegicus	Etv5	ETS variant transcription factor 5	GO:0060762 regulation of branching involved in mammary gland duct morphogenesis;GO:0048133 male germ-line stem cell asymmetric division;GO:0098728 germline stem cell asymmetric division	0	0	0	0	0	1	0	0	0	0	0	0	0	0	0	0	0	0	0	0
Add2	24171	symbol	R. norvegicus	24171	R. norvegicus	Add2	adducin 2	GO:0051016 barbed-end actin filament capping;GO:0051693 actin filament capping;GO:0030835 negative regulation of actin filament depolymerization	0	0	0	0	0	0	0	0	0	0	0	0	0	0	0	0	0	0	0	0
Lmo2	362176	symbol	R. norvegicus	362176	R. norvegicus	Lmo2	LIM domain only 2	GO:0045647 negative regulation of erythrocyte differentiation;GO:0045646 regulation of erythrocyte differentiation;GO:0097067 cellular response to thyroid hormone stimulus	0	0	0	0	0	0	0	0	0	0	0	0	0	0	0	0	0	0	0	1
Vcpip1	286761	symbol	R. norvegicus	286761	R. norvegicus	Vcpip1	valosin containing protein interacting protein 1	GO:0090168 Golgi reassembly;GO:0016320 endoplasmic reticulum membrane fusion;GO:0035871 protein K11-linked deubiquitination	0	0	0	0	0	0	0	0	0	0	0	0	0	0	0	0	0	0	0	0
Sorbs1	686098	symbol	R. norvegicus	686098	R. norvegicus	Sorbs1	sorbin and SH3 domain containing 1	GO:1904608 response to monosodium L-glutamate;GO:0045725 positive regulation of glycogen biosynthetic process;GO:0046326 positive regulation of glucose import	0	0	0	0	0	0	0	0	0	0	0	0	0	0	0	0	0	0	0	0
Alcam	79559	symbol	R. norvegicus	79559	R. norvegicus	Alcam	activated leukocyte cell adhesion molecule	GO:0031290 retinal ganglion cell axon guidance;GO:0048846 axon extension involved in axon guidance;GO:0008045 motor neuron axon guidance	0	0	0	0	0	0	0	0	0	0	0	0	0	0	0	0	0	0	0	0
Abat	81632	symbol	R. norvegicus	81632	R. norvegicus	Abat	4-aminobutyrate aminotransferase	GO:1904450 positive regulation of aspartate secretion;GO:1904448 regulation of aspartate secretion;GO:0014053 negative regulation of gamma-aminobutyric acid secretion	0	0	0	0	0	0	0	0	0	0	1	0	0	0	0	1	0	0	0	0
Actr3b	362298	symbol	R. norvegicus	362298	R. norvegicus	Actr3b	actin related protein 3B	GO:0034314 Arp2/3 complex-mediated actin nucleation;GO:0045010 actin nucleation;GO:0030838 positive regulation of actin filament polymerization	0	0	0	0	0	0	0	0	0	0	0	0	0	0	0	0	0	0	0	0
Slco1a2	170698	gene_synonym	R. norvegicus	170698	R. norvegicus	Slco1a4	solute carrier organic anion transporter family, member 1a4	GO:0120188 regulation of bile acid secretion;GO:1904486 response to 17alpha-ethynylestradiol;GO:0032782 bile acid secretion	0	0	0	0	0	0	0	0	0	0	0	0	0	0	0	0	0	0	0	0
Nt5dc3	691922	symbol	R. norvegicus	691922	R. norvegicus	Nt5dc3	5'-nucleotidase domain containing 3	GO:0016311 dephosphorylation;GO:0006796 phosphate-containing compound metabolic process;GO:0006793 phosphorus metabolic process	0	0	0	0	0	0	0	0	0	0	0	0	0	0	0	0	0	0	0	0
Eif3c	293484	symbol	R. norvegicus	293484	R. norvegicus	Eif3c	eukaryotic translation initiation factor 3, subunit C	GO:1902416 positive regulation of mRNA binding;GO:1905216 positive regulation of RNA binding;GO:1902415 regulation of mRNA binding	0	0	0	0	0	0	0	0	0	0	0	0	0	0	0	0	0	0	0	0
Ptp4a3	362930	symbol	R. norvegicus	362930	R. norvegicus	Ptp4a3	protein tyrosine phosphatase 4A3	GO:1900746 regulation of vascular endothelial growth factor signaling pathway;GO:0043117 positive regulation of vascular permeability;GO:1902547 regulation of cellular response to vascular endothelial growth factor stimulus	1	0	0	0	0	0	0	0	0	0	0	0	0	0	0	0	0	0	0	0
Tgfbr3	29610	symbol	R. norvegicus	29610	R. norvegicus	Tgfbr3	transforming growth factor beta receptor 3	GO:0060939 epicardium-derived cardiac fibroblast cell development;GO:0003150 muscular septum morphogenesis;GO:0003223 ventricular compact myocardium morphogenesis	1	0	0	1	0	1	0	0	1	1	0	0	0	1	0	0	0	1	0	0
Txnip	117514	symbol	R. norvegicus	117514	R. norvegicus	Txnip	thioredoxin interacting protein	GO:0071228 cellular response to tumor cell;GO:0051782 negative regulation of cell division;GO:0032570 response to progesterone	0	0	0	0	0	0	0	1	0	0	0	0	0	0	1	0	0	0	0	0
Fam20a	303635	symbol	R. norvegicus	303635	R. norvegicus	Fam20a	FAM20A, golgi associated secretory pathway pseudokinase	GO:0070166 enamel mineralization;GO:0044691 tooth eruption;GO:0097186 amelogenesis	0	0	0	0	0	0	0	0	0	0	0	0	0	1	0	0	0	0	0	0
Dnaja4	300721	symbol	R. norvegicus	300721	R. norvegicus	Dnaja4	DnaJ heat shock protein family (Hsp40) member A4	GO:0090084 negative regulation of inclusion body assembly;GO:0010596 negative regulation of endothelial cell migration;GO:0090083 regulation of inclusion body assembly	1	0	0	0	0	0	0	0	0	0	0	0	0	0	0	0	0	0	0	0
Pcsk1	25204	symbol	R. norvegicus	25204	R. norvegicus	Pcsk1	proprotein convertase subtilisin/kexin type 1	GO:0010157 response to chlorate;GO:0043278 response to morphine;GO:0021983 pituitary gland development	0	0	0	0	0	1	0	0	0	0	0	0	0	0	1	1	0	0	0	0
Mfge8	25277	symbol	R. norvegicus	25277	R. norvegicus	Mfge8	milk fat globule EGF and factor V/VIII domain containing	GO:0050766 positive regulation of phagocytosis;GO:0043277 apoptotic cell clearance;GO:0006910 phagocytosis, recognition	1	0	0	0	0	0	0	0	0	0	0	0	0	0	0	0	0	0	0	0
Frmd6	257646	symbol	R. norvegicus	257646	R. norvegicus	Frmd6	FERM domain containing 6	GO:0003383 apical constriction;GO:0003382 epithelial cell morphogenesis;GO:0070252 actin-mediated cell contraction	0	0	0	0	0	0	0	1	0	0	0	0	0	0	0	0	0	0	0	0
Scn1a	81574	symbol	R. norvegicus	81574	R. norvegicus	Scn1a	sodium voltage-gated channel alpha subunit 1	GO:0019227 neuronal action potential propagation;GO:0050966 detection of mechanical stimulus involved in sensory perception of pain;GO:0086002 cardiac muscle cell action potential involved in contraction	0	0	0	0	0	0	0	0	0	0	0	0	0	0	0	0	0	0	1	0
Slc22a8	83500	symbol	R. norvegicus	83500	R. norvegicus	Slc22a8	solute carrier family 22 member 8	GO:0034635 glutathione transport;GO:0031427 response to methotrexate;GO:0042939 tripeptide transport	0	0	0	0	0	0	0	0	0	0	0	0	0	0	0	0	0	0	0	0
Itpr1	25262	symbol	R. norvegicus	25262	R. norvegicus	Itpr1	inositol 1,4,5-trisphosphate receptor, type 1	GO:2000347 positive regulation of hepatocyte proliferation;GO:0099566 regulation of postsynaptic cytosolic calcium ion concentration;GO:2000345 regulation of hepatocyte proliferation	1	0	0	0	0	0	0	0	0	0	0	0	0	0	0	0	0	0	1	0
Piezo1	361430	symbol	R. norvegicus	361430	R. norvegicus	Piezo1	piezo-type mechanosensitive ion channel component 1	GO:0033634 positive regulation of cell-cell adhesion mediated by integrin;GO:0033625 positive regulation of integrin activation;GO:0033632 regulation of cell-cell adhesion mediated by integrin	0	0	0	0	0	0	0	0	0	0	0	0	0	0	0	0	0	0	0	0
Sytl5	302538	symbol	R. norvegicus	302538	R. norvegicus	Sytl5	synaptotagmin-like 5	GO:0006887 exocytosis;GO:0006886 intracellular protein transport;GO:0032940 secretion by cell	0	0	0	0	0	0	0	0	0	0	0	0	0	0	0	0	0	0	0	0
Alg10	245960	symbol	R. norvegicus	245960	R. norvegicus	Alg10	ALG10, alpha-1,2-glucosyltransferase	GO:0060117 auditory receptor cell development;GO:0006488 dolichol-linked oligosaccharide biosynthetic process;GO:0042491 inner ear auditory receptor cell differentiation	0	0	0	0	0	0	0	1	0	0	0	0	0	0	0	0	0	0	0	1
Mgat4a	367252	symbol	R. norvegicus	367252	R. norvegicus	Mgat4a	alpha-1,3-mannosyl-glycoprotein 4-beta-N-acetylglucosaminyltransferase A	GO:0006487 protein N-linked glycosylation;GO:0006486 protein glycosylation;GO:0043413 macromolecule glycosylation	0	0	0	0	0	0	0	0	0	0	0	0	0	0	0	0	0	0	0	0
Kcnc2	246153	symbol	R. norvegicus	246153	R. norvegicus	Kcnc2	potassium voltage-gated channel subfamily C member 2	GO:1903818 positive regulation of voltage-gated potassium channel activity;GO:0021759 globus pallidus development;GO:1901018 positive regulation of potassium ion transmembrane transporter activity	0	0	0	0	0	1	0	0	0	0	0	0	0	0	0	0	0	0	0	0
Ypel2	360590	symbol	R. norvegicus	360590	R. norvegicus	Ypel2	yippee-like 2		0	0	0	0	0	0	0	0	0	0	0	0	0	0	0	0	0	0	0	0
Ogdh	360975	symbol	R. norvegicus	360975	R. norvegicus	Ogdh	oxoglutarate dehydrogenase	GO:0061034 olfactory bulb mitral cell layer development;GO:0022028 tangential migration from the subventricular zone to the olfactory bulb;GO:0021860 pyramidal neuron development	0	0	0	0	0	1	0	0	0	0	0	0	0	0	0	0	0	0	0	0
Col25a1	687064	symbol	R. norvegicus	687064	R. norvegicus	Col25a1	collagen type XXV alpha 1 chain	GO:0060385 axonogenesis involved in innervation;GO:0060384 innervation;GO:0021675 nerve development	0	0	0	0	0	0	0	0	0	0	0	0	0	0	0	0	0	0	0	0
Thsd7a	500032	symbol	R. norvegicus	500032	R. norvegicus	Thsd7a	thrombospondin type 1 domain containing 7A	GO:0031532 actin cytoskeleton reorganization;GO:0030036 actin cytoskeleton organization;GO:0030029 actin filament-based process	0	0	0	0	0	0	0	0	0	0	0	0	0	0	0	0	0	0	0	0
Spred1	296072	symbol	R. norvegicus	296072	R. norvegicus	Spred1	sprouty-related, EVH1 domain containing 1	GO:0090051 negative regulation of cell migration involved in sprouting angiogenesis;GO:0060979 vasculogenesis involved in coronary vascular morphogenesis;GO:0000188 inactivation of MAPK activity	1	0	1	0	0	0	0	0	0	1	0	0	0	1	0	0	0	1	0	0
Slc4a4	84484	symbol	R. norvegicus	84484	R. norvegicus	Slc4a4	solute carrier family 4 member 4	GO:0045821 positive regulation of glycolytic process;GO:2001171 positive regulation of ATP biosynthetic process;GO:0006110 regulation of glycolytic process	0	0	0	0	0	0	0	0	0	0	0	0	0	0	0	0	0	0	0	0
Sesn3	315427	symbol	R. norvegicus	315427	R. norvegicus	Sesn3	sestrin 3	GO:1990253 cellular response to leucine starvation;GO:0071233 cellular response to leucine;GO:0046626 regulation of insulin receptor signaling pathway	0	0	0	0	0	0	0	0	0	0	0	0	0	0	0	0	0	0	0	0
Irgq	292708	symbol	R. norvegicus	292708	R. norvegicus	Irgq	immunity-related GTPase Q		0	0	0	0	0	0	0	0	0	0	0	0	0	0	0	0	0	0	0	0
Sel1l3	360945	symbol	R. norvegicus	360945	R. norvegicus	Sel1l3	SEL1L family member 3		0	0	0	0	0	0	0	0	0	0	0	0	0	0	0	0	0	0	0	0
Ptk2b	50646	symbol	R. norvegicus	50646	R. norvegicus	Ptk2b	protein tyrosine kinase 2 beta	GO:2000538 positive regulation of B cell chemotaxis;GO:2000537 regulation of B cell chemotaxis;GO:0002315 marginal zone B cell differentiation	1	0	1	1	0	0	0	0	0	0	1	0	0	1	0	0	0	1	0	0
Ranbp6	309326	symbol	R. norvegicus	309326	R. norvegicus	Ranbp6	RAN binding protein 6	GO:0006606 protein import into nucleus;GO:0051170 import into nucleus;GO:0017038 protein import	0	0	0	0	0	0	0	0	0	0	0	0	0	0	0	0	0	0	0	0
Slco1c1	84511	symbol	R. norvegicus	84511	R. norvegicus	Slco1c1	solute carrier organic anion transporter family, member 1c1	GO:2000611 positive regulation of thyroid hormone generation;GO:2000609 regulation of thyroid hormone generation;GO:0070327 thyroid hormone transport	0	0	0	0	0	0	0	0	0	0	0	0	0	0	0	1	0	0	0	0
Prex2	312912	symbol	R. norvegicus	312912	R. norvegicus	Prex2	phosphatidylinositol-3,4,5-trisphosphate-dependent Rac exchange factor 2	GO:0048813 dendrite morphogenesis;GO:0014065 phosphatidylinositol 3-kinase signaling;GO:0016358 dendrite development	0	0	0	0	0	0	0	0	0	0	0	0	0	0	0	0	0	0	0	0
Plce1	114633	symbol	R. norvegicus	114633	R. norvegicus	Plce1	phospholipase C, epsilon 1	GO:0051209 release of sequestered calcium ion into cytosol;GO:0097553 calcium ion transmembrane import into cytosol;GO:0032959 inositol trisphosphate biosynthetic process	0	1	1	0	0	0	0	0	0	0	0	0	0	1	0	0	0	0	0	0
Bmpr1b	310914	symbol	R. norvegicus	310914	R. norvegicus	Bmpr1b	bone morphogenetic protein receptor type 1B	GO:0001550 ovarian cumulus expansion;GO:0048165 fused antrum stage;GO:0001547 antral ovarian follicle growth	0	0	0	1	0	0	0	0	0	0	0	1	0	0	0	0	0	0	0	1
Rasgrp1	29434	symbol	R. norvegicus	29434	R. norvegicus	Rasgrp1	RAS guanyl releasing protein 1	GO:0033089 positive regulation of T cell differentiation in thymus;GO:0032825 positive regulation of natural killer cell differentiation;GO:1902715 positive regulation of interferon-gamma secretion	0	0	1	0	0	0	0	0	0	0	0	0	0	1	0	1	0	1	0	0
Fgfr3	84489	symbol	R. norvegicus	84489	R. norvegicus	Fgfr3	fibroblast growth factor receptor 3	GO:1902178 fibroblast growth factor receptor apoptotic signaling pathway;GO:0061144 alveolar secondary septum development;GO:0060385 axonogenesis involved in innervation	1	0	1	1	0	1	0	1	1	0	1	1	0	1	0	0	1	1	0	1
Nell2	81734	symbol	R. norvegicus	81734	R. norvegicus	Nell2	neural EGFL like 2	GO:0046543 development of secondary female sexual characteristics;GO:0045136 development of secondary sexual characteristics;GO:0046887 positive regulation of hormone secretion	0	0	0	0	0	0	0	0	0	0	0	0	0	0	0	1	0	0	0	0
Mfsd2a	298504	symbol	R. norvegicus	298504	R. norvegicus	Mfsd2a	major facilitator superfamily domain containing 2A	GO:0051977 lysophospholipid transport;GO:1990379 lipid transport across blood brain barrier;GO:0021766 hippocampus development	0	0	0	0	0	1	0	0	0	0	0	0	0	0	0	0	0	0	0	0
Dedd2	687118	symbol	R. norvegicus	687118	R. norvegicus	Dedd2	death effector domain containing 2	GO:0030262 apoptotic nuclear changes;GO:2001238 positive regulation of extrinsic apoptotic signaling pathway;GO:0006921 cellular component disassembly involved in execution phase of apoptosis	0	0	0	0	0	0	0	0	0	0	0	0	0	0	0	0	0	0	0	0
Notch3	56761	symbol	R. norvegicus	56761	R. norvegicus	Notch3	notch receptor 3	GO:0072104 glomerular capillary formation;GO:0072103 glomerulus vasculature morphogenesis;GO:0061439 kidney vasculature morphogenesis	1	1	0	0	0	1	0	0	0	0	0	0	0	0	0	0	0	0	0	0
Zfp503	305687	symbol	R. norvegicus	305687	R. norvegicus	Zfp503	zinc finger protein 503	GO:0070315 G1 to G0 transition involved in cell differentiation;GO:0070314 G1 to G0 transition;GO:0061351 neural precursor cell proliferation	0	0	0	0	0	0	0	0	0	0	0	0	0	0	0	0	0	0	0	0
Fam126b	316415	symbol	R. norvegicus	316415	R. norvegicus	Fam126b	family with sequence similarity 126, member B	GO:0046854 phosphatidylinositol phosphorylation;GO:0046834 lipid phosphorylation;GO:0046488 phosphatidylinositol metabolic process	0	0	0	0	0	0	0	0	0	0	0	0	0	0	0	0	0	0	0	0
Med12l	690752	symbol	R. norvegicus	690752	R. norvegicus	Med12l	mediator complex subunit 12-like	GO:1903508 positive regulation of nucleic acid-templated transcription;GO:1902680 positive regulation of RNA biosynthetic process;GO:0006357 regulation of transcription by RNA polymerase II	0	0	0	0	0	0	0	0	0	0	0	0	0	0	0	0	0	0	0	0
Dnajc5	79130	symbol	R. norvegicus	79130	R. norvegicus	Dnajc5	DnaJ heat shock protein family (Hsp40) member C5	GO:0043524 negative regulation of neuron apoptotic process;GO:0098693 regulation of synaptic vesicle cycle;GO:0061077 chaperone-mediated protein folding	0	0	0	0	0	0	0	0	0	0	0	0	0	0	0	0	0	0	0	0
Ildr2	685277	symbol	R. norvegicus	685277	R. norvegicus	Ildr2	immunoglobulin-like domain containing receptor 2	GO:0048873 homeostasis of number of cells within a tissue;GO:0030073 insulin secretion;GO:0009749 response to glucose	0	0	0	0	0	0	0	0	0	0	0	0	0	0	0	1	0	0	0	0
Inpp4b	116699	symbol	R. norvegicus	116699	R. norvegicus	Inpp4b	inositol polyphosphate-4-phosphatase type II B	GO:0045671 negative regulation of osteoclast differentiation;GO:0046855 inositol phosphate dephosphorylation;GO:0036092 phosphatidylinositol-3-phosphate biosynthetic process	0	0	0	0	0	0	0	0	0	0	0	0	0	0	0	0	0	0	0	0
Lamb2	25473	symbol	R. norvegicus	25473	R. norvegicus	Lamb2	laminin subunit beta 2	GO:0072249 metanephric glomerular visceral epithelial cell development;GO:0072248 metanephric glomerular visceral epithelial cell differentiation;GO:0072313 metanephric glomerular epithelial cell development	0	1	1	0	1	0	1	1	0	0	0	0	0	0	0	0	0	0	0	1
Heph	117240	symbol	R. norvegicus	117240	R. norvegicus	Heph	hephaestin	GO:0006879 cellular iron ion homeostasis;GO:0006825 copper ion transport;GO:0055072 iron ion homeostasis	0	0	0	0	0	0	0	0	0	0	0	0	0	0	0	0	0	0	0	0
Bcam	78958	symbol	R. norvegicus	78958	R. norvegicus	Bcam	basal cell adhesion molecule (Lutheran blood group)	GO:0007160 cell-matrix adhesion;GO:0031589 cell-substrate adhesion;GO:0007155 cell adhesion	0	0	0	0	0	0	0	0	0	0	0	0	0	0	0	0	0	0	0	0
Slc35e2b	313765	symbol	R. norvegicus	313765	R. norvegicus	Slc35e2b	solute carrier family 35, member E2B	GO:0001835 blastocyst hatching;GO:0035188 hatching;GO:0001824 blastocyst development	0	0	0	0	0	0	0	0	0	0	0	0	0	0	0	0	0	0	0	0
Myo10	310178	symbol	R. norvegicus	310178	R. norvegicus	Myo10	myosin X	GO:0051489 regulation of filopodium assembly;GO:0046847 filopodium assembly;GO:0022409 positive regulation of cell-cell adhesion	0	0	0	0	0	0	0	0	0	0	0	0	0	0	0	0	0	0	0	0
Spry4	291610	symbol	R. norvegicus	291610	R. norvegicus	Spry4	sprouty RTK signaling antagonist 4	GO:0040037 negative regulation of fibroblast growth factor receptor signaling pathway;GO:0043407 negative regulation of MAP kinase activity;GO:0040036 regulation of fibroblast growth factor receptor signaling pathway	0	0	0	0	0	0	0	0	0	0	0	0	0	1	0	0	0	0	0	0
Lama5	140433	symbol	R. norvegicus	140433	R. norvegicus	Lama5	laminin subunit alpha 5	GO:0001658 branching involved in ureteric bud morphogenesis;GO:0060675 ureteric bud morphogenesis;GO:0072171 mesonephric tubule morphogenesis	1	1	1	1	1	1	0	0	0	0	0	0	0	0	0	0	0	0	0	1
Zhx3	311604	symbol	R. norvegicus	311604	R. norvegicus	Zhx3	zinc fingers and homeoboxes 3	GO:0045669 positive regulation of osteoblast differentiation;GO:0045778 positive regulation of ossification;GO:0045667 regulation of osteoblast differentiation	0	0	0	1	0	0	0	0	0	0	0	0	0	0	0	0	0	0	0	0
Ubxn2a	685859	symbol	R. norvegicus	685859	R. norvegicus	Ubxn2a	UBX domain protein 2A	GO:0031468 nuclear envelope reassembly;GO:0000045 autophagosome assembly;GO:0006998 nuclear envelope organization	0	0	0	0	0	0	0	0	0	0	0	0	0	0	0	0	0	0	0	0
Fam151a	313430	symbol	R. norvegicus	313430	R. norvegicus	Fam151a	family with sequence similarity 151, member A		0	0	0	0	0	0	0	0	0	0	0	0	0	0	0	0	0	0	0	0
Trpc5	140933	symbol	R. norvegicus	140933	R. norvegicus	Trpc5	transient receptor potential cation channel, subfamily C, member 5	GO:0050774 negative regulation of dendrite morphogenesis;GO:0045773 positive regulation of axon extension;GO:1902630 regulation of membrane hyperpolarization	0	0	0	0	0	0	0	0	0	0	0	0	0	0	0	0	0	0	0	0
Pcdh18	295027	symbol	R. norvegicus	295027	R. norvegicus	Pcdh18	protocadherin 18	GO:0007156 homophilic cell adhesion via plasma membrane adhesion molecules;GO:0098742 cell-cell adhesion via plasma-membrane adhesion molecules;GO:0007420 brain development	0	0	0	0	0	0	0	0	0	0	0	0	0	0	0	0	0	0	0	0
Drc3	287371	symbol	R. norvegicus	287371	R. norvegicus	Drc3	dynein regulatory complex subunit 3		0	0	0	0	0	0	0	0	0	0	0	0	0	0	0	0	0	0	0	0
Rab3c	171058	symbol	R. norvegicus	171058	R. norvegicus	Rab3c	RAB3C, member RAS oncogene family	GO:0006904 vesicle docking involved in exocytosis;GO:0140029 exocytic process;GO:0048278 vesicle docking	0	0	0	0	0	0	0	0	0	0	0	0	0	0	0	0	0	0	0	0
Pfn2	81531	symbol	R. norvegicus	81531	R. norvegicus	Pfn2	profilin 2	GO:1900028 negative regulation of ruffle assembly;GO:0051496 positive regulation of stress fiber assembly;GO:0098885 modification of postsynaptic actin cytoskeleton	1	0	1	0	0	0	0	0	0	0	0	0	0	0	0	1	0	0	0	0
Ocln	83497	symbol	R. norvegicus	83497	R. norvegicus	Ocln	occludin	GO:0046326 positive regulation of glucose import;GO:1905605 positive regulation of maintenance of permeability of blood-brain barrier;GO:0010828 positive regulation of glucose transmembrane transport	0	0	0	0	0	0	0	0	0	0	0	0	0	0	0	0	0	0	0	0
Lrrc58	303919	symbol	R. norvegicus	303919	R. norvegicus	Lrrc58	leucine rich repeat containing 58		0	0	0	0	0	0	0	0	0	0	0	0	0	0	0	0	0	0	0	0
Dok6	498898	symbol	R. norvegicus	498898	R. norvegicus	Dok6	docking protein 6		0	0	0	0	0	0	0	0	0	0	0	0	0	0	0	0	0	0	0	0
Dgki	688705	symbol	R. norvegicus	688705	R. norvegicus	Dgki	diacylglycerol kinase, iota	GO:1900452 regulation of long-term synaptic depression;GO:0046959 habituation;GO:0060292 long-term synaptic depression	0	0	0	0	0	0	0	0	0	0	1	0	0	0	0	1	0	0	0	0
Akr1cl	361267	gene_synonym	R. norvegicus	361267	R. norvegicus	Akr1c15	aldo-keto reductase family 1, member C15	GO:0008202 steroid metabolic process;GO:0055114 oxidation-reduction process;GO:0006629 lipid metabolic process	0	0	0	0	0	0	0	0	0	0	0	0	0	0	0	0	0	0	0	0
Fam49a	298890	gene_synonym	R. norvegicus	298890	R. norvegicus	Cyria	CYFIP related Rac1 interactor A		0	0	0	0	0	0	0	0	0	0	0	0	0	0	0	0	0	0	0	0
Dab2	79128	symbol	R. norvegicus	79128	R. norvegicus	Dab2	DAB adaptor protein 2	GO:2000860 positive regulation of aldosterone secretion;GO:2000857 positive regulation of mineralocorticoid secretion;GO:2000858 regulation of aldosterone secretion	1	0	0	1	0	1	0	1	0	1	1	0	0	1	1	1	0	1	0	0
Cntnap5b	301650	symbol	R. norvegicus	301650	R. norvegicus	Cntnap5b	contactin associated protein-like 5B	GO:0007155 cell adhesion;GO:0022610 biological adhesion;GO:0008150 biological_process	0	0	0	0	0	0	0	0	0	0	0	0	0	0	0	0	0	0	0	0
Stat6	362896	symbol	R. norvegicus	362896	R. norvegicus	Stat6	signal transducer and activator of transcription 6	GO:0048295 positive regulation of isotype switching to IgE isotypes;GO:0002296 T-helper 1 cell lineage commitment;GO:0048293 regulation of isotype switching to IgE isotypes	1	0	1	0	0	0	0	0	0	0	0	0	0	1	0	0	0	0	0	0
Glul	24957	symbol	R. norvegicus	24957	R. norvegicus	Glul	glutamate-ammonia ligase	GO:0019676 ammonia assimilation cycle;GO:0006542 glutamine biosynthetic process;GO:1904749 regulation of protein localization to nucleolus	1	0	0	0	0	0	0	0	0	0	0	0	0	0	0	1	0	0	0	0
Egfr	24329	symbol	R. norvegicus	24329	R. norvegicus	Egfr	epidermal growth factor receptor	GO:1902722 positive regulation of prolactin secretion;GO:1903800 positive regulation of production of miRNAs involved in gene silencing by miRNA;GO:1900020 positive regulation of protein kinase C activity	1	0	1	0	0	1	0	0	0	0	1	0	0	1	1	1	1	1	0	1
Adgrl4	64124	symbol	R. norvegicus	64124	R. norvegicus	Adgrl4	adhesion G protein-coupled receptor L4	GO:0007189 adenylate cyclase-activating G protein-coupled receptor signaling pathway;GO:0019933 cAMP-mediated signaling;GO:0007188 adenylate cyclase-modulating G protein-coupled receptor signaling pathway	0	0	0	0	0	0	0	0	0	0	0	0	0	0	0	0	0	0	0	0
Lonrf3	298322	symbol	R. norvegicus	298322	R. norvegicus	Lonrf3	LON peptidase N-terminal domain and ring finger 3		0	0	0	0	0	0	0	0	0	0	0	0	0	0	0	0	0	0	0	0
Ptch1	89830	symbol	R. norvegicus	89830	R. norvegicus	Ptch1	patched 1	GO:0001658 branching involved in ureteric bud morphogenesis;GO:0060675 ureteric bud morphogenesis;GO:0010875 positive regulation of cholesterol efflux	1	1	1	1	0	1	0	1	0	1	0	1	0	0	0	0	0	0	0	1
LOC102553866	102553866	Gene_ID	R. norvegicus	102553866	R. norvegicus	Zfp764	zinc finger protein 764	GO:0006355 regulation of transcription, DNA-templated;GO:1903506 regulation of nucleic acid-templated transcription;GO:0006351 transcription, DNA-templated	0	0	0	0	0	0	0	0	0	0	0	0	0	0	0	0	0	0	0	0
Proser2	683460	symbol	R. norvegicus	683460	R. norvegicus	Proser2	proline and serine rich 2		0	0	0	0	0	0	0	0	0	0	0	0	0	0	0	0	0	0	0	0
Hyal1	367166	symbol	R. norvegicus	367166	R. norvegicus	Hyal1	hyaluronidase 1	GO:1900106 positive regulation of hyaluranon cable assembly;GO:1900104 regulation of hyaluranon cable assembly;GO:0030214 hyaluronan catabolic process	1	0	0	0	0	0	1	0	1	0	0	0	0	1	0	0	1	0	0	1
Card6	294770	symbol	R. norvegicus	294770	R. norvegicus	Card6	caspase recruitment domain family, member 6	GO:0042981 regulation of apoptotic process;GO:0043067 regulation of programmed cell death;GO:0006915 apoptotic process	0	0	0	0	0	0	0	0	0	0	0	0	0	0	0	0	0	0	0	0
Tmem56	365924	gene_synonym	R. norvegicus	365924	R. norvegicus	Tlcd4	TLC domain containing 4	GO:0008150 biological_process	0	0	0	0	0	0	0	0	0	0	0	0	0	0	0	0	0	0	0	0
C1ql3	680404	symbol	R. norvegicus	680404	R. norvegicus	C1ql3	complement C1q like 3	GO:0050807 regulation of synapse organization;GO:0050803 regulation of synapse structure or activity;GO:0050808 synapse organization	0	0	0	0	0	0	0	0	0	0	0	0	0	0	0	0	0	0	0	0
Prss12	85266	symbol	R. norvegicus	85266	R. norvegicus	Prss12	serine protease 12	GO:0031638 zymogen activation;GO:0016485 protein processing;GO:0006887 exocytosis	0	0	0	0	0	0	0	0	0	0	0	0	0	0	0	0	0	0	0	0
Rin3	314397	symbol	R. norvegicus	314397	R. norvegicus	Rin3	Ras and Rab interactor 3	GO:0007165 signal transduction;GO:0023052 signaling;GO:0007154 cell communication	0	0	0	0	0	0	0	0	0	0	0	0	0	0	0	0	0	0	0	0
Cdkn1a	114851	symbol	R. norvegicus	114851	R. norvegicus	Cdkn1a	cyclin-dependent kinase inhibitor 1A	GO:0006977 DNA damage response, signal transduction by p53 class mediator resulting in cell cycle arrest;GO:1905179 negative regulation of cardiac muscle tissue regeneration;GO:0060574 intestinal epithelial cell maturation	0	0	1	0	0	0	0	1	0	0	0	0	0	1	1	0	1	0	0	0
Homer1	29546	symbol	R. norvegicus	29546	R. norvegicus	Homer1	homer scaffold protein 1	GO:1902950 regulation of dendritic spine maintenance;GO:2001256 regulation of store-operated calcium entry;GO:0098962 regulation of postsynaptic neurotransmitter receptor activity	0	0	0	0	0	0	0	0	0	0	0	0	0	0	0	0	0	0	0	0
Zwilch	691493	symbol	R. norvegicus	691493	R. norvegicus	Zwilch	zwilch kinetochore protein	GO:0007093 mitotic cell cycle checkpoint;GO:0000075 cell cycle checkpoint;GO:0045930 negative regulation of mitotic cell cycle	0	0	0	0	0	0	0	0	0	0	0	0	0	0	0	0	1	0	0	0
Deptor	314979	symbol	R. norvegicus	314979	R. norvegicus	Deptor	DEP domain containing MTOR-interacting protein	GO:0045792 negative regulation of cell size;GO:0032007 negative regulation of TOR signaling;GO:0006469 negative regulation of protein kinase activity	0	0	0	0	0	0	0	0	0	0	0	0	0	1	0	0	0	0	0	0
RGD1561034	308908	symbol	R. norvegicus	308908	R. norvegicus	RGD1561034	similar to hypothetical protein MGC34805		0	0	0	0	0	0	0	0	0	0	0	0	0	0	0	0	0	0	0	0
Pcdhb7	291652	symbol	R. norvegicus	291652	R. norvegicus	Pcdhb7	protocadherin beta 7	GO:0007156 homophilic cell adhesion via plasma membrane adhesion molecules;GO:0098742 cell-cell adhesion via plasma-membrane adhesion molecules;GO:0098609 cell-cell adhesion	0	0	0	0	0	0	0	0	0	0	0	0	0	0	0	0	0	0	0	0
Slc39a10	363229	symbol	R. norvegicus	363229	R. norvegicus	Slc39a10	solute carrier family 39 member 10	GO:0050861 positive regulation of B cell receptor signaling pathway;GO:1903615 positive regulation of protein tyrosine phosphatase activity;GO:0050855 regulation of B cell receptor signaling pathway	0	0	0	0	0	0	0	0	0	0	0	0	0	0	0	0	0	0	0	0
Adipor2	312670	symbol	R. norvegicus	312670	R. norvegicus	Adipor2	adiponectin receptor 2	GO:0046326 positive regulation of glucose import;GO:0061042 vascular wound healing;GO:0010828 positive regulation of glucose transmembrane transport	1	0	0	0	0	0	0	0	0	0	0	0	0	0	0	0	0	0	0	0
Jcad	498764	symbol	R. norvegicus	498764	R. norvegicus	Jcad	junctional cadherin 5 associated	GO:1903589 positive regulation of blood vessel endothelial cell proliferation involved in sprouting angiogenesis;GO:0090050 positive regulation of cell migration involved in sprouting angiogenesis;GO:1900748 positive regulation of vascular endothelial growth factor signaling pathway	1	0	0	0	0	0	0	0	0	0	0	0	0	1	0	0	0	0	0	0
Parvb	362973	symbol	R. norvegicus	362973	R. norvegicus	Parvb	parvin, beta	GO:0071963 establishment or maintenance of cell polarity regulating cell shape;GO:0030032 lamellipodium assembly;GO:0034446 substrate adhesion-dependent cell spreading	0	0	1	0	0	0	0	0	0	0	0	0	0	0	0	0	0	0	0	0
Ikbkg	309295	symbol	R. norvegicus	309295	R. norvegicus	Ikbkg	inhibitor of nuclear factor kappa B kinase regulatory subunit gamma	GO:1902236 negative regulation of endoplasmic reticulum stress-induced intrinsic apoptotic signaling pathway;GO:0007250 activation of NF-kappaB-inducing kinase activity;GO:1902235 regulation of endoplasmic reticulum stress-induced intrinsic apoptotic signaling pathway	0	0	1	0	1	0	0	0	0	0	0	0	0	1	0	0	0	1	0	0
Wwtr1	295062	symbol	R. norvegicus	295062	R. norvegicus	Wwtr1	WW domain containing transcription regulator 1	GO:0072307 regulation of metanephric nephron tubule epithelial cell differentiation;GO:0072257 metanephric nephron tubule epithelial cell differentiation;GO:0072182 regulation of nephron tubule epithelial cell differentiation	0	1	0	1	0	0	0	1	0	1	1	1	0	1	0	0	0	0	0	0
Opcml	116597	symbol	R. norvegicus	116597	R. norvegicus	Opcml	opioid binding protein/cell adhesion molecule-like	GO:0007155 cell adhesion;GO:0022610 biological adhesion;GO:0008150 biological_process	0	0	0	0	0	0	0	0	0	0	0	0	0	0	0	0	0	0	0	0
Gpd1	60666	symbol	R. norvegicus	60666	R. norvegicus	Gpd1	glycerol-3-phosphate dehydrogenase 1	GO:0006127 glycerophosphate shuttle;GO:0045821 positive regulation of glycolytic process;GO:0006116 NADH oxidation	0	0	0	0	0	0	0	0	0	0	0	0	0	0	0	0	0	0	0	0
Avl9	312371	symbol	R. norvegicus	312371	R. norvegicus	Avl9	AVL9 cell migration associated	GO:0016477 cell migration;GO:0048870 cell motility;GO:0051674 localization of cell	0	0	0	0	0	0	0	0	0	0	0	0	0	0	0	0	0	0	0	0
Mfhas1	306508	symbol	R. norvegicus	306508	R. norvegicus	Mfhas1	malignant fibrous histiocytoma amplified sequence 1	GO:0034136 negative regulation of toll-like receptor 2 signaling pathway;GO:0034137 positive regulation of toll-like receptor 2 signaling pathway;GO:0034144 negative regulation of toll-like receptor 4 signaling pathway	0	0	0	0	0	0	0	0	0	0	0	0	1	1	0	0	0	1	0	0
Spred3	308478	symbol	R. norvegicus	308478	R. norvegicus	Spred3	sprouty-related, EVH1 domain containing 3	GO:0000188 inactivation of MAPK activity;GO:0043517 positive regulation of DNA damage response, signal transduction by p53 class mediator;GO:0010801 negative regulation of peptidyl-threonine phosphorylation	0	0	0	0	0	0	0	0	0	0	0	0	0	1	0	0	0	1	0	0
Pou3f4	29589	symbol	R. norvegicus	29589	R. norvegicus	Pou3f4	POU class 3 homeobox 4	GO:2001054 negative regulation of mesenchymal cell apoptotic process;GO:0090103 cochlea morphogenesis;GO:2001053 regulation of mesenchymal cell apoptotic process	0	0	0	0	0	1	0	0	0	0	0	0	0	0	0	0	0	0	0	1
LOC103690141	103690141	Gene_ID	R. norvegicus	103690141	R. norvegicus	LOC103690141	coiled-coil domain-containing protein 85A-like		0	0	0	0	0	0	0	0	0	0	0	0	0	0	0	0	0	0	0	0
Pcdh8	64865	symbol	R. norvegicus	64865	R. norvegicus	Pcdh8	protocadherin 8	GO:0099179 regulation of synaptic membrane adhesion;GO:0099560 synaptic membrane adhesion;GO:0007616 long-term memory	0	0	0	0	0	1	0	0	0	0	0	0	0	0	0	0	0	0	0	1
Abhd2	293050	symbol	R. norvegicus	293050	R. norvegicus	Abhd2	abhydrolase domain containing 2, acylglycerol lipase	GO:0048240 sperm capacitation;GO:0007340 acrosome reaction;GO:0046464 acylglycerol catabolic process	0	0	0	0	0	0	0	0	0	0	0	0	0	0	1	0	0	0	0	0
Tmod2	58814	symbol	R. norvegicus	58814	R. norvegicus	Tmod2	tropomodulin 2	GO:0051694 pointed-end actin filament capping;GO:0051693 actin filament capping;GO:0030835 negative regulation of actin filament depolymerization	0	0	0	0	0	0	0	0	0	0	0	0	0	0	0	0	0	0	1	0
Vwa1	298683	symbol	R. norvegicus	298683	R. norvegicus	Vwa1	von Willebrand factor A domain containing 1	GO:0003429 growth plate cartilage chondrocyte morphogenesis;GO:0003414 chondrocyte morphogenesis involved in endochondral bone morphogenesis;GO:0003422 growth plate cartilage morphogenesis	0	0	0	0	0	1	1	0	0	0	0	0	0	0	0	0	0	0	0	0
March6	294862	gene_synonym	R. norvegicus	294862	R. norvegicus	Marchf6	membrane associated ring-CH-type finger 6	GO:0030433 ubiquitin-dependent ERAD pathway;GO:0070936 protein K48-linked ubiquitination;GO:0036503 ERAD pathway	0	0	0	0	0	0	0	0	0	0	0	0	0	0	0	0	0	0	0	0
Arrb1	25387	symbol	R. norvegicus	25387	R. norvegicus	Arrb1	arrestin, beta 1	GO:0090240 positive regulation of histone H4 acetylation;GO:0042699 follicle-stimulating hormone signaling pathway;GO:0035774 positive regulation of insulin secretion involved in cellular response to glucose stimulus	0	0	1	0	0	0	0	0	0	0	0	1	0	1	0	1	0	0	0	0
Tpd52l1	689256	symbol	R. norvegicus	689256	R. norvegicus	Tpd52l1	TPD52 like 1	GO:0046330 positive regulation of JNK cascade;GO:0032874 positive regulation of stress-activated MAPK cascade;GO:0043406 positive regulation of MAP kinase activity	0	0	0	0	0	0	0	0	0	0	0	0	0	1	0	0	1	1	0	0
Setd7	689954	symbol	R. norvegicus	689954	R. norvegicus	Setd7	SET domain containing 7, histone lysine methyltransferase	GO:0051570 regulation of histone H3-K9 methylation;GO:0018026 peptidyl-lysine monomethylation;GO:0051567 histone H3-K9 methylation	0	0	0	0	0	0	0	0	0	0	0	0	0	0	0	0	0	0	0	0
Pdpk1	81745	symbol	R. norvegicus	81745	R. norvegicus	Pdpk1	3-phosphoinositide dependent protein kinase-1	GO:0051281 positive regulation of release of sequestered calcium ion into cytosol;GO:0051279 regulation of release of sequestered calcium ion into cytosol;GO:0034122 negative regulation of toll-like receptor signaling pathway	1	0	1	0	0	0	0	1	0	0	0	0	1	1	0	0	0	0	0	0
Cry1	299691	symbol	R. norvegicus	299691	R. norvegicus	Cry1	cryptochrome circadian regulator 1	GO:2000850 negative regulation of glucocorticoid secretion;GO:2000847 negative regulation of corticosteroid hormone secretion;GO:2000323 negative regulation of glucocorticoid receptor signaling pathway	0	0	0	0	0	0	0	0	0	0	0	0	0	0	1	1	0	1	0	0
Ptgs1	24693	symbol	R. norvegicus	24693	R. norvegicus	Ptgs1	prostaglandin-endoperoxide synthase 1	GO:0019371 cyclooxygenase pathway;GO:0032811 negative regulation of epinephrine secretion;GO:0010700 negative regulation of norepinephrine secretion	0	0	0	0	0	0	0	0	0	0	0	0	0	0	1	1	0	0	0	0
Fzd3	266715	symbol	R. norvegicus	266715	R. norvegicus	Fzd3	frizzled class receptor 3	GO:0036515 serotonergic neuron axon guidance;GO:1904938 planar cell polarity pathway involved in axon guidance;GO:0036514 dopaminergic neuron axon guidance	0	0	1	0	0	1	0	0	0	1	1	1	0	0	0	0	1	0	0	1
Adcy1	305509	symbol	R. norvegicus	305509	R. norvegicus	Adcy1	adenylate cyclase 1	GO:1900273 positive regulation of long-term synaptic potentiation;GO:0006171 cAMP biosynthetic process;GO:1900271 regulation of long-term synaptic potentiation	0	0	1	0	1	0	0	0	0	0	0	0	0	0	0	1	0	0	0	0
Sv2c	29643	symbol	R. norvegicus	29643	R. norvegicus	Sv2c	synaptic vesicle glycoprotein 2c	GO:0007268 chemical synaptic transmission;GO:0006836 neurotransmitter transport;GO:0098916 anterograde trans-synaptic signaling	0	0	0	0	1	0	0	0	0	0	0	0	0	0	0	0	0	0	0	0
Amer2	498529	symbol	R. norvegicus	498529	R. norvegicus	Amer2	APC membrane recruitment protein 2	GO:0090090 negative regulation of canonical Wnt signaling pathway;GO:0030178 negative regulation of Wnt signaling pathway;GO:0060828 regulation of canonical Wnt signaling pathway	0	0	0	0	0	0	0	0	0	0	1	0	0	0	0	0	0	0	0	0
Rab27b	84590	symbol	R. norvegicus	84590	R. norvegicus	Rab27b	RAB27B, member RAS oncogene family	GO:0099641 anterograde axonal protein transport;GO:0032402 melanosome transport;GO:0099640 axo-dendritic protein transport	0	0	0	0	0	0	0	0	0	0	0	0	0	0	0	1	0	0	0	0
Sult1a1	83783	symbol	R. norvegicus	83783	R. norvegicus	Sult1a1	sulfotransferase family 1A member 1	GO:0018960 4-nitrophenol metabolic process;GO:0050427 3'-phosphoadenosine 5'-phosphosulfate metabolic process;GO:0006068 ethanol catabolic process	0	0	0	0	0	0	0	0	0	0	0	0	0	0	1	1	0	0	0	0
Syndig1l	685882	symbol	R. norvegicus	685882	R. norvegicus	Syndig1l	synapse differentiation inducing 1-like		0	0	0	0	0	0	0	0	0	0	0	0	0	0	0	0	0	0	0	0
Kcnj8	25472	symbol	R. norvegicus	25472	R. norvegicus	Kcnj8	potassium inwardly-rectifying channel, subfamily J, member 8	GO:0098915 membrane repolarization during ventricular cardiac muscle cell action potential;GO:0086005 ventricular cardiac muscle cell action potential;GO:0086013 membrane repolarization during cardiac muscle cell action potential	0	1	0	0	0	0	0	0	0	0	0	0	0	0	0	0	0	0	0	0
Mocos	361300	symbol	R. norvegicus	361300	R. norvegicus	Mocos	molybdenum cofactor sulfurase	GO:0006777 Mo-molybdopterin cofactor biosynthetic process;GO:0019720 Mo-molybdopterin cofactor metabolic process;GO:0043545 molybdopterin cofactor metabolic process	0	0	0	0	0	0	0	0	0	0	0	0	0	0	0	0	0	0	0	0
Rdh16	299511	symbol	R. norvegicus	299511	R. norvegicus	Rdh16	retinol dehydrogenase 16	GO:1900054 positive regulation of retinoic acid biosynthetic process;GO:1900052 regulation of retinoic acid biosynthetic process;GO:0042904 9-cis-retinoic acid biosynthetic process	0	0	0	0	0	0	0	0	0	0	0	0	0	0	0	1	0	0	0	0
Stxbp5l	288080	symbol	R. norvegicus	288080	R. norvegicus	Stxbp5l	syntaxin binding protein 5-like	GO:0046676 negative regulation of insulin secretion;GO:0090278 negative regulation of peptide hormone secretion;GO:2000300 regulation of synaptic vesicle exocytosis	0	0	0	0	0	0	0	0	0	0	0	0	0	0	0	1	0	0	0	0
Cdc14a	310806	symbol	R. norvegicus	310806	R. norvegicus	Cdc14a	cell division cycle 14A	GO:0071850 mitotic cell cycle arrest;GO:0007096 regulation of exit from mitosis;GO:0032467 positive regulation of cytokinesis	0	0	0	0	0	0	0	0	0	0	0	0	0	1	0	0	1	0	0	0
Kcna3	29731	symbol	R. norvegicus	29731	R. norvegicus	Kcna3	potassium voltage-gated channel subfamily A member 3	GO:0071805 potassium ion transmembrane transport;GO:0071804 cellular potassium ion transport;GO:0051260 protein homooligomerization	0	0	0	0	0	0	0	0	0	0	0	0	0	0	0	0	0	0	0	0
Oprk1	29335	symbol	R. norvegicus	29335	R. norvegicus	Oprk1	opioid receptor, kappa 1	GO:0033685 negative regulation of luteinizing hormone secretion;GO:0033684 regulation of luteinizing hormone secretion;GO:0032277 negative regulation of gonadotropin secretion	0	0	0	0	0	0	0	0	0	0	0	0	0	1	0	1	0	1	0	0
Lcp1	306071	symbol	R. norvegicus	306071	R. norvegicus	Lcp1	lymphocyte cytosolic protein 1	GO:0071803 positive regulation of podosome assembly;GO:0044319 wound healing, spreading of cells;GO:0090505 epiboly involved in wound healing	0	0	0	0	0	1	1	0	0	0	0	0	0	0	0	0	0	0	0	0
Lingo4	499668	symbol	R. norvegicus	499668	R. norvegicus	Lingo4	leucine rich repeat and Ig domain containing 4	GO:0051965 positive regulation of synapse assembly;GO:0051963 regulation of synapse assembly;GO:0007416 synapse assembly	0	0	0	0	0	0	0	0	0	0	0	0	0	0	0	0	0	0	0	0
Eng	497010	symbol	R. norvegicus	497010	R. norvegicus	Eng	endoglin	GO:1905310 regulation of cardiac neural crest cell migration involved in outflow tract morphogenesis;GO:1905007 positive regulation of epithelial to mesenchymal transition involved in endocardial cushion formation;GO:0003253 cardiac neural crest cell migration involved in outflow tract morphogenesis	1	0	0	1	0	1	1	1	1	1	0	1	0	0	1	0	0	0	0	1
Fam135b	315069	symbol	R. norvegicus	315069	R. norvegicus	Fam135b	family with sequence similarity 135, member B	GO:0044255 cellular lipid metabolic process;GO:0006629 lipid metabolic process;GO:0044238 primary metabolic process	0	0	0	0	0	0	0	0	0	0	0	0	0	0	0	0	0	0	0	0
Ddc	24311	symbol	R. norvegicus	24311	R. norvegicus	Ddc	dopa decarboxylase	GO:0042416 dopamine biosynthetic process;GO:0033076 isoquinoline alkaloid metabolic process;GO:0042427 serotonin biosynthetic process	0	0	0	0	0	0	0	0	0	0	0	0	0	0	0	0	0	0	0	0
Tmem255a	313453	symbol	R. norvegicus	313453	R. norvegicus	Tmem255a	transmembrane protein 255A	GO:0009617 response to bacterium;GO:0051707 response to other organism;GO:0043207 response to external biotic stimulus	0	0	0	0	0	0	0	0	0	0	0	0	0	0	0	0	0	0	0	0
Gabra2	289606	symbol	R. norvegicus	289606	R. norvegicus	Gabra2	gamma-aminobutyric acid type A receptor subunit alpha 2	GO:1904862 inhibitory synapse assembly;GO:0051932 synaptic transmission, GABAergic;GO:1902476 chloride transmembrane transport	0	0	0	0	0	0	0	0	0	0	0	0	0	0	0	0	0	0	0	0
Abcc4	170924	symbol	R. norvegicus	170924	R. norvegicus	Abcc4	ATP binding cassette subfamily C member 4	GO:0032310 prostaglandin secretion;GO:0015732 prostaglandin transport;GO:0032309 icosanoid secretion	0	0	0	0	0	0	0	0	0	0	0	0	0	0	0	0	0	0	0	0
Olfml3	310743	symbol	R. norvegicus	310743	R. norvegicus	Olfml3	olfactomedin-like 3	GO:0007275 multicellular organism development;GO:0048856 anatomical structure development;GO:0032502 developmental process	0	0	0	0	0	0	0	0	0	0	0	0	0	0	0	0	0	0	0	0
Ogfrl1	316290	symbol	R. norvegicus	316290	R. norvegicus	Ogfrl1	opioid growth factor receptor-like 1	GO:0038003 opioid receptor signaling pathway;GO:0007186 G protein-coupled receptor signaling pathway;GO:0007165 signal transduction	0	0	0	0	0	0	0	0	0	0	0	0	0	0	0	0	0	0	0	0
Tango6	307816	symbol	R. norvegicus	307816	R. norvegicus	Tango6	transport and golgi organization 6 homolog	GO:0009306 protein secretion;GO:0002790 peptide secretion;GO:0032940 secretion by cell	0	0	0	0	0	0	0	0	0	0	0	0	0	0	0	0	0	0	0	0
Ppm1e	360593	symbol	R. norvegicus	360593	R. norvegicus	Ppm1e	protein phosphatase, Mg2+/Mn2+ dependent, 1E	GO:0051496 positive regulation of stress fiber assembly;GO:0051492 regulation of stress fiber assembly;GO:0032233 positive regulation of actin filament bundle assembly	0	0	0	0	0	0	0	0	0	0	0	0	0	1	0	0	0	0	0	0
Fgf10	25443	symbol	R. norvegicus	25443	R. norvegicus	Fgf10	fibroblast growth factor 10	GO:0060879 semicircular canal fusion;GO:0060595 fibroblast growth factor receptor signaling pathway involved in mammary gland specification;GO:0060615 mammary gland bud formation	1	1	1	1	0	1	0	1	0	0	1	1	0	1	0	0	1	1	0	1
Apcdd1	689616	symbol	R. norvegicus	689616	R. norvegicus	Apcdd1	APC down-regulated 1	GO:0043615 astrocyte cell migration;GO:0042487 regulation of odontogenesis of dentin-containing tooth;GO:0042481 regulation of odontogenesis	0	0	0	0	0	0	0	0	0	0	1	0	0	0	0	0	0	0	0	0
Arg1	29221	symbol	R. norvegicus	29221	R. norvegicus	Arg1	arginase 1	GO:0070965 positive regulation of neutrophil mediated killing of fungus;GO:0070953 regulation of neutrophil mediated killing of fungus;GO:0070961 positive regulation of neutrophil mediated killing of symbiont cell	1	0	0	0	1	0	0	0	1	0	0	0	0	0	1	0	0	0	0	0
Car4	29242	gene_synonym	R. norvegicus	29242	R. norvegicus	Ca4	carbonic anhydrase 4	GO:0015701 bicarbonate transport;GO:0048545 response to steroid hormone;GO:0015711 organic anion transport	0	0	0	0	0	0	0	0	0	0	0	0	0	0	1	0	0	0	0	0
Cd34	305081	symbol	R. norvegicus	305081	R. norvegicus	Cd34	CD34 molecule	GO:0072254 metanephric glomerular mesangial cell differentiation;GO:0072223 metanephric glomerular mesangium development;GO:1900168 positive regulation of glial cell-derived neurotrophic factor secretion	1	1	0	0	0	0	1	1	0	1	0	0	0	0	0	1	0	1	0	0
Plekhd1	500685	symbol	R. norvegicus	500685	R. norvegicus	Plekhd1	pleckstrin homology and coiled-coil domain containing D1		0	0	0	0	0	0	0	0	0	0	0	0	0	0	0	0	0	0	0	0
Abhd14a	300982	symbol	R. norvegicus	300982	R. norvegicus	Abhd14a	abhydrolase domain containing 14A		0	0	0	0	0	0	0	0	0	0	0	0	0	0	0	0	0	0	0	0
Bhlhe22	365748	symbol	R. norvegicus	365748	R. norvegicus	Bhlhe22	basic helix-loop-helix family, member e22	GO:0021540 corpus callosum morphogenesis;GO:0021960 anterior commissure morphogenesis;GO:0021957 corticospinal tract morphogenesis	0	0	0	0	0	1	0	0	0	0	0	0	0	0	0	0	0	0	0	1
Lmod1	304816	symbol	R. norvegicus	304816	R. norvegicus	Lmod1	leiomodin 1	GO:0051694 pointed-end actin filament capping;GO:0051693 actin filament capping;GO:0030835 negative regulation of actin filament depolymerization	0	0	0	0	0	0	0	0	0	0	0	0	0	0	0	0	0	0	1	0
LOC100361457	100361457	Gene_ID	R. norvegicus	100361457	R. norvegicus	LOC100361457	actin, gamma 1 propeptide-like	GO:0098974 postsynaptic actin cytoskeleton organization;GO:0099188 postsynaptic cytoskeleton organization;GO:0099173 postsynapse organization	0	0	1	0	0	0	0	0	0	0	0	0	0	1	0	0	0	0	0	0
Foxc1	364706	symbol	R. norvegicus	364706	R. norvegicus	Foxc1	forkhead box C1	GO:1902257 negative regulation of apoptotic process involved in outflow tract morphogenesis;GO:1901491 negative regulation of lymphangiogenesis;GO:1902256 regulation of apoptotic process involved in outflow tract morphogenesis	1	1	0	1	0	1	1	1	0	1	0	0	0	0	0	0	1	0	0	1
Acot11	100363074	symbol	R. norvegicus	100363074	R. norvegicus	Acot11	acyl-CoA thioesterase 11	GO:0120163 negative regulation of cold-induced thermogenesis;GO:0120161 regulation of cold-induced thermogenesis;GO:0006637 acyl-CoA metabolic process	0	0	0	0	0	0	0	0	0	0	0	0	0	0	0	0	0	0	0	0
Plekhm3	316455	symbol	R. norvegicus	316455	R. norvegicus	Plekhm3	pleckstrin homology domain containing M3	GO:0045445 myoblast differentiation;GO:0061061 muscle structure development;GO:0030154 cell differentiation	0	0	0	0	0	0	0	0	0	0	0	0	0	0	0	0	0	0	0	0
LOC102554315	102554315	Gene_ID	R. norvegicus	102554315	R. norvegicus	LOC102554315	zinc finger protein 596-like	GO:0006355 regulation of transcription, DNA-templated;GO:1903506 regulation of nucleic acid-templated transcription;GO:0006351 transcription, DNA-templated	0	0	0	0	0	0	0	0	0	0	0	0	0	0	0	0	0	0	0	0
Cdc45	287961	symbol	R. norvegicus	287961	R. norvegicus	Cdc45	cell division cycle 45	GO:1902977 mitotic DNA replication preinitiation complex assembly;GO:0031938 regulation of chromatin silencing at telomere;GO:0071163 DNA replication preinitiation complex assembly	0	0	0	0	0	0	0	0	0	0	0	0	0	0	0	0	1	0	0	0
Lef1	161452	symbol	R. norvegicus	161452	R. norvegicus	Lef1	lymphoid enhancer binding factor 1	GO:0045063 T-helper 1 cell differentiation;GO:0033153 T cell receptor V(D)J recombination;GO:0002681 somatic recombination of T cell receptor gene segments	1	1	1	1	0	1	0	1	0	1	1	1	0	1	1	0	1	0	0	1
Dennd1b	289051	symbol	R. norvegicus	289051	R. norvegicus	Dennd1b	DENN domain containing 1B	GO:0035745 T-helper 2 cell cytokine production;GO:0035743 CD4-positive, alpha-beta T cell cytokine production;GO:0050852 T cell receptor signaling pathway	0	0	0	0	0	0	0	0	0	0	0	0	0	0	0	0	0	0	0	0
Pear1	295293	symbol	R. norvegicus	295293	R. norvegicus	Pear1	platelet endothelial aggregation receptor 1	GO:0043654 recognition of apoptotic cell;GO:0070527 platelet aggregation;GO:0045746 negative regulation of Notch signaling pathway	0	0	0	0	0	0	0	0	0	0	0	0	0	0	0	0	0	0	0	0
Xkr7	311549	symbol	R. norvegicus	311549	R. norvegicus	Xkr7	XK related 7	GO:0070782 phosphatidylserine exposure on apoptotic cell surface;GO:0043652 engulfment of apoptotic cell;GO:0017121 phospholipid scrambling	0	0	0	0	0	0	0	0	0	0	0	0	0	0	0	0	0	0	0	0
Upp1	289801	symbol	R. norvegicus	289801	R. norvegicus	Upp1	uridine phosphorylase 1	GO:0006218 uridine catabolic process;GO:0044206 UMP salvage;GO:0046108 uridine metabolic process	0	0	0	0	0	0	0	0	0	0	0	0	0	0	0	0	0	0	0	0
Lgals9	25476	symbol	R. norvegicus	25476	R. norvegicus	Lgals9	galectin 9	GO:0032834 positive regulation of CD4-positive, CD25-positive, alpha-beta regulatory T cell differentiation involved in immune response;GO:0032832 regulation of CD4-positive, CD25-positive, alpha-beta regulatory T cell differentiation involved in immune response;GO:0070241 positive regulation of activated T cell autonomous cell death	0	0	0	0	0	0	0	0	0	0	0	0	1	1	0	1	0	1	0	0
Slc13a5	266998	symbol	R. norvegicus	266998	R. norvegicus	Slc13a5	solute carrier family 13 member 5	GO:0071422 succinate transmembrane transport;GO:0035674 tricarboxylic acid transmembrane transport;GO:0015744 succinate transport	0	0	0	0	0	0	0	0	0	0	0	0	0	0	0	0	0	0	0	0
Prom1	60357	symbol	R. norvegicus	60357	R. norvegicus	Prom1	prominin 1	GO:2000768 positive regulation of nephron tubule epithelial cell differentiation;GO:0072139 glomerular parietal epithelial cell differentiation;GO:0072182 regulation of nephron tubule epithelial cell differentiation	0	1	0	0	0	0	0	1	0	1	0	1	0	0	0	0	0	0	0	1
Pde7b	140929	symbol	R. norvegicus	140929	R. norvegicus	Pde7b	phosphodiesterase 7B	GO:0019933 cAMP-mediated signaling;GO:0019935 cyclic-nucleotide-mediated signaling;GO:0019932 second-messenger-mediated signaling	0	0	0	0	0	0	0	0	0	0	0	0	0	0	0	0	0	0	0	0
Matn2	299996	symbol	R. norvegicus	299996	R. norvegicus	Matn2	matrilin 2	GO:0003429 growth plate cartilage chondrocyte morphogenesis;GO:0003414 chondrocyte morphogenesis involved in endochondral bone morphogenesis;GO:0031104 dendrite regeneration	0	0	0	0	0	1	0	0	0	0	0	0	0	0	0	0	0	0	0	0
Mfng	315119	symbol	R. norvegicus	315119	R. norvegicus	Mfng	MFNG O-fucosylpeptide 3-beta-N-acetylglucosaminyltransferase	GO:0002315 marginal zone B cell differentiation;GO:0002313 mature B cell differentiation involved in immune response;GO:0036066 protein O-linked fucosylation	0	0	0	0	0	0	0	0	0	0	0	0	0	0	0	0	0	0	0	0
Atp13a5	303856	symbol	R. norvegicus	303856	R. norvegicus	Atp13a5	ATPase 13A5	GO:0006874 cellular calcium ion homeostasis;GO:0055074 calcium ion homeostasis;GO:0072503 cellular divalent inorganic cation homeostasis	0	0	0	0	0	0	0	0	0	0	0	0	0	0	0	0	0	0	0	0
Itga7	81008	symbol	R. norvegicus	81008	R. norvegicus	Itga7	integrin subunit alpha 7	GO:0035987 endodermal cell differentiation;GO:0001706 endoderm formation;GO:0034113 heterotypic cell-cell adhesion	1	0	1	0	1	0	0	0	0	0	0	0	0	0	0	0	0	0	0	1
Klhl11	287706	symbol	R. norvegicus	287706	R. norvegicus	Klhl11	kelch-like family member 11		0	0	0	0	0	0	0	0	0	0	0	0	0	0	0	0	0	0	0	0
Boc	360715	symbol	R. norvegicus	360715	R. norvegicus	Boc	BOC cell adhesion associated, oncogene regulated	GO:0045663 positive regulation of myoblast differentiation;GO:0045661 regulation of myoblast differentiation;GO:0007411 axon guidance	0	0	0	0	0	0	0	0	0	0	0	1	0	0	0	0	0	0	0	0
Dcc	25311	symbol	R. norvegicus	25311	R. norvegicus	Dcc	DCC netrin 1 receptor	GO:0021965 spinal cord ventral commissure morphogenesis;GO:0033563 dorsal/ventral axon guidance;GO:0033564 anterior/posterior axon guidance	0	0	1	0	0	0	0	0	0	0	0	0	0	1	0	0	0	0	0	0
Col4a5	363457	symbol	R. norvegicus	363457	R. norvegicus	Col4a5	collagen type IV alpha 5 chain	GO:0038063 collagen-activated tyrosine kinase receptor signaling pathway;GO:0038065 collagen-activated signaling pathway;GO:0007528 neuromuscular junction development	0	0	1	0	1	0	1	0	0	0	0	0	0	0	0	0	0	0	0	0
Ret	24716	symbol	R. norvegicus	24716	R. norvegicus	Ret	ret proto-oncogene	GO:0072300 positive regulation of metanephric glomerulus development;GO:0072298 regulation of metanephric glomerulus development;GO:0061146 Peyer's patch morphogenesis	1	1	1	1	0	1	0	0	0	0	0	1	0	1	0	0	0	0	0	1
Itgb8	362800	symbol	R. norvegicus	362800	R. norvegicus	Itgb8	integrin subunit beta 8	GO:1901388 regulation of transforming growth factor beta activation;GO:0001573 ganglioside metabolic process;GO:0036363 transforming growth factor beta activation	1	0	1	0	1	0	0	0	0	1	0	0	0	0	0	0	0	0	0	0
Tnfrsf11b	25341	symbol	R. norvegicus	25341	R. norvegicus	Tnfrsf11b	TNF receptor superfamily member 11B	GO:0042489 negative regulation of odontogenesis of dentin-containing tooth;GO:0042483 negative regulation of odontogenesis;GO:0045779 negative regulation of bone resorption	0	0	0	0	0	0	1	0	0	0	0	0	0	1	0	0	0	0	0	0
Adcy4	54223	symbol	R. norvegicus	54223	R. norvegicus	Adcy4	adenylate cyclase 4	GO:0006171 cAMP biosynthetic process;GO:0046058 cAMP metabolic process;GO:0052652 cyclic purine nucleotide metabolic process	0	0	1	0	0	0	0	0	0	0	0	0	0	0	0	0	0	0	0	0
Cdh6	25409	symbol	R. norvegicus	25409	R. norvegicus	Cdh6	cadherin 6	GO:0016339 calcium-dependent cell-cell adhesion via plasma membrane cell adhesion molecules;GO:0008585 female gonad development;GO:0044331 cell-cell adhesion mediated by cadherin	0	0	0	0	0	0	0	0	0	0	0	0	0	0	0	0	0	0	0	0
Cldn5	65131	symbol	R. norvegicus	65131	R. norvegicus	Cldn5	claudin 5	GO:1903142 positive regulation of establishment of endothelial barrier;GO:1903348 positive regulation of bicellular tight junction assembly;GO:1901552 positive regulation of endothelial cell development	1	0	0	0	0	0	0	1	0	1	0	0	0	0	0	0	0	0	0	0
Thsd1	364630	symbol	R. norvegicus	364630	R. norvegicus	Thsd1	thrombospondin type 1 domain containing 1	GO:0002244 hematopoietic progenitor cell differentiation;GO:0030097 hemopoiesis;GO:0048534 hematopoietic or lymphoid organ development	0	0	0	0	0	0	0	0	0	0	0	0	0	0	0	0	0	0	0	0
Fam174b	681398	symbol	R. norvegicus	681398	R. norvegicus	Fam174b	family with sequence similarity 174, member B	GO:0007030 Golgi organization;GO:0010256 endomembrane system organization;GO:0006996 organelle organization	0	0	0	0	0	0	0	0	0	0	0	0	0	0	0	0	0	0	0	0
Pcdhb22	307486	symbol	R. norvegicus	307486	R. norvegicus	Pcdhb22	protocadherin beta 22	GO:0007156 homophilic cell adhesion via plasma membrane adhesion molecules;GO:0098742 cell-cell adhesion via plasma-membrane adhesion molecules;GO:0098609 cell-cell adhesion	0	0	0	0	0	0	0	0	0	0	0	0	0	0	0	0	0	0	0	0
Zyg11b	362559	symbol	R. norvegicus	362559	R. norvegicus	Zyg11b	zyg-11 family member B, cell cycle regulator	GO:0032436 positive regulation of proteasomal ubiquitin-dependent protein catabolic process;GO:2000060 positive regulation of ubiquitin-dependent protein catabolic process;GO:1901800 positive regulation of proteasomal protein catabolic process	0	0	0	0	0	0	0	0	0	0	0	0	0	0	0	0	0	0	0	0
Nat8f5	114020	symbol	R. norvegicus	114020	R. norvegicus	Nat8f5	N-acetyltransferase 8 (GCN5-related) family member 5	GO:0001702 gastrulation with mouth forming second;GO:0007368 determination of left/right symmetry;GO:0009855 determination of bilateral symmetry	0	0	0	0	0	0	0	0	0	0	0	0	0	0	0	0	0	0	0	1
Fos	314322	symbol	R. norvegicus	314322	R. norvegicus	Fos	Fos proto-oncogene, AP-1 transcription factor subunit	GO:0001661 conditioned taste aversion;GO:0045672 positive regulation of osteoclast differentiation;GO:0051412 response to corticosterone	0	0	1	0	0	0	0	0	0	0	0	0	0	1	1	0	0	0	0	0
Slc7a1	25648	symbol	R. norvegicus	25648	R. norvegicus	Slc7a1	solute carrier family 7 member 1	GO:0097638 L-arginine import across plasma membrane;GO:1903400 L-arginine transmembrane transport;GO:1903401 L-lysine transmembrane transport	0	0	0	0	0	0	0	0	0	0	0	0	0	0	0	0	0	0	0	0
Nr4a3	58853	symbol	R. norvegicus	58853	R. norvegicus	Nr4a3	nuclear receptor subfamily 4, group A, member 3	GO:0038097 positive regulation of mast cell activation by Fc-epsilon receptor signaling pathway;GO:1900625 positive regulation of monocyte aggregation;GO:1903208 negative regulation of hydrogen peroxide-induced neuron death	1	0	0	0	0	1	0	0	0	0	0	0	0	1	1	0	1	1	0	1
Rnf144b	364681	symbol	R. norvegicus	364681	R. norvegicus	Rnf144b	ring finger protein 144B	GO:0032436 positive regulation of proteasomal ubiquitin-dependent protein catabolic process;GO:2000060 positive regulation of ubiquitin-dependent protein catabolic process;GO:1901800 positive regulation of proteasomal protein catabolic process	0	0	0	0	0	0	0	0	0	0	0	0	0	0	0	0	0	0	0	0
Clic5	94272	symbol	R. norvegicus	94272	R. norvegicus	Clic5	chloride intracellular channel 5	GO:0060088 auditory receptor cell stereocilium organization;GO:0002093 auditory receptor cell morphogenesis;GO:0060117 auditory receptor cell development	0	0	0	0	0	0	0	1	0	0	0	0	0	0	0	0	0	0	0	1
Ikzf4	100361923	symbol	R. norvegicus	100361923	R. norvegicus	Ikzf4	IKAROS family zinc finger 4	GO:0051260 protein homooligomerization;GO:0051259 protein complex oligomerization;GO:0045944 positive regulation of transcription by RNA polymerase II	0	0	0	0	0	0	0	0	0	0	0	0	0	0	0	0	0	0	0	0
Cryab	25420	symbol	R. norvegicus	25420	R. norvegicus	Cryab	crystallin, alpha B	GO:1905907 negative regulation of amyloid fibril formation;GO:1905906 regulation of amyloid fibril formation;GO:0043154 negative regulation of cysteine-type endopeptidase activity involved in apoptotic process	0	0	0	0	0	0	0	0	0	0	0	0	0	0	0	0	0	1	0	1
Tcf7	363595	symbol	R. norvegicus	363595	R. norvegicus	Tcf7	transcription factor 7	GO:0033153 T cell receptor V(D)J recombination;GO:0002681 somatic recombination of T cell receptor gene segments;GO:0002568 somatic diversification of T cell receptor genes	0	0	1	0	0	0	0	0	0	0	1	1	0	0	0	0	0	0	0	1
Slc8b1	498185	symbol	R. norvegicus	498185	R. norvegicus	Slc8b1	solute carrier family 8 member B1	GO:0099093 calcium export from the mitochondrion;GO:0051209 release of sequestered calcium ion into cytosol;GO:2001256 regulation of store-operated calcium entry	0	0	0	0	0	0	0	0	0	0	0	0	0	1	0	1	0	0	0	0
Hmgcs2	24450	symbol	R. norvegicus	24450	R. norvegicus	Hmgcs2	3-hydroxy-3-methylglutaryl-CoA synthase 2	GO:0010142 farnesyl diphosphate biosynthetic process, mevalonate pathway;GO:0034696 response to prostaglandin F;GO:0070543 response to linoleic acid	0	1	0	0	0	0	0	0	0	0	0	0	0	0	1	0	0	0	0	0
Etnppl	687071	symbol	R. norvegicus	687071	R. norvegicus	Etnppl	ethanolamine-phosphate phospho-lyase		0	0	0	0	0	0	0	0	0	0	0	0	0	0	0	0	0	0	0	0
Lpar4	302378	symbol	R. norvegicus	302378	R. norvegicus	Lpar4	lysophosphatidic acid receptor 4	GO:0051482 positive regulation of cytosolic calcium ion concentration involved in phospholipase C-activating G protein-coupled signaling pathway;GO:0035025 positive regulation of Rho protein signal transduction;GO:0007204 positive regulation of cytosolic calcium ion concentration	0	0	1	0	0	0	0	0	0	0	0	0	0	0	0	0	0	0	0	0
Lsm11	501688	symbol	R. norvegicus	501688	R. norvegicus	Lsm11	LSM11, U7 small nuclear RNA associated	GO:0006398 mRNA 3'-end processing by stem-loop binding and cleavage;GO:1900087 positive regulation of G1/S transition of mitotic cell cycle;GO:1902808 positive regulation of cell cycle G1/S phase transition	0	0	0	0	0	0	0	0	0	0	0	0	0	0	0	0	1	0	0	0
Sox17	312936	symbol	R. norvegicus	312936	R. norvegicus	Sox17	SRY-box transcription factor 17	GO:0060807 regulation of transcription from RNA polymerase II promoter involved in definitive endodermal cell fate specification;GO:0007493 endodermal cell fate determination;GO:0001828 inner cell mass cellular morphogenesis	1	1	0	0	0	1	0	1	0	1	1	0	0	0	0	0	0	0	0	1
Cers6	366065	symbol	R. norvegicus	366065	R. norvegicus	Cers6	ceramide synthase 6	GO:0046513 ceramide biosynthetic process;GO:0006672 ceramide metabolic process;GO:0030148 sphingolipid biosynthetic process	0	0	0	0	0	0	0	0	0	0	0	0	0	0	0	0	0	0	0	0
Trmt9b	306504	symbol	R. norvegicus	306504	R. norvegicus	Trmt9b	tRNA methyltransferase 9B (putative)	GO:0002098 tRNA wobble uridine modification;GO:0002097 tRNA wobble base modification;GO:0030488 tRNA methylation	0	0	0	0	0	0	0	0	0	0	0	0	0	0	0	0	0	0	0	0
Coro2a	313235	symbol	R. norvegicus	313235	R. norvegicus	Coro2a	coronin 2A		0	0	0	0	0	0	0	0	0	0	0	0	0	0	0	0	0	0	0	0
RGD1310587	360894	symbol	R. norvegicus	360894	R. norvegicus	RGD1310587	similar to hypothetical protein FLJ14146		0	0	0	0	0	0	0	0	0	0	0	0	0	0	0	0	0	0	0	0
LOC100365259	100365259	Gene_ID	R. norvegicus	100365259	R. norvegicus	Spty2d1	SPT2 chromatin protein domain containing 1	GO:0010847 regulation of chromatin assembly;GO:0001672 regulation of chromatin assembly or disassembly;GO:0043486 histone exchange	0	0	0	0	0	0	0	0	0	0	0	0	0	0	0	0	0	0	0	0
Trh	25569	symbol	R. norvegicus	25569	R. norvegicus	Trh	thyrotropin releasing hormone	GO:0014054 positive regulation of gamma-aminobutyric acid secretion;GO:0014050 negative regulation of glutamate secretion;GO:0014052 regulation of gamma-aminobutyric acid secretion	0	0	0	0	0	0	0	0	0	0	0	0	0	0	1	1	0	0	0	0
St8sia4	116696	symbol	R. norvegicus	116696	R. norvegicus	St8sia4	ST8 alpha-N-acetyl-neuraminide alpha-2,8-sialyltransferase 4	GO:0001574 ganglioside biosynthetic process;GO:0001573 ganglioside metabolic process;GO:0006688 glycosphingolipid biosynthetic process	0	0	0	0	1	0	0	0	0	0	0	0	0	0	0	0	0	0	0	0
Pdgfrb	24629	symbol	R. norvegicus	24629	R. norvegicus	Pdgfrb	platelet derived growth factor receptor beta	GO:0035793 positive regulation of metanephric mesenchymal cell migration by platelet-derived growth factor receptor-beta signaling pathway;GO:0072277 metanephric glomerular capillary formation;GO:0072262 metanephric glomerular mesangial cell proliferation involved in metanephros development	1	1	1	1	0	0	0	0	1	1	0	1	0	1	0	0	1	0	0	1
Egflam	365691	symbol	R. norvegicus	365691	R. norvegicus	Egflam	EGF-like, fibronectin type III and laminin G domains	GO:0019800 peptide cross-linking via chondroitin 4-sulfate glycosaminoglycan;GO:0008045 motor neuron axon guidance;GO:0030204 chondroitin sulfate metabolic process	0	0	0	0	0	0	1	0	0	0	0	0	0	0	0	0	0	0	0	0
Slc24a4	314396	symbol	R. norvegicus	314396	R. norvegicus	Slc24a4	solute carrier family 24 member 4	GO:0097186 amelogenesis;GO:0042475 odontogenesis of dentin-containing tooth;GO:0035725 sodium ion transmembrane transport	0	0	0	0	0	0	0	0	0	0	0	0	0	0	0	0	0	0	0	0
Amer1	501584	symbol	R. norvegicus	501584	R. norvegicus	Amer1	APC membrane recruitment protein 1	GO:0072161 mesenchymal cell differentiation involved in kidney development;GO:2001012 mesenchymal cell differentiation involved in renal system development;GO:0072074 kidney mesenchyme development	0	1	0	1	0	0	0	0	0	0	1	1	0	0	0	0	0	0	0	0
Tbx3	353305	symbol	R. norvegicus	353305	R. norvegicus	Tbx3	T-box transcription factor 3	GO:0003167 atrioventricular bundle cell differentiation;GO:0060931 sinoatrial node cell development;GO:0060932 His-Purkinje system cell differentiation	1	0	0	0	0	1	0	1	0	1	0	0	0	0	0	1	1	0	0	1
Khnyn	498517	symbol	R. norvegicus	498517	R. norvegicus	Khnyn	KH and NYN domain containing		0	0	0	0	0	0	0	0	0	0	0	0	0	0	0	0	0	0	0	0
Vwc2l	501160	symbol	R. norvegicus	501160	R. norvegicus	Vwc2l	von Willebrand factor C domain containing 2 like	GO:0030514 negative regulation of BMP signaling pathway;GO:0030510 regulation of BMP signaling pathway;GO:0090101 negative regulation of transmembrane receptor protein serine/threonine kinase signaling pathway	0	0	0	0	0	0	0	0	0	0	0	0	0	0	0	0	0	0	0	0
Clcn5	25749	symbol	R. norvegicus	25749	R. norvegicus	Clcn5	chloride voltage-gated channel 5	GO:1902476 chloride transmembrane transport;GO:0006821 chloride transport;GO:0098661 inorganic anion transmembrane transport	0	0	0	0	0	0	0	0	0	0	0	0	0	0	0	0	0	0	0	0
Pard3b	301455	symbol	R. norvegicus	301455	R. norvegicus	Pard3b	par-3 family cell polarity regulator beta	GO:0051660 establishment of centrosome localization;GO:0045197 establishment or maintenance of epithelial cell apical/basal polarity;GO:0051642 centrosome localization	0	0	0	0	0	0	0	0	0	0	0	0	0	0	0	0	0	0	0	0
Ston1	360202	symbol	R. norvegicus	360202	R. norvegicus	Ston1	stonin 1	GO:0030100 regulation of endocytosis;GO:0060627 regulation of vesicle-mediated transport;GO:0006897 endocytosis	0	0	0	0	0	0	0	0	0	0	0	0	0	0	0	0	0	0	0	0
Grin2a	24409	symbol	R. norvegicus	24409	R. norvegicus	Grin2a	glutamate ionotropic receptor NMDA type subunit 2A	GO:2000463 positive regulation of excitatory postsynaptic potential;GO:0048169 regulation of long-term neuronal synaptic plasticity;GO:0097553 calcium ion transmembrane import into cytosol	0	0	1	0	0	1	0	0	0	0	1	0	0	0	0	0	0	0	0	0
Paqr5	315741	symbol	R. norvegicus	315741	R. norvegicus	Paqr5	progestin and adipoQ receptor family member 5		0	0	0	0	0	0	0	0	0	0	0	0	0	0	0	0	0	0	0	0
Klhdc7a	298590	symbol	R. norvegicus	298590	R. norvegicus	Klhdc7a	kelch domain containing 7A		0	0	0	0	0	0	0	0	0	0	0	0	0	0	0	0	0	0	0	0
Myl9	296313	symbol	R. norvegicus	296313	R. norvegicus	Myl9	myosin light chain 9		0	0	1	0	0	0	0	0	0	0	0	0	0	0	0	0	0	0	1	0
Rassf9	65053	symbol	R. norvegicus	65053	R. norvegicus	Rassf9	Ras association domain family member 9	GO:0006605 protein targeting;GO:0016197 endosomal transport;GO:0006886 intracellular protein transport	0	0	0	0	0	0	0	0	0	0	0	0	0	0	0	0	0	0	0	0
Plcxd3	310358	symbol	R. norvegicus	310358	R. norvegicus	Plcxd3	phosphatidylinositol-specific phospholipase C, X domain containing 3	GO:0006629 lipid metabolic process;GO:0044238 primary metabolic process;GO:0071704 organic substance metabolic process	0	0	0	0	0	0	0	0	0	0	0	0	0	0	0	0	0	0	0	0
Plxdc1	303505	symbol	R. norvegicus	303505	R. norvegicus	Plxdc1	plexin domain containing 1	GO:0021510 spinal cord development;GO:0001525 angiogenesis;GO:0048514 blood vessel morphogenesis	1	0	0	0	0	0	0	0	0	0	0	0	0	0	0	0	0	0	0	0
Pheta1	288664	symbol	R. norvegicus	288664	R. norvegicus	Pheta1	PH domain containing endocytic trafficking adaptor 1	GO:0001881 receptor recycling;GO:0007032 endosome organization;GO:0042147 retrograde transport, endosome to Golgi	0	0	0	0	0	0	0	0	0	0	0	0	0	0	0	0	0	0	0	0
Tfcp2l1	304741	symbol	R. norvegicus	304741	R. norvegicus	Tfcp2l1	transcription factor CP2-like 1	GO:0002070 epithelial cell maturation;GO:0007431 salivary gland development;GO:0007028 cytoplasm organization	0	0	0	0	0	0	0	1	0	0	0	0	0	0	0	0	0	0	0	0
Mcc	307449	symbol	R. norvegicus	307449	R. norvegicus	Mcc	MCC regulator of WNT signaling pathway	GO:0010633 negative regulation of epithelial cell migration;GO:0090090 negative regulation of canonical Wnt signaling pathway;GO:0030178 negative regulation of Wnt signaling pathway	1	0	0	0	0	0	0	0	0	0	1	0	0	0	0	0	0	0	0	0
Kctd11	363634	symbol	R. norvegicus	363634	R. norvegicus	Kctd11	potassium channel tetramerization domain containing 11	GO:0007406 negative regulation of neuroblast proliferation;GO:2000647 negative regulation of stem cell proliferation;GO:2000178 negative regulation of neural precursor cell proliferation	0	0	0	0	0	0	0	0	0	1	0	1	0	0	0	0	0	0	0	0
Plcxd2	363781	symbol	R. norvegicus	363781	R. norvegicus	Plcxd2	phosphatidylinositol-specific phospholipase C, X domain containing 2	GO:0006629 lipid metabolic process;GO:0044238 primary metabolic process;GO:0071704 organic substance metabolic process	0	0	0	0	0	0	0	0	0	0	0	0	0	0	0	0	0	0	0	0
Shh	29499	symbol	R. norvegicus	29499	R. norvegicus	Shh	sonic hedgehog signaling molecule	GO:0021938 smoothened signaling pathway involved in regulation of cerebellar granule cell precursor cell proliferation;GO:2000062 negative regulation of ureter smooth muscle cell differentiation;GO:2000063 positive regulation of ureter smooth muscle cell differentiation	1	1	1	1	0	1	0	1	0	1	1	1	0	1	0	1	0	0	0	1
Sox18	311723	symbol	R. norvegicus	311723	R. norvegicus	Sox18	SRY-box transcription factor 18	GO:0060214 endocardium formation;GO:0060956 endocardial cell differentiation;GO:0060836 lymphatic endothelial cell differentiation	1	0	0	0	0	1	0	1	0	1	0	0	0	0	0	0	0	0	0	1
Ndufa4l2	100362331	symbol	R. norvegicus	100362331	R. norvegicus	Ndufa4l2	NDUFA4, mitochondrial complex associated like 2	GO:1902600 proton transmembrane transport;GO:0022900 electron transport chain;GO:0015672 monovalent inorganic cation transport	0	0	0	0	0	0	0	0	0	0	0	0	0	0	0	0	0	0	0	0
Kcnk9	84429	symbol	R. norvegicus	84429	R. norvegicus	Kcnk9	potassium two pore domain channel subfamily K member 9	GO:1990573 potassium ion import across plasma membrane;GO:0010107 potassium ion import;GO:0030322 stabilization of membrane potential	0	0	0	0	0	0	0	0	0	0	0	0	0	0	0	0	0	0	1	0
Slc9a7	317170	symbol	R. norvegicus	317170	R. norvegicus	Slc9a7	solute carrier family 9 member A7	GO:1905526 regulation of Golgi lumen acidification;GO:0061795 Golgi lumen acidification;GO:0032847 regulation of cellular pH reduction	0	0	0	0	0	0	0	0	0	0	0	0	0	0	0	0	0	0	0	0
Pcdhb8	680020	symbol	R. norvegicus	680020	R. norvegicus	Pcdhb8	protocadherin beta 8	GO:0007156 homophilic cell adhesion via plasma membrane adhesion molecules;GO:0098742 cell-cell adhesion via plasma-membrane adhesion molecules;GO:0098609 cell-cell adhesion	0	0	0	0	0	0	0	0	0	0	0	0	0	0	0	0	0	0	0	0
Lamc3	311862	symbol	R. norvegicus	311862	R. norvegicus	Lamc3	laminin subunit gamma 3	GO:0014002 astrocyte development;GO:0048708 astrocyte differentiation;GO:0021782 glial cell development	0	0	1	0	1	0	0	0	0	0	0	0	0	0	0	0	0	0	0	1
Kcns2	66022	symbol	R. norvegicus	66022	R. norvegicus	Kcns2	potassium voltage-gated channel, modifier subfamily S, member 2	GO:1902259 regulation of delayed rectifier potassium channel activity;GO:1901016 regulation of potassium ion transmembrane transporter activity;GO:1901379 regulation of potassium ion transmembrane transport	0	0	0	0	0	0	0	0	0	0	0	0	0	0	0	0	0	0	0	0
Esam	300519	symbol	R. norvegicus	300519	R. norvegicus	Esam	endothelial cell adhesion molecule	GO:0070830 bicellular tight junction assembly;GO:2000249 regulation of actin cytoskeleton reorganization;GO:0120192 tight junction assembly	0	0	0	0	0	0	0	0	0	0	0	0	0	0	0	0	0	0	0	0
Abcc9	25560	symbol	R. norvegicus	25560	R. norvegicus	Abcc9	ATP binding cassette subfamily C member 9	GO:0006932 substrate-dependent cell migration, cell contraction;GO:0060327 cytoplasmic actin-based contraction involved in cell motility;GO:1990573 potassium ion import across plasma membrane	1	0	0	0	0	0	0	0	0	0	0	0	0	0	0	0	0	0	1	0
Kank3	366848	symbol	R. norvegicus	366848	R. norvegicus	Kank3	KN motif and ankyrin repeat domains 3	GO:0030837 negative regulation of actin filament polymerization;GO:0032272 negative regulation of protein polymerization;GO:0030833 regulation of actin filament polymerization	0	0	0	0	0	0	0	0	0	0	0	0	0	0	0	0	0	0	0	0
Gpr4	308408	symbol	R. norvegicus	308408	R. norvegicus	Gpr4	G protein-coupled receptor 4	GO:0072144 glomerular mesangial cell development;GO:0072008 glomerular mesangial cell differentiation;GO:0072143 mesangial cell development	1	1	0	0	0	0	0	1	0	0	0	0	0	0	0	0	0	0	0	0
Layn	500996	symbol	R. norvegicus	500996	R. norvegicus	Layn	layilin		0	0	0	0	0	0	0	0	0	0	0	0	0	0	0	0	0	0	0	0
Fgf2	54250	symbol	R. norvegicus	54250	R. norvegicus	Fgf2	fibroblast growth factor 2	GO:0014843 growth factor dependent regulation of skeletal muscle satellite cell proliferation;GO:2000546 positive regulation of endothelial cell chemotaxis to fibroblast growth factor;GO:0021940 positive regulation of cerebellar granule cell precursor proliferation	1	1	1	1	1	1	0	1	0	0	1	1	0	1	0	0	0	0	0	1
Slc16a4	295356	symbol	R. norvegicus	295356	R. norvegicus	Slc16a4	solute carrier family 16, member 4	GO:0015718 monocarboxylic acid transport;GO:0046942 carboxylic acid transport;GO:0015849 organic acid transport	0	0	0	0	0	0	0	0	0	0	0	0	0	0	0	0	0	0	0	0
Zfp217	311764	symbol	R. norvegicus	311764	R. norvegicus	Zfp217	zinc finger protein 217	GO:0000122 negative regulation of transcription by RNA polymerase II;GO:0045892 negative regulation of transcription, DNA-templated;GO:1903507 negative regulation of nucleic acid-templated transcription	0	0	0	0	0	0	0	0	0	0	0	0	0	0	0	0	0	0	0	0
Gata2	25159	symbol	R. norvegicus	25159	R. norvegicus	Gata2	GATA binding protein 2	GO:0035854 eosinophil fate commitment;GO:1903589 positive regulation of blood vessel endothelial cell proliferation involved in sprouting angiogenesis;GO:0010725 regulation of primitive erythrocyte differentiation	1	1	0	0	0	1	0	0	0	0	0	0	0	1	0	1	0	0	0	1
Anpep	81641	symbol	R. norvegicus	81641	R. norvegicus	Anpep	alanyl aminopeptidase, membrane	GO:0035814 negative regulation of renal sodium excretion;GO:0035813 regulation of renal sodium excretion;GO:0035812 renal sodium excretion	1	0	0	0	0	0	0	0	0	0	0	0	0	0	0	1	0	0	0	0
Fn1	25661	symbol	R. norvegicus	25661	R. norvegicus	Fn1	fibronectin 1	GO:2001202 negative regulation of transforming growth factor-beta secretion;GO:1904237 positive regulation of substrate-dependent cell migration, cell attachment to substrate;GO:2001201 regulation of transforming growth factor-beta secretion	1	0	1	1	1	1	1	0	1	0	0	0	0	1	1	1	0	0	0	1
Stra6	363071	symbol	R. norvegicus	363071	R. norvegicus	Stra6	signaling receptor and transporter of retinol STRA6	GO:0071939 vitamin A import;GO:0061143 alveolar primary septum development;GO:0071938 vitamin A transport	1	1	0	0	0	0	0	0	0	0	0	1	0	0	0	0	0	0	0	1
Rgs5	54294	symbol	R. norvegicus	54294	R. norvegicus	Rgs5	regulator of G-protein signaling 5	GO:1904706 negative regulation of vascular smooth muscle cell proliferation;GO:1904705 regulation of vascular smooth muscle cell proliferation;GO:0048662 negative regulation of smooth muscle cell proliferation	0	0	0	0	0	0	0	0	0	0	0	0	0	0	0	0	0	0	0	0
Pdk4	89813	symbol	R. norvegicus	89813	R. norvegicus	Pdk4	pyruvate dehydrogenase kinase 4	GO:0010510 regulation of acetyl-CoA biosynthetic process from pyruvate;GO:0050812 regulation of acyl-CoA biosynthetic process;GO:0006086 acetyl-CoA biosynthetic process from pyruvate	0	0	0	0	0	0	0	0	0	0	0	0	0	0	0	0	0	0	0	0
Slc2a4	25139	symbol	R. norvegicus	25139	R. norvegicus	Slc2a4	solute carrier family 2 member 4	GO:0098694 regulation of synaptic vesicle budding from presynaptic endocytic zone membrane;GO:0044381 glucose import in response to insulin stimulus;GO:0016185 synaptic vesicle budding from presynaptic endocytic zone membrane	0	0	0	0	0	0	0	0	0	0	0	0	0	0	0	0	0	0	0	0
LOC100910732	100910732	Gene_ID	R. norvegicus	100910732	R. norvegicus	LOC100910732	serine/threonine-protein kinase PAK 2-like	GO:0061098 positive regulation of protein tyrosine kinase activity;GO:0061097 regulation of protein tyrosine kinase activity;GO:0050731 positive regulation of peptidyl-tyrosine phosphorylation	0	0	1	0	0	0	0	0	0	0	0	0	0	1	0	0	0	0	1	0
Fam110d	500563	symbol	R. norvegicus	500563	R. norvegicus	Fam110d	family with sequence similarity 110, member D		0	0	0	0	0	0	0	0	0	0	0	0	0	0	0	0	0	0	0	0
Mcart1	313241	symbol	R. norvegicus	313241	R. norvegicus	Mcart1	mitochondrial carrier triple repeat 1		0	0	0	0	0	0	0	0	0	0	0	0	0	0	0	0	0	0	0	0
Ltbp1	59107	symbol	R. norvegicus	59107	R. norvegicus	Ltbp1	latent transforming growth factor beta binding protein 1	GO:0035583 sequestering of TGFbeta in extracellular matrix;GO:1901388 regulation of transforming growth factor beta activation;GO:0071305 cellular response to vitamin D	1	0	0	0	1	0	0	0	1	0	0	0	0	0	0	0	0	0	0	0
Uhmk1	246332	symbol	R. norvegicus	246332	R. norvegicus	Uhmk1	U2AF homology motif kinase 1	GO:0046825 regulation of protein export from nucleus;GO:0045948 positive regulation of translational initiation;GO:0006446 regulation of translational initiation	0	0	0	0	0	0	0	0	0	0	0	0	0	0	0	0	0	0	0	0
Synm	308709	symbol	R. norvegicus	308709	R. norvegicus	Synm	synemin	GO:0031443 fast-twitch skeletal muscle fiber contraction;GO:0014721 twitch skeletal muscle contraction;GO:0003010 voluntary skeletal muscle contraction	0	0	0	0	0	0	0	0	0	0	0	0	0	0	0	0	0	0	0	0
Abcc6	81642	symbol	R. norvegicus	81642	R. norvegicus	Abcc6	ATP binding cassette subfamily C member 6	GO:0055085 transmembrane transport;GO:0006810 transport;GO:0051234 establishment of localization	0	0	0	0	0	0	0	0	0	0	0	0	0	0	0	0	0	0	0	0
Pdgfd	66018	symbol	R. norvegicus	66018	R. norvegicus	Pdgfd	platelet derived growth factor D	GO:0072126 positive regulation of glomerular mesangial cell proliferation;GO:0072124 regulation of glomerular mesangial cell proliferation;GO:2000439 positive regulation of monocyte extravasation	1	1	1	0	0	0	0	0	1	0	0	1	0	1	0	0	0	0	0	0
Card10	315120	symbol	R. norvegicus	315120	R. norvegicus	Card10	caspase recruitment domain family, member 10	GO:0090051 negative regulation of cell migration involved in sprouting angiogenesis;GO:1903671 negative regulation of sprouting angiogenesis;GO:0090049 regulation of cell migration involved in sprouting angiogenesis	1	0	0	0	0	0	0	0	0	0	0	0	0	1	0	0	0	0	0	0
Slc6a13	171163	symbol	R. norvegicus	171163	R. norvegicus	Slc6a13	solute carrier family 6 member 13	GO:0015812 gamma-aminobutyric acid transport;GO:0015718 monocarboxylic acid transport;GO:0006865 amino acid transport	0	0	0	0	0	0	0	0	0	0	0	0	0	0	0	0	0	0	0	0
Clec3b	100912012	symbol	R. norvegicus	100912012	R. norvegicus	Clec3b	C-type lectin domain family 3, member B	GO:0010756 positive regulation of plasminogen activation;GO:0010755 regulation of plasminogen activation;GO:0010954 positive regulation of protein processing	0	0	0	1	0	0	0	0	0	0	0	0	0	0	0	0	0	0	0	0
Acot1	50559	symbol	R. norvegicus	50559	R. norvegicus	Acot1	acyl-CoA thioesterase 1	GO:0010667 negative regulation of cardiac muscle cell apoptotic process;GO:0010664 negative regulation of striated muscle cell apoptotic process;GO:0010665 regulation of cardiac muscle cell apoptotic process	0	0	0	0	0	0	0	0	0	0	0	0	0	0	0	0	0	0	0	0
Abcg2	312382	symbol	R. norvegicus	312382	R. norvegicus	Abcg2	ATP binding cassette subfamily G member 2	GO:1904479 negative regulation of intestinal absorption;GO:0015878 biotin transport;GO:0097744 urate salt excretion	0	0	0	0	0	0	0	0	0	0	0	0	0	0	1	0	0	0	0	0
Il1r1	25663	symbol	R. norvegicus	25663	R. norvegicus	Il1r1	interleukin 1 receptor type 1	GO:2000556 positive regulation of T-helper 1 cell cytokine production;GO:2000661 positive regulation of interleukin-1-mediated signaling pathway;GO:2000554 regulation of T-helper 1 cell cytokine production	0	0	1	0	1	0	0	0	0	0	0	0	0	1	0	0	0	0	0	0
Nat8f3	113892	symbol	R. norvegicus	113892	R. norvegicus	Nat8f3	N-acetyltransferase 8 (GCN5-related) family member 3	GO:0043967 histone H4 acetylation;GO:0001702 gastrulation with mouth forming second;GO:0016573 histone acetylation	0	0	0	0	0	0	0	0	0	0	0	0	0	0	0	0	0	0	0	1
Ajuba	85265	symbol	R. norvegicus	85265	R. norvegicus	Ajuba	ajuba LIM protein	GO:0035313 wound healing, spreading of epidermal cells;GO:2000637 positive regulation of gene silencing by miRNA;GO:0044319 wound healing, spreading of cells	0	0	0	0	0	1	0	0	0	0	0	0	0	1	0	0	0	1	0	0
Aass	296925	symbol	R. norvegicus	296925	R. norvegicus	Aass	aminoadipate-semialdehyde synthase	GO:0033512 L-lysine catabolic process to acetyl-CoA via saccharopine;GO:0019474 L-lysine catabolic process to acetyl-CoA;GO:0019477 L-lysine catabolic process	0	0	0	0	0	0	0	0	0	0	0	0	0	0	0	0	0	0	0	0
Pola1	85241	symbol	R. norvegicus	85241	R. norvegicus	Pola1	DNA polymerase alpha 1, catalytic subunit	GO:1904161 DNA synthesis involved in UV-damage excision repair;GO:1902975 mitotic DNA replication initiation;GO:1902315 nuclear cell cycle DNA replication initiation	0	0	0	0	0	0	0	0	0	0	0	0	0	0	0	0	0	0	0	0
She	685088	symbol	R. norvegicus	685088	R. norvegicus	She	Src homology 2 domain containing E		0	0	0	0	0	0	0	0	0	0	0	0	0	0	0	0	0	0	0	0
Edn1	24323	symbol	R. norvegicus	24323	R. norvegicus	Edn1	endothelin 1	GO:0032308 positive regulation of prostaglandin secretion;GO:0014826 vein smooth muscle contraction;GO:0061051 positive regulation of cell growth involved in cardiac muscle cell development	1	0	0	1	0	1	0	0	0	0	0	1	0	1	1	1	1	1	0	1
Efcc1	685202	symbol	R. norvegicus	685202	R. norvegicus	Efcc1	EF-hand and coiled-coil domain containing 1		0	0	0	0	0	0	0	0	0	0	0	0	0	0	0	0	0	0	0	0
Glra3	114516	symbol	R. norvegicus	114516	R. norvegicus	Glra3	glycine receptor, alpha 3	GO:0097688 glutamate receptor clustering;GO:0060012 synaptic transmission, glycinergic;GO:2000300 regulation of synaptic vesicle exocytosis	0	0	0	0	0	0	0	0	0	0	1	0	0	0	0	1	0	0	0	0
Abcb1a	170913	symbol	R. norvegicus	170913	R. norvegicus	Abcb1a	ATP binding cassette subfamily B member 1A	GO:1904446 positive regulation of establishment of Sertoli cell barrier;GO:1904444 regulation of establishment of Sertoli cell barrier;GO:1905233 response to codeine	0	0	0	0	0	0	0	1	0	1	0	0	0	0	1	1	1	0	0	0
Degs2	314438	symbol	R. norvegicus	314438	R. norvegicus	Degs2	delta(4)-desaturase, sphingolipid 2	GO:0006667 sphinganine metabolic process;GO:0046519 sphingoid metabolic process;GO:0034311 diol metabolic process	0	0	0	0	0	0	0	0	0	0	0	0	0	0	0	0	0	0	0	0
Tinagl1	94174	symbol	R. norvegicus	94174	R. norvegicus	Tinagl1	tubulointerstitial nephritis antigen-like 1	GO:0006508 proteolysis;GO:0019538 protein metabolic process;GO:1901564 organonitrogen compound metabolic process	0	0	0	0	0	0	0	0	0	0	0	0	0	0	0	0	0	0	0	0
Ccm2l	311550	symbol	R. norvegicus	311550	R. norvegicus	Ccm2l	CCM2 like scaffold protein	GO:0003222 ventricular trabecula myocardium morphogenesis;GO:0090271 positive regulation of fibroblast growth factor production;GO:0034111 negative regulation of homotypic cell-cell adhesion	0	0	0	0	0	1	0	0	0	0	0	0	0	0	0	0	0	0	0	0
Stac	363152	symbol	R. norvegicus	363152	R. norvegicus	Stac	SH3 and cysteine rich domain	GO:1901387 positive regulation of voltage-gated calcium channel activity;GO:1901021 positive regulation of calcium ion transmembrane transporter activity;GO:1901385 regulation of voltage-gated calcium channel activity	0	0	0	0	0	0	0	0	0	0	0	0	0	0	0	0	0	0	0	0
Itga1	25118	symbol	R. norvegicus	25118	R. norvegicus	Itga1	integrin subunit alpha 1	GO:0032516 positive regulation of phosphoprotein phosphatase activity;GO:0042311 vasodilation;GO:0042059 negative regulation of epidermal growth factor receptor signaling pathway	0	0	1	0	1	0	0	0	0	0	0	0	0	1	0	0	0	0	1	0
Serpinb6b	364705	symbol	R. norvegicus	364705	R. norvegicus	Serpinb6b	serine (or cysteine) peptidase inhibitor, clade B, member 6b	GO:0010951 negative regulation of endopeptidase activity;GO:0010466 negative regulation of peptidase activity;GO:0045861 negative regulation of proteolysis	0	0	0	0	1	0	0	0	0	0	0	0	0	0	0	0	0	0	0	0
Acta2	81633	symbol	R. norvegicus	81633	R. norvegicus	Acta2	actin alpha 2, smooth muscle	GO:0072144 glomerular mesangial cell development;GO:0061874 positive regulation of hepatic stellate cell contraction;GO:0061870 positive regulation of hepatic stellate cell migration	1	1	0	1	0	1	0	1	0	0	0	0	0	1	0	0	0	0	1	0
Hmgn5b	681284	symbol	R. norvegicus	681284	R. norvegicus	Hmgn5b	high mobility group nucleosome binding domain 5B	GO:0006325 chromatin organization;GO:0051276 chromosome organization;GO:0006996 organelle organization	0	0	0	0	0	0	0	0	0	0	0	0	0	0	0	0	0	0	0	0
Nppa	24602	symbol	R. norvegicus	24602	R. norvegicus	Nppa	natriuretic peptide A	GO:1903815 negative regulation of collecting lymphatic vessel constriction;GO:1902261 positive regulation of delayed rectifier potassium channel activity;GO:1903595 positive regulation of histamine secretion by mast cell	0	0	0	0	0	0	0	0	0	0	1	0	0	1	0	1	0	1	1	0
Cxcl12	24772	symbol	R. norvegicus	24772	R. norvegicus	Cxcl12	C-X-C motif chemokine ligand 12	GO:0048842 positive regulation of axon extension involved in axon guidance;GO:1903237 negative regulation of leukocyte tethering or rolling;GO:0033603 positive regulation of dopamine secretion	1	0	1	0	0	1	0	0	0	0	0	0	0	1	0	1	0	1	0	0
Notum	303743	symbol	R. norvegicus	303743	R. norvegicus	Notum	NOTUM, palmitoleoyl-protein carboxylesterase	GO:0006507 GPI anchor release;GO:1990697 protein depalmitoleylation;GO:0042159 lipoprotein catabolic process	0	0	0	0	0	0	0	0	0	0	1	0	0	0	0	0	0	0	0	0
Crabp2	29563	symbol	R. norvegicus	29563	R. norvegicus	Crabp2	cellular retinoic acid binding protein 2	GO:0048672 positive regulation of collateral sprouting;GO:0002138 retinoic acid biosynthetic process;GO:0048670 regulation of collateral sprouting	0	0	0	0	0	0	0	0	0	0	0	0	0	0	0	1	0	0	0	1
Col4a3	363265	symbol	R. norvegicus	363265	R. norvegicus	Col4a3	collagen type IV alpha 3 chain	GO:0032836 glomerular basement membrane development;GO:1905563 negative regulation of vascular endothelial cell proliferation;GO:0006919 activation of cysteine-type endopeptidase activity involved in apoptotic process	1	1	1	0	1	0	1	0	0	0	0	0	0	0	0	0	0	0	0	0
Vwa8	290381	symbol	R. norvegicus	290381	R. norvegicus	Vwa8	von Willebrand factor A domain containing 8		0	0	0	0	0	0	0	0	0	0	0	0	0	0	0	0	0	0	0	0
Adtrp	361228	symbol	R. norvegicus	361228	R. norvegicus	Adtrp	androgen-dependent TFPI-regulating protein	GO:0003332 negative regulation of extracellular matrix constituent secretion;GO:0042758 long-chain fatty acid catabolic process;GO:2000402 negative regulation of lymphocyte migration	1	0	0	0	0	0	1	0	0	0	0	0	0	0	1	1	0	0	0	0
Tnfsf10	246775	symbol	R. norvegicus	246775	R. norvegicus	Tnfsf10	TNF superfamily member 10	GO:0090200 positive regulation of release of cytochrome c from mitochondria;GO:2001238 positive regulation of extrinsic apoptotic signaling pathway;GO:0043280 positive regulation of cysteine-type endopeptidase activity involved in apoptotic process	0	0	0	0	0	0	0	0	0	0	0	0	0	0	0	0	0	0	0	0
Pla1a	85311	symbol	R. norvegicus	85311	R. norvegicus	Pla1a	phospholipase A1 member A	GO:0016042 lipid catabolic process;GO:0006629 lipid metabolic process;GO:1901575 organic substance catabolic process	0	0	1	0	0	0	0	0	0	0	0	0	0	0	0	0	0	0	0	0
Slc19a3	316559	symbol	R. norvegicus	316559	R. norvegicus	Slc19a3	solute carrier family 19 member 3	GO:0071934 thiamine transmembrane transport;GO:0072531 pyrimidine-containing compound transmembrane transport;GO:0035461 vitamin transmembrane transport	0	0	0	0	0	0	0	0	0	0	0	0	0	0	0	0	0	0	0	0
Ddit4l	100363484	symbol	R. norvegicus	100363484	R. norvegicus	Ddit4l	DNA-damage-inducible transcript 4-like	GO:0009968 negative regulation of signal transduction;GO:0010648 negative regulation of cell communication;GO:0023057 negative regulation of signaling	0	0	0	0	0	0	0	0	0	0	0	0	0	0	0	0	0	0	0	0
Hif3a	64345	symbol	R. norvegicus	64345	R. norvegicus	Hif3a	hypoxia inducible factor 3 subunit alpha	GO:0071456 cellular response to hypoxia;GO:0001525 angiogenesis;GO:0036294 cellular response to decreased oxygen levels	1	0	0	0	0	0	0	0	0	0	0	0	0	0	0	0	0	0	0	0
Foxs1	311547	symbol	R. norvegicus	311547	R. norvegicus	Foxs1	forkhead box S1	GO:0040018 positive regulation of multicellular organism growth;GO:0050885 neuromuscular process controlling balance;GO:0040014 regulation of multicellular organism growth	1	0	0	0	0	0	0	0	0	0	0	0	0	0	0	0	0	0	0	0
Fmo2	246245	symbol	R. norvegicus	246245	R. norvegicus	Fmo2	flavin containing dimethylaniline monoxygenase 2	GO:0070995 NADPH oxidation;GO:0072592 oxygen metabolic process;GO:0006739 NADP metabolic process	0	0	0	0	0	0	0	0	0	0	0	0	0	0	0	0	0	0	0	0
LOC100362027	100362027	Gene_ID	R. norvegicus	100362027	R. norvegicus	LOC100362027	ribosomal protein L30-like		0	0	0	0	0	0	0	0	0	0	0	0	0	0	0	0	0	0	0	0

## Sheet: Enrichment
GroupID	Category	Term	Description	LogP	Log(q-value)	InTerm_InList	Genes	Symbols
1_Summary	GO Biological Processes	GO:0001525	angiogenesis	-11.049	-6.78295	43/504	24323,24629,24772,24957,25159,25277,25443,25661,29499,50646,54250,56761,64345,65131,79240,81641,81686,81745,83518,85251,114500,117183,161452,171396,192126,296072,303505,305081,308408,311723,312670,312936,315120,361228,362800,363265,364706,367166,406168,444983,497010,498764,100363275,25273,29610,59107,66018,81008,81633,311547,353305,363071,54320,24716,25560,81531,140433,296619,300721,307449,362930…	Edn1,Pdgfrb,Cxcl12,Glul,Gata2,Mfge8,Fgf10,Fn1,Shh,Ptk2b,Fgf2,Notch3,Hif3a,Cldn5,Nr4a1,Anpep,Mmp2,Pdpk1,Aplnr,Col18a1,Gbx2,Rgcc,Lef1,Sulf1,Dab2ip,Spred1,Plxdc1,Cd34,Gpr4,Sox18,Adipor2,Sox17,Card10,Adtrp,Itgb8,Col4a3,Foxc1,Hyal1,Fkbpl,Apold1,Eng,Jcad,Adgra2,Smo,Tgfbr3,Ltbp1,Pdgfd,Itga7,Acta2,Foxs1,Tbx3,Stra6,Pdpn,Ret,Abcc9,Pfn2,Lama5,Pkn3,Dnaja4,Mcc,Ptp4a3,Krt2,Acta1,Egfr,Itpr1,Arg1,Nr4a3,Azin1,Dab…
1_Member	GO Biological Processes	GO:0001525	angiogenesis	-11.049	-6.78295	43/504	24323,24629,24772,24957,25159,25277,25443,25661,29499,50646,54250,56761,64345,65131,79240,81641,81686,81745,83518,85251,114500,117183,161452,171396,192126,296072,303505,305081,308408,311723,312670,312936,315120,361228,362800,363265,364706,367166,406168,444983,497010,498764,100363275	Edn1,Pdgfrb,Cxcl12,Glul,Gata2,Mfge8,Fgf10,Fn1,Shh,Ptk2b,Fgf2,Notch3,Hif3a,Cldn5,Nr4a1,Anpep,Mmp2,Pdpk1,Aplnr,Col18a1,Gbx2,Rgcc,Lef1,Sulf1,Dab2ip,Spred1,Plxdc1,Cd34,Gpr4,Sox18,Adipor2,Sox17,Card10,Adtrp,Itgb8,Col4a3,Foxc1,Hyal1,Fkbpl,Apold1,Eng,Jcad,Adgra2
1_Member	GO Biological Processes	GO:0001568	blood vessel development	-10.7471	-6.78202	52/710	24323,24629,24772,24957,25159,25273,25277,25443,25661,29499,29610,50646,54250,56761,59107,64345,65131,66018,79240,81008,81633,81641,81686,81745,83518,85251,114500,117183,161452,171396,192126,296072,303505,305081,308408,311547,311723,312670,312936,315120,353305,361228,362800,363071,363265,364706,367166,406168,444983,497010,498764,100363275	Edn1,Pdgfrb,Cxcl12,Glul,Gata2,Smo,Mfge8,Fgf10,Fn1,Shh,Tgfbr3,Ptk2b,Fgf2,Notch3,Ltbp1,Hif3a,Cldn5,Pdgfd,Nr4a1,Itga7,Acta2,Anpep,Mmp2,Pdpk1,Aplnr,Col18a1,Gbx2,Rgcc,Lef1,Sulf1,Dab2ip,Spred1,Plxdc1,Cd34,Gpr4,Foxs1,Sox18,Adipor2,Sox17,Card10,Tbx3,Adtrp,Itgb8,Stra6,Col4a3,Foxc1,Hyal1,Fkbpl,Apold1,Eng,Jcad,Adgra2
1_Member	GO Biological Processes	GO:0048514	blood vessel morphogenesis	-10.4893	-6.76802	47/610	24323,24629,24772,24957,25159,25273,25277,25443,25661,29499,29610,50646,54250,56761,64345,65131,79240,81008,81641,81686,81745,83518,85251,114500,117183,161452,171396,192126,296072,303505,305081,308408,311723,312670,312936,315120,361228,362800,363071,363265,364706,367166,406168,444983,497010,498764,100363275	Edn1,Pdgfrb,Cxcl12,Glul,Gata2,Smo,Mfge8,Fgf10,Fn1,Shh,Tgfbr3,Ptk2b,Fgf2,Notch3,Hif3a,Cldn5,Nr4a1,Itga7,Anpep,Mmp2,Pdpk1,Aplnr,Col18a1,Gbx2,Rgcc,Lef1,Sulf1,Dab2ip,Spred1,Plxdc1,Cd34,Gpr4,Sox18,Adipor2,Sox17,Card10,Adtrp,Itgb8,Stra6,Col4a3,Foxc1,Hyal1,Fkbpl,Apold1,Eng,Jcad,Adgra2
1_Member	GO Biological Processes	GO:0001944	vasculature development	-10.432	-6.76802	53/747	24323,24629,24772,24957,25159,25273,25277,25443,25661,29499,29610,50646,54250,54320,56761,59107,64345,65131,66018,79240,81008,81633,81641,81686,81745,83518,85251,114500,117183,161452,171396,192126,296072,303505,305081,308408,311547,311723,312670,312936,315120,353305,361228,362800,363071,363265,364706,367166,406168,444983,497010,498764,100363275	Edn1,Pdgfrb,Cxcl12,Glul,Gata2,Smo,Mfge8,Fgf10,Fn1,Shh,Tgfbr3,Ptk2b,Fgf2,Pdpn,Notch3,Ltbp1,Hif3a,Cldn5,Pdgfd,Nr4a1,Itga7,Acta2,Anpep,Mmp2,Pdpk1,Aplnr,Col18a1,Gbx2,Rgcc,Lef1,Sulf1,Dab2ip,Spred1,Plxdc1,Cd34,Gpr4,Foxs1,Sox18,Adipor2,Sox17,Card10,Tbx3,Adtrp,Itgb8,Stra6,Col4a3,Foxc1,Hyal1,Fkbpl,Apold1,Eng,Jcad,Adgra2
1_Member	GO Biological Processes	GO:0072358	cardiovascular system development	-10.1339	-6.56675	53/761	24323,24629,24772,24957,25159,25273,25277,25443,25661,29499,29610,50646,54250,54320,56761,59107,64345,65131,66018,79240,81008,81633,81641,81686,81745,83518,85251,114500,117183,161452,171396,192126,296072,303505,305081,308408,311547,311723,312670,312936,315120,353305,361228,362800,363071,363265,364706,367166,406168,444983,497010,498764,100363275	Edn1,Pdgfrb,Cxcl12,Glul,Gata2,Smo,Mfge8,Fgf10,Fn1,Shh,Tgfbr3,Ptk2b,Fgf2,Pdpn,Notch3,Ltbp1,Hif3a,Cldn5,Pdgfd,Nr4a1,Itga7,Acta2,Anpep,Mmp2,Pdpk1,Aplnr,Col18a1,Gbx2,Rgcc,Lef1,Sulf1,Dab2ip,Spred1,Plxdc1,Cd34,Gpr4,Foxs1,Sox18,Adipor2,Sox17,Card10,Tbx3,Adtrp,Itgb8,Stra6,Col4a3,Foxc1,Hyal1,Fkbpl,Apold1,Eng,Jcad,Adgra2
1_Member	GO Biological Processes	GO:0001667	ameboidal-type cell migration	-8.01712	-4.59612	34/429	24716,24772,24957,25159,25273,25443,25560,25661,29499,29610,50646,54250,79240,81531,81633,81745,114500,117183,140433,192126,296072,296619,300721,307449,311723,312936,315120,361228,362930,367166,406228,497010,498764,100363275	Ret,Cxcl12,Glul,Gata2,Smo,Fgf10,Abcc9,Fn1,Shh,Tgfbr3,Ptk2b,Fgf2,Nr4a1,Pfn2,Acta2,Pdpk1,Gbx2,Rgcc,Lama5,Dab2ip,Spred1,Pkn3,Dnaja4,Mcc,Sox18,Sox17,Card10,Adtrp,Ptp4a3,Hyal1,Krt2,Eng,Jcad,Adgra2
1_Member	GO Biological Processes	GO:0090130	tissue migration	-6.84929	-3.5832	26/306	24957,25159,25443,29437,29499,29610,50646,54250,79240,81531,81633,81745,117183,192126,296072,296619,300721,307449,311723,315120,361228,362930,367166,406228,498764,100363275	Glul,Gata2,Fgf10,Acta1,Shh,Tgfbr3,Ptk2b,Fgf2,Nr4a1,Pfn2,Acta2,Pdpk1,Rgcc,Dab2ip,Spred1,Pkn3,Dnaja4,Mcc,Sox18,Card10,Adtrp,Ptp4a3,Hyal1,Krt2,Jcad,Adgra2
1_Member	GO Biological Processes	GO:0050673	epithelial cell proliferation	-6.74938	-3.52468	33/461	24329,24772,24957,25159,25262,25273,25443,29221,29499,29610,54250,58853,58961,79128,79240,80841,81745,83518,84489,89830,114587,117183,171396,192126,252917,305081,307449,362896,363265,367166,406228,497010,498764	Egfr,Cxcl12,Glul,Gata2,Itpr1,Smo,Fgf10,Arg1,Shh,Tgfbr3,Fgf2,Nr4a3,Azin1,Dab2,Nr4a1,Fabp7,Pdpk1,Aplnr,Fgfr3,Ptch1,Dlk1,Rgcc,Sulf1,Dab2ip,Nr1d1,Cd34,Mcc,Stat6,Col4a3,Hyal1,Krt2,Eng,Jcad
1_Member	GO Biological Processes	GO:0050678	regulation of epithelial cell proliferation	-6.42927	-3.24236	29/386	24329,24772,24957,25159,25262,25273,25443,29221,29499,29610,54250,58853,58961,79128,79240,81745,83518,84489,89830,114587,117183,171396,192126,252917,307449,363265,367166,497010,498764	Egfr,Cxcl12,Glul,Gata2,Itpr1,Smo,Fgf10,Arg1,Shh,Tgfbr3,Fgf2,Nr4a3,Azin1,Dab2,Nr4a1,Pdpk1,Aplnr,Fgfr3,Ptch1,Dlk1,Rgcc,Sulf1,Dab2ip,Nr1d1,Mcc,Col4a3,Hyal1,Eng,Jcad
1_Member	GO Biological Processes	GO:0002040	sprouting angiogenesis	-6.26279	-3.11064	15/120	24957,25159,29499,50646,54250,79240,81745,83518,161452,296072,315120,361228,497010,498764,100363275	Glul,Gata2,Shh,Ptk2b,Fgf2,Nr4a1,Pdpk1,Aplnr,Lef1,Spred1,Card10,Adtrp,Eng,Jcad,Adgra2
1_Member	GO Biological Processes	GO:0010631	epithelial cell migration	-5.97454	-2.88454	24/297	24957,25159,25443,29499,29610,50646,54250,79240,81531,81745,117183,192126,296072,296619,300721,307449,311723,315120,361228,362930,367166,406228,498764,100363275	Glul,Gata2,Fgf10,Shh,Tgfbr3,Ptk2b,Fgf2,Nr4a1,Pfn2,Pdpk1,Rgcc,Dab2ip,Spred1,Pkn3,Dnaja4,Mcc,Sox18,Card10,Adtrp,Ptp4a3,Hyal1,Krt2,Jcad,Adgra2
1_Member	GO Biological Processes	GO:0090132	epithelium migration	-5.92268	-2.86071	24/299	24957,25159,25443,29499,29610,50646,54250,79240,81531,81745,117183,192126,296072,296619,300721,307449,311723,315120,361228,362930,367166,406228,498764,100363275	Glul,Gata2,Fgf10,Shh,Tgfbr3,Ptk2b,Fgf2,Nr4a1,Pfn2,Pdpk1,Rgcc,Dab2ip,Spred1,Pkn3,Dnaja4,Mcc,Sox18,Card10,Adtrp,Ptp4a3,Hyal1,Krt2,Jcad,Adgra2
1_Member	GO Biological Processes	GO:0050679	positive regulation of epithelial cell proliferation	-5.29606	-2.39169	19/219	24329,24772,24957,25159,25262,25273,25443,29221,29499,54250,58853,58961,79240,81745,83518,84489,192126,367166,498764	Egfr,Cxcl12,Glul,Gata2,Itpr1,Smo,Fgf10,Arg1,Shh,Fgf2,Nr4a3,Azin1,Nr4a1,Pdpk1,Aplnr,Fgfr3,Dab2ip,Hyal1,Jcad
1_Member	GO Biological Processes	GO:0045765	regulation of angiogenesis	-5.0382	-2.18708	23/314	24957,25159,29499,50646,54250,65131,81745,83518,117183,171396,192126,296072,305081,308408,315120,362800,363265,364706,367166,406168,497010,498764,100363275	Glul,Gata2,Shh,Ptk2b,Fgf2,Cldn5,Pdpk1,Aplnr,Rgcc,Sulf1,Dab2ip,Spred1,Cd34,Gpr4,Card10,Itgb8,Col4a3,Foxc1,Hyal1,Fkbpl,Eng,Jcad,Adgra2
1_Member	GO Biological Processes	GO:0001936	regulation of endothelial cell proliferation	-4.84837	-2.0594	14/137	24772,25159,29221,54250,79240,81745,83518,84489,114587,117183,171396,363265,497010,498764	Cxcl12,Gata2,Arg1,Fgf2,Nr4a1,Pdpk1,Aplnr,Fgfr3,Dlk1,Rgcc,Sulf1,Col4a3,Eng,Jcad
1_Member	GO Biological Processes	GO:0001935	endothelial cell proliferation	-4.8314	-2.05668	15/156	24772,25159,29221,54250,79240,81745,83518,84489,114587,117183,171396,305081,363265,497010,498764	Cxcl12,Gata2,Arg1,Fgf2,Nr4a1,Pdpk1,Aplnr,Fgfr3,Dlk1,Rgcc,Sulf1,Cd34,Col4a3,Eng,Jcad
1_Member	GO Biological Processes	GO:1901342	regulation of vasculature development	-4.71287	-2.02336	24/352	24957,25159,29499,50646,54250,65131,66018,81745,83518,117183,171396,192126,296072,305081,308408,315120,362800,363265,364706,367166,406168,497010,498764,100363275	Glul,Gata2,Shh,Ptk2b,Fgf2,Cldn5,Pdgfd,Pdpk1,Aplnr,Rgcc,Sulf1,Dab2ip,Spred1,Cd34,Gpr4,Card10,Itgb8,Col4a3,Foxc1,Hyal1,Fkbpl,Eng,Jcad,Adgra2
1_Member	GO Biological Processes	GO:0043542	endothelial cell migration	-4.38798	-1.79399	17/211	24957,25159,29499,50646,54250,79240,81745,117183,192126,296072,300721,311723,315120,361228,362930,498764,100363275	Glul,Gata2,Shh,Ptk2b,Fgf2,Nr4a1,Pdpk1,Rgcc,Dab2ip,Spred1,Dnaja4,Sox18,Card10,Adtrp,Ptp4a3,Jcad,Adgra2
1_Member	GO Biological Processes	GO:0010632	regulation of epithelial cell migration	-4.27302	-1.7059	18/237	24957,25159,25443,29499,29610,50646,54250,81531,81745,117183,192126,296072,300721,307449,315120,367166,498764,100363275	Glul,Gata2,Fgf10,Shh,Tgfbr3,Ptk2b,Fgf2,Pfn2,Pdpk1,Rgcc,Dab2ip,Spred1,Dnaja4,Mcc,Card10,Hyal1,Jcad,Adgra2
1_Member	GO Biological Processes	GO:1903670	regulation of sprouting angiogenesis	-3.84838	-1.43355	9/75	24957,25159,29499,54250,81745,83518,296072,315120,498764	Glul,Gata2,Shh,Fgf2,Pdpk1,Aplnr,Spred1,Card10,Jcad
1_Member	GO Biological Processes	GO:0043534	blood vessel endothelial cell migration	-3.48289	-1.20717	11/121	25159,50646,54250,79240,81745,117183,296072,311723,315120,361228,498764	Gata2,Ptk2b,Fgf2,Nr4a1,Pdpk1,Rgcc,Spred1,Sox18,Card10,Adtrp,Jcad
1_Member	GO Biological Processes	GO:0010594	regulation of endothelial cell migration	-3.37177	-1.14707	13/166	24957,25159,29499,50646,54250,81745,117183,192126,296072,300721,315120,498764,100363275	Glul,Gata2,Shh,Ptk2b,Fgf2,Pdpk1,Rgcc,Dab2ip,Spred1,Dnaja4,Card10,Jcad,Adgra2
1_Member	GO Biological Processes	GO:0002042	cell migration involved in sprouting angiogenesis	-3.26638	-1.09371	7/55	25159,54250,79240,296072,315120,361228,498764	Gata2,Fgf2,Nr4a1,Spred1,Card10,Adtrp,Jcad
1_Member	GO Biological Processes	GO:1903672	positive regulation of sprouting angiogenesis	-3.08519	-0.981404	6/43	25159,29499,54250,81745,83518,498764	Gata2,Shh,Fgf2,Pdpk1,Aplnr,Jcad
1_Member	GO Biological Processes	GO:0001938	positive regulation of endothelial cell proliferation	-3.04356	-0.959312	9/96	24772,25159,29221,54250,79240,81745,83518,84489,498764	Cxcl12,Gata2,Arg1,Fgf2,Nr4a1,Pdpk1,Aplnr,Fgfr3,Jcad
1_Member	GO Biological Processes	GO:1903589	positive regulation of blood vessel endothelial cell proliferation involved in sprouting angiogenesi	-2.87983	-0.857255	3/9	25159,83518,498764	Gata2,Aplnr,Jcad
1_Member	GO Biological Processes	GO:0090049	regulation of cell migration involved in sprouting angiogenesis	-2.48403	-0.659097	5/39	25159,54250,296072,315120,498764	Gata2,Fgf2,Spred1,Card10,Jcad
1_Member	GO Biological Processes	GO:1903587	regulation of blood vessel endothelial cell proliferation involved in sprouting angiogenesis	-2.38153	-0.606799	3/13	25159,83518,498764	Gata2,Aplnr,Jcad
1_Member	GO Biological Processes	GO:1904018	positive regulation of vasculature development	-2.07874	-0.444096	12/207	25159,29499,50646,54250,66018,81745,83518,305081,362800,367166,497010,498764	Gata2,Shh,Ptk2b,Fgf2,Pdgfd,Pdpk1,Aplnr,Cd34,Itgb8,Hyal1,Eng,Jcad
2_Summary	GO Biological Processes	GO:0032835	glomerulus development	-8.5455	-5.05756	14/70	24629,24716,25473,56761,60357,66018,81633,114633,171396,295062,305081,308408,363265,364706,25273,29499,54250,89830,140433,24450,25443,25472,161452,312936,363071,501584,25159,81686	Pdgfrb,Ret,Lamb2,Notch3,Prom1,Pdgfd,Acta2,Plce1,Sulf1,Wwtr1,Cd34,Gpr4,Col4a3,Foxc1,Smo,Shh,Fgf2,Ptch1,Lama5,Hmgcs2,Fgf10,Kcnj8,Lef1,Sox17,Stra6,Amer1,Gata2,Mmp2
2_Member	GO Biological Processes	GO:0032835	glomerulus development	-8.5455	-5.05756	14/70	24629,24716,25473,56761,60357,66018,81633,114633,171396,295062,305081,308408,363265,364706	Pdgfrb,Ret,Lamb2,Notch3,Prom1,Pdgfd,Acta2,Plce1,Sulf1,Wwtr1,Cd34,Gpr4,Col4a3,Foxc1
2_Member	GO Biological Processes	GO:0072006	nephron development	-7.31716	-3.95416	19/162	24629,24716,25273,25473,29499,54250,56761,60357,66018,81633,89830,114633,140433,171396,295062,305081,308408,363265,364706	Pdgfrb,Ret,Smo,Lamb2,Shh,Fgf2,Notch3,Prom1,Pdgfd,Acta2,Ptch1,Plce1,Lama5,Sulf1,Wwtr1,Cd34,Gpr4,Col4a3,Foxc1
2_Member	GO Biological Processes	GO:0001822	kidney development	-5.99126	-2.88454	26/339	24450,24629,24716,25273,25443,25472,25473,29499,54250,56761,60357,66018,81633,89830,114633,140433,161452,171396,295062,305081,308408,312936,363071,363265,364706,501584	Hmgcs2,Pdgfrb,Ret,Smo,Fgf10,Kcnj8,Lamb2,Shh,Fgf2,Notch3,Prom1,Pdgfd,Acta2,Ptch1,Plce1,Lama5,Lef1,Sulf1,Wwtr1,Cd34,Gpr4,Sox17,Stra6,Col4a3,Foxc1,Amer1
2_Member	GO Biological Processes	GO:0061005	cell differentiation involved in kidney development	-5.79149	-2.75585	10/56	25273,25473,29499,60357,81633,89830,295062,305081,308408,501584	Smo,Lamb2,Shh,Prom1,Acta2,Ptch1,Wwtr1,Cd34,Gpr4,Amer1
2_Member	GO Biological Processes	GO:0072001	renal system development	-5.64097	-2.63016	26/354	24450,24629,24716,25273,25443,25472,25473,29499,54250,56761,60357,66018,81633,89830,114633,140433,161452,171396,295062,305081,308408,312936,363071,363265,364706,501584	Hmgcs2,Pdgfrb,Ret,Smo,Fgf10,Kcnj8,Lamb2,Shh,Fgf2,Notch3,Prom1,Pdgfd,Acta2,Ptch1,Plce1,Lama5,Lef1,Sulf1,Wwtr1,Cd34,Gpr4,Sox17,Stra6,Col4a3,Foxc1,Amer1
2_Member	GO Biological Processes	GO:0001655	urogenital system development	-5.55926	-2.57192	28/403	24450,24629,24716,25159,25273,25443,25472,25473,29499,54250,56761,60357,66018,81633,81686,89830,114633,140433,161452,171396,295062,305081,308408,312936,363071,363265,364706,501584	Hmgcs2,Pdgfrb,Ret,Gata2,Smo,Fgf10,Kcnj8,Lamb2,Shh,Fgf2,Notch3,Prom1,Pdgfd,Acta2,Mmp2,Ptch1,Plce1,Lama5,Lef1,Sulf1,Wwtr1,Cd34,Gpr4,Sox17,Stra6,Col4a3,Foxc1,Amer1
2_Member	GO Biological Processes	GO:0035850	epithelial cell differentiation involved in kidney development	-3.75756	-1.38948	7/46	25273,25473,60357,81633,295062,305081,308408	Smo,Lamb2,Prom1,Acta2,Wwtr1,Cd34,Gpr4
2_Member	GO Biological Processes	GO:0001656	metanephros development	-3.62051	-1.29539	10/98	24629,24716,25273,25443,25473,29499,89830,295062,305081,312936	Pdgfrb,Ret,Smo,Fgf10,Lamb2,Shh,Ptch1,Wwtr1,Cd34,Sox17
2_Member	GO Biological Processes	GO:0072224	metanephric glomerulus development	-3.08018	-0.981404	4/17	24629,24716,25473,305081	Pdgfrb,Ret,Lamb2,Cd34
2_Member	GO Biological Processes	GO:0072009	nephron epithelium development	-2.84105	-0.832477	10/123	25273,25473,29499,54250,60357,89830,140433,295062,305081,364706	Smo,Lamb2,Shh,Fgf2,Prom1,Ptch1,Lama5,Wwtr1,Cd34,Foxc1
2_Member	GO Biological Processes	GO:0072073	kidney epithelium development	-2.51073	-0.669517	11/159	24716,25273,25473,29499,54250,60357,89830,140433,295062,305081,364706	Ret,Smo,Lamb2,Shh,Fgf2,Prom1,Ptch1,Lama5,Wwtr1,Cd34,Foxc1
2_Member	GO Biological Processes	GO:0072010	glomerular epithelium development	-2.49309	-0.663164	4/24	25473,60357,305081,364706	Lamb2,Prom1,Cd34,Foxc1
2_Member	GO Biological Processes	GO:0072202	cell differentiation involved in metanephros development	-2.49309	-0.663164	4/24	25273,25473,295062,305081	Smo,Lamb2,Wwtr1,Cd34
2_Member	GO Biological Processes	GO:0072210	metanephric nephron development	-2.34222	-0.577187	5/42	24629,24716,25273,25473,305081	Pdgfrb,Ret,Smo,Lamb2,Cd34
2_Member	GO Biological Processes	GO:0060993	kidney morphogenesis	-2.15796	-0.478459	8/107	24629,25273,25443,29499,54250,89830,140433,295062	Pdgfrb,Smo,Fgf10,Shh,Fgf2,Ptch1,Lama5,Wwtr1
3_Summary	KEGG Pathway	rno05200	Pathways in cancer	-7.18559	-3.87374	31/398	24329,24629,24716,24772,25273,25311,25443,25473,25661,29134,29434,29499,54223,54245,54250,81686,84489,89830,114851,140433,161452,266715,302378,305509,309295,311862,314322,363265,363457,363595,100911248,25118,66018,81008,81745,296313,362800,362973,100910732,54319,81531,361223,365396,79240,296619,310553,50646,140583,296072,360903,362896,100361457,24409,114633,25387,25663,85311,314596	Egfr,Pdgfrb,Ret,Cxcl12,Smo,Dcc,Fgf10,Lamb2,Fn1,Axin2,Rasgrp1,Shh,Adcy4,Crk,Fgf2,Mmp2,Fgfr3,Ptch1,Cdkn1a,Lama5,Lef1,Fzd3,Lpar4,Adcy1,Ikbkg,Lamc3,Fos,Col4a3,Col4a5,Tcf7,LOC100911248,Itga1,Pdgfd,Itga7,Pdpk1,Myl9,Itgb8,Parvb,LOC100910732,Ezr,Pfn2,Fgd3,Ssh3,Nr4a1,Pkn3,Tlr2,Ptk2b,Chek1,Spred1,Fgfrl1,Stat6,LOC100361457,Grin2a,Plce1,Arrb1,Il1r1,Pla1a,Rasal3
3_Member	KEGG Pathway	rno05200	Pathways in cancer	-7.18559	-3.87374	31/398	24329,24629,24716,24772,25273,25311,25443,25473,25661,29134,29434,29499,54223,54245,54250,81686,84489,89830,114851,140433,161452,266715,302378,305509,309295,311862,314322,363265,363457,363595,100911248	Egfr,Pdgfrb,Ret,Cxcl12,Smo,Dcc,Fgf10,Lamb2,Fn1,Axin2,Rasgrp1,Shh,Adcy4,Crk,Fgf2,Mmp2,Fgfr3,Ptch1,Cdkn1a,Lama5,Lef1,Fzd3,Lpar4,Adcy1,Ikbkg,Lamc3,Fos,Col4a3,Col4a5,Tcf7,LOC100911248
3_Member	KEGG Pathway	rno04510	Focal adhesion	-5.20996	-2.34181	18/202	24329,24629,25118,25473,25661,54245,66018,81008,81745,140433,296313,311862,362800,362973,363265,363457,100910732,100911248	Egfr,Pdgfrb,Itga1,Lamb2,Fn1,Crk,Pdgfd,Itga7,Pdpk1,Lama5,Myl9,Lamc3,Itgb8,Parvb,Col4a3,Col4a5,LOC100910732,LOC100911248
3_Member	KEGG Pathway	rno04810	Regulation of actin cytoskeleton	-4.75479	-2.02336	18/218	24329,24629,25118,25443,25661,54245,54250,54319,66018,81008,81531,84489,296313,361223,362800,365396,100910732,100911248	Egfr,Pdgfrb,Itga1,Fgf10,Fn1,Crk,Fgf2,Ezr,Pdgfd,Itga7,Pfn2,Fgfr3,Myl9,Fgd3,Itgb8,Ssh3,LOC100910732,LOC100911248
3_Member	KEGG Pathway	rno04151	PI3K-Akt signaling pathway	-4.10781	-1.58208	22/336	24329,24629,25118,25443,25473,25661,54250,66018,79240,81008,81745,84489,114851,140433,296619,302378,309295,310553,311862,362800,363265,363457	Egfr,Pdgfrb,Itga1,Fgf10,Lamb2,Fn1,Fgf2,Pdgfd,Nr4a1,Itga7,Pdpk1,Fgfr3,Cdkn1a,Lama5,Pkn3,Lpar4,Ikbkg,Tlr2,Lamc3,Itgb8,Col4a3,Col4a5
3_Member	Reactome Gene Sets	R-RNO-9006934	Signaling by Receptor Tyrosine Kinases	-2.78081	-0.797416	19/341	24629,25443,25473,50646,54245,54250,66018,81745,84489,140433,140583,296072,360903,362896,363265,363457,100361457,100910732,100911248	Pdgfrb,Fgf10,Lamb2,Ptk2b,Crk,Fgf2,Pdgfd,Pdpk1,Fgfr3,Lama5,Chek1,Spred1,Fgfrl1,Stat6,Col4a3,Col4a5,LOC100361457,LOC100910732,LOC100911248
3_Member	KEGG Pathway	rno04015	Rap1 signaling pathway	-2.77795	-0.797416	14/216	24329,24409,24629,25443,54223,54245,54250,66018,81531,84489,114633,302378,305509,100911248	Egfr,Grin2a,Pdgfrb,Fgf10,Adcy4,Crk,Fgf2,Pdgfd,Pfn2,Fgfr3,Plce1,Lpar4,Adcy1,LOC100911248
3_Member	KEGG Pathway	rno04010	MAPK signaling pathway	-2.07913	-0.444096	14/259	24329,24629,25387,25443,25663,29434,54245,54250,79240,84489,309295,314322,100910732,100911248	Egfr,Pdgfrb,Arrb1,Fgf10,Il1r1,Rasgrp1,Crk,Fgf2,Nr4a1,Fgfr3,Ikbkg,Fos,LOC100910732,LOC100911248
3_Member	KEGG Pathway	rno04014	Ras signaling pathway	-2.07525	-0.443641	13/233	24329,24409,24629,25443,29434,54250,66018,84489,85311,114633,309295,314596,100910732	Egfr,Grin2a,Pdgfrb,Fgf10,Rasgrp1,Fgf2,Pdgfd,Fgfr3,Pla1a,Plce1,Ikbkg,Rasal3,LOC100910732
4_Summary	GO Biological Processes	GO:0060485	mesenchyme development	-5.37819	-2.41784	22/278	24323,24629,24716,25273,25443,25661,29134,29437,29499,29610,54320,79128,81633,114500,117183,140433,161452,192126,295062,364706,497010,501584,54250,89830,114587,117275,300260,310914,311604,50646,81686,84489,170818,100912012	Edn1,Pdgfrb,Ret,Smo,Fgf10,Fn1,Axin2,Acta1,Shh,Tgfbr3,Pdpn,Dab2,Acta2,Gbx2,Rgcc,Lama5,Lef1,Dab2ip,Wwtr1,Foxc1,Eng,Amer1,Fgf2,Ptch1,Dlk1,Chrd,Sp7,Bmpr1b,Zhx3,Ptk2b,Mmp2,Fgfr3,Icmt,Clec3b
4_Member	GO Biological Processes	GO:0060485	mesenchyme development	-5.37819	-2.41784	22/278	24323,24629,24716,25273,25443,25661,29134,29437,29499,29610,54320,79128,81633,114500,117183,140433,161452,192126,295062,364706,497010,501584	Edn1,Pdgfrb,Ret,Smo,Fgf10,Fn1,Axin2,Acta1,Shh,Tgfbr3,Pdpn,Dab2,Acta2,Gbx2,Rgcc,Lama5,Lef1,Dab2ip,Wwtr1,Foxc1,Eng,Amer1
4_Member	GO Biological Processes	GO:0048762	mesenchymal cell differentiation	-5.32506	-2.40139	19/218	24323,24716,25273,25443,25661,29134,29499,29610,54320,79128,114500,117183,140433,161452,192126,295062,364706,497010,501584	Edn1,Ret,Smo,Fgf10,Fn1,Axin2,Shh,Tgfbr3,Pdpn,Dab2,Gbx2,Rgcc,Lama5,Lef1,Dab2ip,Wwtr1,Foxc1,Eng,Amer1
4_Member	GO Biological Processes	GO:0010718	positive regulation of epithelial to mesenchymal transition	-4.51497	-1.86166	8/48	29134,54320,79128,117183,161452,295062,364706,497010	Axin2,Pdpn,Dab2,Rgcc,Lef1,Wwtr1,Foxc1,Eng
4_Member	GO Biological Processes	GO:0010717	regulation of epithelial to mesenchymal transition	-4.01172	-1.53096	10/88	29134,29610,54320,79128,117183,161452,192126,295062,364706,497010	Axin2,Tgfbr3,Pdpn,Dab2,Rgcc,Lef1,Dab2ip,Wwtr1,Foxc1,Eng
4_Member	GO Biological Processes	GO:0001837	epithelial to mesenchymal transition	-2.42789	-0.631498	10/140	29134,29610,54320,79128,117183,161452,192126,295062,364706,497010	Axin2,Tgfbr3,Pdpn,Dab2,Rgcc,Lef1,Dab2ip,Wwtr1,Foxc1,Eng
4_Member	GO Biological Processes	GO:0001649	osteoblast differentiation	-2.39431	-0.608223	13/213	25273,29134,29499,29610,54250,89830,114587,117275,161452,295062,300260,310914,311604	Smo,Axin2,Shh,Tgfbr3,Fgf2,Ptch1,Dlk1,Chrd,Lef1,Wwtr1,Sp7,Bmpr1b,Zhx3
4_Member	GO Biological Processes	GO:0001503	ossification	-2.17351	-0.483367	20/416	25273,25661,29134,29499,29610,50646,54250,81686,84489,89830,114587,117275,161452,170818,295062,300260,310914,311604,364706,100912012	Smo,Fn1,Axin2,Shh,Tgfbr3,Ptk2b,Fgf2,Mmp2,Fgfr3,Ptch1,Dlk1,Chrd,Lef1,Icmt,Wwtr1,Sp7,Bmpr1b,Zhx3,Foxc1,Clec3b
5_Summary	Reactome Gene Sets	R-RNO-3000157	Laminin interactions	-5.36171	-2.41784	6/18	25473,81008,85251,140433,363265,363457,25661,25663,29221,305509,310553,311862,364705,501854,25118,29643,362800,29331,29345,54250,59107,81686,294297,315174,171396,116696,309295	Lamb2,Itga7,Col18a1,Lama5,Col4a3,Col4a5,Fn1,Il1r1,Arg1,Adcy1,Tlr2,Lamc3,Serpinb6b,Rab7b,Itga1,Sv2c,Itgb8,Hapln1,Serpinh1,Fgf2,Ltbp1,Mmp2,Scube3,Scube1,Sulf1,St8sia4,Ikbkg
5_Member	Reactome Gene Sets	R-RNO-3000157	Laminin interactions	-5.36171	-2.41784	6/18	25473,81008,85251,140433,363265,363457	Lamb2,Itga7,Col18a1,Lama5,Col4a3,Col4a5
5_Member	KEGG Pathway	rno05146	Amoebiasis	-4.89917	-2.09548	12/101	25473,25661,25663,29221,140433,305509,310553,311862,363265,363457,364705,501854	Lamb2,Fn1,Il1r1,Arg1,Lama5,Adcy1,Tlr2,Lamc3,Col4a3,Col4a5,Serpinb6b,Rab7b
5_Member	KEGG Pathway	rno04512	ECM-receptor interaction	-4.14061	-1.60691	10/85	25118,25473,25661,29643,81008,140433,311862,362800,363265,363457	Itga1,Lamb2,Fn1,Sv2c,Itga7,Lama5,Lamc3,Itgb8,Col4a3,Col4a5
5_Member	Reactome Gene Sets	R-RNO-1474244	Extracellular matrix organization	-3.4377	-1.18865	15/207	25118,25473,29331,29345,54250,59107,81008,81686,85251,140433,294297,315174,362800,363265,363457	Itga1,Lamb2,Hapln1,Serpinh1,Fgf2,Ltbp1,Itga7,Mmp2,Col18a1,Lama5,Scube3,Scube1,Itgb8,Col4a3,Col4a5
5_Member	GO Biological Processes	GO:0032836	glomerular basement membrane development	-2.73339	-0.791584	3/10	25473,171396,363265	Lamb2,Sulf1,Col4a3
5_Member	Reactome Gene Sets	R-RNO-419037	NCAM1 interactions	-2.48704	-0.659097	3/12	116696,363265,363457	St8sia4,Col4a3,Col4a5
5_Member	KEGG Pathway	rno05222	Small cell lung cancer	-2.14271	-0.464326	7/86	25473,25661,140433,309295,311862,363265,363457	Lamb2,Fn1,Lama5,Ikbkg,Lamc3,Col4a3,Col4a5
6_Summary	GO Biological Processes	GO:0048729	tissue morphogenesis	-5.22873	-2.34285	39/693	24323,24329,24716,24772,24837,25249,25273,25443,29437,29499,29610,54250,54319,54320,58853,64865,79128,81633,81686,84489,85265,89830,114500,117275,140433,161452,171396,266715,298683,299996,303828,306071,311550,312936,353305,364706,406168,497010,498006,25661,25159,25204,246153,360975,314473,24409,29589,54245,56761,80841,192126,298504,365748,500818,300260,311723	Edn1,Egfr,Ret,Cxcl12,Tnnt2,Coq7,Smo,Fgf10,Acta1,Shh,Tgfbr3,Fgf2,Ezr,Pdpn,Nr4a3,Pcdh8,Dab2,Acta2,Mmp2,Fgfr3,Ajuba,Ptch1,Gbx2,Chrd,Lama5,Lef1,Sulf1,Fzd3,Vwa1,Matn2,Etv5,Lcp1,Ccm2l,Sox17,Tbx3,Foxc1,Fkbpl,Eng,Ccdc103,Fn1,Gata2,Pcsk1,Kcnc2,Ogdh,Kif26a,Grin2a,Pou3f4,Crk,Notch3,Fabp7,Dab2ip,Mfsd2a,Bhlhe22,Rfx4,Sp7,Sox18
6_Member	GO Biological Processes	GO:0048729	tissue morphogenesis	-5.22873	-2.34285	39/693	24323,24329,24716,24772,24837,25249,25273,25443,29437,29499,29610,54250,54319,54320,58853,64865,79128,81633,81686,84489,85265,89830,114500,117275,140433,161452,171396,266715,298683,299996,303828,306071,311550,312936,353305,364706,406168,497010,498006	Edn1,Egfr,Ret,Cxcl12,Tnnt2,Coq7,Smo,Fgf10,Acta1,Shh,Tgfbr3,Fgf2,Ezr,Pdpn,Nr4a3,Pcdh8,Dab2,Acta2,Mmp2,Fgfr3,Ajuba,Ptch1,Gbx2,Chrd,Lama5,Lef1,Sulf1,Fzd3,Vwa1,Matn2,Etv5,Lcp1,Ccm2l,Sox17,Tbx3,Foxc1,Fkbpl,Eng,Ccdc103
6_Member	GO Biological Processes	GO:0001569	branching involved in blood vessel morphogenesis	-4.15701	-1.6152	7/40	24323,24772,29499,114500,161452,406168,497010	Edn1,Cxcl12,Shh,Gbx2,Lef1,Fkbpl,Eng
6_Member	GO Biological Processes	GO:0048864	stem cell development	-3.92893	-1.48891	10/90	24323,24716,25273,25661,29499,54250,114500,140433,364706,497010	Edn1,Ret,Smo,Fn1,Shh,Fgf2,Gbx2,Lama5,Foxc1,Eng
6_Member	GO Biological Processes	GO:0014032	neural crest cell development	-3.47106	-1.20497	9/84	24323,24716,25273,25661,29499,114500,140433,364706,497010	Edn1,Ret,Smo,Fn1,Shh,Gbx2,Lama5,Foxc1,Eng
6_Member	GO Biological Processes	GO:0048754	branching morphogenesis of an epithelial tube	-3.38809	-1.15543	14/187	24323,24772,25273,25443,29499,54250,89830,114500,140433,161452,303828,353305,406168,497010	Edn1,Cxcl12,Smo,Fgf10,Shh,Fgf2,Ptch1,Gbx2,Lama5,Lef1,Etv5,Tbx3,Fkbpl,Eng
6_Member	GO Biological Processes	GO:0002009	morphogenesis of an epithelium	-3.34331	-1.1303	29/566	24323,24329,24716,24772,25249,25273,25443,29499,54250,54319,54320,64865,79128,81686,84489,85265,89830,114500,140433,161452,171396,266715,303828,306071,312936,353305,406168,497010,498006	Edn1,Egfr,Ret,Cxcl12,Coq7,Smo,Fgf10,Shh,Fgf2,Ezr,Pdpn,Pcdh8,Dab2,Mmp2,Fgfr3,Ajuba,Ptch1,Gbx2,Lama5,Lef1,Sulf1,Fzd3,Etv5,Lcp1,Sox17,Tbx3,Fkbpl,Eng,Ccdc103
6_Member	GO Biological Processes	GO:0014031	mesenchymal cell development	-3.28362	-1.09671	9/89	24323,24716,25273,25661,29499,114500,140433,364706,497010	Edn1,Ret,Smo,Fn1,Shh,Gbx2,Lama5,Foxc1,Eng
6_Member	GO Biological Processes	GO:0014033	neural crest cell differentiation	-3.21251	-1.05701	9/91	24323,24716,25273,25661,29499,114500,140433,364706,497010	Edn1,Ret,Smo,Fn1,Shh,Gbx2,Lama5,Foxc1,Eng
6_Member	GO Biological Processes	GO:0001755	neural crest cell migration	-3.12476	-1.0048	7/58	24716,25273,25661,29499,114500,140433,497010	Ret,Smo,Fn1,Shh,Gbx2,Lama5,Eng
6_Member	GO Biological Processes	GO:0021536	diencephalon development	-3.10968	-0.993523	9/94	25159,25204,25273,25443,29499,54250,114500,246153,360975	Gata2,Pcsk1,Smo,Fgf10,Shh,Fgf2,Gbx2,Kcnc2,Ogdh
6_Member	GO Biological Processes	GO:0061138	morphogenesis of a branching epithelium	-3.08042	-0.981404	15/224	24323,24772,25273,25443,29499,54250,89830,114500,140433,161452,171396,303828,353305,406168,497010	Edn1,Cxcl12,Smo,Fgf10,Shh,Fgf2,Ptch1,Gbx2,Lama5,Lef1,Sulf1,Etv5,Tbx3,Fkbpl,Eng
6_Member	GO Biological Processes	GO:0021794	thalamus development	-2.98002	-0.918045	4/18	25273,29499,114500,360975	Smo,Shh,Gbx2,Ogdh
6_Member	GO Biological Processes	GO:0048483	autonomic nervous system development	-2.78177	-0.797416	6/49	24716,25273,25661,114500,266715,314473	Ret,Smo,Fn1,Gbx2,Fzd3,Kif26a
6_Member	GO Biological Processes	GO:0030900	forebrain development	-2.74152	-0.791584	25/506	24329,24409,24772,25159,25204,25273,25443,29499,29589,54245,54250,56761,58853,80841,84489,114500,117275,161452,192126,246153,298504,353305,360975,365748,500818	Egfr,Grin2a,Cxcl12,Gata2,Pcsk1,Smo,Fgf10,Shh,Pou3f4,Crk,Fgf2,Notch3,Nr4a3,Fabp7,Fgfr3,Gbx2,Chrd,Lef1,Dab2ip,Kcnc2,Mfsd2a,Tbx3,Ogdh,Bhlhe22,Rfx4
6_Member	GO Biological Processes	GO:0021940	positive regulation of cerebellar granule cell precursor proliferation	-2.73339	-0.791584	3/10	25273,29499,54250	Smo,Shh,Fgf2
6_Member	GO Biological Processes	GO:0001763	morphogenesis of a branching structure	-2.69334	-0.781353	15/245	24323,24772,25273,25443,29499,54250,89830,114500,140433,161452,171396,303828,353305,406168,497010	Edn1,Cxcl12,Smo,Fgf10,Shh,Fgf2,Ptch1,Gbx2,Lama5,Lef1,Sulf1,Etv5,Tbx3,Fkbpl,Eng
6_Member	GO Biological Processes	GO:0021924	cell proliferation in external granule layer	-2.38153	-0.606799	3/13	29499,54250,114500	Shh,Fgf2,Gbx2
6_Member	GO Biological Processes	GO:0021930	cerebellar granule cell precursor proliferation	-2.38153	-0.606799	3/13	29499,54250,114500	Shh,Fgf2,Gbx2
6_Member	GO Biological Processes	GO:0021936	regulation of cerebellar granule cell precursor proliferation	-2.38153	-0.606799	3/13	25273,29499,54250	Smo,Shh,Fgf2
6_Member	GO Biological Processes	GO:0021534	cell proliferation in hindbrain	-2.28521	-0.54675	3/14	29499,54250,114500	Shh,Fgf2,Gbx2
6_Member	GO Biological Processes	GO:0021903	rostrocaudal neural tube patterning	-2.28521	-0.54675	3/14	29499,114500,312936	Shh,Gbx2,Sox17
6_Member	GO Biological Processes	GO:0060562	epithelial tube morphogenesis	-2.17235	-0.483367	19/388	24323,24716,24772,25249,25273,25443,29499,54250,89830,114500,140433,161452,266715,303828,312936,353305,406168,497010,498006	Edn1,Ret,Cxcl12,Coq7,Smo,Fgf10,Shh,Fgf2,Ptch1,Gbx2,Lama5,Lef1,Fzd3,Etv5,Sox17,Tbx3,Fkbpl,Eng,Ccdc103
6_Member	GO Biological Processes	GO:0048863	stem cell differentiation	-2.13535	-0.463827	13/229	24323,24716,25273,25661,29499,54250,114500,140433,300260,311723,312936,364706,497010	Edn1,Ret,Smo,Fn1,Shh,Fgf2,Gbx2,Lama5,Sp7,Sox18,Sox17,Foxc1,Eng
6_Member	GO Biological Processes	GO:0021532	neural tube patterning	-2.09364	-0.44866	5/48	25273,29499,89830,114500,312936	Smo,Shh,Ptch1,Gbx2,Sox17
7_Summary	GO Biological Processes	GO:0043062	extracellular structure organization	-4.9269	-2.10194	23/319	24530,25341,25473,25661,29345,54320,59101,81686,85251,117183,171396,298683,305081,306071,361228,363265,363457,364706,365691,367166,497010,499723,501059	Lcat,Tnfrsf11b,Lamb2,Fn1,Serpinh1,Pdpn,P3h4,Mmp2,Col18a1,Rgcc,Sulf1,Vwa1,Cd34,Lcp1,Adtrp,Col4a3,Col4a5,Foxc1,Egflam,Hyal1,Eng,Col24a1,Kif9
7_Member	GO Biological Processes	GO:0043062	extracellular structure organization	-4.9269	-2.10194	23/319	24530,25341,25473,25661,29345,54320,59101,81686,85251,117183,171396,298683,305081,306071,361228,363265,363457,364706,365691,367166,497010,499723,501059	Lcat,Tnfrsf11b,Lamb2,Fn1,Serpinh1,Pdpn,P3h4,Mmp2,Col18a1,Rgcc,Sulf1,Vwa1,Cd34,Lcp1,Adtrp,Col4a3,Col4a5,Foxc1,Egflam,Hyal1,Eng,Col24a1,Kif9
7_Member	GO Biological Processes	GO:0030198	extracellular matrix organization	-4.43597	-1.81333	20/274	25341,25473,25661,29345,54320,59101,81686,85251,117183,171396,298683,306071,361228,363265,363457,364706,365691,497010,499723,501059	Tnfrsf11b,Lamb2,Fn1,Serpinh1,Pdpn,P3h4,Mmp2,Col18a1,Rgcc,Sulf1,Vwa1,Lcp1,Adtrp,Col4a3,Col4a5,Foxc1,Egflam,Eng,Col24a1,Kif9
8_Summary	GO Biological Processes	GO:0030855	epithelial cell differentiation	-4.92087	-2.10194	37/662	24571,25273,25443,25473,29499,54250,54267,54319,54320,60357,65131,79128,81633,81745,84489,85251,89830,94272,114851,117514,161452,170913,245960,257646,293996,295062,304741,305081,306792,308408,311723,312936,353305,364706,406228,444983,497010	Muc1,Smo,Fgf10,Lamb2,Shh,Fgf2,Maf,Ezr,Pdpn,Prom1,Cldn5,Dab2,Acta2,Pdpk1,Fgfr3,Col18a1,Ptch1,Clic5,Cdkn1a,Txnip,Lef1,Abcb1a,Alg10,Frmd6,Pdzd7,Wwtr1,Tfcp2l1,Cd34,S1pr3,Gpr4,Sox18,Sox17,Tbx3,Foxc1,Krt2,Apold1,Eng
8_Member	GO Biological Processes	GO:0030855	epithelial cell differentiation	-4.92087	-2.10194	37/662	24571,25273,25443,25473,29499,54250,54267,54319,54320,60357,65131,79128,81633,81745,84489,85251,89830,94272,114851,117514,161452,170913,245960,257646,293996,295062,304741,305081,306792,308408,311723,312936,353305,364706,406228,444983,497010	Muc1,Smo,Fgf10,Lamb2,Shh,Fgf2,Maf,Ezr,Pdpn,Prom1,Cldn5,Dab2,Acta2,Pdpk1,Fgfr3,Col18a1,Ptch1,Clic5,Cdkn1a,Txnip,Lef1,Abcb1a,Alg10,Frmd6,Pdzd7,Wwtr1,Tfcp2l1,Cd34,S1pr3,Gpr4,Sox18,Sox17,Tbx3,Foxc1,Krt2,Apold1,Eng
8_Member	GO Biological Processes	GO:0002064	epithelial cell development	-4.50386	-1.86102	20/271	25273,25473,54319,65131,81633,81745,84489,85251,94272,114851,170913,245960,257646,293996,304741,306792,308408,311723,406228,497010	Smo,Lamb2,Ezr,Cldn5,Acta2,Pdpk1,Fgfr3,Col18a1,Clic5,Cdkn1a,Abcb1a,Alg10,Frmd6,Pdzd7,Tfcp2l1,S1pr3,Gpr4,Sox18,Krt2,Eng
8_Member	GO Biological Processes	GO:0003158	endothelium development	-2.54153	-0.680271	10/135	54319,54320,65131,85251,305081,306792,311723,312936,444983,497010	Ezr,Pdpn,Cldn5,Col18a1,Cd34,S1pr3,Sox18,Sox17,Apold1,Eng
8_Member	GO Biological Processes	GO:0045446	endothelial cell differentiation	-2.44714	-0.636838	9/117	54319,54320,65131,85251,306792,311723,312936,444983,497010	Ezr,Pdpn,Cldn5,Col18a1,S1pr3,Sox18,Sox17,Apold1,Eng
9_Summary	GO Biological Processes	GO:0032964	collagen biosynthetic process	-4.75002	-2.02336	9/58	24629,25661,29221,29345,59101,59107,65210,117183,497010,29610,81686,84489,66018,367166	Pdgfrb,Fn1,Arg1,Serpinh1,P3h4,Ltbp1,Cyp2j4,Rgcc,Eng,Tgfbr3,Mmp2,Fgfr3,Pdgfd,Hyal1
9_Member	GO Biological Processes	GO:0032964	collagen biosynthetic process	-4.75002	-2.02336	9/58	24629,25661,29221,29345,59101,59107,65210,117183,497010	Pdgfrb,Fn1,Arg1,Serpinh1,P3h4,Ltbp1,Cyp2j4,Rgcc,Eng
9_Member	GO Biological Processes	GO:0032963	collagen metabolic process	-4.52116	-1.86166	12/110	24629,25661,29221,29345,29610,59101,59107,65210,81686,84489,117183,497010	Pdgfrb,Fn1,Arg1,Serpinh1,Tgfbr3,P3h4,Ltbp1,Cyp2j4,Mmp2,Fgfr3,Rgcc,Eng
9_Member	GO Biological Processes	GO:0010712	regulation of collagen metabolic process	-3.17091	-1.02867	7/57	24629,25661,59107,65210,84489,117183,497010	Pdgfrb,Fn1,Ltbp1,Cyp2j4,Fgfr3,Rgcc,Eng
9_Member	GO Biological Processes	GO:0032965	regulation of collagen biosynthetic process	-2.78177	-0.797416	6/49	24629,25661,59107,65210,117183,497010	Pdgfrb,Fn1,Ltbp1,Cyp2j4,Rgcc,Eng
9_Member	GO Biological Processes	GO:0036120	cellular response to platelet-derived growth factor stimulus	-2.75351	-0.791584	5/34	24629,25661,59107,66018,367166	Pdgfrb,Fn1,Ltbp1,Pdgfd,Hyal1
9_Member	GO Biological Processes	GO:0036119	response to platelet-derived growth factor	-2.69584	-0.781353	5/35	24629,25661,59107,66018,367166	Pdgfrb,Fn1,Ltbp1,Pdgfd,Hyal1
9_Member	GO Biological Processes	GO:0032967	positive regulation of collagen biosynthetic process	-2.0348	-0.417073	4/32	24629,59107,117183,497010	Pdgfrb,Ltbp1,Rgcc,Eng
10_Summary	GO Biological Processes	GO:0001570	vasculogenesis	-4.7494	-2.02336	11/88	24629,25273,29499,29610,83518,296072,305081,311723,312936,362800,497010,353305,364706,498006,79128,161452,170913,266715,363634,60357,65131,89830,295062,306792,444983	Pdgfrb,Smo,Shh,Tgfbr3,Aplnr,Spred1,Cd34,Sox18,Sox17,Itgb8,Eng,Tbx3,Foxc1,Ccdc103,Dab2,Lef1,Abcb1a,Fzd3,Kctd11,Prom1,Cldn5,Ptch1,Wwtr1,S1pr3,Apold1
10_Member	GO Biological Processes	GO:0001570	vasculogenesis	-4.7494	-2.02336	11/88	24629,25273,29499,29610,83518,296072,305081,311723,312936,362800,497010	Pdgfrb,Smo,Shh,Tgfbr3,Aplnr,Spred1,Cd34,Sox18,Sox17,Itgb8,Eng
10_Member	GO Biological Processes	GO:0035050	embryonic heart tube development	-2.80722	-0.812976	8/84	25273,29499,311723,312936,353305,364706,497010,498006	Smo,Shh,Sox18,Sox17,Tbx3,Foxc1,Eng,Ccdc103
10_Member	GO Biological Processes	GO:0072089	stem cell proliferation	-2.77808	-0.797416	11/147	25273,29499,79128,161452,170913,266715,305081,311723,312936,353305,363634	Smo,Shh,Dab2,Lef1,Abcb1a,Fzd3,Cd34,Sox18,Sox17,Tbx3,Kctd11
10_Member	GO Biological Processes	GO:0030856	regulation of epithelial cell differentiation	-2.55316	-0.688471	11/157	25273,29499,60357,65131,89830,170913,295062,306792,353305,364706,444983	Smo,Shh,Prom1,Cldn5,Ptch1,Abcb1a,Wwtr1,S1pr3,Tbx3,Foxc1,Apold1
10_Member	GO Biological Processes	GO:0001947	heart looping	-2.26184	-0.532557	6/62	25273,29499,312936,353305,497010,498006	Smo,Shh,Sox17,Tbx3,Eng,Ccdc103
10_Member	GO Biological Processes	GO:0072091	regulation of stem cell proliferation	-2.08944	-0.44866	7/88	25273,29499,266715,311723,312936,353305,363634	Smo,Shh,Fzd3,Sox18,Sox17,Tbx3,Kctd11
10_Member	GO Biological Processes	GO:0003143	embryonic heart tube morphogenesis	-2.03773	-0.419026	6/69	25273,29499,312936,353305,497010,498006	Smo,Shh,Sox17,Tbx3,Eng,Ccdc103
10_Member	GO Biological Processes	GO:0061371	determination of heart left/right asymmetry	-2.03773	-0.419026	6/69	25273,29499,312936,353305,497010,498006	Smo,Shh,Sox17,Tbx3,Eng,Ccdc103
11_Summary	GO Biological Processes	GO:0030111	regulation of Wnt signaling pathway	-4.74099	-2.02336	22/305	24329,24602,25443,29134,29499,54250,79128,84489,161452,171396,192126,295062,303743,307449,310074,310553,312936,498528,498529,501584,689616,100363275,24409,25273,50646,63997,81632,114115,114516,266715,363595,688705	Egfr,Nppa,Fgf10,Axin2,Shh,Fgf2,Dab2,Fgfr3,Lef1,Sulf1,Dab2ip,Wwtr1,Notum,Mcc,Depdc1b,Tlr2,Sox17,Shisa2,Amer2,Amer1,Apcdd1,Adgra2,Grin2a,Smo,Ptk2b,Slc29a1,Abat,P2rx2,Glra3,Fzd3,Tcf7,Dgki
11_Member	GO Biological Processes	GO:0030111	regulation of Wnt signaling pathway	-4.74099	-2.02336	22/305	24329,24602,25443,29134,29499,54250,79128,84489,161452,171396,192126,295062,303743,307449,310074,310553,312936,498528,498529,501584,689616,100363275	Egfr,Nppa,Fgf10,Axin2,Shh,Fgf2,Dab2,Fgfr3,Lef1,Sulf1,Dab2ip,Wwtr1,Notum,Mcc,Depdc1b,Tlr2,Sox17,Shisa2,Amer2,Amer1,Apcdd1,Adgra2
11_Member	GO Biological Processes	GO:1905114	cell surface receptor signaling pathway involved in cell-cell signaling	-4.71284	-2.02336	32/547	24329,24409,24602,25273,25443,29134,29499,50646,54250,63997,79128,81632,84489,114115,114516,161452,171396,192126,266715,295062,303743,307449,310074,310553,312936,363595,498528,498529,501584,688705,689616,100363275	Egfr,Grin2a,Nppa,Smo,Fgf10,Axin2,Shh,Ptk2b,Fgf2,Slc29a1,Dab2,Abat,Fgfr3,P2rx2,Glra3,Lef1,Sulf1,Dab2ip,Fzd3,Wwtr1,Notum,Mcc,Depdc1b,Tlr2,Sox17,Tcf7,Shisa2,Amer2,Amer1,Dgki,Apcdd1,Adgra2
11_Member	GO Biological Processes	GO:0060070	canonical Wnt signaling pathway	-3.7652	-1.38948	19/283	24329,24602,25443,29134,29499,54250,79128,84489,161452,192126,266715,295062,303743,307449,312936,363595,498529,501584,100363275	Egfr,Nppa,Fgf10,Axin2,Shh,Fgf2,Dab2,Fgfr3,Lef1,Dab2ip,Fzd3,Wwtr1,Notum,Mcc,Sox17,Tcf7,Amer2,Amer1,Adgra2
11_Member	GO Biological Processes	GO:0016055	Wnt signaling pathway	-3.46486	-1.20309	24/424	24329,24602,25443,29134,29499,54250,79128,84489,161452,171396,192126,266715,295062,303743,307449,310074,310553,312936,363595,498528,498529,501584,689616,100363275	Egfr,Nppa,Fgf10,Axin2,Shh,Fgf2,Dab2,Fgfr3,Lef1,Sulf1,Dab2ip,Fzd3,Wwtr1,Notum,Mcc,Depdc1b,Tlr2,Sox17,Tcf7,Shisa2,Amer2,Amer1,Apcdd1,Adgra2
11_Member	GO Biological Processes	GO:0030178	negative regulation of Wnt signaling pathway	-3.44811	-1.19486	13/163	24602,29134,29499,79128,192126,295062,303743,307449,312936,498528,498529,501584,689616	Nppa,Axin2,Shh,Dab2,Dab2ip,Wwtr1,Notum,Mcc,Sox17,Shisa2,Amer2,Amer1,Apcdd1
11_Member	GO Biological Processes	GO:0198738	cell-cell signaling by wnt	-3.4206	-1.1757	24/427	24329,24602,25443,29134,29499,54250,79128,84489,161452,171396,192126,266715,295062,303743,307449,310074,310553,312936,363595,498528,498529,501584,689616,100363275	Egfr,Nppa,Fgf10,Axin2,Shh,Fgf2,Dab2,Fgfr3,Lef1,Sulf1,Dab2ip,Fzd3,Wwtr1,Notum,Mcc,Depdc1b,Tlr2,Sox17,Tcf7,Shisa2,Amer2,Amer1,Apcdd1,Adgra2
11_Member	GO Biological Processes	GO:0060828	regulation of canonical Wnt signaling pathway	-3.38852	-1.15543	16/232	24329,24602,25443,29134,29499,54250,79128,84489,192126,295062,303743,307449,312936,498529,501584,100363275	Egfr,Nppa,Fgf10,Axin2,Shh,Fgf2,Dab2,Fgfr3,Dab2ip,Wwtr1,Notum,Mcc,Sox17,Amer2,Amer1,Adgra2
11_Member	GO Biological Processes	GO:0090090	negative regulation of canonical Wnt signaling pathway	-3.27343	-1.09371	11/128	24602,29134,29499,79128,192126,295062,303743,307449,312936,498529,501584	Nppa,Axin2,Shh,Dab2,Dab2ip,Wwtr1,Notum,Mcc,Sox17,Amer2,Amer1
11_Member	GO Biological Processes	GO:0030177	positive regulation of Wnt signaling pathway	-3.13337	-1.01029	11/133	24329,25443,29499,54250,79128,84489,171396,310074,310553,501584,100363275	Egfr,Fgf10,Shh,Fgf2,Dab2,Fgfr3,Sulf1,Depdc1b,Tlr2,Amer1,Adgra2
12_Summary	Reactome Gene Sets	R-RNO-5635838	Activation of SMO	-4.70967	-2.02336	5/14	25273,25387,29499,89830,360715,24629,363071,497010,25443,84489,117275,294297,315174,363634,500818,266715,29134,161452,363595,24716,60357,66018,295062,24323,310914,501584,54250	Smo,Arrb1,Shh,Ptch1,Boc,Pdgfrb,Stra6,Eng,Fgf10,Fgfr3,Chrd,Scube3,Scube1,Kctd11,Rfx4,Fzd3,Axin2,Lef1,Tcf7,Ret,Prom1,Pdgfd,Wwtr1,Edn1,Bmpr1b,Amer1,Fgf2
12_Member	Reactome Gene Sets	R-RNO-5635838	Activation of SMO	-4.70967	-2.02336	5/14	25273,25387,29499,89830,360715	Smo,Arrb1,Shh,Ptch1,Boc
12_Member	GO Biological Processes	GO:0048745	smooth muscle tissue development	-4.05958	-1.54936	6/29	24629,25273,29499,89830,363071,497010	Pdgfrb,Smo,Shh,Ptch1,Stra6,Eng
12_Member	GO Biological Processes	GO:0008589	regulation of smoothened signaling pathway	-3.92893	-1.48891	10/90	25273,25443,29499,84489,89830,117275,294297,315174,363634,500818	Smo,Fgf10,Shh,Fgfr3,Ptch1,Chrd,Scube3,Scube1,Kctd11,Rfx4
12_Member	GO Biological Processes	GO:0071679	commissural neuron axon guidance	-3.56644	-1.26413	4/13	25273,29499,89830,266715	Smo,Shh,Ptch1,Fzd3
12_Member	KEGG Pathway	rno05217	Basal cell carcinoma	-3.26638	-1.09371	7/55	25273,29134,29499,89830,161452,266715,363595	Smo,Axin2,Shh,Ptch1,Lef1,Fzd3,Tcf7
12_Member	GO Biological Processes	GO:0090183	regulation of kidney development	-2.9922	-0.927502	7/61	24629,24716,25273,29499,60357,66018,295062	Pdgfrb,Ret,Smo,Shh,Prom1,Pdgfd,Wwtr1
12_Member	GO Biological Processes	GO:0090184	positive regulation of kidney development	-2.92726	-0.886643	6/46	24629,24716,25273,29499,60357,66018	Pdgfrb,Ret,Smo,Shh,Prom1,Pdgfd
12_Member	GO Biological Processes	GO:0045879	negative regulation of smoothened signaling pathway	-2.81331	-0.816728	5/33	84489,89830,117275,363634,500818	Fgfr3,Ptch1,Chrd,Kctd11,Rfx4
12_Member	GO Biological Processes	GO:0072203	cell proliferation involved in metanephros development	-2.73339	-0.791584	3/10	24629,29499,89830	Pdgfrb,Shh,Ptch1
12_Member	GO Biological Processes	GO:0072111	cell proliferation involved in kidney development	-2.56334	-0.696923	4/23	24629,29499,66018,89830	Pdgfrb,Shh,Pdgfd,Ptch1
12_Member	GO Biological Processes	GO:0021513	spinal cord dorsal/ventral patterning	-2.4263	-0.631498	4/25	25273,29499,117275,500818	Smo,Shh,Chrd,Rfx4
12_Member	GO Biological Processes	GO:0021511	spinal cord patterning	-2.30193	-0.551494	4/27	25273,29499,117275,500818	Smo,Shh,Chrd,Rfx4
12_Member	KEGG Pathway	rno04340	Hedgehog signaling pathway	-2.29776	-0.551494	5/43	25273,25387,29499,89830,360715	Smo,Arrb1,Shh,Ptch1,Boc
12_Member	GO Biological Processes	GO:0009953	dorsal/ventral pattern formation	-2.25608	-0.532557	8/103	24323,25273,29134,29499,89830,117275,310914,500818	Edn1,Smo,Axin2,Shh,Ptch1,Chrd,Bmpr1b,Rfx4
12_Member	GO Biological Processes	GO:0007224	smoothened signaling pathway	-2.13958	-0.463827	10/154	25273,25443,29499,84489,89830,294297,315174,360715,363634,500818	Smo,Fgf10,Shh,Fgfr3,Ptch1,Scube3,Scube1,Boc,Kctd11,Rfx4
12_Member	GO Biological Processes	GO:0072074	kidney mesenchyme development	-2.11492	-0.458428	3/16	24629,29499,501584	Pdgfrb,Shh,Amer1
12_Member	GO Biological Processes	GO:0060644	mammary gland epithelial cell differentiation	-2.03899	-0.419026	3/17	25273,54250,89830	Smo,Fgf2,Ptch1
13_Summary	GO Biological Processes	GO:0034144	negative regulation of toll-like receptor 4 signaling pathway	-4.53045	-1.86166	4/8	192126,252917,306508,501854,25476,301549,308003,81745,310553	Dab2ip,Nr1d1,Mfhas1,Rab7b,Lgals9,Wdfy1,Rab11fip2,Pdpk1,Tlr2
13_Member	GO Biological Processes	GO:0034144	negative regulation of toll-like receptor 4 signaling pathway	-4.53045	-1.86166	4/8	192126,252917,306508,501854	Dab2ip,Nr1d1,Mfhas1,Rab7b
13_Member	GO Biological Processes	GO:0034142	toll-like receptor 4 signaling pathway	-4.46685	-1.83423	7/36	25476,192126,252917,301549,306508,308003,501854	Lgals9,Dab2ip,Nr1d1,Wdfy1,Mfhas1,Rab11fip2,Rab7b
13_Member	GO Biological Processes	GO:0034143	regulation of toll-like receptor 4 signaling pathway	-3.87699	-1.44341	5/20	192126,252917,301549,306508,501854	Dab2ip,Nr1d1,Wdfy1,Mfhas1,Rab7b
13_Member	GO Biological Processes	GO:0034121	regulation of toll-like receptor signaling pathway	-2.94986	-0.89861	7/62	81745,192126,252917,301549,306508,310553,501854	Pdpk1,Dab2ip,Nr1d1,Wdfy1,Mfhas1,Tlr2,Rab7b
13_Member	GO Biological Processes	GO:0034122	negative regulation of toll-like receptor signaling pathway	-2.81331	-0.816728	5/33	81745,192126,252917,306508,501854	Pdpk1,Dab2ip,Nr1d1,Mfhas1,Rab7b
13_Member	GO Biological Processes	GO:0002224	toll-like receptor signaling pathway	-2.76768	-0.791624	9/105	25476,81745,192126,252917,301549,306508,308003,310553,501854	Lgals9,Pdpk1,Dab2ip,Nr1d1,Wdfy1,Mfhas1,Rab11fip2,Tlr2,Rab7b
14_Summary	GO Biological Processes	GO:0043405	regulation of MAP kinase activity	-4.42269	-1.80981	22/320	24323,24329,24602,24629,24716,25118,25387,25443,29434,50646,54245,54250,66018,79128,85265,114633,192126,291006,291610,296072,308478,689256,25476,117183,303635,25311,25661,29610,54319,81633,84489,306508,310553,114851,303059,24772,25159,25273,25663,29499,54320,58853,81686,81745,85251,161452,289615,367166,498764,100363275,29335,291081,29134,309295,315120,100910732,287422,363222,295062,314979,360593,…	Edn1,Egfr,Nppa,Pdgfrb,Ret,Itga1,Arrb1,Fgf10,Rasgrp1,Ptk2b,Crk,Fgf2,Pdgfd,Dab2,Ajuba,Plce1,Dab2ip,Diras2,Spry4,Spred1,Spred3,Tpd52l1,Lgals9,Rgcc,Fam20a,Dcc,Fn1,Tgfbr3,Ezr,Acta2,Fgfr3,Mfhas1,Tlr2,Cdkn1a,Ccnjl,Cxcl12,Gata2,Smo,Il1r1,Shh,Pdpn,Nr4a3,Mmp2,Pdpk1,Col18a1,Lef1,Atp8a1,Hyal1,Jcad,Adgra2,Oprk1,Tubb2b,Axin2,Ikbkg,Card10,LOC100910732,Per1,Rnf149,Wwtr1,Deptor,Ppm1e,Cdc14a,Rasal3,Psme4,LOC100361…
14_Member	GO Biological Processes	GO:0043405	regulation of MAP kinase activity	-4.42269	-1.80981	22/320	24323,24329,24602,24629,24716,25118,25387,25443,29434,50646,54245,54250,66018,79128,85265,114633,192126,291006,291610,296072,308478,689256	Edn1,Egfr,Nppa,Pdgfrb,Ret,Itga1,Arrb1,Fgf10,Rasgrp1,Ptk2b,Crk,Fgf2,Pdgfd,Dab2,Ajuba,Plce1,Dab2ip,Diras2,Spry4,Spred1,Spred3,Tpd52l1
14_Member	GO Biological Processes	GO:0043406	positive regulation of MAP kinase activity	-4.29695	-1.72106	18/236	24323,24329,24629,24716,25118,25387,25443,29434,50646,54245,54250,66018,79128,85265,114633,192126,291006,689256	Edn1,Egfr,Pdgfrb,Ret,Itga1,Arrb1,Fgf10,Rasgrp1,Ptk2b,Crk,Fgf2,Pdgfd,Dab2,Ajuba,Plce1,Dab2ip,Diras2,Tpd52l1
14_Member	GO Biological Processes	GO:0071902	positive regulation of protein serine/threonine kinase activity	-3.98019	-1.51344	21/319	24323,24329,24629,24716,25118,25387,25443,25476,29434,50646,54245,54250,66018,79128,85265,114633,117183,192126,291006,303635,689256	Edn1,Egfr,Pdgfrb,Ret,Itga1,Arrb1,Fgf10,Lgals9,Rasgrp1,Ptk2b,Crk,Fgf2,Pdgfd,Dab2,Ajuba,Plce1,Rgcc,Dab2ip,Diras2,Fam20a,Tpd52l1
14_Member	GO Biological Processes	GO:0070372	regulation of ERK1 and ERK2 cascade	-3.73952	-1.38192	21/332	24329,24629,25311,25387,25443,25476,25661,29434,29610,50646,54250,54319,66018,79128,81633,84489,192126,291610,296072,306508,310553	Egfr,Pdgfrb,Dcc,Arrb1,Fgf10,Lgals9,Fn1,Rasgrp1,Tgfbr3,Ptk2b,Fgf2,Ezr,Pdgfd,Dab2,Acta2,Fgfr3,Dab2ip,Spry4,Spred1,Mfhas1,Tlr2
14_Member	GO Biological Processes	GO:0071900	regulation of protein serine/threonine kinase activity	-3.7109	-1.36909	27/485	24323,24329,24602,24629,24716,25118,25387,25443,25476,29434,50646,54245,54250,66018,79128,85265,114633,114851,117183,192126,291006,291610,296072,303059,303635,308478,689256	Edn1,Egfr,Nppa,Pdgfrb,Ret,Itga1,Arrb1,Fgf10,Lgals9,Rasgrp1,Ptk2b,Crk,Fgf2,Pdgfd,Dab2,Ajuba,Plce1,Cdkn1a,Rgcc,Dab2ip,Diras2,Spry4,Spred1,Ccnjl,Fam20a,Spred3,Tpd52l1
14_Member	GO Biological Processes	GO:0030335	positive regulation of cell migration	-3.62328	-1.29539	30/571	24323,24329,24629,24716,24772,25159,25273,25443,25476,25661,25663,29499,50646,54245,54250,54320,58853,66018,79128,81633,81686,81745,85251,161452,192126,289615,310553,367166,498764,100363275	Edn1,Egfr,Pdgfrb,Ret,Cxcl12,Gata2,Smo,Fgf10,Lgals9,Fn1,Il1r1,Shh,Ptk2b,Crk,Fgf2,Pdpn,Nr4a3,Pdgfd,Dab2,Acta2,Mmp2,Pdpk1,Col18a1,Lef1,Dab2ip,Atp8a1,Tlr2,Hyal1,Jcad,Adgra2
14_Member	GO Biological Processes	GO:0040017	positive regulation of locomotion	-3.59041	-1.27371	32/628	24323,24329,24629,24716,24772,25159,25273,25443,25476,25661,25663,29335,29499,50646,54245,54250,54320,58853,66018,79128,81633,81686,81745,85251,161452,192126,289615,291081,310553,367166,498764,100363275	Edn1,Egfr,Pdgfrb,Ret,Cxcl12,Gata2,Smo,Fgf10,Lgals9,Fn1,Il1r1,Oprk1,Shh,Ptk2b,Crk,Fgf2,Pdpn,Nr4a3,Pdgfd,Dab2,Acta2,Mmp2,Pdpk1,Col18a1,Lef1,Dab2ip,Atp8a1,Tubb2b,Tlr2,Hyal1,Jcad,Adgra2
14_Member	GO Biological Processes	GO:0045860	positive regulation of protein kinase activity	-3.51449	-1.22549	27/499	24323,24329,24629,24716,25118,25387,25443,25476,29134,29434,50646,54245,54250,66018,79128,81745,85265,114633,114851,117183,192126,291006,303635,309295,315120,689256,100910732	Edn1,Egfr,Pdgfrb,Ret,Itga1,Arrb1,Fgf10,Lgals9,Axin2,Rasgrp1,Ptk2b,Crk,Fgf2,Pdgfd,Dab2,Pdpk1,Ajuba,Plce1,Cdkn1a,Rgcc,Dab2ip,Diras2,Fam20a,Ikbkg,Card10,Tpd52l1,LOC100910732
14_Member	GO Biological Processes	GO:0051272	positive regulation of cellular component movement	-3.41507	-1.17429	31/615	24323,24329,24629,24716,24772,25159,25273,25443,25476,25661,25663,29499,50646,54245,54250,54320,58853,66018,79128,81633,81686,81745,85251,161452,192126,289615,291081,310553,367166,498764,100363275	Edn1,Egfr,Pdgfrb,Ret,Cxcl12,Gata2,Smo,Fgf10,Lgals9,Fn1,Il1r1,Shh,Ptk2b,Crk,Fgf2,Pdpn,Nr4a3,Pdgfd,Dab2,Acta2,Mmp2,Pdpk1,Col18a1,Lef1,Dab2ip,Atp8a1,Tubb2b,Tlr2,Hyal1,Jcad,Adgra2
14_Member	GO Biological Processes	GO:0070371	ERK1 and ERK2 cascade	-3.36535	-1.14458	21/354	24329,24629,25311,25387,25443,25476,25661,29434,29610,50646,54250,54319,66018,79128,81633,84489,192126,291610,296072,306508,310553	Egfr,Pdgfrb,Dcc,Arrb1,Fgf10,Lgals9,Fn1,Rasgrp1,Tgfbr3,Ptk2b,Fgf2,Ezr,Pdgfd,Dab2,Acta2,Fgfr3,Dab2ip,Spry4,Spred1,Mfhas1,Tlr2
14_Member	GO Biological Processes	GO:2000147	positive regulation of cell motility	-3.32439	-1.12193	30/595	24323,24329,24629,24716,24772,25159,25273,25443,25476,25661,25663,29499,50646,54245,54250,54320,58853,66018,79128,81633,81686,81745,85251,161452,192126,289615,310553,367166,498764,100363275	Edn1,Egfr,Pdgfrb,Ret,Cxcl12,Gata2,Smo,Fgf10,Lgals9,Fn1,Il1r1,Shh,Ptk2b,Crk,Fgf2,Pdpn,Nr4a3,Pdgfd,Dab2,Acta2,Mmp2,Pdpk1,Col18a1,Lef1,Dab2ip,Atp8a1,Tlr2,Hyal1,Jcad,Adgra2
14_Member	GO Biological Processes	GO:0043408	regulation of MAPK cascade	-3.13903	-1.01282	35/753	24323,24329,24602,24629,24716,25118,25311,25387,25443,25476,25661,29335,29434,29610,50646,54245,54250,54319,66018,79128,81633,84489,85265,114633,192126,287422,291006,291610,296072,306508,308478,310553,363222,498764,689256	Edn1,Egfr,Nppa,Pdgfrb,Ret,Itga1,Dcc,Arrb1,Fgf10,Lgals9,Fn1,Oprk1,Rasgrp1,Tgfbr3,Ptk2b,Crk,Fgf2,Ezr,Pdgfd,Dab2,Acta2,Fgfr3,Ajuba,Plce1,Dab2ip,Per1,Diras2,Spry4,Spred1,Mfhas1,Spred3,Tlr2,Rnf149,Jcad,Tpd52l1
14_Member	GO Biological Processes	GO:0045859	regulation of protein kinase activity	-3.13903	-1.01282	35/753	24323,24329,24602,24629,24716,25118,25387,25443,25476,29134,29434,50646,54245,54250,66018,79128,81745,85265,114633,114851,117183,192126,291006,291610,295062,296072,303059,303635,308478,309295,314979,315120,360593,689256,100910732	Edn1,Egfr,Nppa,Pdgfrb,Ret,Itga1,Arrb1,Fgf10,Lgals9,Axin2,Rasgrp1,Ptk2b,Crk,Fgf2,Pdgfd,Dab2,Pdpk1,Ajuba,Plce1,Cdkn1a,Rgcc,Dab2ip,Diras2,Spry4,Wwtr1,Spred1,Ccnjl,Fam20a,Spred3,Ikbkg,Deptor,Card10,Ppm1e,Tpd52l1,LOC100910732
14_Member	Reactome Gene Sets	R-RNO-5683057	MAPK family signaling cascades	-2.94521	-0.896605	15/231	24629,24716,25387,25443,29434,54250,84489,192126,296072,308478,310806,314596,498433,100361457,100910732	Pdgfrb,Ret,Arrb1,Fgf10,Rasgrp1,Fgf2,Fgfr3,Dab2ip,Spred1,Spred3,Cdc14a,Rasal3,Psme4,LOC100361457,LOC100910732
14_Member	GO Biological Processes	GO:0033674	positive regulation of kinase activity	-2.92228	-0.886643	28/574	24323,24329,24629,24716,25118,25387,25443,25476,29134,29434,50646,54245,54250,66018,79128,81745,84489,85265,114633,114851,117183,192126,291006,303635,309295,315120,689256,100910732	Edn1,Egfr,Pdgfrb,Ret,Itga1,Arrb1,Fgf10,Lgals9,Axin2,Rasgrp1,Ptk2b,Crk,Fgf2,Pdgfd,Dab2,Pdpk1,Fgfr3,Ajuba,Plce1,Cdkn1a,Rgcc,Dab2ip,Diras2,Fam20a,Ikbkg,Card10,Tpd52l1,LOC100910732
14_Member	Reactome Gene Sets	R-RNO-9607240	FLT3 Signaling	-2.74054	-0.791584	14/218	24629,24716,25387,25443,29434,54250,81745,84489,192126,296072,308478,314596,498433,100361457	Pdgfrb,Ret,Arrb1,Fgf10,Rasgrp1,Fgf2,Pdpk1,Fgfr3,Dab2ip,Spred1,Spred3,Rasal3,Psme4,LOC100361457
14_Member	GO Biological Processes	GO:0050921	positive regulation of chemotaxis	-2.66288	-0.763991	11/152	24323,24629,24772,25443,25476,25661,29499,50646,54250,66018,291081	Edn1,Pdgfrb,Cxcl12,Fgf10,Lgals9,Fn1,Shh,Ptk2b,Fgf2,Pdgfd,Tubb2b
14_Member	GO Biological Processes	GO:0043410	positive regulation of MAPK cascade	-2.54533	-0.682362	26/552	24323,24329,24629,24716,25118,25311,25387,25443,25476,29335,29434,50646,54245,54250,66018,79128,81633,84489,85265,114633,192126,291006,306508,310553,498764,689256	Edn1,Egfr,Pdgfrb,Ret,Itga1,Dcc,Arrb1,Fgf10,Lgals9,Oprk1,Rasgrp1,Ptk2b,Crk,Fgf2,Pdgfd,Dab2,Acta2,Fgfr3,Ajuba,Plce1,Dab2ip,Diras2,Mfhas1,Tlr2,Jcad,Tpd52l1
14_Member	Reactome Gene Sets	R-RNO-5673001	RAF/MAP kinase cascade	-2.51777	-0.671638	13/206	24629,24716,25387,25443,29434,54250,84489,192126,296072,308478,314596,498433,100361457	Pdgfrb,Ret,Arrb1,Fgf10,Rasgrp1,Fgf2,Fgfr3,Dab2ip,Spred1,Spred3,Rasal3,Psme4,LOC100361457
14_Member	GO Biological Processes	GO:0051347	positive regulation of transferase activity	-2.45572	-0.641411	29/648	24323,24329,24629,24716,25118,25387,25443,25476,29134,29434,50646,54245,54250,66018,79128,81745,84489,85265,114633,114851,117183,192126,288414,291006,303635,309295,315120,689256,100910732	Edn1,Egfr,Pdgfrb,Ret,Itga1,Arrb1,Fgf10,Lgals9,Axin2,Rasgrp1,Ptk2b,Crk,Fgf2,Pdgfd,Dab2,Pdpk1,Fgfr3,Ajuba,Plce1,Cdkn1a,Rgcc,Dab2ip,Rfc3,Diras2,Fam20a,Ikbkg,Card10,Tpd52l1,LOC100910732
14_Member	Reactome Gene Sets	R-RNO-5684996	MAPK1/MAPK3 signaling	-2.44641	-0.636838	13/210	24629,24716,25387,25443,29434,54250,84489,192126,296072,308478,314596,498433,100361457	Pdgfrb,Ret,Arrb1,Fgf10,Rasgrp1,Fgf2,Fgfr3,Dab2ip,Spred1,Spred3,Rasal3,Psme4,LOC100361457
14_Member	GO Biological Processes	GO:0070374	positive regulation of ERK1 and ERK2 cascade	-2.36238	-0.594599	14/240	24329,24629,25311,25387,25443,25476,29434,50646,54250,66018,81633,84489,306508,310553	Egfr,Pdgfrb,Dcc,Arrb1,Fgf10,Lgals9,Rasgrp1,Ptk2b,Fgf2,Pdgfd,Acta2,Fgfr3,Mfhas1,Tlr2
14_Member	Reactome Gene Sets	R-RNO-1280215	Cytokine Signaling in Immune system	-2.17755	-0.485492	21/444	24629,24716,25341,25387,25443,29434,50646,54245,54250,81745,84489,192126,296072,308478,309295,314322,314596,362896,498433,100361457,100911248	Pdgfrb,Ret,Tnfrsf11b,Arrb1,Fgf10,Rasgrp1,Ptk2b,Crk,Fgf2,Pdpk1,Fgfr3,Dab2ip,Spred1,Spred3,Ikbkg,Fos,Rasal3,Stat6,Psme4,LOC100361457,LOC100911248
14_Member	GO Biological Processes	GO:0050920	regulation of chemotaxis	-2.12016	-0.458428	13/230	24323,24629,24772,25443,25476,25661,29499,50646,54250,66018,291081,498185,100363275	Edn1,Pdgfrb,Cxcl12,Fgf10,Lgals9,Fn1,Shh,Ptk2b,Fgf2,Pdgfd,Tubb2b,Slc8b1,Adgra2
14_Member	GO Biological Processes	GO:0032147	activation of protein kinase activity	-2.0753	-0.443641	15/286	24329,24716,25118,25387,25443,50646,54245,54250,79128,81745,114633,117183,192126,309295,315120	Egfr,Ret,Itga1,Arrb1,Fgf10,Ptk2b,Crk,Fgf2,Dab2,Pdpk1,Plce1,Rgcc,Dab2ip,Ikbkg,Card10
15_Summary	GO Biological Processes	GO:0048545	response to steroid hormone	-4.39691	-1.79399	31/542	24323,24329,24450,24530,24693,25204,25549,25569,25661,29221,29242,29437,58853,79128,79240,83578,83783,114851,117514,161452,170913,252917,259241,287422,293050,299691,310553,312382,314322,361228,497010	Edn1,Egfr,Hmgcs2,Lcat,Ptgs1,Pcsk1,Slc18a2,Trh,Fn1,Arg1,Ca4,Acta1,Nr4a3,Dab2,Nr4a1,Pdxk,Sult1a1,Cdkn1a,Txnip,Lef1,Abcb1a,Nr1d1,Nr1d2,Per1,Abhd2,Cry1,Tlr2,Abcg2,Fos,Adtrp,Eng
15_Member	GO Biological Processes	GO:0048545	response to steroid hormone	-4.39691	-1.79399	31/542	24323,24329,24450,24530,24693,25204,25549,25569,25661,29221,29242,29437,58853,79128,79240,83578,83783,114851,117514,161452,170913,252917,259241,287422,293050,299691,310553,312382,314322,361228,497010	Edn1,Egfr,Hmgcs2,Lcat,Ptgs1,Pcsk1,Slc18a2,Trh,Fn1,Arg1,Ca4,Acta1,Nr4a3,Dab2,Nr4a1,Pdxk,Sult1a1,Cdkn1a,Txnip,Lef1,Abcb1a,Nr1d1,Nr1d2,Per1,Abhd2,Cry1,Tlr2,Abcg2,Fos,Adtrp,Eng
15_Member	GO Biological Processes	GO:0071383	cellular response to steroid hormone stimulus	-2.38624	-0.606799	16/290	24323,24329,24450,29221,58853,79128,79240,161452,170913,252917,259241,287422,293050,299691,312382,361228	Edn1,Egfr,Hmgcs2,Arg1,Nr4a3,Dab2,Nr4a1,Lef1,Abcb1a,Nr1d1,Nr1d2,Per1,Abhd2,Cry1,Abcg2,Adtrp
15_Member	GO Biological Processes	GO:0033762	response to glucagon	-2.24389	-0.529247	4/28	24450,29221,170913,299691	Hmgcs2,Arg1,Abcb1a,Cry1
16_Summary	GO Biological Processes	GO:0009914	hormone transport	-4.36471	-1.77987	25/394	24323,24329,24602,24693,24957,25024,25387,25549,25569,29141,29335,79128,81632,81734,84511,170913,171101,171144,252917,288080,299691,308003,353305,498185,685277,25204,29499,29563,83783,299511,81531,83834,114115,114516,305509,688705,24772,25159,25476,29434,54319,65210,84590,117183,305081,309607,310553,25661,361228,81641	Edn1,Egfr,Nppa,Ptgs1,Glul,Gipr,Arrb1,Slc18a2,Trh,Gal,Oprk1,Dab2,Abat,Nell2,Slco1c1,Abcb1a,Grp,Slco4a1,Nr1d1,Stxbp5l,Cry1,Rab11fip2,Tbx3,Slc8b1,Ildr2,Pcsk1,Shh,Crabp2,Sult1a1,Rdh16,Pfn2,Nrn1,P2rx2,Glra3,Adcy1,Dgki,Cxcl12,Gata2,Lgals9,Rasgrp1,Ezr,Cyp2j4,Rab27b,Rgcc,Cd34,RT1-CE5,Tlr2,Fn1,Adtrp,Anpep
16_Member	GO Biological Processes	GO:0009914	hormone transport	-4.36471	-1.77987	25/394	24323,24329,24602,24693,24957,25024,25387,25549,25569,29141,29335,79128,81632,81734,84511,170913,171101,171144,252917,288080,299691,308003,353305,498185,685277	Edn1,Egfr,Nppa,Ptgs1,Glul,Gipr,Arrb1,Slc18a2,Trh,Gal,Oprk1,Dab2,Abat,Nell2,Slco1c1,Abcb1a,Grp,Slco4a1,Nr1d1,Stxbp5l,Cry1,Rab11fip2,Tbx3,Slc8b1,Ildr2
16_Member	GO Biological Processes	GO:0010817	regulation of hormone levels	-3.3605	-1.14362	30/592	24323,24329,24602,24693,24957,25024,25204,25387,25549,25569,29141,29335,29499,29563,79128,81632,81734,83783,84511,170913,171101,171144,252917,288080,299511,299691,308003,353305,498185,685277	Edn1,Egfr,Nppa,Ptgs1,Glul,Gipr,Pcsk1,Arrb1,Slc18a2,Trh,Gal,Oprk1,Shh,Crabp2,Dab2,Abat,Nell2,Sult1a1,Slco1c1,Abcb1a,Grp,Slco4a1,Nr1d1,Stxbp5l,Rdh16,Cry1,Rab11fip2,Tbx3,Slc8b1,Ildr2
16_Member	GO Biological Processes	GO:0046879	hormone secretion	-3.32357	-1.12193	22/382	24323,24329,24602,24693,24957,25024,25387,25549,25569,29141,29335,79128,81632,81734,171101,252917,288080,299691,308003,353305,498185,685277	Edn1,Egfr,Nppa,Ptgs1,Glul,Gipr,Arrb1,Slc18a2,Trh,Gal,Oprk1,Dab2,Abat,Nell2,Grp,Nr1d1,Stxbp5l,Cry1,Rab11fip2,Tbx3,Slc8b1,Ildr2
16_Member	GO Biological Processes	GO:0023061	signal release	-3.10733	-0.993523	28/558	24323,24329,24602,24693,24957,25024,25387,25549,25569,29141,29335,79128,81531,81632,81734,83834,114115,114516,171101,252917,288080,299691,305509,308003,353305,498185,685277,688705	Edn1,Egfr,Nppa,Ptgs1,Glul,Gipr,Arrb1,Slc18a2,Trh,Gal,Oprk1,Dab2,Pfn2,Abat,Nell2,Nrn1,P2rx2,Glra3,Grp,Nr1d1,Stxbp5l,Cry1,Adcy1,Rab11fip2,Tbx3,Slc8b1,Ildr2,Dgki
16_Member	GO Biological Processes	GO:1903532	positive regulation of secretion by cell	-3.04744	-0.960324	26/508	24323,24329,24602,24772,24957,25024,25159,25204,25387,25476,25569,29141,29335,29434,54319,65210,79128,81632,81734,84590,117183,171101,288080,305081,309607,310553	Edn1,Egfr,Nppa,Cxcl12,Glul,Gipr,Gata2,Pcsk1,Arrb1,Lgals9,Trh,Gal,Oprk1,Rasgrp1,Ezr,Cyp2j4,Dab2,Abat,Nell2,Rab27b,Rgcc,Grp,Stxbp5l,Cd34,RT1-CE5,Tlr2
16_Member	GO Biological Processes	GO:1903531	negative regulation of secretion by cell	-2.74534	-0.791584	15/242	24323,24693,25476,25569,25661,29141,29335,54319,81632,117183,288080,299691,305081,309607,361228	Edn1,Ptgs1,Lgals9,Trh,Fn1,Gal,Oprk1,Ezr,Abat,Rgcc,Stxbp5l,Cry1,Cd34,RT1-CE5,Adtrp
16_Member	GO Biological Processes	GO:0046883	regulation of hormone secretion	-2.66406	-0.763991	18/323	24323,24329,24602,24693,24957,25024,25387,25569,29141,29335,79128,81632,81734,171101,252917,288080,299691,498185	Edn1,Egfr,Nppa,Ptgs1,Glul,Gipr,Arrb1,Trh,Gal,Oprk1,Dab2,Abat,Nell2,Grp,Nr1d1,Stxbp5l,Cry1,Slc8b1
16_Member	GO Biological Processes	GO:0046887	positive regulation of hormone secretion	-2.63795	-0.74844	12/176	24323,24329,24602,24957,25024,25387,25569,29141,79128,81632,81734,171101	Edn1,Egfr,Nppa,Glul,Gipr,Arrb1,Trh,Gal,Dab2,Abat,Nell2,Grp
16_Member	GO Biological Processes	GO:0051048	negative regulation of secretion	-2.62776	-0.740065	16/274	24323,24693,25476,25569,25661,29141,29335,54319,81632,81641,117183,288080,299691,305081,309607,361228	Edn1,Ptgs1,Lgals9,Trh,Fn1,Gal,Oprk1,Ezr,Abat,Anpep,Rgcc,Stxbp5l,Cry1,Cd34,RT1-CE5,Adtrp
16_Member	GO Biological Processes	GO:0051047	positive regulation of secretion	-2.44203	-0.636838	26/562	24323,24329,24602,24772,24957,25024,25159,25204,25387,25476,25569,29141,29335,29434,54319,65210,79128,81632,81734,84590,117183,171101,288080,305081,309607,310553	Edn1,Egfr,Nppa,Cxcl12,Glul,Gipr,Gata2,Pcsk1,Arrb1,Lgals9,Trh,Gal,Oprk1,Rasgrp1,Ezr,Cyp2j4,Dab2,Abat,Nell2,Rab27b,Rgcc,Grp,Stxbp5l,Cd34,RT1-CE5,Tlr2
17_Summary	GO Biological Processes	GO:1900087	positive regulation of G1/S transition of mitotic cell cycle	-4.23078	-1.67226	7/39	24329,25443,117183,287961,291434,367166,501688,24571,54320,114851,84489,140583,266715,286919,288257,292071,310806,363924,364706,499871,691493,24323,24629,58961,161452,192126,170913,303059,363083,689256,58853,353305	Egfr,Fgf10,Rgcc,Cdc45,Rpl17,Hyal1,Lsm11,Muc1,Pdpn,Cdkn1a,Fgfr3,Chek1,Fzd3,Cdk5rap2,Donson,Cdt1,Cdc14a,Rad9b,Foxc1,Zfyve19,Zwilch,Edn1,Pdgfrb,Azin1,Lef1,Dab2ip,Abcb1a,Ccnjl,Fbxl22,Tpd52l1,Nr4a3,Tbx3
17_Member	GO Biological Processes	GO:1900087	positive regulation of G1/S transition of mitotic cell cycle	-4.23078	-1.67226	7/39	24329,25443,117183,287961,291434,367166,501688	Egfr,Fgf10,Rgcc,Cdc45,Rpl17,Hyal1,Lsm11
17_Member	GO Biological Processes	GO:1902808	positive regulation of cell cycle G1/S phase transition	-3.58136	-1.26951	7/49	24329,25443,117183,287961,291434,367166,501688	Egfr,Fgf10,Rgcc,Cdc45,Rpl17,Hyal1,Lsm11
17_Member	GO Biological Processes	GO:2000045	regulation of G1/S transition of mitotic cell cycle	-3.00689	-0.936701	10/117	24329,24571,25443,54320,114851,117183,287961,291434,367166,501688	Egfr,Muc1,Fgf10,Pdpn,Cdkn1a,Rgcc,Cdc45,Rpl17,Hyal1,Lsm11
17_Member	GO Biological Processes	GO:0045930	negative regulation of mitotic cell cycle	-2.81631	-0.816728	15/238	24329,24571,84489,114851,117183,140583,266715,286919,288257,292071,310806,363924,364706,499871,691493	Egfr,Muc1,Fgfr3,Cdkn1a,Rgcc,Chek1,Fzd3,Cdk5rap2,Donson,Cdt1,Cdc14a,Rad9b,Foxc1,Zfyve19,Zwilch
17_Member	GO Biological Processes	GO:0090068	positive regulation of cell cycle process	-2.70817	-0.782523	16/269	24323,24329,24571,24629,25443,58961,114851,117183,161452,192126,287961,291434,292071,310806,367166,501688	Edn1,Egfr,Muc1,Pdgfrb,Fgf10,Azin1,Cdkn1a,Rgcc,Lef1,Dab2ip,Cdc45,Rpl17,Cdt1,Cdc14a,Hyal1,Lsm11
17_Member	GO Biological Processes	GO:1901990	regulation of mitotic cell cycle phase transition	-2.70817	-0.782523	16/269	24329,24571,25443,54320,114851,117183,140583,286919,287961,288257,291434,292071,310806,367166,499871,501688	Egfr,Muc1,Fgf10,Pdpn,Cdkn1a,Rgcc,Chek1,Cdk5rap2,Cdc45,Donson,Rpl17,Cdt1,Cdc14a,Hyal1,Zfyve19,Lsm11
17_Member	GO Biological Processes	GO:1901992	positive regulation of mitotic cell cycle phase transition	-2.67778	-0.769625	8/88	24329,25443,117183,287961,291434,292071,367166,501688	Egfr,Fgf10,Rgcc,Cdc45,Rpl17,Cdt1,Hyal1,Lsm11
17_Member	GO Biological Processes	GO:0044772	mitotic cell cycle phase transition	-2.66061	-0.763991	20/376	24329,24571,25443,54320,114851,117183,140583,170913,286919,287961,288257,291434,292071,303059,310806,363083,367166,499871,501688,689256	Egfr,Muc1,Fgf10,Pdpn,Cdkn1a,Rgcc,Chek1,Abcb1a,Cdk5rap2,Cdc45,Donson,Rpl17,Cdt1,Ccnjl,Cdc14a,Fbxl22,Hyal1,Zfyve19,Lsm11,Tpd52l1
17_Member	GO Biological Processes	GO:1902806	regulation of cell cycle G1/S phase transition	-2.58872	-0.717084	10/133	24329,24571,25443,54320,114851,117183,287961,291434,367166,501688	Egfr,Muc1,Fgf10,Pdpn,Cdkn1a,Rgcc,Cdc45,Rpl17,Hyal1,Lsm11
17_Member	GO Biological Processes	GO:0045787	positive regulation of cell cycle	-2.3023	-0.551494	19/377	24323,24329,24571,24629,25443,58853,58961,114851,117183,140583,161452,192126,287961,291434,292071,310806,353305,367166,501688	Edn1,Egfr,Muc1,Pdgfrb,Fgf10,Nr4a3,Azin1,Cdkn1a,Rgcc,Chek1,Lef1,Dab2ip,Cdc45,Rpl17,Cdt1,Cdc14a,Tbx3,Hyal1,Lsm11
17_Member	GO Biological Processes	GO:1901989	positive regulation of cell cycle phase transition	-2.25608	-0.532557	8/103	24329,25443,117183,287961,291434,292071,367166,501688	Egfr,Fgf10,Rgcc,Cdc45,Rpl17,Cdt1,Hyal1,Lsm11
17_Member	GO Biological Processes	GO:1901987	regulation of cell cycle phase transition	-2.21966	-0.513736	16/302	24329,24571,25443,54320,114851,117183,140583,286919,287961,288257,291434,292071,310806,367166,499871,501688	Egfr,Muc1,Fgf10,Pdpn,Cdkn1a,Rgcc,Chek1,Cdk5rap2,Cdc45,Donson,Rpl17,Cdt1,Cdc14a,Hyal1,Zfyve19,Lsm11
17_Member	GO Biological Processes	GO:0044770	cell cycle phase transition	-2.16247	-0.478459	20/417	24329,24571,25443,54320,114851,117183,140583,170913,286919,287961,288257,291434,292071,303059,310806,363083,367166,499871,501688,689256	Egfr,Muc1,Fgf10,Pdpn,Cdkn1a,Rgcc,Chek1,Abcb1a,Cdk5rap2,Cdc45,Donson,Rpl17,Cdt1,Ccnjl,Cdc14a,Fbxl22,Hyal1,Zfyve19,Lsm11,Tpd52l1
17_Member	GO Biological Processes	GO:0007093	mitotic cell cycle checkpoint	-2.08664	-0.446889	9/133	24571,114851,140583,286919,288257,292071,363924,499871,691493	Muc1,Cdkn1a,Chek1,Cdk5rap2,Donson,Cdt1,Rad9b,Zfyve19,Zwilch
18_Summary	GO Biological Processes	GO:0038066	p38MAPK cascade	-4.19366	-1.64358	8/53	25476,29335,29434,54319,84489,192126,287422,306508,24323,24329,24602,25420,29610,50646,54245,79128,689256,24571,24772,25443,29134,58853,65026,85265,140583,156826,170818,296072,299691,305081,308478,309295,316351	Lgals9,Oprk1,Rasgrp1,Ezr,Fgfr3,Dab2ip,Per1,Mfhas1,Edn1,Egfr,Nppa,Cryab,Tgfbr3,Ptk2b,Crk,Dab2,Tpd52l1,Muc1,Cxcl12,Fgf10,Axin2,Nr4a3,Rwdd3,Ajuba,Chek1,Eya2,Icmt,Spred1,Cry1,Cd34,Spred3,Ikbkg,Npas2
18_Member	GO Biological Processes	GO:0038066	p38MAPK cascade	-4.19366	-1.64358	8/53	25476,29335,29434,54319,84489,192126,287422,306508	Lgals9,Oprk1,Rasgrp1,Ezr,Fgfr3,Dab2ip,Per1,Mfhas1
18_Member	GO Biological Processes	GO:1900744	regulation of p38MAPK cascade	-3.75756	-1.38948	7/46	25476,29335,29434,54319,192126,287422,306508	Lgals9,Oprk1,Rasgrp1,Ezr,Dab2ip,Per1,Mfhas1
18_Member	GO Biological Processes	GO:0051403	stress-activated MAPK cascade	-3.14908	-1.01332	17/268	24323,24329,24602,25420,25476,29335,29434,29610,50646,54245,54319,79128,84489,192126,287422,306508,689256	Edn1,Egfr,Nppa,Cryab,Lgals9,Oprk1,Rasgrp1,Tgfbr3,Ptk2b,Crk,Ezr,Dab2,Fgfr3,Dab2ip,Per1,Mfhas1,Tpd52l1
18_Member	GO Biological Processes	GO:0032872	regulation of stress-activated MAPK cascade	-2.74534	-0.791584	15/242	24323,24329,24602,25476,29335,29434,29610,50646,54245,54319,79128,192126,287422,306508,689256	Edn1,Egfr,Nppa,Lgals9,Oprk1,Rasgrp1,Tgfbr3,Ptk2b,Crk,Ezr,Dab2,Dab2ip,Per1,Mfhas1,Tpd52l1
18_Member	GO Biological Processes	GO:0070302	regulation of stress-activated protein kinase signaling cascade	-2.69334	-0.781353	15/245	24323,24329,24602,25476,29335,29434,29610,50646,54245,54319,79128,192126,287422,306508,689256	Edn1,Egfr,Nppa,Lgals9,Oprk1,Rasgrp1,Tgfbr3,Ptk2b,Crk,Ezr,Dab2,Dab2ip,Per1,Mfhas1,Tpd52l1
18_Member	GO Biological Processes	GO:0031098	stress-activated protein kinase signaling cascade	-2.60614	-0.726616	17/301	24323,24329,24602,25420,25476,29335,29434,29610,50646,54245,54319,79128,84489,192126,287422,306508,689256	Edn1,Egfr,Nppa,Cryab,Lgals9,Oprk1,Rasgrp1,Tgfbr3,Ptk2b,Crk,Ezr,Dab2,Fgfr3,Dab2ip,Per1,Mfhas1,Tpd52l1
18_Member	GO Biological Processes	GO:0080135	regulation of cellular response to stress	-2.47499	-0.657256	31/705	24323,24329,24571,24602,24772,25443,25476,29134,29335,29434,29610,50646,54245,54319,58853,65026,79128,85265,140583,156826,170818,192126,287422,296072,299691,305081,306508,308478,309295,316351,689256	Edn1,Egfr,Muc1,Nppa,Cxcl12,Fgf10,Lgals9,Axin2,Oprk1,Rasgrp1,Tgfbr3,Ptk2b,Crk,Ezr,Nr4a3,Rwdd3,Dab2,Ajuba,Chek1,Eya2,Icmt,Dab2ip,Per1,Spred1,Cry1,Cd34,Mfhas1,Spred3,Ikbkg,Npas2,Tpd52l1
18_Member	GO Biological Processes	GO:0046328	regulation of JNK cascade	-2.36756	-0.598401	12/190	24323,24329,24602,29434,29610,50646,54245,79128,192126,287422,306508,689256	Edn1,Egfr,Nppa,Rasgrp1,Tgfbr3,Ptk2b,Crk,Dab2,Dab2ip,Per1,Mfhas1,Tpd52l1
18_Member	GO Biological Processes	GO:0007254	JNK cascade	-2.1107	-0.456328	12/205	24323,24329,24602,29434,29610,50646,54245,79128,192126,287422,306508,689256	Edn1,Egfr,Nppa,Rasgrp1,Tgfbr3,Ptk2b,Crk,Dab2,Dab2ip,Per1,Mfhas1,Tpd52l1
19_Summary	Reactome Gene Sets	R-RNO-397014	Muscle contraction	-4.06783	-1.54992	14/161	24602,24837,25118,25262,25560,29437,58814,81574,81633,84429,296313,296369,304816,100910732	Nppa,Tnnt2,Itga1,Itpr1,Abcc9,Acta1,Tmod2,Scn1a,Acta2,Kcnk9,Myl9,Tnnc2,Lmod1,LOC100910732
19_Member	Reactome Gene Sets	R-RNO-397014	Muscle contraction	-4.06783	-1.54992	14/161	24602,24837,25118,25262,25560,29437,58814,81574,81633,84429,296313,296369,304816,100910732	Nppa,Tnnt2,Itga1,Itpr1,Abcc9,Acta1,Tmod2,Scn1a,Acta2,Kcnk9,Myl9,Tnnc2,Lmod1,LOC100910732
19_Member	Reactome Gene Sets	R-RNO-445355	Smooth Muscle Contraction	-3.22581	-1.06352	5/27	25118,81633,296313,304816,100910732	Itga1,Acta2,Myl9,Lmod1,LOC100910732
20_Summary	GO Biological Processes	GO:0048598	embryonic morphogenesis	-4.02399	-1.53096	35/675	24323,24459,24716,25159,25249,25273,25443,25661,29499,29563,29589,58853,64865,81008,81686,83518,89830,94272,113892,114020,114500,117275,140433,161452,171396,266715,293996,312936,353305,363071,363595,364706,367166,497010,498006,24329,24629,291081,311723,362176,499723,25269,54267,84489,245960,25478,54250,60357,365748,25420,25473,310914,311862	Edn1,Hoxc4,Ret,Gata2,Coq7,Smo,Fgf10,Fn1,Shh,Crabp2,Pou3f4,Nr4a3,Pcdh8,Itga7,Mmp2,Aplnr,Ptch1,Clic5,Nat8f3,Nat8f5,Gbx2,Chrd,Lama5,Lef1,Sulf1,Fzd3,Pdzd7,Sox17,Tbx3,Stra6,Tcf7,Foxc1,Hyal1,Eng,Ccdc103,Egfr,Pdgfrb,Tubb2b,Sox18,Lmo2,Col24a1,Pvalb,Maf,Fgfr3,Alg10,Man2a1,Fgf2,Prom1,Bhlhe22,Cryab,Lamb2,Bmpr1b,Lamc3
20_Member	GO Biological Processes	GO:0048598	embryonic morphogenesis	-4.02399	-1.53096	35/675	24323,24459,24716,25159,25249,25273,25443,25661,29499,29563,29589,58853,64865,81008,81686,83518,89830,94272,113892,114020,114500,117275,140433,161452,171396,266715,293996,312936,353305,363071,363595,364706,367166,497010,498006	Edn1,Hoxc4,Ret,Gata2,Coq7,Smo,Fgf10,Fn1,Shh,Crabp2,Pou3f4,Nr4a3,Pcdh8,Itga7,Mmp2,Aplnr,Ptch1,Clic5,Nat8f3,Nat8f5,Gbx2,Chrd,Lama5,Lef1,Sulf1,Fzd3,Pdzd7,Sox17,Tbx3,Stra6,Tcf7,Foxc1,Hyal1,Eng,Ccdc103
20_Member	GO Biological Processes	GO:0048568	embryonic organ development	-3.61699	-1.29539	28/518	24323,24329,24459,24629,25159,25273,25443,29499,29589,58853,89830,94272,114500,161452,266715,291081,293996,311723,312936,353305,362176,363071,363595,364706,367166,497010,498006,499723	Edn1,Egfr,Hoxc4,Pdgfrb,Gata2,Smo,Fgf10,Shh,Pou3f4,Nr4a3,Ptch1,Clic5,Gbx2,Lef1,Fzd3,Tubb2b,Pdzd7,Sox18,Sox17,Tbx3,Lmo2,Stra6,Tcf7,Foxc1,Hyal1,Eng,Ccdc103,Col24a1
20_Member	GO Biological Processes	GO:0048562	embryonic organ morphogenesis	-2.96066	-0.902611	19/329	24323,24459,25159,25273,25443,29499,29589,58853,94272,114500,266715,293996,312936,353305,363071,363595,367166,497010,498006	Edn1,Hoxc4,Gata2,Smo,Fgf10,Shh,Pou3f4,Nr4a3,Clic5,Gbx2,Fzd3,Pdzd7,Sox17,Tbx3,Stra6,Tcf7,Hyal1,Eng,Ccdc103
20_Member	GO Biological Processes	GO:0043583	ear development	-2.75761	-0.791584	16/266	24323,24629,25159,25269,25443,29499,29589,54267,58853,84489,94272,114500,245960,266715,293996,363071	Edn1,Pdgfrb,Gata2,Pvalb,Fgf10,Shh,Pou3f4,Maf,Nr4a3,Fgfr3,Clic5,Gbx2,Alg10,Fzd3,Pdzd7,Stra6
20_Member	GO Biological Processes	GO:0048839	inner ear development	-2.37833	-0.6061	14/239	24629,25159,25269,25443,29499,29589,54267,58853,84489,94272,114500,245960,266715,293996	Pdgfrb,Gata2,Pvalb,Fgf10,Shh,Pou3f4,Maf,Nr4a3,Fgfr3,Clic5,Gbx2,Alg10,Fzd3,Pdzd7
20_Member	GO Biological Processes	GO:0090596	sensory organ morphogenesis	-2.11496	-0.458428	16/310	24323,25159,25443,25478,29499,29589,54250,58853,60357,84489,94272,114500,266715,293996,363071,365748	Edn1,Gata2,Fgf10,Man2a1,Shh,Pou3f4,Fgf2,Nr4a3,Prom1,Fgfr3,Clic5,Gbx2,Fzd3,Pdzd7,Stra6,Bhlhe22
20_Member	GO Biological Processes	GO:0007423	sensory organ development	-2.08307	-0.446387	28/660	24323,24329,24629,24716,25159,25269,25420,25443,25473,25478,29499,29589,54250,54267,58853,60357,84489,94272,114500,161452,245960,266715,293996,310914,311862,363071,364706,365748	Edn1,Egfr,Pdgfrb,Ret,Gata2,Pvalb,Cryab,Fgf10,Lamb2,Man2a1,Shh,Pou3f4,Fgf2,Maf,Nr4a3,Prom1,Fgfr3,Clic5,Gbx2,Lef1,Alg10,Fzd3,Pdzd7,Bmpr1b,Lamc3,Stra6,Foxc1,Bhlhe22
