# Supplementary material for: Circadian regulation of chemotherapy-induced peripheral neuropathic pain and the underlying transcriptomic landscape
Source: Sci Rep. 2020 Aug 14;10:13844. doi: 10.1038/s41598-020-70757-w (PMC7427990; doi:10.1038/s41598-020-70757-w)
Supplement: Supplementary file 3 — Supplementary Table S2. [file 41598_2020_70757_MOESM3_ESM.xlsx]

## Sheet: Sheet1
Circadian regulation of chemotherapy-induced peripheral neuropathic pain and the underlying transcriptomic landscape
Hee Kee Kim1,8, Sun-Yeul Lee2,3,8, Nobuya Koike4, Eunju Kim2, Marvin Wirianto2, Mark J. Burish5, Kazuhiro Yagita4, Hyun Kyoung Lee6, Zheng Chen2, Jin Mo Chung7, Salahadin Abdi1, Seung-Hee Yoo2§
1. Department of Pain Medicine, Division of Anesthesiology, Critical Care and Pain Medicine, The University of Texas MD Anderson Cancer Center, Houston, TX 77030, USA
2. Department of Biochemistry and Molecular Biology, The University of Texas Health Science Center at Houston, 6431 Fannin St., Houston, TX 77030, USA
3. Department of Anesthesiology and Pain Medicine, Chungnam National University Hospital, Daejeon, South Korea
4. Department of Physiology and Systems Bioscience, Graduate School of Medical Science, Kyoto Prefectural University of Medicine, Kyoto, Japan
5. Department of Neurosurgery, The University of Texas Health Science Center at Houston, 6400 Fannin St., Houston, TX 77030, USA
6. Department of Pediatrics, Baylor College of Medicine, Neurological Research Institute, Texas Children’s Hospital, Houston, Texas 77030, USA
7. Department of Neuroscience, Cell Biology and Anatomy, University of Texas Medical Branch, Galveston, TX, USA
8. These authors contributed equally to this work.
§: To whom correspondence should be addressed.

## Sheet: Annotation
hits	Gene ID	Type	Tax ID	Homologene Gene ID	Homologene Gene Tax ID	Gene Symbol	Description	Biological Process (GO)	GO:0048514 blood vessel morphogenesis	GO:0098609 cell-cell adhesion	GO:0001503 ossification	GO:0043062 extracellular structure organi	GO:0009611 response to wounding	GO:0048729 tissue morphogenesis	GO:0061061 muscle structure development	GO:0007169 transmembrane receptor protein	GO:0097435 supramolecular fiber organizat	GO:0006935 chemotaxis	R-RNO-1650814 Collagen biosynthesis and modi	GO:0003158 endothelium development	GO:0071407 cellular response to organic c	GO:1905114 cell surface receptor signalin	GO:0003206 cardiac chamber morphogenesis	GO:0090287 regulation of cellular respons	GO:0001501 skeletal system development	GO:0003013 circulatory system process	GO:0042063 gliogenesis	rno04512 ECM-receptor interaction
Dbp	24309	symbol	R. norvegicus	24309	R. norvegicus	Dbp	D-box binding PAR bZIP transcription factor	GO:0001889 liver development;GO:0061008 hepaticobiliary system development;GO:0007623 circadian rhythm	0	0	0	0	0	0	0	0	0	0	0	0	0	0	0	0	0	0	0	0
Ciart	365871	symbol	R. norvegicus	365871	R. norvegicus	Ciart	circadian associated repressor of transcription	GO:0045475 locomotor rhythm;GO:0032922 circadian regulation of gene expression;GO:0048512 circadian behavior	0	0	0	0	0	0	0	0	0	0	0	0	0	0	0	0	0	0	0	0
Nr1d1	252917	symbol	R. norvegicus	252917	R. norvegicus	Nr1d1	nuclear receptor subfamily 1, group D, member 1	GO:0034144 negative regulation of toll-like receptor 4 signaling pathway;GO:0061889 negative regulation of astrocyte activation;GO:0070859 positive regulation of bile acid biosynthetic process	0	1	0	0	0	0	0	0	0	0	0	0	1	0	0	0	0	0	1	0
Ssmem1	500068	symbol	R. norvegicus	500068	R. norvegicus	Ssmem1	serine-rich single-pass membrane protein 1		0	0	0	0	0	0	0	0	0	0	0	0	0	0	0	0	0	0	0	0
Tdh	290315	symbol	R. norvegicus	290315	R. norvegicus	Tdh	L-threonine dehydrogenase	GO:0006567 threonine catabolic process;GO:0006566 threonine metabolic process;GO:0009068 aspartate family amino acid catabolic process	0	0	0	0	0	0	0	0	0	0	0	0	0	0	0	0	0	0	0	0
Rfx4	500818	symbol	R. norvegicus	500818	R. norvegicus	Rfx4	regulatory factor X4	GO:0021914 negative regulation of smoothened signaling pathway involved in ventral spinal cord patterning;GO:0021910 smoothened signaling pathway involved in ventral spinal cord patterning;GO:0021696 cerebellar cortex morphogenesis	0	0	0	0	0	1	0	0	0	0	0	0	0	0	0	0	0	0	0	0
LOC102547811	102547811	Gene_ID	R. norvegicus	102547811	R. norvegicus	LOC102547811	uncharacterized LOC102547811		0	0	0	0	0	0	0	0	0	0	0	0	0	0	0	0	0	0	0	0
Nudt17	502584	symbol	R. norvegicus	502584	R. norvegicus	Nudt17	nudix hydrolase 17	GO:0006742 NADP catabolic process;GO:0019677 NAD catabolic process;GO:0019364 pyridine nucleotide catabolic process	0	0	0	0	0	0	0	0	0	0	0	0	0	0	0	0	0	0	0	0
Chst9	291770	symbol	R. norvegicus	291770	R. norvegicus	Chst9	carbohydrate sulfotransferase 9	GO:0030166 proteoglycan biosynthetic process;GO:0006029 proteoglycan metabolic process;GO:0009101 glycoprotein biosynthetic process	0	0	0	0	0	0	0	0	0	0	0	0	0	0	0	0	0	0	0	0
Rlbp1	293049	symbol	R. norvegicus	293049	R. norvegicus	Rlbp1	retinaldehyde binding protein 1	GO:0007601 visual perception;GO:0050953 sensory perception of light stimulus;GO:0007600 sensory perception	0	0	0	0	0	0	0	0	0	0	0	0	0	0	0	0	0	0	0	0
Nr1d2	259241	symbol	R. norvegicus	259241	R. norvegicus	Nr1d2	nuclear receptor subfamily 1, group D, member 2	GO:2001014 regulation of skeletal muscle cell differentiation;GO:0048641 regulation of skeletal muscle tissue development;GO:0035914 skeletal muscle cell differentiation	0	0	0	0	0	0	1	0	0	0	0	0	1	0	0	0	0	0	0	0
Mas1l	404641	symbol	R. norvegicus	404641	R. norvegicus	Mas1l	MAS1 proto-oncogene like, G protein-coupled receptor	GO:0038166 angiotensin-activated signaling pathway;GO:1904385 cellular response to angiotensin;GO:1990776 response to angiotensin	0	0	0	0	0	0	0	0	0	0	0	0	0	0	0	0	0	0	0	0
LOC500007	500007	Gene_ID	R. norvegicus	500007	R. norvegicus	LOC500007	similar to EF hand calcium binding domain 1		0	0	0	0	0	0	0	0	0	0	0	0	0	0	0	0	0	0	0	0
Ddx3y	364073	symbol	R. norvegicus	364073	R. norvegicus	Ddx3y	DEAD-box helicase 3, Y-linked	GO:0007283 spermatogenesis;GO:0048232 male gamete generation;GO:0007276 gamete generation	0	0	0	0	0	0	0	0	0	0	0	0	0	0	0	0	0	0	0	0
LOC681292	681292	Gene_ID	R. norvegicus	681292	R. norvegicus	Shld1	shieldin complex subunit 1	GO:0045830 positive regulation of isotype switching;GO:0045191 regulation of isotype switching;GO:0045190 isotype switching	0	1	0	0	0	0	0	0	0	0	0	0	0	0	0	0	0	0	0	0
Bdh2	295458	symbol	R. norvegicus	295458	R. norvegicus	Bdh2	3-hydroxybutyrate dehydrogenase 2	GO:0019290 siderophore biosynthetic process;GO:0009237 siderophore metabolic process;GO:0006635 fatty acid beta-oxidation	0	0	0	0	0	0	0	0	0	0	0	1	0	0	0	0	0	0	0	0
Adgrv1	100362255	symbol	R. norvegicus	100362255	R. norvegicus	Adgrv1	adhesion G protein-coupled receptor V1	GO:0060122 inner ear receptor cell stereocilium organization;GO:0090037 positive regulation of protein kinase C signaling;GO:0010739 positive regulation of protein kinase A signaling	0	0	1	0	0	0	0	0	0	0	0	0	0	0	0	0	0	0	0	0
LOC100360791	100360791	Gene_ID	R. norvegicus	100360791	R. norvegicus	LOC100360791	tumor protein, translationally-controlled 1		0	0	0	0	0	0	0	0	0	0	0	0	0	0	0	0	0	0	0	0
Rec114	300751	symbol	R. norvegicus	300751	R. norvegicus	Rec114	REC114 meiotic recombination protein		0	0	0	0	0	0	0	0	0	0	0	0	0	0	0	0	0	0	0	0
Cabyr	686189	symbol	R. norvegicus	686189	R. norvegicus	Cabyr	calcium binding tyrosine phosphorylation regulated	GO:0048240 sperm capacitation;GO:0007286 spermatid development;GO:0048515 spermatid differentiation	0	0	0	0	0	0	0	0	0	0	0	0	0	0	0	0	0	0	0	0
Prim2	301323	symbol	R. norvegicus	301323	R. norvegicus	Prim2	DNA primase subunit 2	GO:0006269 DNA replication, synthesis of RNA primer;GO:0006261 DNA-dependent DNA replication;GO:0006260 DNA replication	0	0	0	0	0	0	0	0	0	0	0	0	0	0	0	0	0	0	0	0
Scn4a	25722	symbol	R. norvegicus	25722	R. norvegicus	Scn4a	sodium voltage-gated channel alpha subunit 4	GO:0100001 regulation of skeletal muscle contraction by action potential;GO:0014819 regulation of skeletal muscle contraction;GO:0015871 choline transport	0	0	0	0	0	0	0	0	0	0	0	0	0	0	0	0	0	0	0	0
Rad51	499870	symbol	R. norvegicus	499870	R. norvegicus	Rad51	RAD51 recombinase	GO:1990426 mitotic recombination-dependent replication fork processing;GO:1990505 mitotic DNA replication maintenance of fidelity;GO:1904631 response to glucoside	0	0	0	0	0	0	0	0	0	0	0	0	1	0	0	0	0	0	0	0
Sass6	310807	symbol	R. norvegicus	310807	R. norvegicus	Sass6	SAS-6 centriolar assembly protein	GO:0007099 centriole replication;GO:0051298 centrosome duplication;GO:0098534 centriole assembly	0	0	0	0	0	0	0	0	0	0	0	0	0	0	0	0	0	0	0	0
Rasgrf1	192213	symbol	R. norvegicus	192213	R. norvegicus	Rasgrf1	RAS protein-specific guanine nucleotide-releasing factor 1	GO:2000310 regulation of NMDA receptor activity;GO:0035020 regulation of Rac protein signal transduction;GO:0048168 regulation of neuronal synaptic plasticity	0	0	0	0	0	0	0	0	0	0	0	0	0	0	0	0	0	0	0	1
Elfn2	100910536	symbol	R. norvegicus	100910536	R. norvegicus	Elfn2	extracellular leucine-rich repeat and fibronectin type III domain containing 2	GO:0010923 negative regulation of phosphatase activity;GO:0035305 negative regulation of dephosphorylation;GO:0010921 regulation of phosphatase activity	0	0	0	0	0	0	0	0	0	0	0	0	0	0	0	0	0	0	0	0
LOC103694210	103694210	Gene_ID	R. norvegicus	103694210	R. norvegicus	LOC103694210	NACHT and WD repeat domain-containing protein 2-like		0	0	0	0	0	0	0	0	0	0	0	0	0	0	0	0	0	0	0	0
Pask	301617	symbol	R. norvegicus	301617	R. norvegicus	Pask	PAS domain containing serine/threonine kinase	GO:0045719 negative regulation of glycogen biosynthetic process;GO:0070874 negative regulation of glycogen metabolic process;GO:0070092 regulation of glucagon secretion	0	0	0	0	0	0	0	1	0	0	0	0	0	0	0	0	0	0	0	0
Omg	450224	symbol	R. norvegicus	450224	R. norvegicus	Omg	oligodendrocyte-myelin glycoprotein	GO:0048683 regulation of collateral sprouting of intact axon in response to injury;GO:0048673 collateral sprouting of intact axon in response to injury;GO:0048670 regulation of collateral sprouting	0	0	0	0	1	0	0	0	0	0	0	0	0	0	0	0	0	0	0	0
Sh2d1a	501502	symbol	R. norvegicus	501502	R. norvegicus	Sh2d1a	SH2 domain containing 1A	GO:0045954 positive regulation of natural killer cell mediated cytotoxicity;GO:0002717 positive regulation of natural killer cell mediated immunity;GO:0042269 regulation of natural killer cell mediated cytotoxicity	0	0	0	0	0	0	0	0	0	0	0	0	0	0	0	0	0	0	0	0
Wdr89	314243	symbol	R. norvegicus	314243	R. norvegicus	Wdr89	WD repeat domain 89	GO:0022038 corpus callosum development;GO:0021591 ventricular system development;GO:0021537 telencephalon development	0	0	0	0	0	0	0	0	0	0	0	0	0	0	0	0	0	0	0	0
Cdh12	301887	symbol	R. norvegicus	301887	R. norvegicus	Cdh12	cadherin 12	GO:0016339 calcium-dependent cell-cell adhesion via plasma membrane cell adhesion molecules;GO:0044331 cell-cell adhesion mediated by cadherin;GO:0007156 homophilic cell adhesion via plasma membrane adhesion molecules	0	1	0	0	0	0	0	0	0	0	0	0	0	0	0	0	0	0	0	0
Lmo3	497798	symbol	R. norvegicus	497798	R. norvegicus	Lmo3	LIM domain only 3	GO:2000324 positive regulation of glucocorticoid receptor signaling pathway;GO:2000322 regulation of glucocorticoid receptor signaling pathway;GO:0042921 glucocorticoid receptor signaling pathway	0	0	0	0	0	0	0	0	0	0	0	0	1	0	0	0	0	0	0	0
Gria4	29629	symbol	R. norvegicus	29629	R. norvegicus	Gria4	glutamate ionotropic receptor AMPA type subunit 4	GO:0051968 positive regulation of synaptic transmission, glutamatergic;GO:0051966 regulation of synaptic transmission, glutamatergic;GO:0060992 response to fungicide	0	0	0	0	0	0	0	0	0	0	0	0	0	0	0	0	0	0	0	0
Palb2	293452	symbol	R. norvegicus	293452	R. norvegicus	Palb2	partner and localizer of BRCA2	GO:0001833 inner cell mass cell proliferation;GO:0001832 blastocyst growth;GO:0036342 post-anal tail morphogenesis	0	0	0	0	0	1	0	0	0	0	0	0	0	0	0	0	0	0	0	0
Atp8b3	299616	symbol	R. norvegicus	299616	R. norvegicus	Atp8b3	ATPase phospholipid transporting 8B3	GO:0007339 binding of sperm to zona pellucida;GO:0035036 sperm-egg recognition;GO:0045332 phospholipid translocation	0	0	0	0	0	0	0	0	0	0	0	0	0	0	0	0	0	0	0	0
B3galt2	686081	symbol	R. norvegicus	686081	R. norvegicus	B3galt2	Beta-1,3-galactosyltransferase 2	GO:0006682 galactosylceramide biosynthetic process;GO:0046476 glycosylceramide biosynthetic process;GO:0006681 galactosylceramide metabolic process	0	0	0	0	0	0	0	0	0	0	0	0	0	0	0	0	0	0	0	0
Vstm2b	361560	symbol	R. norvegicus	361560	R. norvegicus	Vstm2b	V-set and transmembrane domain containing 2B		0	0	0	0	0	0	0	0	0	0	0	0	0	0	0	0	0	0	0	0
Rwdd3	65026	symbol	R. norvegicus	65026	R. norvegicus	Rwdd3	RWD domain containing 3	GO:1902073 positive regulation of hypoxia-inducible factor-1alpha signaling pathway;GO:1902071 regulation of hypoxia-inducible factor-1alpha signaling pathway;GO:1900039 positive regulation of cellular response to hypoxia	0	0	0	0	0	0	0	0	0	0	0	0	0	0	0	0	0	0	0	0
Slc29a4	288499	symbol	R. norvegicus	288499	R. norvegicus	Slc29a4	solute carrier family 29 member 4	GO:1901642 nucleoside transmembrane transport;GO:0015858 nucleoside transport;GO:0015844 monoamine transport	0	0	0	0	0	0	0	0	0	0	0	0	0	0	0	0	0	0	0	0
RGD1562229	498431	symbol	R. norvegicus	498431	R. norvegicus	RGD1562229	similar to hypothetical protein FLJ40298		0	0	0	0	0	0	0	0	0	0	0	0	0	0	0	0	0	0	0	0
Cacna1d	29716	symbol	R. norvegicus	29716	R. norvegicus	Cacna1d	calcium voltage-gated channel subunit alpha1 D	GO:0086046 membrane depolarization during SA node cell action potential;GO:0099703 induction of synaptic vesicle exocytosis by positive regulation of presynaptic cytosolic calcium ion concentration;GO:0086015 SA node cell action potential	0	0	0	0	0	0	1	0	1	0	0	0	0	0	0	0	0	1	0	0
Nup43	683983	symbol	R. norvegicus	683983	R. norvegicus	Nup43	nucleoporin 43	GO:0008150 biological_process	0	0	0	0	0	0	0	0	0	0	0	0	0	0	0	0	0	0	0	0
Itgb3bp	362548	symbol	R. norvegicus	362548	R. norvegicus	Itgb3bp	integrin subunit beta 3 binding protein	GO:0034080 CENP-A containing nucleosome assembly;GO:0006336 DNA replication-independent nucleosome assembly;GO:0031055 chromatin remodeling at centromere	0	0	0	0	0	0	0	0	0	0	0	0	0	0	0	0	0	0	0	0
Gstm7	81869	symbol	R. norvegicus	81869	R. norvegicus	Gstm7	glutathione S-transferase, mu 7	GO:0060316 positive regulation of ryanodine-sensitive calcium-release channel activity;GO:0060315 negative regulation of ryanodine-sensitive calcium-release channel activity;GO:0010880 regulation of release of sequestered calcium ion into cytosol by sarcoplasmic reticulum	0	0	0	0	0	0	0	0	0	0	0	0	1	0	0	0	0	0	0	0
Orc6	291927	symbol	R. norvegicus	291927	R. norvegicus	Orc6	origin recognition complex, subunit 6	GO:0051782 negative regulation of cell division;GO:0006270 DNA replication initiation;GO:0006261 DNA-dependent DNA replication	0	0	0	0	0	0	0	0	0	0	0	0	0	0	0	0	0	0	0	0
Rbm3	114488	symbol	R. norvegicus	114488	R. norvegicus	Rbm3	RNA binding motif protein 3	GO:0048026 positive regulation of mRNA splicing, via spliceosome;GO:0035196 production of miRNAs involved in gene silencing by miRNA;GO:0050685 positive regulation of mRNA processing	0	0	0	0	0	0	0	0	0	0	0	0	0	0	0	0	0	0	0	0
LOC103691005	103691005	Gene_ID	R. norvegicus	103691005	R. norvegicus	LOC103691005	zinc finger protein 679-like	GO:0006355 regulation of transcription, DNA-templated;GO:1903506 regulation of nucleic acid-templated transcription;GO:0006351 transcription, DNA-templated	0	0	0	0	0	0	0	0	0	0	0	0	0	0	0	0	0	0	0	0
Elmod1	315670	symbol	R. norvegicus	315670	R. norvegicus	Elmod1	ELMO domain containing 1	GO:0043547 positive regulation of GTPase activity;GO:0043087 regulation of GTPase activity;GO:0051345 positive regulation of hydrolase activity	0	0	0	0	0	0	0	0	0	0	0	0	0	0	0	0	0	0	0	0
Cdh20	363948	symbol	R. norvegicus	363948	R. norvegicus	Cdh20	cadherin 20	GO:0007156 homophilic cell adhesion via plasma membrane adhesion molecules;GO:0098742 cell-cell adhesion via plasma-membrane adhesion molecules;GO:0098609 cell-cell adhesion	0	1	0	0	0	0	0	0	0	0	0	0	0	0	0	0	0	0	0	0
Zfp133	499900	symbol	R. norvegicus	499900	R. norvegicus	Zfp133	zinc finger protein 133	GO:0006355 regulation of transcription, DNA-templated;GO:1903506 regulation of nucleic acid-templated transcription;GO:0006351 transcription, DNA-templated	0	0	0	0	0	0	0	0	0	0	0	0	0	0	0	0	0	0	0	0
Nup93	291874	symbol	R. norvegicus	291874	R. norvegicus	Nup93	nucleoporin 93	GO:0016973 poly(A)+ mRNA export from nucleus;GO:0060391 positive regulation of SMAD protein signal transduction;GO:0006406 mRNA export from nucleus	0	0	0	0	0	0	0	0	0	0	0	0	0	0	0	1	0	0	0	0
Mlf1	310483	symbol	R. norvegicus	310483	R. norvegicus	Mlf1	myeloid leukemia factor 1	GO:0002318 myeloid progenitor cell differentiation;GO:0002244 hematopoietic progenitor cell differentiation;GO:0007050 cell cycle arrest	0	0	0	0	0	0	0	0	0	0	0	0	0	0	0	0	0	0	0	0
P3h4	59101	symbol	R. norvegicus	59101	R. norvegicus	P3h4	prolyl 3-hydroxylase family member 4 (non-enzymatic)	GO:0017185 peptidyl-lysine hydroxylation;GO:0030199 collagen fibril organization;GO:0032964 collagen biosynthetic process	0	0	0	1	0	0	0	0	1	0	0	0	0	0	0	0	0	0	0	0
Cfap70	361006	symbol	R. norvegicus	361006	R. norvegicus	Cfap70	cilia and flagella associated protein 70	GO:0003341 cilium movement;GO:0060271 cilium assembly;GO:0044782 cilium organization	0	0	0	0	0	0	0	0	0	0	0	0	0	0	0	0	0	0	0	0
RGD1307461	300990	symbol	R. norvegicus	300990	R. norvegicus	RGD1307461	similar to RIKEN cDNA 6430571L13 gene; similar to g20 protein		0	0	0	0	0	0	0	0	0	0	0	0	0	0	0	0	0	0	0	0
Rad51c	497976	symbol	R. norvegicus	497976	R. norvegicus	Rad51c	RAD51 paralog C	GO:0007066 female meiosis sister chromatid cohesion;GO:0051177 meiotic sister chromatid cohesion;GO:0045144 meiotic sister chromatid segregation	0	0	0	0	0	0	0	0	0	0	0	0	0	0	0	0	0	0	0	0
Pde9a	191569	symbol	R. norvegicus	191569	R. norvegicus	Pde9a	phosphodiesterase 9A	GO:0046069 cGMP catabolic process;GO:0010613 positive regulation of cardiac muscle hypertrophy;GO:0009214 cyclic nucleotide catabolic process	0	0	0	0	0	0	0	0	0	0	0	0	0	0	0	0	0	0	0	0
Gstm6	499688	symbol	R. norvegicus	499688	R. norvegicus	Gstm6	glutathione S-transferase, mu 6	GO:0006749 glutathione metabolic process;GO:0006575 cellular modified amino acid metabolic process;GO:0006790 sulfur compound metabolic process	0	0	0	0	0	0	0	0	0	0	0	0	0	0	0	0	0	0	0	0
Gpr22	298944	symbol	R. norvegicus	298944	R. norvegicus	Gpr22	G protein-coupled receptor 22	GO:0030030 cell projection organization;GO:0007186 G protein-coupled receptor signaling pathway;GO:0007165 signal transduction	0	0	0	0	0	0	0	0	0	0	0	0	0	0	0	0	0	0	0	0
Spp1	25353	symbol	R. norvegicus	25353	R. norvegicus	Spp1	secreted phosphoprotein 1	GO:0048685 negative regulation of collateral sprouting of intact axon in response to injury;GO:0048683 regulation of collateral sprouting of intact axon in response to injury;GO:0048673 collateral sprouting of intact axon in response to injury	0	1	1	0	1	0	0	0	0	1	1	0	1	0	0	0	0	0	0	1
Olfm3	252920	symbol	R. norvegicus	252920	R. norvegicus	Olfm3	olfactomedin 3	GO:0042462 eye photoreceptor cell development;GO:0042461 photoreceptor cell development;GO:0001754 eye photoreceptor cell differentiation	0	0	0	0	0	0	0	0	0	0	0	0	0	0	0	0	0	0	0	0
Orc4	295596	symbol	R. norvegicus	295596	R. norvegicus	Orc4	origin recognition complex, subunit 4	GO:0006270 DNA replication initiation;GO:0006261 DNA-dependent DNA replication;GO:0006260 DNA replication	0	0	0	0	0	0	0	0	0	0	0	0	0	0	0	0	0	0	0	0
Plag1	297804	symbol	R. norvegicus	297804	R. norvegicus	Plag1	PLAG1 zinc finger	GO:0060252 positive regulation of glial cell proliferation;GO:0060736 prostate gland growth;GO:0060251 regulation of glial cell proliferation	0	0	0	0	0	1	0	0	0	0	0	0	0	0	0	0	0	0	1	0
Csmd2	313040	symbol	R. norvegicus	313040	R. norvegicus	Csmd2	CUB and Sushi multiple domains 2		0	0	0	0	0	0	0	0	0	0	0	0	0	0	0	0	0	0	0	0
Trhde	366894	symbol	R. norvegicus	366894	R. norvegicus	Trhde	thyrotropin-releasing hormone degrading enzyme	GO:0043171 peptide catabolic process;GO:1901565 organonitrogen compound catabolic process;GO:0006518 peptide metabolic process	0	0	0	0	0	0	0	0	0	0	0	0	0	0	0	0	0	0	0	0
Bub1	296137	symbol	R. norvegicus	296137	R. norvegicus	Bub1	BUB1 mitotic checkpoint serine/threonine kinase	GO:0007094 mitotic spindle assembly checkpoint;GO:0051754 meiotic sister chromatid cohesion, centromeric;GO:0071174 mitotic spindle checkpoint	0	0	0	0	0	0	0	0	0	0	0	0	0	0	0	0	0	0	0	0
Mybl1	297783	symbol	R. norvegicus	297783	R. norvegicus	Mybl1	MYB proto-oncogene like 1	GO:1990511 piRNA biosynthetic process;GO:0007141 male meiosis I;GO:0010529 negative regulation of transposition	0	0	0	0	0	0	0	0	0	0	0	0	0	0	0	0	0	0	0	0
Ifnlr1	362628	symbol	R. norvegicus	362628	R. norvegicus	Ifnlr1	interferon, lambda receptor 1	GO:0050691 regulation of defense response to virus by host;GO:0050688 regulation of defense response to virus;GO:0002385 mucosal immune response	0	0	0	0	0	0	0	0	0	0	0	0	0	0	0	0	0	0	0	0
Unc79	314401	symbol	R. norvegicus	314401	R. norvegicus	Unc79	unc-79 homolog, NALCN channel complex subunit	GO:0048149 behavioral response to ethanol;GO:0045471 response to ethanol;GO:0035264 multicellular organism growth	0	0	0	0	0	0	0	0	0	0	0	0	0	0	0	0	0	0	0	0
Mcm8	296178	symbol	R. norvegicus	296178	R. norvegicus	Mcm8	minichromosome maintenance 8 homologous recombination repair factor	GO:0036298 recombinational interstrand cross-link repair;GO:0071168 protein localization to chromatin;GO:0036297 interstrand cross-link repair	0	0	0	0	0	0	0	0	0	0	0	0	0	0	0	0	0	0	0	0
Calb2	117059	symbol	R. norvegicus	117059	R. norvegicus	Calb2	calbindin 2	GO:0099509 regulation of presynaptic cytosolic calcium ion concentration;GO:1900271 regulation of long-term synaptic potentiation;GO:0060291 long-term synaptic potentiation	0	0	0	0	0	0	0	0	0	0	0	0	0	0	0	0	0	0	0	0
Fstl5	365823	symbol	R. norvegicus	365823	R. norvegicus	Fstl5	follistatin-like 5	GO:0030154 cell differentiation;GO:0048869 cellular developmental process;GO:0007275 multicellular organism development	0	0	0	0	0	0	0	0	0	0	0	0	0	0	0	0	0	0	0	0
Pmfbp1	171414	symbol	R. norvegicus	171414	R. norvegicus	Pmfbp1	polyamine modulated factor 1 binding protein 1	GO:0007283 spermatogenesis;GO:0048232 male gamete generation;GO:0007276 gamete generation	0	0	0	0	0	0	0	0	0	0	0	0	0	0	0	0	0	0	0	0
RGD1309730	295952	gene_synonym	R. norvegicus	295952	R. norvegicus	Iftap	intraflagellar transport associated protein	GO:0007340 acrosome reaction;GO:0007338 single fertilization;GO:0009566 fertilization	0	0	0	0	0	0	0	0	0	0	0	0	0	0	0	0	0	0	0	0
Slc4a8	315311	symbol	R. norvegicus	315311	R. norvegicus	Slc4a8	solute carrier family 4 member 8	GO:2000302 positive regulation of synaptic vesicle exocytosis;GO:1902805 positive regulation of synaptic vesicle transport;GO:0045956 positive regulation of calcium ion-dependent exocytosis	0	0	0	0	0	0	0	0	0	0	0	0	0	0	0	0	0	0	0	0
Akr7a3	26760	symbol	R. norvegicus	26760	R. norvegicus	Akr7a3	aldo-keto reductase family 7 member A3	GO:0046223 aflatoxin catabolic process;GO:0043387 mycotoxin catabolic process;GO:0046222 aflatoxin metabolic process	0	0	0	0	0	0	0	0	0	0	0	0	0	0	0	0	0	0	0	0
Cmtr2	292016	symbol	R. norvegicus	292016	R. norvegicus	Cmtr2	cap methyltransferase 2	GO:0097310 cap2 mRNA methylation;GO:0097309 cap1 mRNA methylation;GO:0036451 cap mRNA methylation	0	0	0	0	0	0	0	0	0	0	0	0	0	0	0	0	0	0	0	0
Kcnmb2	294961	symbol	R. norvegicus	294961	R. norvegicus	Kcnmb2	potassium calcium-activated channel subfamily M regulatory beta subunit 2	GO:0005513 detection of calcium ion;GO:0019228 neuronal action potential;GO:0071805 potassium ion transmembrane transport	0	0	0	0	0	0	0	0	0	0	0	0	0	0	0	0	0	0	0	0
Serpina1	24648	symbol	R. norvegicus	24648	R. norvegicus	Serpina1	serpin family A member 1	GO:1900004 negative regulation of serine-type endopeptidase activity;GO:0033986 response to methanol;GO:1902572 negative regulation of serine-type peptidase activity	0	0	0	0	0	0	0	0	0	0	0	0	0	0	0	0	0	0	0	0
Slc8a3	140448	symbol	R. norvegicus	140448	R. norvegicus	Slc8a3	solute carrier family 8 member A3	GO:0098703 calcium ion import across plasma membrane;GO:1902656 calcium ion import into cytosol;GO:0099566 regulation of postsynaptic cytosolic calcium ion concentration	0	0	0	0	0	0	0	1	0	0	1	0	1	1	0	0	0	0	1	0
St6galnac3	29758	symbol	R. norvegicus	29758	R. norvegicus	St6galnac3	ST6 N-acetylgalactosaminide alpha-2,6-sialyltransferase 3	GO:0001574 ganglioside biosynthetic process;GO:0006677 glycosylceramide metabolic process;GO:0001573 ganglioside metabolic process	0	0	0	0	0	0	0	0	0	0	0	0	0	0	0	0	0	0	0	0
LOC102556347	102556347	Gene_ID	R. norvegicus	102556347	R. norvegicus	LOC102556347	carbonyl reductase [NADPH] 1-like	GO:0055114 oxidation-reduction process;GO:0008152 metabolic process;GO:0008150 biological_process	0	0	0	0	0	0	0	0	0	0	0	0	0	0	0	0	0	0	0	0
Ngdn	305887	symbol	R. norvegicus	305887	R. norvegicus	Ngdn	neuroguidin	GO:0000462 maturation of SSU-rRNA from tricistronic rRNA transcript (SSU-rRNA, 5.8S rRNA, LSU-rRNA);GO:0030490 maturation of SSU-rRNA;GO:0042274 ribosomal small subunit biogenesis	0	0	0	0	0	0	0	0	0	0	0	0	0	0	0	0	0	0	0	0
Sec24b	295461	symbol	R. norvegicus	295461	R. norvegicus	Sec24b	SEC24 homolog B, COPII coat complex component	GO:0090178 regulation of establishment of planar polarity involved in neural tube closure;GO:1901301 regulation of cargo loading into COPII-coated vesicle;GO:0060088 auditory receptor cell stereocilium organization	1	0	0	0	0	1	1	0	0	0	0	1	0	0	1	0	0	0	0	0
Lins1	308704	symbol	R. norvegicus	308704	R. norvegicus	Lins1	lines homolog 1	GO:0050890 cognition;GO:0050877 nervous system process;GO:0003008 system process	0	0	0	0	0	0	0	0	0	0	0	0	0	0	0	0	0	0	0	0
Pvalb	25269	symbol	R. norvegicus	25269	R. norvegicus	Pvalb	parvalbumin	GO:0090102 cochlea development;GO:0048839 inner ear development;GO:0043583 ear development	0	0	0	0	0	0	0	0	0	0	0	0	0	0	0	0	0	0	0	0
P2rx2	114115	symbol	R. norvegicus	114115	R. norvegicus	P2rx2	purinergic receptor P2X 2	GO:0003029 detection of hypoxic conditions in blood by carotid body chemoreceptor signaling;GO:0002007 detection of hypoxic conditions in blood by chemoreceptor signaling;GO:0003027 regulation of systemic arterial blood pressure by carotid body chemoreceptor signaling	0	0	0	0	0	0	1	0	0	0	0	0	0	1	0	0	0	1	0	0
Gria3	29628	symbol	R. norvegicus	29628	R. norvegicus	Gria3	glutamate ionotropic receptor AMPA type subunit 3	GO:0001919 regulation of receptor recycling;GO:0060992 response to fungicide;GO:0035235 ionotropic glutamate receptor signaling pathway	0	0	0	0	0	0	0	0	0	0	0	0	0	0	0	0	0	0	0	0
Opn3	498289	symbol	R. norvegicus	498289	R. norvegicus	Opn3	opsin 3	GO:0009584 detection of visible light;GO:0007602 phototransduction;GO:0018298 protein-chromophore linkage	0	0	0	0	0	0	0	0	0	0	0	0	0	0	0	0	0	0	0	0
Syt12	191595	symbol	R. norvegicus	191595	R. norvegicus	Syt12	synaptotagmin 12	GO:0048792 spontaneous exocytosis of neurotransmitter;GO:0048791 calcium ion-regulated exocytosis of neurotransmitter;GO:0014059 regulation of dopamine secretion	0	0	0	0	0	0	0	0	0	0	0	0	0	0	0	0	0	0	0	0
Zfp423	94188	symbol	R. norvegicus	94188	R. norvegicus	Zfp423	zinc finger protein 423	GO:0030513 positive regulation of BMP signaling pathway;GO:0120163 negative regulation of cold-induced thermogenesis;GO:0030510 regulation of BMP signaling pathway	0	0	0	0	0	0	0	0	0	0	0	0	0	0	0	1	0	0	0	0
Sez6l	304554	symbol	R. norvegicus	304554	R. norvegicus	Sez6l	seizure related 6 homolog like	GO:0021680 cerebellar Purkinje cell layer development;GO:0021695 cerebellar cortex development;GO:0090036 regulation of protein kinase C signaling	0	0	0	0	0	0	0	0	0	0	0	0	0	0	0	0	0	0	0	0
Ift74	313365	symbol	R. norvegicus	313365	R. norvegicus	Ift74	intraflagellar transport 74	GO:0035735 intraciliary transport involved in cilium assembly;GO:0003334 keratinocyte development;GO:0033630 positive regulation of cell adhesion mediated by integrin	0	1	0	0	0	1	1	0	0	0	0	1	0	0	0	0	0	0	0	0
Gria2	29627	symbol	R. norvegicus	29627	R. norvegicus	Gria2	glutamate ionotropic receptor AMPA type subunit 2	GO:0051966 regulation of synaptic transmission, glutamatergic;GO:0001919 regulation of receptor recycling;GO:0060992 response to fungicide	0	0	0	0	0	0	0	0	0	0	0	0	0	1	0	0	0	0	0	0
Slc5a7	85426	symbol	R. norvegicus	85426	R. norvegicus	Slc5a7	solute carrier family 5 member 7	GO:0008292 acetylcholine biosynthetic process;GO:1900620 acetate ester biosynthetic process;GO:0015871 choline transport	0	0	0	0	0	0	0	0	0	0	0	0	0	0	0	0	0	0	0	0
Plagl1	25157	symbol	R. norvegicus	25157	R. norvegicus	Plagl1	PLAG1 like zinc finger 1	GO:0035914 skeletal muscle cell differentiation;GO:0007519 skeletal muscle tissue development;GO:0060538 skeletal muscle organ development	0	0	0	0	0	0	1	0	0	0	0	0	0	0	0	0	0	0	0	0
Nol10	313981	symbol	R. norvegicus	313981	R. norvegicus	Nol10	nucleolar protein 10	GO:0000462 maturation of SSU-rRNA from tricistronic rRNA transcript (SSU-rRNA, 5.8S rRNA, LSU-rRNA);GO:0030490 maturation of SSU-rRNA;GO:0042274 ribosomal small subunit biogenesis	0	0	0	0	0	0	0	0	0	0	0	0	0	0	0	0	0	0	0	0
Ppp1r3c	309513	symbol	R. norvegicus	309513	R. norvegicus	Ppp1r3c	protein phosphatase 1, regulatory subunit 3C	GO:0005981 regulation of glycogen catabolic process;GO:0005979 regulation of glycogen biosynthetic process;GO:0005980 glycogen catabolic process	0	0	0	0	0	0	0	0	0	0	0	0	0	0	0	0	0	0	0	0
Zmym1	313604	symbol	R. norvegicus	313604	R. norvegicus	Zmym1	zinc finger MYM-type containing 1		0	0	0	0	0	0	0	0	0	0	0	0	0	0	0	0	0	0	0	0
Mtus2	498136	symbol	R. norvegicus	498136	R. norvegicus	Mtus2	microtubule associated scaffold protein 2		0	0	0	0	0	0	0	0	0	0	0	0	0	0	0	0	0	0	0	0
Cnr1	25248	symbol	R. norvegicus	25248	R. norvegicus	Cnr1	cannabinoid receptor 1	GO:0099703 induction of synaptic vesicle exocytosis by positive regulation of presynaptic cytosolic calcium ion concentration;GO:0099553 trans-synaptic signaling by endocannabinoid, modulating synaptic transmission;GO:0099533 positive regulation of presynaptic cytosolic calcium concentration	0	1	0	0	0	0	0	0	0	0	0	0	0	0	0	0	0	1	0	0
Per3	78962	symbol	R. norvegicus	78962	R. norvegicus	Per3	period circadian regulator 3	GO:0045187 regulation of circadian sleep/wake cycle, sleep;GO:0050802 circadian sleep/wake cycle, sleep;GO:0043153 entrainment of circadian clock by photoperiod	0	0	0	0	0	0	0	0	0	0	0	0	0	0	0	0	0	0	0	0
Gtf2f2	81674	symbol	R. norvegicus	81674	R. norvegicus	Gtf2f2	general transcription factor IIF subunit 2	GO:0045899 positive regulation of RNA polymerase II transcriptional preinitiation complex assembly;GO:0045898 regulation of RNA polymerase II transcriptional preinitiation complex assembly;GO:0060261 positive regulation of transcription initiation from RNA polymerase II promoter	0	0	0	0	0	0	0	0	1	0	0	0	0	0	0	0	0	0	0	0
Gemin6	362688	symbol	R. norvegicus	362688	R. norvegicus	Gemin6	gem (nuclear organelle) associated protein 6	GO:0000387 spliceosomal snRNP assembly;GO:0000245 spliceosomal complex assembly;GO:0000398 mRNA splicing, via spliceosome	0	0	0	0	0	0	0	0	0	0	0	0	0	0	0	0	0	0	0	0
Nudt19	308518	symbol	R. norvegicus	308518	R. norvegicus	Nudt19	nudix hydrolase 19		0	0	0	0	0	0	0	0	0	0	0	0	0	0	0	0	0	0	0	0
Per1	287422	symbol	R. norvegicus	287422	R. norvegicus	Per1	period circadian regulator 1	GO:2000323 negative regulation of glucocorticoid receptor signaling pathway;GO:2000322 regulation of glucocorticoid receptor signaling pathway;GO:0042921 glucocorticoid receptor signaling pathway	0	0	0	0	0	0	0	0	0	0	0	0	1	0	0	0	0	0	0	0
Tmem53	313529	symbol	R. norvegicus	313529	R. norvegicus	Tmem53	transmembrane protein 53		0	0	0	0	0	0	0	0	0	0	0	0	0	0	0	0	0	0	0	0
Timm21	307210	symbol	R. norvegicus	307210	R. norvegicus	Timm21	translocase of inner mitochondrial membrane 21	GO:0030150 protein import into mitochondrial matrix;GO:0033617 mitochondrial respiratory chain complex IV assembly;GO:0008535 respiratory chain complex IV assembly	0	0	0	0	0	0	0	0	0	0	0	0	0	0	0	0	0	0	0	0
Chst8	308511	symbol	R. norvegicus	308511	R. norvegicus	Chst8	carbohydrate sulfotransferase 8	GO:0030166 proteoglycan biosynthetic process;GO:0006029 proteoglycan metabolic process;GO:0042446 hormone biosynthetic process	0	0	0	0	0	0	0	0	0	0	0	0	0	0	0	0	0	0	0	0
Rbm48	296840	symbol	R. norvegicus	296840	R. norvegicus	Rbm48	RNA binding motif protein 48		0	0	0	0	0	0	0	0	0	0	0	0	0	0	0	0	0	0	0	0
Kcnt2	304827	symbol	R. norvegicus	304827	R. norvegicus	Kcnt2	potassium sodium-activated channel subfamily T member 2	GO:0097623 potassium ion export across plasma membrane;GO:0071435 potassium ion export;GO:0140115 export across plasma membrane	0	0	0	0	0	0	0	0	0	0	0	0	0	0	0	0	0	0	0	0
Cish	83681	symbol	R. norvegicus	83681	R. norvegicus	Cish	cytokine inducible SH2-containing protein	GO:0043551 regulation of phosphatidylinositol 3-kinase activity;GO:0046854 phosphatidylinositol phosphorylation;GO:0043550 regulation of lipid kinase activity	0	0	0	0	0	0	0	0	0	0	0	0	0	0	0	0	0	0	0	0
Lix1	292381	symbol	R. norvegicus	292381	R. norvegicus	Lix1	limb and CNS expressed 1	GO:0097352 autophagosome maturation;GO:0016236 macroautophagy;GO:0032984 protein-containing complex disassembly	0	0	0	0	0	0	0	0	0	0	0	0	0	0	0	0	0	0	0	0
Dcx	84394	symbol	R. norvegicus	84394	R. norvegicus	Dcx	doublecortin	GO:0021819 layer formation in cerebral cortex;GO:0048672 positive regulation of collateral sprouting;GO:0021801 cerebral cortex radial glia guided migration	0	0	0	0	0	0	0	0	0	0	0	0	0	0	0	0	0	0	1	0
Mdm1	314859	symbol	R. norvegicus	314859	R. norvegicus	Mdm1	Mdm1 nuclear protein	GO:0046600 negative regulation of centriole replication;GO:0010826 negative regulation of centrosome duplication;GO:0046599 regulation of centriole replication	0	0	0	0	0	0	0	0	1	0	0	0	0	0	0	0	0	0	0	0
Samd9	500011	symbol	R. norvegicus	500011	R. norvegicus	Samd9	sterile alpha motif domain containing 9	GO:0034058 endosomal vesicle fusion;GO:0035726 common myeloid progenitor cell proliferation;GO:0048536 spleen development	0	0	0	0	0	0	0	0	0	0	0	0	0	0	0	0	0	0	0	0
Snrpb2	362223	symbol	R. norvegicus	362223	R. norvegicus	Snrpb2	small nuclear ribonucleoprotein polypeptide B2	GO:0000398 mRNA splicing, via spliceosome;GO:0000377 RNA splicing, via transesterification reactions with bulged adenosine as nucleophile;GO:0000375 RNA splicing, via transesterification reactions	0	0	0	0	0	0	0	0	0	0	0	0	0	0	0	0	0	0	0	0
Cacng7	140728	symbol	R. norvegicus	140728	R. norvegicus	Cacng7	calcium voltage-gated channel auxiliary subunit gamma 7	GO:1903861 positive regulation of dendrite extension;GO:1903859 regulation of dendrite extension;GO:0097484 dendrite extension	0	0	0	0	0	0	0	0	0	0	0	0	0	0	0	0	0	0	0	0
Zfp958	100302405	symbol	R. norvegicus	100302405	R. norvegicus	Zfp958	zinc finger protein 958		0	0	0	0	0	0	0	0	0	0	0	0	0	0	0	0	0	0	0	0
Far2	500368	symbol	R. norvegicus	500368	R. norvegicus	Far2	fatty acyl CoA reductase 2	GO:0035336 long-chain fatty-acyl-CoA metabolic process;GO:0035337 fatty-acyl-CoA metabolic process;GO:0006637 acyl-CoA metabolic process	0	0	0	0	0	0	0	0	0	0	0	0	0	0	0	0	0	0	0	0
Cdh18	310174	symbol	R. norvegicus	310174	R. norvegicus	Cdh18	cadherin 18	GO:0016339 calcium-dependent cell-cell adhesion via plasma membrane cell adhesion molecules;GO:0044331 cell-cell adhesion mediated by cadherin;GO:0007156 homophilic cell adhesion via plasma membrane adhesion molecules	0	1	0	0	0	0	0	0	0	0	0	0	0	0	0	0	0	0	0	0
Bbs7	361930	symbol	R. norvegicus	361930	R. norvegicus	Bbs7	Bardet-Biedl syndrome 7	GO:1903929 primary palate development;GO:0032436 positive regulation of proteasomal ubiquitin-dependent protein catabolic process;GO:2000060 positive regulation of ubiquitin-dependent protein catabolic process	0	0	0	0	0	0	1	0	0	0	0	0	0	0	0	0	0	0	0	0
Flt3	140635	symbol	R. norvegicus	140635	R. norvegicus	Flt3	Fms related receptor tyrosine kinase 3	GO:2001184 positive regulation of interleukin-12 secretion;GO:1902741 positive regulation of interferon-alpha secretion;GO:0045578 negative regulation of B cell differentiation	0	1	0	0	0	0	0	1	0	0	0	0	1	0	0	0	0	0	0	0
Bhlhe41	117095	symbol	R. norvegicus	117095	R. norvegicus	Bhlhe41	basic helix-loop-helix family, member e41	GO:0010832 negative regulation of myotube differentiation;GO:0010944 negative regulation of transcription by competitive promoter binding;GO:0048168 regulation of neuronal synaptic plasticity	0	0	0	0	0	1	1	0	0	0	0	0	0	0	0	0	0	0	0	0
Rem2	64626	symbol	R. norvegicus	64626	R. norvegicus	Rem2	RRAD and GEM like GTPase 2	GO:1901842 negative regulation of high voltage-gated calcium channel activity;GO:1901841 regulation of high voltage-gated calcium channel activity;GO:1901386 negative regulation of voltage-gated calcium channel activity	0	0	0	0	0	0	0	0	0	0	0	0	0	0	0	0	0	0	0	0
Tmem60	296761	symbol	R. norvegicus	296761	R. norvegicus	Tmem60	transmembrane protein 60		0	0	0	0	0	0	0	0	0	0	0	0	0	0	0	0	0	0	0	0
Rragd	297960	symbol	R. norvegicus	297960	R. norvegicus	Rragd	Ras-related GTP binding D	GO:1990253 cellular response to leucine starvation;GO:0071233 cellular response to leucine;GO:1904263 positive regulation of TORC1 signaling	0	0	0	0	0	0	0	0	0	0	0	0	0	0	0	0	0	0	0	0
Glrx3	58815	symbol	R. norvegicus	58815	R. norvegicus	Glrx3	glutaredoxin 3	GO:0010614 negative regulation of cardiac muscle hypertrophy;GO:0044571 [2Fe-2S] cluster assembly;GO:0002026 regulation of the force of heart contraction	0	0	0	0	0	0	0	0	0	0	0	0	0	0	0	0	0	1	0	0
Suv39h2	364785	symbol	R. norvegicus	364785	R. norvegicus	Suv39h2	suppressor of variegation 3-9 homolog 2	GO:0036123 histone H3-K9 dimethylation;GO:0036124 histone H3-K9 trimethylation;GO:0051567 histone H3-K9 methylation	0	0	0	0	0	0	0	0	0	0	0	0	0	0	0	0	0	0	0	0
Lrrtm2	685472	symbol	R. norvegicus	685472	R. norvegicus	Lrrtm2	leucine rich repeat transmembrane neuronal 2	GO:0099151 regulation of postsynaptic density assembly;GO:0002091 negative regulation of receptor internalization;GO:0099150 regulation of postsynaptic specialization assembly	0	0	0	0	0	0	0	0	1	0	0	0	0	0	0	0	0	0	0	0
Ctxn3	100188934	symbol	R. norvegicus	100188934	R. norvegicus	Ctxn3	cortexin 3		0	0	0	0	0	0	0	0	0	0	0	0	0	0	0	0	0	0	0	0
Scn2a	24766	symbol	R. norvegicus	24766	R. norvegicus	Scn2a	sodium voltage-gated channel alpha subunit 2	GO:0008627 intrinsic apoptotic signaling pathway in response to osmotic stress;GO:0099505 regulation of presynaptic membrane potential;GO:0086010 membrane depolarization during action potential	0	0	0	0	0	0	0	0	0	0	0	0	0	0	0	0	0	0	1	0
Dbr1	681234	symbol	R. norvegicus	681234	R. norvegicus	Dbr1	debranching RNA lariats 1	GO:0090502 RNA phosphodiester bond hydrolysis, endonucleolytic;GO:0000398 mRNA splicing, via spliceosome;GO:0090501 RNA phosphodiester bond hydrolysis	0	0	0	0	0	0	0	0	0	0	0	0	0	0	0	0	0	0	0	0
LOC100125367	100125367	Gene_ID	R. norvegicus	100125367	R. norvegicus	LOC100125367	hypothetical protein LOC100125367		0	0	0	0	0	0	0	0	0	0	0	0	0	0	0	0	0	0	0	0
Arhgef3	290541	symbol	R. norvegicus	290541	R. norvegicus	Arhgef3	Rho guanine nucleotide exchange factor 3	GO:0035025 positive regulation of Rho protein signal transduction;GO:0046579 positive regulation of Ras protein signal transduction;GO:0035023 regulation of Rho protein signal transduction	0	0	0	0	0	0	0	0	0	0	0	0	0	0	0	0	0	0	0	0
Actr6	314718	symbol	R. norvegicus	314718	R. norvegicus	Actr6	actin related protein 6	GO:0043486 histone exchange;GO:0043044 ATP-dependent chromatin remodeling;GO:0034728 nucleosome organization	0	0	0	0	0	0	0	0	0	0	0	0	0	0	0	0	0	0	0	0
Ddx28	364995	symbol	R. norvegicus	364995	R. norvegicus	Ddx28	DEAD-box helicase 28	GO:1902775 mitochondrial large ribosomal subunit assembly;GO:0061668 mitochondrial ribosome assembly;GO:0000027 ribosomal large subunit assembly	0	0	0	0	0	0	0	0	0	0	0	0	0	0	0	0	0	0	0	0
Tank	252961	symbol	R. norvegicus	252961	R. norvegicus	Tank	TRAF family member-associated NFKB activator	GO:2000158 positive regulation of ubiquitin-specific protease activity;GO:1903003 positive regulation of protein deubiquitination;GO:2000152 regulation of ubiquitin-specific protease activity	0	0	0	0	0	0	0	0	0	0	0	0	0	0	0	0	0	0	0	0
Piwil2	306011	symbol	R. norvegicus	306011	R. norvegicus	Piwil2	piwi-like RNA-mediated gene silencing 2	GO:0071442 positive regulation of histone H3-K14 acetylation;GO:2000617 positive regulation of histone H3-K9 acetylation;GO:0000239 pachytene	0	0	0	0	0	0	0	0	0	0	0	0	0	0	0	0	0	0	0	0
Gstk1	297029	symbol	R. norvegicus	297029	R. norvegicus	Gstk1	glutathione S-transferase kappa 1	GO:0098869 cellular oxidant detoxification;GO:1990748 cellular detoxification;GO:0006749 glutathione metabolic process	0	0	0	0	0	0	0	0	0	0	0	1	0	0	0	0	0	0	0	0
Pak1	29431	symbol	R. norvegicus	29431	R. norvegicus	Pak1	p21 (RAC1) activated kinase 1	GO:0061534 gamma-aminobutyric acid secretion, neurotransmission;GO:0099553 trans-synaptic signaling by endocannabinoid, modulating synaptic transmission;GO:0061052 negative regulation of cell growth involved in cardiac muscle cell development	0	0	0	0	1	1	1	1	1	0	0	0	1	0	0	0	0	0	0	1
Zfp189	313219	symbol	R. norvegicus	313219	R. norvegicus	Zfp189	zinc finger protein 189	GO:0006355 regulation of transcription, DNA-templated;GO:1903506 regulation of nucleic acid-templated transcription;GO:0006351 transcription, DNA-templated	0	0	0	0	0	0	0	0	0	0	0	0	0	0	0	0	0	0	0	0
Ctps2	619580	symbol	R. norvegicus	619580	R. norvegicus	Ctps2	CTP synthase 2	GO:0044210 'de novo' CTP biosynthetic process;GO:0006241 CTP biosynthetic process;GO:0046036 CTP metabolic process	0	0	0	0	0	0	0	0	0	0	0	0	0	0	0	0	0	0	0	0
Ntng1	295382	symbol	R. norvegicus	295382	R. norvegicus	Ntng1	netrin G1	GO:0099560 synaptic membrane adhesion;GO:0007409 axonogenesis;GO:0061564 axon development	0	1	0	0	0	0	0	0	0	0	0	0	0	0	0	0	0	0	0	0
Fam19a2	680647	gene_synonym	R. norvegicus	680647	R. norvegicus	Tafa2	TAFA chemokine like family member 2	GO:0008542 visual learning;GO:0008306 associative learning;GO:0007632 visual behavior	0	0	0	0	0	0	0	0	0	0	0	0	0	0	0	0	0	0	0	0
Pla2g7	301265	symbol	R. norvegicus	301265	R. norvegicus	Pla2g7	phospholipase A2 group VII	GO:0034441 plasma lipoprotein particle oxidation;GO:0090026 positive regulation of monocyte chemotaxis;GO:0034374 low-density lipoprotein particle remodeling	0	0	0	1	0	0	0	0	0	1	0	0	0	0	0	0	0	0	0	0
Vps45	64516	symbol	R. norvegicus	64516	R. norvegicus	Vps45	vacuolar protein sorting 45 homolog	GO:0006904 vesicle docking involved in exocytosis;GO:0140029 exocytic process;GO:0048278 vesicle docking	0	0	0	0	0	0	0	0	0	0	0	0	0	0	0	0	0	0	0	0
Gng3	114117	symbol	R. norvegicus	114117	R. norvegicus	Gng3	G protein subunit gamma 3	GO:0007204 positive regulation of cytosolic calcium ion concentration;GO:0051480 regulation of cytosolic calcium ion concentration;GO:0006874 cellular calcium ion homeostasis	0	0	0	0	0	0	0	0	0	0	0	0	0	0	0	0	0	0	0	1
Ppp2r3c	362739	symbol	R. norvegicus	362739	R. norvegicus	Ppp2r3c	protein phosphatase 2, regulatory subunit B'', gamma	GO:0045579 positive regulation of B cell differentiation;GO:0045577 regulation of B cell differentiation;GO:0051900 regulation of mitochondrial depolarization	0	1	0	0	0	0	0	1	0	0	0	0	0	0	0	0	0	0	0	1
Lrrn1	500280	symbol	R. norvegicus	500280	R. norvegicus	Lrrn1	leucine rich repeat neuronal 1	GO:0051965 positive regulation of synapse assembly;GO:0051963 regulation of synapse assembly;GO:0007416 synapse assembly	0	0	0	0	0	0	0	0	1	0	0	0	0	0	0	0	0	0	0	0
Nvl	289323	symbol	R. norvegicus	289323	R. norvegicus	Nvl	nuclear VCP-like	GO:1904749 regulation of protein localization to nucleolus;GO:1902570 protein localization to nucleolus;GO:0051973 positive regulation of telomerase activity	0	0	0	0	0	0	0	1	0	0	0	0	0	0	0	0	0	0	0	0
Lypd1	360838	symbol	R. norvegicus	360838	R. norvegicus	Lypd1	Ly6/Plaur domain containing 1	GO:1903077 negative regulation of protein localization to plasma membrane;GO:0095500 acetylcholine receptor signaling pathway;GO:1904376 negative regulation of protein localization to cell periphery	0	0	0	0	0	0	0	0	0	0	0	0	0	0	0	0	0	0	0	0
Tubgcp3	306599	symbol	R. norvegicus	306599	R. norvegicus	Tubgcp3	tubulin, gamma complex associated protein 3	GO:0051415 microtubule nucleation by interphase microtubule organizing center;GO:0051418 microtubule nucleation by microtubule organizing center;GO:0007020 microtubule nucleation	0	0	0	0	0	0	0	0	1	0	0	0	0	0	0	0	0	0	0	0
Cops2	261736	symbol	R. norvegicus	261736	R. norvegicus	Cops2	COP9 signalosome subunit 2	GO:0001833 inner cell mass cell proliferation;GO:0001832 blastocyst growth;GO:0000338 protein deneddylation	0	0	0	0	0	0	1	0	0	0	0	0	0	0	0	0	0	0	0	0
Trim67	307938	symbol	R. norvegicus	307938	R. norvegicus	Trim67	tripartite motif-containing 67	GO:2000060 positive regulation of ubiquitin-dependent protein catabolic process;GO:0046580 negative regulation of Ras protein signal transduction;GO:1903052 positive regulation of proteolysis involved in cellular protein catabolic process	0	0	0	0	0	0	0	0	0	0	0	0	0	0	0	0	0	0	0	0
Ndst4	362035	symbol	R. norvegicus	362035	R. norvegicus	Ndst4	N-deacetylase and N-sulfotransferase 4	GO:0015014 heparan sulfate proteoglycan biosynthetic process, polysaccharide chain biosynthetic process;GO:0015012 heparan sulfate proteoglycan biosynthetic process;GO:0030201 heparan sulfate proteoglycan metabolic process	0	0	0	0	0	0	0	0	0	0	0	0	0	0	0	0	0	0	0	0
Fars2	306879	symbol	R. norvegicus	306879	R. norvegicus	Fars2	phenylalanyl-tRNA synthetase 2, mitochondrial	GO:0006432 phenylalanyl-tRNA aminoacylation;GO:0006418 tRNA aminoacylation for protein translation;GO:0043039 tRNA aminoacylation	0	0	0	0	0	0	0	0	0	0	0	0	0	0	0	0	0	0	0	0
Gpm6a	306439	symbol	R. norvegicus	306439	R. norvegicus	Gpm6a	glycoprotein m6a	GO:0051491 positive regulation of filopodium assembly;GO:0003407 neural retina development;GO:0051489 regulation of filopodium assembly	0	0	0	0	0	0	0	0	1	0	0	0	0	0	0	0	0	0	0	0
Glrx	64045	symbol	R. norvegicus	64045	R. norvegicus	Glrx	glutaredoxin	GO:1901299 negative regulation of hydrogen peroxide-mediated programmed cell death;GO:2000587 negative regulation of platelet-derived growth factor receptor-beta signaling pathway;GO:1901298 regulation of hydrogen peroxide-mediated programmed cell death	0	0	0	0	0	0	0	1	0	0	0	0	1	0	0	0	0	0	0	0
Rbmx2	367930	symbol	R. norvegicus	367930	R. norvegicus	Rbmx2	RNA binding motif protein, X-linked 2	GO:0000398 mRNA splicing, via spliceosome;GO:0000377 RNA splicing, via transesterification reactions with bulged adenosine as nucleophile;GO:0000375 RNA splicing, via transesterification reactions	0	0	0	0	0	0	0	0	0	0	0	0	0	0	0	0	0	0	0	0
Tox3	291908	symbol	R. norvegicus	291908	R. norvegicus	Tox3	TOX high mobility group box family member 3	GO:0043524 negative regulation of neuron apoptotic process;GO:0043523 regulation of neuron apoptotic process;GO:1901215 negative regulation of neuron death	0	0	0	0	0	0	0	0	0	0	0	0	0	0	0	0	0	0	0	0
Frg1	686103	symbol	R. norvegicus	686103	R. norvegicus	Frg1	FSHD region gene 1		0	0	0	0	0	0	0	0	0	0	0	0	0	0	0	0	0	0	0	0
Gabra3	24947	symbol	R. norvegicus	24947	R. norvegicus	Gabra3	gamma-aminobutyric acid type A receptor subunit alpha 3	GO:0051932 synaptic transmission, GABAergic;GO:1902476 chloride transmembrane transport;GO:0007214 gamma-aminobutyric acid signaling pathway	0	0	0	0	0	0	0	0	0	0	0	0	0	0	0	0	0	0	0	0
Insrr	60663	symbol	R. norvegicus	60663	R. norvegicus	Insrr	insulin receptor-related receptor	GO:0071469 cellular response to alkaline pH;GO:0010446 response to alkaline pH;GO:0030238 male sex determination	0	0	0	0	0	0	0	1	1	0	0	0	0	0	0	0	0	0	0	0
Arhgap21	307178	symbol	R. norvegicus	307178	R. norvegicus	Arhgap21	Rho GTPase activating protein 21	GO:0051684 maintenance of Golgi location;GO:0051683 establishment of Golgi localization;GO:0051657 maintenance of organelle location	0	0	0	0	0	0	0	0	0	0	0	0	0	0	0	0	0	0	0	0
Rmc1	291784	symbol	R. norvegicus	291784	R. norvegicus	Rmc1	regulator of MON1-CCZ1	GO:0010506 regulation of autophagy;GO:0006914 autophagy;GO:0031329 regulation of cellular catabolic process	0	0	0	0	0	0	0	0	0	0	0	0	0	0	0	0	0	0	0	0
Kcnip1	65023	symbol	R. norvegicus	65023	R. norvegicus	Kcnip1	potassium voltage-gated channel interacting protein 1	GO:0045760 positive regulation of action potential;GO:1901379 regulation of potassium ion transmembrane transport;GO:0098900 regulation of action potential	0	0	0	0	0	0	0	0	0	0	0	0	0	0	0	0	0	0	0	0
Nwd2	289633	symbol	R. norvegicus	289633	R. norvegicus	Nwd2	NACHT and WD repeat domain containing 2		0	0	0	0	0	0	0	0	0	0	0	0	0	0	0	0	0	0	0	0
Cdh9	29163	symbol	R. norvegicus	29163	R. norvegicus	Cdh9	cadherin 9	GO:0099560 synaptic membrane adhesion;GO:0016339 calcium-dependent cell-cell adhesion via plasma membrane cell adhesion molecules;GO:0044331 cell-cell adhesion mediated by cadherin	0	1	0	0	0	0	0	0	0	0	0	0	0	0	0	0	0	0	0	0
Bche	65036	symbol	R. norvegicus	65036	R. norvegicus	Bche	butyrylcholinesterase	GO:0051593 response to folic acid;GO:0019695 choline metabolic process;GO:0014016 neuroblast differentiation	0	0	0	0	0	0	0	0	0	0	0	0	1	0	0	0	0	0	0	0
Jakmip3	365380	symbol	R. norvegicus	365380	R. norvegicus	Jakmip3	janus kinase and microtubule interacting protein 3		0	0	0	0	0	0	0	0	0	0	0	0	0	0	0	0	0	0	0	0
Zfp276	307924	symbol	R. norvegicus	307924	R. norvegicus	Zfp276	zinc finger protein (C2H2 type) 276	GO:0000122 negative regulation of transcription by RNA polymerase II;GO:0045944 positive regulation of transcription by RNA polymerase II;GO:0045892 negative regulation of transcription, DNA-templated	0	0	0	0	0	0	0	0	0	0	0	0	0	0	0	0	0	0	0	0
Arhgef37	307398	symbol	R. norvegicus	307398	R. norvegicus	Arhgef37	Rho guanine nucleotide exchange factor 37		0	0	0	0	0	0	0	0	0	0	0	0	0	0	0	0	0	0	0	0
Col9a2	362584	symbol	R. norvegicus	362584	R. norvegicus	Col9a2	collagen type IX alpha 2 chain	GO:0030198 extracellular matrix organization;GO:0043062 extracellular structure organization;GO:0016043 cellular component organization	0	0	0	1	0	0	0	0	0	0	1	0	0	0	0	0	0	0	0	1
Tgfbr2	81810	symbol	R. norvegicus	81810	R. norvegicus	Tgfbr2	transforming growth factor, beta receptor 2	GO:0003430 growth plate cartilage chondrocyte growth;GO:0051138 positive regulation of NK T cell differentiation;GO:0003431 growth plate cartilage chondrocyte development	1	1	0	0	1	1	1	1	0	0	0	0	1	0	1	1	1	0	0	0
Itga6	114517	symbol	R. norvegicus	114517	R. norvegicus	Itga6	integrin subunit alpha 6	GO:0035878 nail development;GO:0010668 ectodermal cell differentiation;GO:0043589 skin morphogenesis	0	1	0	0	0	0	0	0	0	1	0	0	1	0	0	0	0	0	0	1
Adgra2	100363275	symbol	R. norvegicus	100363275	R. norvegicus	Adgra2	adhesion G protein-coupled receptor A2	GO:1900747 negative regulation of vascular endothelial growth factor signaling pathway;GO:1902548 negative regulation of cellular response to vascular endothelial growth factor stimulus;GO:0090210 regulation of establishment of blood-brain barrier	1	0	0	0	0	0	0	1	0	1	0	0	0	1	0	1	0	0	0	0
Purb	498407	symbol	R. norvegicus	498407	R. norvegicus	Purb	purine rich element binding protein B	GO:0017148 negative regulation of translation;GO:0034249 negative regulation of cellular amide metabolic process;GO:0000122 negative regulation of transcription by RNA polymerase II	0	0	0	0	0	0	0	0	0	0	0	0	0	0	0	0	0	0	0	0
Zmym6	362602	symbol	R. norvegicus	362602	R. norvegicus	Zmym6	zinc finger MYM-type containing 6	GO:0022604 regulation of cell morphogenesis;GO:0000902 cell morphogenesis;GO:0022603 regulation of anatomical structure morphogenesis	0	0	0	0	0	0	0	0	0	0	0	0	0	0	0	0	0	0	0	0
Iqgap1	361598	symbol	R. norvegicus	361598	R. norvegicus	Iqgap1	IQ motif containing GTPase activating protein 1	GO:1900086 positive regulation of peptidyl-tyrosine autophosphorylation;GO:0051894 positive regulation of focal adhesion assembly;GO:1904754 positive regulation of vascular associated smooth muscle cell migration	0	1	0	0	0	0	0	1	1	0	0	0	0	0	0	1	0	0	0	0
Dot1l	362831	symbol	R. norvegicus	362831	R. norvegicus	Dot1l	DOT1 like histone lysine methyltransferase	GO:0034729 histone H3-K79 methylation;GO:0006348 chromatin silencing at telomere;GO:2000677 regulation of transcription regulatory region DNA binding	0	0	0	0	0	0	0	0	0	0	0	0	0	0	0	0	0	0	0	0
Mxd1	362391	symbol	R. norvegicus	362391	R. norvegicus	Mxd1	max dimerization protein 1	GO:0000122 negative regulation of transcription by RNA polymerase II;GO:0045892 negative regulation of transcription, DNA-templated;GO:1903507 negative regulation of nucleic acid-templated transcription	0	0	0	0	0	0	0	0	0	0	0	0	0	0	0	0	0	0	0	0
Plod3	288583	symbol	R. norvegicus	288583	R. norvegicus	Plod3	procollagen-lysine, 2-oxoglutarate 5-dioxygenase 3	GO:0046947 hydroxylysine biosynthetic process;GO:0046946 hydroxylysine metabolic process;GO:0001886 endothelial cell morphogenesis	0	0	0	1	0	1	0	0	1	0	1	1	0	0	0	0	0	1	0	0
Il34	498951	symbol	R. norvegicus	498951	R. norvegicus	Il34	interleukin 34	GO:0045657 positive regulation of monocyte differentiation;GO:0045651 positive regulation of macrophage differentiation;GO:0045655 regulation of monocyte differentiation	0	1	0	0	0	0	0	0	0	0	0	0	0	0	0	0	0	0	1	0
RGD1308428	308509	symbol	R. norvegicus	308509	R. norvegicus	RGD1308428	similar to RIKEN cDNA 4931406P16		0	0	0	0	0	0	0	0	0	0	0	0	0	0	0	0	0	0	0	0
Celsr2	83465	symbol	R. norvegicus	83465	R. norvegicus	Celsr2	cadherin, EGF LAG seven-pass G-type receptor 2	GO:0021999 neural plate anterior/posterior regionalization;GO:0033326 cerebrospinal fluid secretion;GO:0060897 neural plate regionalization	0	1	0	0	1	1	0	0	0	0	0	0	0	1	0	0	0	0	0	0
Padi2	29511	symbol	R. norvegicus	29511	R. norvegicus	Padi2	peptidyl arginine deiminase 2	GO:1901624 negative regulation of lymphocyte chemotaxis;GO:0036413 histone H3-R26 citrullination;GO:0070100 negative regulation of chemokine-mediated signaling pathway	0	0	0	0	0	0	0	0	0	1	0	0	1	0	0	0	0	0	0	0
Hmg20b	362825	symbol	R. norvegicus	362825	R. norvegicus	Hmg20b	high mobility group 20 B	GO:0033234 negative regulation of protein sumoylation;GO:0033233 regulation of protein sumoylation;GO:0035914 skeletal muscle cell differentiation	0	0	0	0	0	0	1	0	0	0	0	0	0	0	0	0	0	0	0	0
Gtf3c6	361858	symbol	R. norvegicus	361858	R. norvegicus	Gtf3c6	general transcription factor 3C subunit 6	GO:0006383 transcription by RNA polymerase III;GO:0006351 transcription, DNA-templated;GO:0097659 nucleic acid-templated transcription	0	0	0	0	0	0	0	0	0	0	0	0	0	0	0	0	0	0	0	0
Arhgef26	310460	symbol	R. norvegicus	310460	R. norvegicus	Arhgef26	Rho guanine nucleotide exchange factor 26	GO:0001886 endothelial cell morphogenesis;GO:0003382 epithelial cell morphogenesis;GO:0001885 endothelial cell development	0	0	0	0	0	0	0	0	0	0	0	1	0	0	0	0	0	0	0	0
Lamb1	298941	symbol	R. norvegicus	298941	R. norvegicus	Lamb1	laminin subunit beta 1	GO:0021812 neuronal-glial interaction involved in cerebral cortex radial glia guided migration;GO:0021801 cerebral cortex radial glia guided migration;GO:0021799 cerebral cortex radially oriented cell migration	0	1	0	1	0	1	0	0	0	0	1	0	0	0	0	0	0	0	1	1
Afap1l2	292130	symbol	R. norvegicus	292130	R. norvegicus	Afap1l2	actin filament associated protein 1-like 2	GO:0045742 positive regulation of epidermal growth factor receptor signaling pathway;GO:0061098 positive regulation of protein tyrosine kinase activity;GO:1901186 positive regulation of ERBB signaling pathway	0	0	0	0	0	0	0	1	0	0	0	0	0	0	0	0	0	0	0	0
Casr	24247	symbol	R. norvegicus	24247	R. norvegicus	Casr	calcium-sensing receptor	GO:0045907 positive regulation of vasoconstriction;GO:0090280 positive regulation of calcium ion import;GO:0032782 bile acid secretion	0	0	1	0	0	1	0	0	0	1	0	0	1	0	0	1	1	1	0	0
Twf2	684352	symbol	R. norvegicus	684352	R. norvegicus	Twf2	twinfilin actin-binding protein 2	GO:0051016 barbed-end actin filament capping;GO:0042989 sequestering of actin monomers;GO:0045773 positive regulation of axon extension	0	0	0	0	0	0	0	0	1	0	0	0	0	0	0	1	0	0	0	0
Dhh	84380	symbol	R. norvegicus	84380	R. norvegicus	Dhh	desert hedgehog signaling molecule	GO:0033327 Leydig cell differentiation;GO:0016539 intein-mediated protein splicing;GO:0030908 protein splicing	0	0	1	0	0	0	0	0	0	0	0	0	0	0	0	0	0	0	1	0
Insc	293166	symbol	R. norvegicus	293166	R. norvegicus	Insc	INSC, spindle orientation adaptor protein	GO:0060487 lung epithelial cell differentiation;GO:0000132 establishment of mitotic spindle orientation;GO:0060479 lung cell differentiation	0	0	0	0	0	0	0	0	0	0	0	1	0	0	0	0	0	0	0	0
Mboat2	313997	symbol	R. norvegicus	313997	R. norvegicus	Mboat2	membrane bound O-acyltransferase domain containing 2	GO:0008654 phospholipid biosynthetic process;GO:0006644 phospholipid metabolic process;GO:0090407 organophosphate biosynthetic process	0	0	0	0	0	0	0	0	0	0	0	0	0	0	0	0	0	0	0	0
Slc9a3r1	59114	symbol	R. norvegicus	59114	R. norvegicus	Slc9a3r1	SLC9A3 regulator 1	GO:0032416 negative regulation of sodium:proton antiporter activity;GO:0060088 auditory receptor cell stereocilium organization;GO:0032415 regulation of sodium:proton antiporter activity	0	0	0	0	0	1	0	1	1	0	0	1	0	1	0	0	0	0	0	0
Pnp	290029	symbol	R. norvegicus	290029	R. norvegicus	Pnp	purine nucleoside phosphorylase	GO:0006148 inosine catabolic process;GO:0006738 nicotinamide riboside catabolic process;GO:0070638 pyridine nucleoside catabolic process	0	1	0	0	0	0	0	0	0	0	0	0	0	0	0	0	0	0	0	0
Ybx1	500538	symbol	R. norvegicus	500538	R. norvegicus	Ybx1	Y box binding protein 1	GO:0070934 CRD-mediated mRNA stabilization;GO:0046627 negative regulation of insulin receptor signaling pathway;GO:1990428 miRNA transport	0	0	0	0	0	1	1	1	0	0	0	0	0	0	0	0	0	0	0	0
Arhgef10	306618	symbol	R. norvegicus	306618	R. norvegicus	Arhgef10	Rho guanine nucleotide exchange factor 10	GO:0051496 positive regulation of stress fiber assembly;GO:0022011 myelination in peripheral nervous system;GO:0051492 regulation of stress fiber assembly	0	0	0	0	0	0	0	0	1	0	0	0	0	0	0	0	0	0	1	0
Parp3	300985	symbol	R. norvegicus	300985	R. norvegicus	Parp3	poly (ADP-ribose) polymerase family, member 3	GO:0045829 negative regulation of isotype switching;GO:1905662 negative regulation of telomerase RNA reverse transcriptase activity;GO:0045191 regulation of isotype switching	0	1	0	0	0	0	0	0	1	0	0	0	0	0	0	0	0	0	0	0
Nr4a1	79240	symbol	R. norvegicus	79240	R. norvegicus	Nr4a1	nuclear receptor subfamily 4, group A, member 1	GO:0071376 cellular response to corticotropin-releasing hormone stimulus;GO:0043435 response to corticotropin-releasing hormone;GO:0002042 cell migration involved in sprouting angiogenesis	1	0	0	0	0	0	1	0	0	1	0	0	1	0	0	1	0	0	0	1
Lrp5	293649	symbol	R. norvegicus	293649	R. norvegicus	Lrp5	LDL receptor related protein 5	GO:0061304 retinal blood vessel morphogenesis;GO:1904395 positive regulation of skeletal muscle acetylcholine-gated channel clustering;GO:0061299 retina vasculature morphogenesis in camera-type eye	1	0	1	0	0	1	0	1	0	0	0	0	0	1	0	0	1	1	0	0
Plxnb2	315217	symbol	R. norvegicus	315217	R. norvegicus	Plxnb2	plexin B2	GO:1902287 semaphorin-plexin signaling pathway involved in axon guidance;GO:1902285 semaphorin-plexin signaling pathway involved in neuron projection guidance;GO:0001843 neural tube closure	0	1	0	0	0	1	0	0	0	1	0	0	0	0	0	0	0	0	0	0
Tie1	89806	symbol	R. norvegicus	89806	R. norvegicus	Tie1	tyrosine kinase with immunoglobulin-like and EGF-like domains 1	GO:0016525 negative regulation of angiogenesis;GO:0045766 positive regulation of angiogenesis;GO:0045026 plasma membrane fusion	1	0	0	0	0	0	0	1	0	0	0	0	0	0	0	0	0	0	0	0
Tle3	84424	symbol	R. norvegicus	84424	R. norvegicus	Tle3	TLE family member 3, transcriptional corepressor	GO:0120163 negative regulation of cold-induced thermogenesis;GO:0090090 negative regulation of canonical Wnt signaling pathway;GO:0120161 regulation of cold-induced thermogenesis	0	0	0	0	0	0	0	0	0	0	0	0	0	1	0	0	0	0	0	0
Cdc42se1	499672	symbol	R. norvegicus	499672	R. norvegicus	Cdc42se1	CDC42 small effector 1	GO:0035023 regulation of Rho protein signal transduction;GO:0008360 regulation of cell shape;GO:0007266 Rho protein signal transduction	0	0	0	0	0	0	0	0	0	0	0	0	0	0	0	0	0	0	0	0
Leng8	361506	symbol	R. norvegicus	361506	R. norvegicus	Leng8	leukocyte receptor cluster member 8		0	0	0	0	0	0	0	0	0	0	0	0	0	0	0	0	0	0	0	0
Tax1bp3	360564	symbol	R. norvegicus	360564	R. norvegicus	Tax1bp3	Tax1 binding protein 3	GO:2000009 negative regulation of protein localization to cell surface;GO:2000008 regulation of protein localization to cell surface;GO:0090630 activation of GTPase activity	0	0	0	0	0	0	0	0	0	0	0	0	0	1	0	0	0	0	0	0
Emd	25437	symbol	R. norvegicus	25437	R. norvegicus	Emd	emerin	GO:0046827 positive regulation of protein export from nucleus;GO:0046825 regulation of protein export from nucleus;GO:0031468 nuclear envelope reassembly	0	0	0	0	0	0	1	0	0	0	0	0	0	1	0	1	0	0	0	0
Nadk	100125370	symbol	R. norvegicus	100125370	R. norvegicus	Nadk	NAD kinase	GO:0035774 positive regulation of insulin secretion involved in cellular response to glucose stimulus;GO:0006741 NADP biosynthetic process;GO:0061178 regulation of insulin secretion involved in cellular response to glucose stimulus	0	0	0	0	0	0	0	0	0	0	0	0	0	0	0	0	0	0	0	0
Scmh1	362581	symbol	R. norvegicus	362581	R. norvegicus	Scmh1	Scm polycomb group protein homolog 1	GO:0007283 spermatogenesis;GO:0009952 anterior/posterior pattern specification;GO:0006338 chromatin remodeling	0	0	0	0	0	1	0	0	0	0	0	0	0	0	0	0	0	0	0	0
Plekho2	315764	symbol	R. norvegicus	315764	R. norvegicus	Plekho2	pleckstrin homology domain containing O2		0	0	0	0	0	0	0	0	0	0	0	0	0	0	0	0	0	0	0	0
Ypel2	360590	symbol	R. norvegicus	360590	R. norvegicus	Ypel2	yippee-like 2		0	0	0	0	0	0	0	0	0	0	0	0	0	0	0	0	0	0	0	0
Cdc45	287961	symbol	R. norvegicus	287961	R. norvegicus	Cdc45	cell division cycle 45	GO:1902977 mitotic DNA replication preinitiation complex assembly;GO:0031938 regulation of chromatin silencing at telomere;GO:0071163 DNA replication preinitiation complex assembly	0	0	0	0	0	0	0	0	0	0	0	0	0	0	0	0	0	0	0	0
Snapc2	304204	symbol	R. norvegicus	304204	R. norvegicus	Snapc2	small nuclear RNA activating complex, polypeptide 2		0	0	0	0	0	0	0	0	0	0	0	0	0	0	0	0	0	0	0	0
Cdh15	361432	symbol	R. norvegicus	361432	R. norvegicus	Cdh15	cadherin 15	GO:0016339 calcium-dependent cell-cell adhesion via plasma membrane cell adhesion molecules;GO:0044331 cell-cell adhesion mediated by cadherin;GO:0007156 homophilic cell adhesion via plasma membrane adhesion molecules	0	1	0	0	0	0	0	0	0	0	0	0	0	0	0	0	0	0	0	0
Sec24d	310843	symbol	R. norvegicus	310843	R. norvegicus	Sec24d	SEC24 homolog D, COPII coat complex component	GO:0090110 cargo loading into COPII-coated vesicle;GO:0090114 COPII-coated vesicle budding;GO:0035459 cargo loading into vesicle	0	0	0	0	0	0	0	0	0	0	0	0	0	0	0	0	0	0	0	0
Adgrf5	245977	symbol	R. norvegicus	245977	R. norvegicus	Adgrf5	adhesion G protein-coupled receptor F5	GO:0061626 pharyngeal arch artery morphogenesis;GO:0043031 negative regulation of macrophage activation;GO:0043129 surfactant homeostasis	1	1	0	0	0	0	0	0	0	0	0	0	0	0	0	0	0	0	0	0
Grin3b	170796	symbol	R. norvegicus	170796	R. norvegicus	Grin3b	glutamate ionotropic receptor NMDA type subunit 3B	GO:0035235 ionotropic glutamate receptor signaling pathway;GO:0051205 protein insertion into membrane;GO:0035249 synaptic transmission, glutamatergic	0	0	0	0	0	0	0	0	0	0	0	0	0	0	0	0	0	0	0	0
Slc25a42	689414	symbol	R. norvegicus	689414	R. norvegicus	Slc25a42	solute carrier family 25, member 42	GO:0035349 coenzyme A transmembrane transport;GO:0015880 coenzyme A transport;GO:0071106 adenosine 3',5'-bisphosphate transmembrane transport	0	0	0	0	0	0	0	0	0	0	0	0	0	0	0	0	0	0	0	0
Acy1	300981	symbol	R. norvegicus	300981	R. norvegicus	Acy1	aminoacylase 1	GO:0006520 cellular amino acid metabolic process;GO:0030163 protein catabolic process;GO:0019752 carboxylic acid metabolic process	0	0	0	0	0	0	0	0	0	0	0	0	0	0	0	0	0	0	0	0
RGD1311517	313775	symbol	R. norvegicus	313775	R. norvegicus	RGD1311517	similar to RIKEN cDNA 9430015G10		0	0	0	0	0	0	0	0	0	0	0	0	0	0	0	0	0	0	0	0
Entpd2	64467	symbol	R. norvegicus	64467	R. norvegicus	Entpd2	ectonucleoside triphosphate diphosphohydrolase 2	GO:0009181 purine ribonucleoside diphosphate catabolic process;GO:0009137 purine nucleoside diphosphate catabolic process;GO:0009191 ribonucleoside diphosphate catabolic process	0	0	0	0	1	0	0	0	0	0	0	0	0	0	0	0	0	0	0	0
Dus3l	301122	symbol	R. norvegicus	301122	R. norvegicus	Dus3l	dihydrouridine synthase 3-like	GO:0002943 tRNA dihydrouridine synthesis;GO:0006400 tRNA modification;GO:0008033 tRNA processing	0	0	0	0	0	0	0	0	0	0	0	0	0	0	0	0	0	0	0	0
Fam173a	287150	gene_synonym	R. norvegicus	287150	R. norvegicus	Antkmt	adenine nucleotide translocase lysine methyltransferase	GO:0018023 peptidyl-lysine trimethylation;GO:0018022 peptidyl-lysine methylation;GO:0006479 protein methylation	0	0	0	0	0	0	0	0	0	0	0	0	0	0	0	0	0	0	0	0
Sox2	499593	symbol	R. norvegicus	499593	R. norvegicus	Sox2	SRY-box transcription factor 2	GO:0050973 detection of mechanical stimulus involved in equilibrioception;GO:0060235 lens induction in camera-type eye;GO:0001714 endodermal cell fate specification	0	1	1	0	1	1	0	0	0	0	0	1	0	1	0	1	0	0	0	0
Scarb1	25073	symbol	R. norvegicus	25073	R. norvegicus	Scarb1	scavenger receptor class B, member 1	GO:0010899 regulation of phosphatidylcholine catabolic process;GO:0032497 detection of lipopolysaccharide;GO:0010867 positive regulation of triglyceride biosynthetic process	0	0	0	1	0	0	0	0	0	0	0	0	0	0	0	0	0	0	0	0
P3h1	114200	symbol	R. norvegicus	114200	R. norvegicus	P3h1	prolyl 3-hydroxylase 1	GO:1901874 negative regulation of post-translational protein modification;GO:1901873 regulation of post-translational protein modification;GO:0019511 peptidyl-proline hydroxylation	0	0	1	1	0	0	0	0	1	0	1	0	0	0	0	0	1	0	0	0
Prkcq	85420	symbol	R. norvegicus	85420	R. norvegicus	Prkcq	protein kinase C, theta	GO:2000570 positive regulation of T-helper 2 cell activation;GO:2000569 regulation of T-helper 2 cell activation;GO:0035712 T-helper 2 cell activation	0	1	0	0	1	0	0	1	1	1	0	0	0	0	0	0	0	1	0	0
Lime1	362289	symbol	R. norvegicus	362289	R. norvegicus	Lime1	Lck interacting transmembrane adaptor 1	GO:0051279 regulation of release of sequestered calcium ion into cytosol;GO:0051209 release of sequestered calcium ion into cytosol;GO:0010522 regulation of calcium ion transport into cytosol	0	0	0	0	0	0	0	1	0	0	0	0	0	0	0	0	0	0	0	0
Gpd1	60666	symbol	R. norvegicus	60666	R. norvegicus	Gpd1	glycerol-3-phosphate dehydrogenase 1	GO:0006127 glycerophosphate shuttle;GO:0045821 positive regulation of glycolytic process;GO:0006116 NADH oxidation	0	0	0	0	0	0	0	0	0	0	0	0	1	0	0	0	0	0	0	0
Slitrk2	309349	symbol	R. norvegicus	309349	R. norvegicus	Slitrk2	SLIT and NTRK-like family, member 2	GO:1905606 regulation of presynapse assembly;GO:0099560 synaptic membrane adhesion;GO:0099174 regulation of presynapse organization	0	1	0	0	0	0	0	0	1	0	0	0	0	0	0	0	0	0	0	0
Sept3	56003	gene_synonym	R. norvegicus	56003	R. norvegicus	Septin3	septin 3	GO:0061640 cytoskeleton-dependent cytokinesis;GO:0000910 cytokinesis;GO:0051301 cell division	0	0	0	0	0	0	0	0	0	0	0	0	0	0	0	0	0	0	0	0
Icoslg	499415	symbol	R. norvegicus	499415	R. norvegicus	Icoslg	inducible T-cell co-stimulator ligand	GO:0045404 positive regulation of interleukin-4 biosynthetic process;GO:0045402 regulation of interleukin-4 biosynthetic process;GO:0042097 interleukin-4 biosynthetic process	0	0	0	0	0	0	0	0	0	0	0	0	0	0	0	0	0	0	0	0
Sspn	500364	symbol	R. norvegicus	500364	R. norvegicus	Sspn	sarcospan		0	0	0	0	0	0	0	0	0	0	0	0	0	0	0	0	0	0	0	0
Mecp2	29386	symbol	R. norvegicus	29386	R. norvegicus	Mecp2	methyl CpG binding protein 2	GO:1901956 positive regulation of retrograde dense core granule transport;GO:1901954 regulation of retrograde dense core granule transport;GO:1901953 positive regulation of anterograde dense core granule transport	1	0	0	0	0	1	1	0	1	0	0	0	1	1	0	0	0	1	1	0
Trim5	308906	symbol	R. norvegicus	308906	R. norvegicus	Trim5	tripartite motif-containing 5	GO:1902187 negative regulation of viral release from host cell;GO:0046597 negative regulation of viral entry into host cell;GO:1902186 regulation of viral release from host cell	0	0	0	0	0	0	0	0	0	0	0	0	0	0	0	0	0	0	0	0
Dhrsx	288525	symbol	R. norvegicus	288525	R. norvegicus	Dhrsx	dehydrogenase/reductase X-linked	GO:0010508 positive regulation of autophagy;GO:0010506 regulation of autophagy;GO:0031331 positive regulation of cellular catabolic process	0	0	0	0	0	0	0	0	0	0	0	0	0	0	0	0	0	0	0	0
Zcchc8	288661	symbol	R. norvegicus	288661	R. norvegicus	Zcchc8	zinc finger CCHC-type containing 8		0	0	0	0	0	0	0	0	0	0	0	0	0	0	0	0	0	0	0	0
Specc1	303208	symbol	R. norvegicus	303208	R. norvegicus	Specc1	sperm antigen with calponin homology and coiled-coil domains 1	GO:0030036 actin cytoskeleton organization;GO:0030029 actin filament-based process;GO:0007010 cytoskeleton organization	0	0	0	0	0	0	0	0	1	0	0	0	0	0	0	0	0	0	0	0
Arhgef40	361034	symbol	R. norvegicus	361034	R. norvegicus	Arhgef40	Rho guanine nucleotide exchange factor 40		0	0	0	0	0	0	0	0	0	0	0	0	0	0	0	0	0	0	0	0
Uap1l1	296560	symbol	R. norvegicus	296560	R. norvegicus	Uap1l1	UDP-N-acetylglucosamine pyrophosphorylase 1 like 1	GO:0006048 UDP-N-acetylglucosamine biosynthetic process;GO:0006047 UDP-N-acetylglucosamine metabolic process;GO:0046349 amino sugar biosynthetic process	0	0	0	0	0	0	0	0	0	0	0	0	0	0	0	0	0	0	0	0
Parp9	303905	symbol	R. norvegicus	303905	R. norvegicus	Parp9	poly (ADP-ribose) polymerase family, member 9	GO:0060335 positive regulation of interferon-gamma-mediated signaling pathway;GO:2001034 positive regulation of double-strand break repair via nonhomologous end joining;GO:0060332 positive regulation of response to interferon-gamma	0	0	0	0	0	0	0	1	0	0	0	0	0	0	0	0	0	0	0	0
Dennd2a	312257	symbol	R. norvegicus	312257	R. norvegicus	Dennd2a	DENN domain containing 2A	GO:0042147 retrograde transport, endosome to Golgi;GO:0016482 cytosolic transport;GO:0016197 endosomal transport	0	0	0	0	0	0	0	0	0	0	0	0	0	0	0	0	0	0	0	0
Cdc42ep4	303653	symbol	R. norvegicus	303653	R. norvegicus	Cdc42ep4	CDC42 effector protein 4	GO:0031274 positive regulation of pseudopodium assembly;GO:0031272 regulation of pseudopodium assembly;GO:0031269 pseudopodium assembly	0	0	0	0	0	0	0	0	1	0	0	0	0	0	0	0	0	0	0	0
Spout1	499770	symbol	R. norvegicus	499770	R. norvegicus	Spout1	SPOUT domain containing methyltransferase 1	GO:0051661 maintenance of centrosome location;GO:0035196 production of miRNAs involved in gene silencing by miRNA;GO:0051657 maintenance of organelle location	0	0	0	0	0	0	0	0	0	0	0	0	0	0	0	0	0	0	0	0
Hus1	498411	symbol	R. norvegicus	498411	R. norvegicus	Hus1	HUS1 checkpoint clamp component	GO:0033314 mitotic DNA replication checkpoint;GO:0044778 meiotic DNA integrity checkpoint;GO:0031573 intra-S DNA damage checkpoint	0	0	0	0	0	0	0	0	0	0	0	0	0	0	0	0	0	0	0	0
Akap17a	288526	symbol	R. norvegicus	288526	R. norvegicus	Akap17a	A-kinase anchoring protein 17A	GO:0043484 regulation of RNA splicing;GO:0008380 RNA splicing;GO:0006396 RNA processing	0	0	0	0	0	0	0	0	0	0	0	0	0	0	0	0	0	0	0	0
Mtmr11	689613	symbol	R. norvegicus	689613	R. norvegicus	Mtmr11	myotubularin related protein 11		0	0	0	0	0	0	0	0	0	0	0	0	0	0	0	0	0	0	0	0
Adgrl4	64124	symbol	R. norvegicus	64124	R. norvegicus	Adgrl4	adhesion G protein-coupled receptor L4	GO:0007189 adenylate cyclase-activating G protein-coupled receptor signaling pathway;GO:0019933 cAMP-mediated signaling;GO:0007188 adenylate cyclase-modulating G protein-coupled receptor signaling pathway	0	0	0	0	0	0	0	0	0	0	0	0	0	0	0	0	0	0	0	0
Hbegf	25433	symbol	R. norvegicus	25433	R. norvegicus	Hbegf	heparin-binding EGF-like growth factor	GO:0051545 negative regulation of elastin biosynthetic process;GO:0051543 regulation of elastin biosynthetic process;GO:0035313 wound healing, spreading of epidermal cells	0	0	0	0	1	1	0	1	0	1	0	0	0	0	0	0	0	1	0	1
Ccnl2	298686	symbol	R. norvegicus	298686	R. norvegicus	Ccnl2	cyclin L2	GO:0000079 regulation of cyclin-dependent protein serine/threonine kinase activity;GO:1904029 regulation of cyclin-dependent protein kinase activity;GO:0071900 regulation of protein serine/threonine kinase activity	0	0	0	0	0	0	0	1	0	0	0	0	0	0	0	0	0	0	0	0
Shpk	287479	symbol	R. norvegicus	287479	R. norvegicus	Shpk	sedoheptulokinase	GO:0009052 pentose-phosphate shunt, non-oxidative branch;GO:0035963 cellular response to interleukin-13;GO:0035962 response to interleukin-13	0	1	0	0	0	0	0	0	0	0	0	0	0	0	0	0	0	0	0	0
Cndp1	307212	symbol	R. norvegicus	307212	R. norvegicus	Cndp1	carnosine dipeptidase 1	GO:0032268 regulation of cellular protein metabolic process;GO:0006508 proteolysis;GO:0051246 regulation of protein metabolic process	0	0	0	0	0	0	0	0	0	0	0	0	0	0	0	0	0	0	0	0
Prrc1	291444	symbol	R. norvegicus	291444	R. norvegicus	Prrc1	proline-rich coiled-coil 1	GO:0034199 activation of protein kinase A activity;GO:0032147 activation of protein kinase activity;GO:0045860 positive regulation of protein kinase activity	0	0	0	0	0	0	0	1	0	0	0	0	0	0	0	0	0	0	0	0
Csf1	78965	symbol	R. norvegicus	78965	R. norvegicus	Csf1	colony stimulating factor 1	GO:1902228 positive regulation of macrophage colony-stimulating factor signaling pathway;GO:1904141 positive regulation of microglial cell migration;GO:1903974 positive regulation of cellular response to macrophage colony-stimulating factor stimulus	0	1	1	0	0	1	0	1	0	1	0	0	0	0	0	0	1	0	1	1
Tgfa	24827	symbol	R. norvegicus	24827	R. norvegicus	Tgfa	transforming growth factor alpha	GO:0045741 positive regulation of epidermal growth factor-activated receptor activity;GO:0072574 hepatocyte proliferation;GO:0007176 regulation of epidermal growth factor-activated receptor activity	1	0	0	0	1	0	0	1	0	0	0	0	0	0	0	0	0	0	0	1
S1pr3	306792	symbol	R. norvegicus	306792	R. norvegicus	S1pr3	sphingosine-1-phosphate receptor 3	GO:1903141 negative regulation of establishment of endothelial barrier;GO:1901551 negative regulation of endothelial cell development;GO:1903140 regulation of establishment of endothelial barrier	0	0	0	0	0	0	0	0	0	0	0	1	0	0	0	0	0	0	0	0
P4ha2	360526	symbol	R. norvegicus	360526	R. norvegicus	P4ha2	prolyl 4-hydroxylase subunit alpha 2	GO:0018401 peptidyl-proline hydroxylation to 4-hydroxy-L-proline;GO:0019471 4-hydroxyproline metabolic process;GO:0019511 peptidyl-proline hydroxylation	0	0	0	0	0	0	0	0	0	0	1	0	0	0	0	0	0	0	0	0
Phf13	313742	symbol	R. norvegicus	313742	R. norvegicus	Phf13	PHD finger protein 13	GO:0007076 mitotic chromosome condensation;GO:0030261 chromosome condensation;GO:0000070 mitotic sister chromatid segregation	0	0	0	0	0	0	0	0	0	0	0	0	0	0	0	0	0	0	0	0
Nhlrc2	307986	symbol	R. norvegicus	307986	R. norvegicus	Nhlrc2	NHL repeat containing 2	GO:0045454 cell redox homeostasis;GO:0019725 cellular homeostasis;GO:0042592 homeostatic process	0	0	0	0	0	0	0	0	0	0	0	0	0	0	0	0	0	0	0	0
Zfp319	291849	symbol	R. norvegicus	291849	R. norvegicus	Zfp319	zinc finger protein 319	GO:0006355 regulation of transcription, DNA-templated;GO:1903506 regulation of nucleic acid-templated transcription;GO:0006351 transcription, DNA-templated	0	0	0	0	0	0	0	0	0	0	0	0	0	0	0	0	0	0	0	0
Foxp4	363185	symbol	R. norvegicus	363185	R. norvegicus	Foxp4	forkhead box P4	GO:1901250 negative regulation of lung goblet cell differentiation;GO:1901249 regulation of lung goblet cell differentiation;GO:0060480 lung goblet cell differentiation	0	0	0	0	0	1	1	0	0	0	0	1	0	0	0	0	0	0	0	0
Hspa2	60460	symbol	R. norvegicus	60460	R. norvegicus	Hspa2	heat shock protein family A (Hsp70) member 2	GO:1901896 positive regulation of calcium-transporting ATPase activity;GO:1901894 regulation of calcium-transporting ATPase activity;GO:1901021 positive regulation of calcium ion transmembrane transporter activity	0	0	0	0	0	0	0	0	0	0	0	0	0	0	0	0	0	0	0	0
Igsf11	303926	symbol	R. norvegicus	303926	R. norvegicus	Igsf11	immunoglobulin superfamily, member 11	GO:0061885 positive regulation of mini excitatory postsynaptic potential;GO:0061884 regulation of mini excitatory postsynaptic potential;GO:0098816 mini excitatory postsynaptic potential	0	1	0	0	0	0	0	0	0	0	0	0	0	1	0	0	0	0	0	0
Itpr3	25679	symbol	R. norvegicus	25679	R. norvegicus	Itpr3	inositol 1,4,5-trisphosphate receptor, type 3	GO:0051209 release of sequestered calcium ion into cytosol;GO:0050917 sensory perception of umami taste;GO:0097553 calcium ion transmembrane import into cytosol	0	0	0	0	0	0	0	0	0	0	0	0	1	0	0	0	0	0	0	0
Tgfbr3	29610	symbol	R. norvegicus	29610	R. norvegicus	Tgfbr3	transforming growth factor beta receptor 3	GO:0060939 epicardium-derived cardiac fibroblast cell development;GO:0003150 muscular septum morphogenesis;GO:0003223 ventricular compact myocardium morphogenesis	1	0	1	0	0	1	1	0	0	0	0	0	0	0	1	1	0	0	0	0
Sfi1	305467	symbol	R. norvegicus	305467	R. norvegicus	Sfi1	SFI1 centrin binding protein	GO:0010923 negative regulation of phosphatase activity;GO:0035305 negative regulation of dephosphorylation;GO:0010921 regulation of phosphatase activity	0	0	0	0	0	0	0	0	0	0	0	0	0	0	0	0	0	0	0	0
Sdc4	24771	symbol	R. norvegicus	24771	R. norvegicus	Sdc4	syndecan 4	GO:1904829 regulation of aortic smooth muscle cell differentiation;GO:1903553 positive regulation of extracellular exosome assembly;GO:0035887 aortic smooth muscle cell differentiation	1	1	0	1	1	1	1	1	1	0	1	0	0	0	0	0	0	0	0	1
Tjp2	115769	symbol	R. norvegicus	115769	R. norvegicus	Tjp2	tight junction protein 2	GO:2001205 negative regulation of osteoclast development;GO:2001204 regulation of osteoclast development;GO:0071847 TNFSF11-mediated signaling pathway	0	1	0	0	0	0	0	0	0	0	0	1	0	0	0	0	1	0	0	0
Parp14	303903	symbol	R. norvegicus	303903	R. norvegicus	Parp14	poly (ADP-ribose) polymerase family, member 14	GO:1902216 positive regulation of interleukin-4-mediated signaling pathway;GO:1902214 regulation of interleukin-4-mediated signaling pathway;GO:0060336 negative regulation of interferon-gamma-mediated signaling pathway	0	0	0	0	0	0	0	1	0	0	0	0	0	0	0	0	0	0	0	0
Pmepa1	311676	symbol	R. norvegicus	311676	R. norvegicus	Pmepa1	prostate transmembrane protein, androgen induced 1	GO:0010991 negative regulation of SMAD protein complex assembly;GO:0010990 regulation of SMAD protein complex assembly;GO:0060394 negative regulation of pathway-restricted SMAD protein phosphorylation	0	0	0	0	0	0	0	0	0	0	0	0	0	0	0	1	0	0	0	0
Yap1	363014	symbol	R. norvegicus	363014	R. norvegicus	Yap1	Yes1 associated transcriptional regulator	GO:0072307 regulation of metanephric nephron tubule epithelial cell differentiation;GO:0072257 metanephric nephron tubule epithelial cell differentiation;GO:0072182 regulation of nephron tubule epithelial cell differentiation	1	0	0	0	1	1	1	0	0	0	0	1	1	1	1	0	0	1	0	1
Cacfd1	296599	symbol	R. norvegicus	296599	R. norvegicus	Cacfd1	calcium channel flower domain containing 1	GO:0016192 vesicle-mediated transport;GO:0006810 transport;GO:0051234 establishment of localization	0	0	0	0	0	0	0	0	0	0	0	0	0	0	0	0	0	0	0	0
Pdlim4	24915	symbol	R. norvegicus	24915	R. norvegicus	Pdlim4	PDZ and LIM domain 4	GO:0051496 positive regulation of stress fiber assembly;GO:0098976 excitatory chemical synaptic transmission;GO:0051492 regulation of stress fiber assembly	0	0	0	0	0	0	1	0	1	0	0	0	0	0	0	0	0	0	0	0
Cables1	307585	symbol	R. norvegicus	307585	R. norvegicus	Cables1	Cdk5 and Abl enzyme substrate 1	GO:0051726 regulation of cell cycle;GO:0007399 nervous system development;GO:0007049 cell cycle	0	0	0	0	0	0	0	0	0	0	0	0	0	0	0	0	0	0	0	0
Fstl3	114031	symbol	R. norvegicus	114031	R. norvegicus	Fstl3	follistatin like 3	GO:0045671 negative regulation of osteoclast differentiation;GO:0032926 negative regulation of activin receptor signaling pathway;GO:0002762 negative regulation of myeloid leukocyte differentiation	0	1	1	0	0	1	0	0	0	0	0	0	0	0	0	1	0	0	0	0
Pex6	117265	symbol	R. norvegicus	117265	R. norvegicus	Pex6	peroxisomal biogenesis factor 6	GO:0016561 protein import into peroxisome matrix, translocation;GO:0016558 protein import into peroxisome matrix;GO:0006625 protein targeting to peroxisome	0	0	0	0	0	0	0	0	0	0	0	0	0	0	0	0	0	0	0	0
Ppp1r1b	360616	symbol	R. norvegicus	360616	R. norvegicus	Ppp1r1b	protein phosphatase 1, regulatory (inhibitor) subunit 1B	GO:0007621 negative regulation of female receptivity;GO:0043987 histone H3-S10 phosphorylation;GO:0045924 regulation of female receptivity	0	0	0	0	0	0	0	0	0	0	0	0	0	0	0	0	0	0	0	0
Maml1	303101	symbol	R. norvegicus	303101	R. norvegicus	Maml1	mastermind-like transcriptional coactivator 1	GO:0060928 atrioventricular node cell development;GO:0060922 atrioventricular node cell differentiation;GO:0060926 cardiac pacemaker cell development	0	0	0	0	0	0	1	0	0	0	0	0	0	0	1	0	0	0	0	0
Hspa5	25617	symbol	R. norvegicus	25617	R. norvegicus	Hspa5	heat shock protein family A (Hsp70) member 5	GO:0021589 cerebellum structural organization;GO:1903895 negative regulation of IRE1-mediated unfolded protein response;GO:0021577 hindbrain structural organization	0	0	0	0	0	0	0	0	0	0	0	0	1	0	0	1	0	0	0	0
Ctbp2	81717	symbol	R. norvegicus	81717	R. norvegicus	Ctbp2	C-terminal binding protein 2	GO:0048386 positive regulation of retinoic acid receptor signaling pathway;GO:0016081 synaptic vesicle docking;GO:0048790 maintenance of presynaptic active zone structure	0	0	0	0	0	0	0	0	0	0	0	0	1	0	0	0	0	0	0	0
Fzd4	64558	symbol	R. norvegicus	64558	R. norvegicus	Fzd4	frizzled class receptor 4	GO:0061301 cerebellum vasculature morphogenesis;GO:0061304 retinal blood vessel morphogenesis;GO:0150012 positive regulation of neuron projection arborization	1	1	0	0	0	0	0	1	0	0	0	0	0	1	0	1	0	0	0	0
Ncmap	689826	symbol	R. norvegicus	689826	R. norvegicus	Ncmap	noncompact myelin associated protein	GO:0032290 peripheral nervous system myelin formation;GO:0031643 positive regulation of myelination;GO:0022011 myelination in peripheral nervous system	0	0	0	0	0	0	0	0	0	0	0	0	0	0	0	0	0	0	1	0
Bod1	287173	symbol	R. norvegicus	287173	R. norvegicus	Bod1	biorientation of chromosomes in cell division 1	GO:1990758 mitotic sister chromatid biorientation;GO:0071962 mitotic sister chromatid cohesion, centromeric;GO:0051315 attachment of mitotic spindle microtubules to kinetochore	0	0	0	0	0	0	0	0	0	0	0	0	0	0	0	0	0	0	0	0
Col8a2	313592	symbol	R. norvegicus	313592	R. norvegicus	Col8a2	collagen type VIII alpha 2 chain	GO:0048593 camera-type eye morphogenesis;GO:0048592 eye morphogenesis;GO:0043010 camera-type eye development	0	0	0	1	0	0	0	0	0	0	1	0	0	0	0	0	0	0	0	0
Cldn5	65131	symbol	R. norvegicus	65131	R. norvegicus	Cldn5	claudin 5	GO:1903142 positive regulation of establishment of endothelial barrier;GO:1903348 positive regulation of bicellular tight junction assembly;GO:1901552 positive regulation of endothelial cell development	1	1	0	0	0	0	0	0	1	0	0	1	0	0	0	1	0	1	1	0
Alpl	25586	symbol	R. norvegicus	25586	R. norvegicus	Alpl	alkaline phosphatase, biomineralization associated	GO:0071529 cementum mineralization;GO:0001958 endochondral ossification;GO:0033280 response to vitamin D	0	0	1	0	0	0	0	0	0	0	0	0	1	0	0	0	1	0	0	0
Hsp90b1	362862	symbol	R. norvegicus	362862	R. norvegicus	Hsp90b1	heat shock protein 90 beta family member 1	GO:0031247 actin rod assembly;GO:0071318 cellular response to ATP;GO:0030970 retrograde protein transport, ER to cytosol	0	0	0	0	0	0	0	0	1	0	0	0	1	0	0	0	0	0	0	1
Swap70	293410	symbol	R. norvegicus	293410	R. norvegicus	Swap70	switching B-cell complex subunit SWAP70	GO:0060754 positive regulation of mast cell chemotaxis;GO:0033633 negative regulation of cell-cell adhesion mediated by integrin;GO:1902309 negative regulation of peptidyl-serine dephosphorylation	0	1	0	0	0	0	0	0	1	1	0	0	0	0	0	0	0	0	0	0
S100a16	361991	symbol	R. norvegicus	361991	R. norvegicus	S100a16	S100 calcium binding protein A16	GO:0051592 response to calcium ion;GO:0010038 response to metal ion;GO:0010035 response to inorganic substance	0	0	0	0	0	0	0	0	0	0	0	0	0	0	0	0	0	0	0	0
Litaf	65161	symbol	R. norvegicus	65161	R. norvegicus	Litaf	lipopolysaccharide-induced TNF factor	GO:1901223 negative regulation of NIK/NF-kappaB signaling;GO:0071222 cellular response to lipopolysaccharide;GO:0043123 positive regulation of I-kappaB kinase/NF-kappaB signaling	0	0	0	0	0	0	0	0	0	0	0	0	0	0	0	0	0	0	0	0
Sntb1	299940	symbol	R. norvegicus	299940	R. norvegicus	Sntb1	syntrophin, beta 1		0	0	0	0	0	0	0	0	0	0	0	0	0	0	0	0	0	0	0	0
Lama2	309368	symbol	R. norvegicus	309368	R. norvegicus	Lama2	laminin subunit alpha 2	GO:0032224 positive regulation of synaptic transmission, cholinergic;GO:0032222 regulation of synaptic transmission, cholinergic;GO:0014037 Schwann cell differentiation	0	1	0	0	0	0	0	0	0	1	0	0	0	0	0	0	0	0	1	1
Tcf4	84382	symbol	R. norvegicus	84382	R. norvegicus	Tcf4	transcription factor 4	GO:1900746 regulation of vascular endothelial growth factor signaling pathway;GO:1902547 regulation of cellular response to vascular endothelial growth factor stimulus;GO:0016525 negative regulation of angiogenesis	1	0	0	0	0	0	0	1	0	0	0	0	0	0	0	1	0	0	0	0
Lmbr1l	300215	symbol	R. norvegicus	300215	R. norvegicus	Lmbr1l	limb development membrane protein 1-like	GO:0070231 T cell apoptotic process;GO:0060218 hematopoietic stem cell differentiation;GO:0090090 negative regulation of canonical Wnt signaling pathway	0	1	0	0	0	0	0	0	0	0	0	0	0	1	0	0	0	0	0	0
Papln	314297	symbol	R. norvegicus	314297	R. norvegicus	Papln	papilin, proteoglycan-like sulfated glycoprotein	GO:0010951 negative regulation of endopeptidase activity;GO:0010466 negative regulation of peptidase activity;GO:0045861 negative regulation of proteolysis	0	0	0	0	0	0	0	0	0	0	0	0	0	0	0	0	0	0	0	0
Col24a1	499723	symbol	R. norvegicus	499723	R. norvegicus	Col24a1	collagen type XXIV alpha 1 chain	GO:0030903 notochord development;GO:0030199 collagen fibril organization;GO:0002244 hematopoietic progenitor cell differentiation	0	0	0	1	0	1	0	0	1	0	1	0	0	0	0	0	1	0	0	0
Grhpr	680021	symbol	R. norvegicus	680021	R. norvegicus	Grhpr	glyoxylate and hydroxypyruvate reductase	GO:0046487 glyoxylate metabolic process;GO:0007588 excretion;GO:0043648 dicarboxylic acid metabolic process	0	0	0	0	0	0	0	0	0	0	0	0	0	0	0	0	0	0	0	0
St3gal4	363040	symbol	R. norvegicus	363040	R. norvegicus	St3gal4	ST3 beta-galactoside alpha-2,3-sialyltransferase 4	GO:1990743 protein sialylation;GO:0030259 lipid glycosylation;GO:0097503 sialylation	0	0	0	0	0	0	0	0	0	0	0	0	0	0	0	0	0	0	0	0
Kmt5c	308345	symbol	R. norvegicus	308345	R. norvegicus	Kmt5c	lysine methyltransferase 5C	GO:0045830 positive regulation of isotype switching;GO:0045191 regulation of isotype switching;GO:0034773 histone H4-K20 trimethylation	0	1	0	0	0	0	0	0	0	0	0	0	0	0	0	0	0	0	0	0
Spred1	296072	symbol	R. norvegicus	296072	R. norvegicus	Spred1	sprouty-related, EVH1 domain containing 1	GO:0090051 negative regulation of cell migration involved in sprouting angiogenesis;GO:0060979 vasculogenesis involved in coronary vascular morphogenesis;GO:0000188 inactivation of MAPK activity	1	0	0	0	0	0	1	1	0	0	0	0	0	0	0	0	0	0	0	1
Stk35	311419	symbol	R. norvegicus	311419	R. norvegicus	Stk35	serine/threonine kinase 35	GO:0006468 protein phosphorylation;GO:0016310 phosphorylation;GO:0006796 phosphate-containing compound metabolic process	0	0	0	0	0	0	0	0	0	0	0	0	0	0	0	0	0	0	0	0
Arhgap19	679082	symbol	R. norvegicus	679082	R. norvegicus	Arhgap19	Rho GTPase activating protein 19	GO:0043547 positive regulation of GTPase activity;GO:0051056 regulation of small GTPase mediated signal transduction;GO:0043087 regulation of GTPase activity	0	0	0	0	0	0	0	0	0	0	0	0	0	0	0	0	0	0	0	0
Clic4	83718	symbol	R. norvegicus	83718	R. norvegicus	Clic4	chloride intracellular channel 4	GO:0061299 retina vasculature morphogenesis in camera-type eye;GO:0007035 vacuolar acidification;GO:0001886 endothelial cell morphogenesis	1	0	0	0	0	1	0	0	0	0	0	1	0	0	0	0	0	0	0	0
Frmd6	257646	symbol	R. norvegicus	257646	R. norvegicus	Frmd6	FERM domain containing 6	GO:0003383 apical constriction;GO:0003382 epithelial cell morphogenesis;GO:0070252 actin-mediated cell contraction	0	0	0	0	0	0	0	0	1	0	0	1	0	0	0	0	0	0	0	0
Nfib	29227	symbol	R. norvegicus	29227	R. norvegicus	Nfib	nuclear factor I/B	GO:2000795 negative regulation of epithelial cell proliferation involved in lung morphogenesis;GO:2000791 negative regulation of mesenchymal cell proliferation involved in lung development;GO:0021960 anterior commissure morphogenesis	0	0	0	0	0	0	0	0	0	1	0	1	0	0	0	0	1	0	1	0
Filip1l	304020	symbol	R. norvegicus	304020	R. norvegicus	Filip1l	filamin A interacting protein 1-like		0	0	0	0	0	0	0	0	0	0	0	0	0	0	0	0	0	0	0	0
Egr2	114090	symbol	R. norvegicus	114090	R. norvegicus	Egr2	early growth response 2	GO:0021666 rhombomere 5 formation;GO:0021660 rhombomere 3 formation;GO:0021664 rhombomere 5 morphogenesis	0	0	1	0	0	1	1	0	0	1	0	0	0	0	0	0	0	0	1	1
Kdr	25589	symbol	R. norvegicus	25589	R. norvegicus	Kdr	kinase insert domain receptor	GO:0038033 positive regulation of endothelial cell chemotaxis by VEGF-activated vascular endothelial growth factor receptor signaling pathway;GO:0048170 positive regulation of long-term neuronal synaptic plasticity;GO:0090050 positive regulation of cell migration involved in sprouting angiogenesis	1	1	0	0	0	1	1	1	1	1	1	1	0	0	0	1	1	1	0	1
Tmpo	25359	symbol	R. norvegicus	25359	R. norvegicus	Tmpo	thymopoietin	GO:0031468 nuclear envelope reassembly;GO:0006998 nuclear envelope organization;GO:0006997 nucleus organization	0	0	0	0	0	0	0	0	0	0	0	0	0	0	0	0	0	0	0	0
Rhobtb1	309722	symbol	R. norvegicus	309722	R. norvegicus	Rhobtb1	Rho-related BTB domain containing 1	GO:0030950 establishment or maintenance of actin cytoskeleton polarity;GO:0030952 establishment or maintenance of cytoskeleton polarity;GO:0051017 actin filament bundle assembly	0	0	0	0	0	0	0	0	1	0	0	0	0	0	0	0	0	0	0	0
RGD1563354	311592	symbol	R. norvegicus	311592	R. norvegicus	RGD1563354	similar to hypothetical protein D630003M21		0	0	0	0	0	0	0	0	0	0	0	0	0	0	0	0	0	0	0	0
Slc26a6	301010	symbol	R. norvegicus	301010	R. norvegicus	Slc26a6	solute carrier family 26 member 6	GO:2001150 positive regulation of dipeptide transmembrane transport;GO:2000880 positive regulation of dipeptide transport;GO:2001148 regulation of dipeptide transmembrane transport	0	0	0	0	0	0	0	0	0	0	0	0	1	0	0	0	0	0	0	0
Efhd1	501181	symbol	R. norvegicus	501181	R. norvegicus	Efhd1	EF-hand domain family, member D1	GO:1900069 regulation of cellular hyperosmotic salinity response;GO:0071475 cellular hyperosmotic salinity response;GO:0106049 regulation of cellular response to osmotic stress	0	0	0	0	0	0	0	0	0	0	0	0	0	0	0	0	0	0	0	0
Rgcc	117183	symbol	R. norvegicus	117183	R. norvegicus	Rgcc	regulator of cell cycle	GO:0003331 positive regulation of extracellular matrix constituent secretion;GO:1901203 positive regulation of extracellular matrix assembly;GO:0090272 negative regulation of fibroblast growth factor production	1	1	0	1	0	0	0	1	1	0	0	0	0	0	0	0	0	0	0	0
Lhfpl2	294643	symbol	R. norvegicus	294643	R. norvegicus	Lhfpl2	LHFPL tetraspan subfamily member 2	GO:1905516 positive regulation of fertilization;GO:0080154 regulation of fertilization;GO:0046545 development of primary female sexual characteristics	0	0	0	0	0	0	0	0	0	0	0	0	0	0	0	0	0	0	0	0
Srgn	56782	symbol	R. norvegicus	56782	R. norvegicus	Srgn	serglycin	GO:0033382 maintenance of granzyme B location in T cell secretory granule;GO:0033379 maintenance of protease location in T cell secretory granule;GO:0033380 granzyme B localization to T cell secretory granule	0	0	1	0	0	0	0	0	0	0	0	0	0	0	0	0	0	0	0	0
Ccnd1	58919	symbol	R. norvegicus	58919	R. norvegicus	Ccnd1	cyclin D1	GO:0033601 positive regulation of mammary gland epithelial cell proliferation;GO:0031571 mitotic G1 DNA damage checkpoint;GO:0033327 Leydig cell differentiation	0	0	0	0	1	0	0	1	0	0	0	1	1	1	0	0	0	0	0	1
Pear1	295293	symbol	R. norvegicus	295293	R. norvegicus	Pear1	platelet endothelial aggregation receptor 1	GO:0043654 recognition of apoptotic cell;GO:0070527 platelet aggregation;GO:0045746 negative regulation of Notch signaling pathway	0	1	0	0	1	0	0	0	0	0	0	0	0	0	0	0	0	0	0	0
Slc26a2	117267	symbol	R. norvegicus	117267	R. norvegicus	Slc26a2	solute carrier family 26 member 2	GO:0019532 oxalate transport;GO:1902358 sulfate transmembrane transport;GO:0008272 sulfate transport	0	0	1	0	0	0	0	0	0	0	0	0	0	0	0	0	0	0	0	0
Tek	89804	symbol	R. norvegicus	89804	R. norvegicus	Tek	TEK receptor tyrosine kinase	GO:0002741 positive regulation of cytokine secretion involved in immune response;GO:0051894 positive regulation of focal adhesion assembly;GO:0002739 regulation of cytokine secretion involved in immune response	1	1	1	0	0	1	1	1	1	0	0	0	0	0	1	0	1	0	0	1
RT1-Db1	294270	symbol	R. norvegicus	294270	R. norvegicus	RT1-Db1	RT1 class II, locus Db1	GO:0019886 antigen processing and presentation of exogenous peptide antigen via MHC class II;GO:0071548 response to dexamethasone;GO:0002495 antigen processing and presentation of peptide antigen via MHC class II	0	0	0	0	0	0	0	0	0	0	0	0	1	0	0	0	0	0	0	0
Pllp	64364	symbol	R. norvegicus	64364	R. norvegicus	Pllp	plasmolipin	GO:0042552 myelination;GO:0008366 axon ensheathment;GO:0007272 ensheathment of neurons	0	0	0	0	1	0	0	0	0	0	0	0	0	0	0	0	0	0	1	0
Stard8	312113	symbol	R. norvegicus	312113	R. norvegicus	Stard8	StAR-related lipid transfer domain containing 8	GO:0007165 signal transduction;GO:0023052 signaling;GO:0007154 cell communication	0	0	0	0	0	0	0	0	0	0	0	0	0	0	0	0	0	0	0	0
Ttyh2	287803	symbol	R. norvegicus	287803	R. norvegicus	Ttyh2	tweety family member 2	GO:1902476 chloride transmembrane transport;GO:0006821 chloride transport;GO:0098661 inorganic anion transmembrane transport	0	0	0	0	0	0	0	0	0	0	0	0	0	0	0	0	0	0	0	0
Tor1aip2	304881	symbol	R. norvegicus	304881	R. norvegicus	Tor1aip2	torsin 1A interacting protein 2	GO:0090435 protein localization to nuclear envelope;GO:0032781 positive regulation of ATPase activity;GO:0043462 regulation of ATPase activity	0	0	0	0	0	0	0	0	0	0	0	0	0	0	0	0	0	0	0	0
Gldn	315675	symbol	R. norvegicus	315675	R. norvegicus	Gldn	gliomedin	GO:0045162 clustering of voltage-gated sodium channels;GO:0045161 neuronal ion channel clustering;GO:0042551 neuron maturation	0	1	0	0	0	0	0	0	0	0	0	0	0	0	0	0	0	0	0	0
Josd2	292876	symbol	R. norvegicus	292876	R. norvegicus	Josd2	Josephin domain containing 2	GO:0016579 protein deubiquitination;GO:0070646 protein modification by small protein removal;GO:0070647 protein modification by small protein conjugation or removal	0	0	0	0	0	0	0	0	0	0	0	0	0	0	0	0	0	0	0	0
Zfp111	170849	symbol	R. norvegicus	170849	R. norvegicus	Zfp111	zinc finger protein 111	GO:0045892 negative regulation of transcription, DNA-templated;GO:1903507 negative regulation of nucleic acid-templated transcription;GO:1902679 negative regulation of RNA biosynthetic process	0	0	0	0	0	0	0	0	0	0	0	0	0	0	0	0	0	0	0	0
Cdh5	307618	symbol	R. norvegicus	307618	R. norvegicus	Cdh5	cadherin 5	GO:1903142 positive regulation of establishment of endothelial barrier;GO:1901552 positive regulation of endothelial cell development;GO:1903140 regulation of establishment of endothelial barrier	1	1	0	0	0	0	0	0	1	0	0	1	0	0	0	1	0	1	0	0
Fam210b	296408	symbol	R. norvegicus	296408	R. norvegicus	Fam210b	family with sequence similarity 210, member B	GO:0045648 positive regulation of erythrocyte differentiation;GO:0045646 regulation of erythrocyte differentiation;GO:0045639 positive regulation of myeloid cell differentiation	0	0	0	0	0	0	0	0	0	0	0	0	1	0	0	0	0	0	0	0
Cpt1b	25756	symbol	R. norvegicus	25756	R. norvegicus	Cpt1b	carnitine palmitoyltransferase 1B	GO:0015909 long-chain fatty acid transport;GO:0009437 carnitine metabolic process;GO:0006635 fatty acid beta-oxidation	0	0	0	0	0	0	0	0	0	0	0	0	0	0	0	0	0	0	0	0
Pdgfrb	24629	symbol	R. norvegicus	24629	R. norvegicus	Pdgfrb	platelet derived growth factor receptor beta	GO:0035793 positive regulation of metanephric mesenchymal cell migration by platelet-derived growth factor receptor-beta signaling pathway;GO:0072277 metanephric glomerular capillary formation;GO:0072262 metanephric glomerular mesangial cell proliferation involved in metanephros development	1	1	0	0	1	1	1	1	1	1	1	0	0	0	0	1	1	0	0	1
Nod1	500133	symbol	R. norvegicus	500133	R. norvegicus	Nod1	nucleotide-binding oligomerization domain containing 1	GO:1904417 positive regulation of xenophagy;GO:1904415 regulation of xenophagy;GO:0002606 positive regulation of dendritic cell antigen processing and presentation	0	0	0	0	0	0	0	0	0	0	0	0	0	0	0	0	0	0	0	0
Slc35e2b	313765	symbol	R. norvegicus	313765	R. norvegicus	Slc35e2b	solute carrier family 35, member E2B	GO:0001835 blastocyst hatching;GO:0035188 hatching;GO:0001824 blastocyst development	0	0	0	0	0	0	0	0	0	0	0	0	0	0	0	0	0	0	0	0
Tmem204	287129	symbol	R. norvegicus	287129	R. norvegicus	Tmem204	transmembrane protein 204	GO:0030947 regulation of vascular endothelial growth factor receptor signaling pathway;GO:0001945 lymph vessel development;GO:0048010 vascular endothelial growth factor receptor signaling pathway	1	0	0	0	0	0	1	1	0	0	0	0	0	0	0	1	0	0	0	0
Ptpn13	498331	symbol	R. norvegicus	498331	R. norvegicus	Ptpn13	protein tyrosine phosphatase, non-receptor type 13	GO:0014066 regulation of phosphatidylinositol 3-kinase signaling;GO:0014065 phosphatidylinositol 3-kinase signaling;GO:0035335 peptidyl-tyrosine dephosphorylation	0	0	0	0	0	0	0	0	0	0	0	0	0	0	0	0	0	0	0	0
Hdac7	84582	symbol	R. norvegicus	84582	R. norvegicus	Hdac7	histone deacetylase 7	GO:0090050 positive regulation of cell migration involved in sprouting angiogenesis;GO:0090049 regulation of cell migration involved in sprouting angiogenesis;GO:1903672 positive regulation of sprouting angiogenesis	1	1	1	0	0	0	1	0	0	0	0	0	0	0	0	0	0	0	0	0
Znf740	685834	symbol	R. norvegicus	685834	R. norvegicus	Znf740	zinc finger protein 740	GO:0045944 positive regulation of transcription by RNA polymerase II;GO:0045893 positive regulation of transcription, DNA-templated;GO:1903508 positive regulation of nucleic acid-templated transcription	0	0	0	0	0	0	0	0	0	0	0	0	0	0	0	0	0	0	0	0
Ndor1	311799	symbol	R. norvegicus	311799	R. norvegicus	Ndor1	NADPH dependent diflavin oxidoreductase 1	GO:0036245 cellular response to menadione;GO:0016226 iron-sulfur cluster assembly;GO:0031163 metallo-sulfur cluster assembly	0	0	0	0	0	0	0	0	0	0	0	0	0	0	0	0	0	0	0	0
E4f1	681359	symbol	R. norvegicus	681359	R. norvegicus	E4f1	E4F transcription factor 1	GO:0009794 regulation of mitotic cell cycle, embryonic;GO:0045448 mitotic cell cycle, embryonic;GO:0045995 regulation of embryonic development	0	0	0	0	0	0	0	0	0	0	0	0	0	0	0	0	0	0	0	0
Zfyve21	362789	symbol	R. norvegicus	362789	R. norvegicus	Zfyve21	zinc finger FYVE-type containing 21		0	0	0	0	0	0	0	0	0	0	0	0	0	0	0	0	0	0	0	0
Cand2	192226	symbol	R. norvegicus	192226	R. norvegicus	Cand2	cullin-associated and neddylation-dissociated 2 (putative)	GO:0010265 SCF complex assembly;GO:0016567 protein ubiquitination;GO:0032446 protein modification by small protein conjugation	0	0	0	0	0	0	0	0	0	0	0	0	0	0	0	0	0	0	0	0
Emp2	360468	symbol	R. norvegicus	360468	R. norvegicus	Emp2	epithelial membrane protein 2	GO:0003093 regulation of glomerular filtration;GO:0070836 caveola assembly;GO:0001977 renal system process involved in regulation of blood volume	1	1	0	0	1	0	0	1	1	0	0	0	0	0	0	0	0	1	0	0
Adamts1	79252	symbol	R. norvegicus	79252	R. norvegicus	Adamts1	ADAM metallopeptidase with thrombospondin type 1 motif, 1	GO:1904754 positive regulation of vascular associated smooth muscle cell migration;GO:0001542 ovulation from ovarian follicle;GO:0071380 cellular response to prostaglandin E stimulus	1	0	0	0	0	1	1	0	0	0	0	0	1	0	1	0	0	0	0	0
Unc119b	288702	symbol	R. norvegicus	288702	R. norvegicus	Unc119b	unc-119 lipid binding chaperone B	GO:0042953 lipoprotein transport;GO:0044872 lipoprotein localization;GO:0060271 cilium assembly	0	0	0	0	0	0	0	0	0	0	0	0	0	0	0	0	0	0	0	0
Tjap1	316233	symbol	R. norvegicus	316233	R. norvegicus	Tjap1	tight junction associated protein 1	GO:0007030 Golgi organization;GO:0010256 endomembrane system organization;GO:0006996 organelle organization	0	0	0	0	0	0	0	0	0	0	0	0	0	0	0	0	0	0	0	0
Mif4gd	360659	symbol	R. norvegicus	360659	R. norvegicus	Mif4gd	MIF4G domain containing	GO:0006446 regulation of translational initiation;GO:0045727 positive regulation of translation;GO:0006413 translational initiation	0	0	0	0	0	0	0	0	0	0	0	0	0	0	0	0	0	0	0	0
Reln	24718	symbol	R. norvegicus	24718	R. norvegicus	Reln	reelin	GO:1902078 positive regulation of lateral motor column neuron migration;GO:1902076 regulation of lateral motor column neuron migration;GO:0021819 layer formation in cerebral cortex	0	0	0	0	1	1	0	1	0	1	0	0	1	1	0	0	0	0	1	1
Ryk	140585	symbol	R. norvegicus	140585	R. norvegicus	Ryk	receptor-like tyrosine kinase	GO:0036518 chemorepulsion of dopaminergic neuron axon;GO:0048843 negative regulation of axon extension involved in axon guidance;GO:1904938 planar cell polarity pathway involved in axon guidance	0	0	0	0	0	1	0	1	0	1	0	0	0	1	0	0	1	0	0	0
Casc1	297720	symbol	R. norvegicus	297720	R. norvegicus	Casc1	cancer susceptibility 1		0	0	0	0	0	0	0	0	0	0	0	0	0	0	0	0	0	0	0	0
Prelp	84400	symbol	R. norvegicus	84400	R. norvegicus	Prelp	proline and arginine rich end leucine rich repeat protein	GO:0007569 cell aging;GO:0007568 aging;GO:0048869 cellular developmental process	0	0	0	0	0	0	0	0	0	0	0	0	0	0	0	0	0	0	0	0
Mettl17	305845	symbol	R. norvegicus	305845	R. norvegicus	Mettl17	methyltransferase like 17	GO:0006412 translation;GO:0043043 peptide biosynthetic process;GO:0043604 amide biosynthetic process	0	0	0	0	0	0	0	0	0	0	0	0	0	0	0	0	0	0	0	0
Relb	100360982	symbol	R. norvegicus	100360982	R. norvegicus	Relb	RELB proto-oncogene, NF-kB subunit	GO:0045063 T-helper 1 cell differentiation;GO:0042093 T-helper cell differentiation;GO:0002294 CD4-positive, alpha-beta T cell differentiation involved in immune response	0	1	0	0	0	0	0	0	0	0	0	0	0	0	0	0	0	0	0	0
Syngr2	89815	symbol	R. norvegicus	89815	R. norvegicus	Syngr2	synaptogyrin 2	GO:0048499 synaptic vesicle membrane organization;GO:0006605 protein targeting;GO:0045055 regulated exocytosis	0	0	0	0	0	0	0	0	0	0	0	0	0	0	0	0	0	0	0	0
Tm4sf1	295061	symbol	R. norvegicus	295061	R. norvegicus	Tm4sf1	transmembrane 4 L six family member 1	GO:0001825 blastocyst formation;GO:0001824 blastocyst development;GO:0001701 in utero embryonic development	0	0	0	0	0	0	0	0	0	0	0	0	0	0	0	0	0	0	0	0
Sp110	301570	symbol	R. norvegicus	301570	R. norvegicus	Sp110	SP110 nuclear body protein	GO:0043065 positive regulation of apoptotic process;GO:0043068 positive regulation of programmed cell death;GO:0010942 positive regulation of cell death	0	0	0	0	0	0	0	0	0	0	0	0	0	0	0	0	0	0	0	0
Lrp6	312781	symbol	R. norvegicus	312781	R. norvegicus	Lrp6	LDL receptor related protein 6	GO:2000168 negative regulation of planar cell polarity pathway involved in neural tube closure;GO:2000167 regulation of planar cell polarity pathway involved in neural tube closure;GO:2000149 negative regulation of planar cell polarity pathway involved in ventricular septum morphogenesis	0	1	1	0	0	1	1	1	0	0	0	0	1	1	1	0	1	0	1	0
Prkd3	313834	symbol	R. norvegicus	313834	R. norvegicus	Prkd3	protein kinase D3	GO:0089700 protein kinase D signaling;GO:0006468 protein phosphorylation;GO:0016310 phosphorylation	0	0	0	0	0	0	0	0	0	0	0	0	0	0	0	0	0	0	0	0
Strn4	308392	symbol	R. norvegicus	308392	R. norvegicus	Strn4	striatin 4	GO:0008150 biological_process	0	0	0	0	0	0	0	0	0	0	0	0	0	0	0	0	0	0	0	0
Reck	313488	symbol	R. norvegicus	313488	R. norvegicus	Reck	reversion-inducing-cysteine-rich protein with kazal motifs	GO:1904684 negative regulation of metalloendopeptidase activity;GO:1905049 negative regulation of metallopeptidase activity;GO:0090210 regulation of establishment of blood-brain barrier	1	0	0	1	0	1	0	0	0	0	0	0	0	1	0	0	0	0	0	0
Usp54	408223	symbol	R. norvegicus	408223	R. norvegicus	Usp54	ubiquitin specific peptidase 54	GO:0016579 protein deubiquitination;GO:0070646 protein modification by small protein removal;GO:0070647 protein modification by small protein conjugation or removal	0	0	0	0	0	0	0	0	0	0	0	0	0	0	0	0	0	0	0	0
Marveld1	309375	symbol	R. norvegicus	309375	R. norvegicus	Marveld1	MARVEL domain containing 1		0	0	0	0	0	0	0	0	0	0	0	0	0	0	0	0	0	0	0	0
Scara5	305974	symbol	R. norvegicus	305974	R. norvegicus	Scara5	scavenger receptor class A, member 5	GO:0070207 protein homotrimerization;GO:0034755 iron ion transmembrane transport;GO:0006879 cellular iron ion homeostasis	0	0	0	0	0	0	0	0	0	0	0	0	0	0	0	0	0	0	0	0
Arrdc2	306344	symbol	R. norvegicus	306344	R. norvegicus	Arrdc2	arrestin domain containing 2		0	0	0	0	0	0	0	0	0	0	0	0	0	0	0	0	0	0	0	0
Gstt3	499422	symbol	R. norvegicus	499422	R. norvegicus	Gstt3	glutathione S-transferase, theta 3	GO:0006749 glutathione metabolic process;GO:0006575 cellular modified amino acid metabolic process;GO:0006790 sulfur compound metabolic process	0	0	0	0	0	0	0	0	0	0	0	0	0	0	0	0	0	0	0	0
Abat	81632	symbol	R. norvegicus	81632	R. norvegicus	Abat	4-aminobutyrate aminotransferase	GO:1904450 positive regulation of aspartate secretion;GO:1904448 regulation of aspartate secretion;GO:0014053 negative regulation of gamma-aminobutyric acid secretion	0	1	0	0	1	0	0	0	0	0	0	0	0	1	0	0	0	1	0	0
Fmnl3	300225	symbol	R. norvegicus	300225	R. norvegicus	Fmnl3	formin-like 3	GO:0030866 cortical actin cytoskeleton organization;GO:0008360 regulation of cell shape;GO:0030865 cortical cytoskeleton organization	0	0	0	0	0	0	0	0	1	0	0	0	0	0	0	0	0	0	0	0
F11r	116479	symbol	R. norvegicus	116479	R. norvegicus	F11r	F11 receptor	GO:1901731 positive regulation of platelet aggregation;GO:0035683 memory T cell extravasation;GO:1903142 positive regulation of establishment of endothelial barrier	0	1	0	0	1	0	0	0	1	1	1	1	0	0	0	0	0	1	0	0
Spry4	291610	symbol	R. norvegicus	291610	R. norvegicus	Spry4	sprouty RTK signaling antagonist 4	GO:0040037 negative regulation of fibroblast growth factor receptor signaling pathway;GO:0043407 negative regulation of MAP kinase activity;GO:0040036 regulation of fibroblast growth factor receptor signaling pathway	0	0	0	0	0	0	0	1	0	0	0	0	0	0	0	1	0	0	0	0
P4ha1	64475	symbol	R. norvegicus	64475	R. norvegicus	P4ha1	prolyl 4-hydroxylase subunit alpha 1	GO:0018401 peptidyl-proline hydroxylation to 4-hydroxy-L-proline;GO:0019471 4-hydroxyproline metabolic process;GO:0019511 peptidyl-proline hydroxylation	0	0	0	1	0	0	0	0	1	0	1	0	0	0	0	0	0	0	0	0
H2afv	685909	gene_synonym	R. norvegicus	685909	R. norvegicus	H2az2	H2A.Z variant histone 2	GO:0006342 chromatin silencing;GO:0045814 negative regulation of gene expression, epigenetic;GO:0045892 negative regulation of transcription, DNA-templated	0	0	0	0	0	0	0	0	0	0	0	0	0	0	0	0	0	0	0	0
Trim25	494338	symbol	R. norvegicus	494338	R. norvegicus	Trim25	tripartite motif-containing 25	GO:1902187 negative regulation of viral release from host cell;GO:0039529 RIG-I signaling pathway;GO:0046597 negative regulation of viral entry into host cell	0	0	0	0	0	0	0	0	0	0	0	0	1	0	0	0	0	0	0	0
Ada	24165	symbol	R. norvegicus	24165	R. norvegicus	Ada	adenosine deaminase	GO:0042323 negative regulation of circadian sleep/wake cycle, non-REM sleep;GO:0006157 deoxyadenosine catabolic process;GO:0060407 negative regulation of penile erection	0	1	0	0	1	1	0	0	0	1	0	0	0	0	0	0	0	1	0	0
Col4a1	290905	symbol	R. norvegicus	290905	R. norvegicus	Col4a1	collagen type IV alpha 1 chain	GO:0061304 retinal blood vessel morphogenesis;GO:0061299 retina vasculature morphogenesis in camera-type eye;GO:0061298 retina vasculature development in camera-type eye	1	0	0	1	0	1	0	1	0	0	1	1	0	0	0	0	0	0	0	1
Sorbs2	114901	symbol	R. norvegicus	114901	R. norvegicus	Sorbs2	sorbin and SH3 domain containing 2	GO:1904393 regulation of skeletal muscle acetylcholine-gated channel clustering;GO:0061049 cell growth involved in cardiac muscle cell development;GO:0071340 skeletal muscle acetylcholine-gated channel clustering	0	0	0	0	0	0	1	0	1	0	0	0	0	0	0	0	0	0	0	0
Ccnd3	25193	symbol	R. norvegicus	25193	R. norvegicus	Ccnd3	cyclin D3	GO:0030213 hyaluronan biosynthetic process;GO:0045737 positive regulation of cyclin-dependent protein serine/threonine kinase activity;GO:0046626 regulation of insulin receptor signaling pathway	0	1	0	0	0	0	0	1	0	0	0	0	0	0	0	0	0	0	0	1
Dact1	500666	symbol	R. norvegicus	500666	R. norvegicus	Dact1	dishevelled-binding antagonist of beta-catenin 1	GO:1904864 negative regulation of beta-catenin-TCF complex assembly;GO:1904863 regulation of beta-catenin-TCF complex assembly;GO:2000095 regulation of Wnt signaling pathway, planar cell polarity pathway	0	0	0	0	0	1	0	0	0	0	0	0	0	1	0	1	0	0	0	0
Foxc1	364706	symbol	R. norvegicus	364706	R. norvegicus	Foxc1	forkhead box C1	GO:1902257 negative regulation of apoptotic process involved in outflow tract morphogenesis;GO:1901491 negative regulation of lymphangiogenesis;GO:1902256 regulation of apoptotic process involved in outflow tract morphogenesis	1	0	1	1	0	1	1	1	1	0	0	1	0	0	1	1	1	1	0	0
Scamp2	65168	symbol	R. norvegicus	65168	R. norvegicus	Scamp2	secretory carrier membrane protein 2	GO:0006897 endocytosis;GO:0006886 intracellular protein transport;GO:0098657 import into cell	0	0	0	0	0	0	0	0	0	0	0	0	0	0	0	0	0	0	0	0
Zfp219	305848	symbol	R. norvegicus	305848	R. norvegicus	Zfp219	zinc finger protein 219	GO:0032332 positive regulation of chondrocyte differentiation;GO:0060174 limb bud formation;GO:0061036 positive regulation of cartilage development	0	0	0	0	0	0	0	0	0	0	0	0	0	0	0	0	1	0	0	0
Slc13a3	64846	symbol	R. norvegicus	64846	R. norvegicus	Slc13a3	solute carrier family 13 member 3	GO:0071422 succinate transmembrane transport;GO:0070778 L-aspartate transmembrane transport;GO:0015744 succinate transport	0	0	0	0	0	0	0	0	0	0	0	0	0	0	0	0	0	0	0	0
Myd88	301059	symbol	R. norvegicus	301059	R. norvegicus	Myd88	MYD88, innate immune signal transduction adaptor	GO:0002755 MyD88-dependent toll-like receptor signaling pathway;GO:0070935 3'-UTR-mediated mRNA stabilization;GO:2000338 regulation of chemokine (C-X-C motif) ligand 1 production	0	1	0	0	0	0	0	0	0	1	0	1	0	0	0	0	0	0	0	0
Ccdc80	64387	symbol	R. norvegicus	64387	R. norvegicus	Ccdc80	coiled-coil domain containing 80	GO:0010811 positive regulation of cell-substrate adhesion;GO:0010810 regulation of cell-substrate adhesion;GO:0045785 positive regulation of cell adhesion	0	1	0	1	0	0	0	0	0	0	0	0	0	0	0	0	0	0	0	0
Ddr2	685781	symbol	R. norvegicus	685781	R. norvegicus	Ddr2	discoidin domain receptor tyrosine kinase 2	GO:0090091 positive regulation of extracellular matrix disassembly;GO:0010763 positive regulation of fibroblast migration;GO:0010715 regulation of extracellular matrix disassembly	0	0	1	1	0	0	0	1	1	0	0	0	0	0	0	0	1	0	0	0
Slc12a4	29501	symbol	R. norvegicus	29501	R. norvegicus	Slc12a4	solute carrier family 12 member 4	GO:1990573 potassium ion import across plasma membrane;GO:0055064 chloride ion homeostasis;GO:0010107 potassium ion import	0	0	0	0	0	0	0	0	0	0	0	0	0	0	0	0	0	0	0	0
Mertk	65037	symbol	R. norvegicus	65037	R. norvegicus	Mertk	MER proto-oncogene, tyrosine kinase	GO:0097350 neutrophil clearance;GO:0060068 vagina development;GO:0001779 natural killer cell differentiation	0	1	0	0	1	0	0	1	0	0	0	0	0	0	0	0	0	0	0	0
Fzd2	64512	symbol	R. norvegicus	64512	R. norvegicus	Fzd2	frizzled class receptor 2	GO:0090179 planar cell polarity pathway involved in neural tube closure;GO:0090178 regulation of establishment of planar polarity involved in neural tube closure;GO:0090177 establishment of planar polarity involved in neural tube closure	0	0	0	0	0	1	1	0	0	0	0	1	1	1	1	1	0	0	0	0
Anks1a	309639	symbol	R. norvegicus	309639	R. norvegicus	Anks1a	ankyrin repeat and sterile alpha motif domain containing 1A	GO:1901187 regulation of ephrin receptor signaling pathway;GO:2000059 negative regulation of ubiquitin-dependent protein catabolic process;GO:0016322 neuron remodeling	0	0	0	0	0	0	0	1	0	0	0	0	0	0	0	0	0	0	0	0
Klhl18	316012	symbol	R. norvegicus	316012	R. norvegicus	Klhl18	kelch-like family member 18	GO:1901992 positive regulation of mitotic cell cycle phase transition;GO:1901989 positive regulation of cell cycle phase transition;GO:0045931 positive regulation of mitotic cell cycle	0	0	0	0	0	0	0	0	0	0	0	0	0	0	0	0	0	0	0	0
Lsr	64355	symbol	R. norvegicus	64355	R. norvegicus	Lsr	lipolysis stimulated lipoprotein receptor	GO:1904274 tricellular tight junction assembly;GO:0061833 protein localization to tricellular tight junction;GO:0061436 establishment of skin barrier	0	0	0	0	1	0	0	0	0	0	0	1	0	0	0	0	0	0	0	0
RGD1563986	312270	gene_synonym	R. norvegicus	312270	R. norvegicus	Dennd11	DENN domain containing 11		0	0	0	0	0	0	0	0	0	0	0	0	0	0	0	0	0	0	0	0
Nfatc1	100361818	symbol	R. norvegicus	100361818	R. norvegicus	Nfatc1	nuclear factor of activated T-cells 1	GO:0002337 B-1a B cell differentiation;GO:0060854 branching involved in lymph vessel morphogenesis;GO:0001923 B-1 B cell differentiation	1	1	1	0	0	1	1	0	0	0	0	0	0	0	1	0	0	0	0	0
Pard6b	362279	symbol	R. norvegicus	362279	R. norvegicus	Pard6b	par-6 family cell polarity regulator beta	GO:0007098 centrosome cycle;GO:0007043 cell-cell junction assembly;GO:0031023 microtubule organizing center organization	0	0	0	0	0	0	0	0	0	0	0	0	0	0	0	0	0	0	0	0
Ccdc9	684934	symbol	R. norvegicus	684934	R. norvegicus	Ccdc9	coiled-coil domain containing 9		0	0	0	0	0	0	0	0	0	0	0	0	0	0	0	0	0	0	0	0
Vsir	690899	symbol	R. norvegicus	690899	R. norvegicus	Vsir	V-set immunoregulatory receptor	GO:2000565 negative regulation of CD8-positive, alpha-beta T cell proliferation;GO:2000562 negative regulation of CD4-positive, alpha-beta T cell proliferation;GO:2001186 negative regulation of CD8-positive, alpha-beta T cell activation	0	1	0	0	0	0	0	0	0	0	0	0	0	0	0	1	0	0	0	0
Tcn2	64365	symbol	R. norvegicus	64365	R. norvegicus	Tcn2	transcobalamin 2	GO:0006824 cobalt ion transport;GO:0015889 cobalamin transport;GO:0051180 vitamin transport	0	0	0	0	0	0	0	0	0	0	0	0	0	0	0	0	0	0	0	0
Dock6	367039	symbol	R. norvegicus	367039	R. norvegicus	Dock6	dedicator of cytokinesis 6	GO:0007264 small GTPase mediated signal transduction;GO:0035556 intracellular signal transduction;GO:0007165 signal transduction	0	0	0	0	0	0	0	0	0	0	0	0	0	0	0	0	0	0	0	0
Asap3	684122	symbol	R. norvegicus	684122	R. norvegicus	Asap3	ArfGAP with SH3 domain, ankyrin repeat and PH domain 3	GO:0051492 regulation of stress fiber assembly;GO:0043149 stress fiber assembly;GO:0030038 contractile actin filament bundle assembly	0	0	0	0	0	0	0	0	1	0	0	0	0	0	0	0	0	0	0	0
Pbxip1	310644	symbol	R. norvegicus	310644	R. norvegicus	Pbxip1	PBX homeobox interacting protein 1	GO:2001106 regulation of Rho guanyl-nucleotide exchange factor activity;GO:1904475 regulation of Ras GTPase binding;GO:1905097 regulation of guanyl-nucleotide exchange factor activity	0	0	0	0	0	0	0	0	0	0	0	0	0	0	0	0	0	0	0	0
Rftn2	363231	symbol	R. norvegicus	363231	R. norvegicus	Rftn2	raftlin family member 2	GO:0033227 dsRNA transport;GO:0043330 response to exogenous dsRNA;GO:0043331 response to dsRNA	0	0	0	0	0	0	0	0	0	0	0	0	0	0	0	0	0	0	0	0
Ephb3	287989	symbol	R. norvegicus	287989	R. norvegicus	Ephb3	Eph receptor B3	GO:0021952 central nervous system projection neuron axonogenesis;GO:0031290 retinal ganglion cell axon guidance;GO:0007413 axonal fasciculation	1	1	0	0	0	1	0	1	1	1	0	0	0	0	0	0	0	0	0	0
Tlr3	364594	symbol	R. norvegicus	364594	R. norvegicus	Tlr3	toll-like receptor 3	GO:0045356 positive regulation of interferon-alpha biosynthetic process;GO:0034346 positive regulation of type III interferon production;GO:0034123 positive regulation of toll-like receptor signaling pathway	1	0	0	0	0	0	0	0	0	0	0	0	1	0	0	0	0	0	0	0
Nr2f2	113984	symbol	R. norvegicus	113984	R. norvegicus	Nr2f2	nuclear receptor subfamily 2, group F, member 2	GO:0060849 regulation of transcription involved in lymphatic endothelial cell fate commitment;GO:0060838 lymphatic endothelial cell fate commitment;GO:0060707 trophoblast giant cell differentiation	1	0	0	0	0	1	1	1	0	0	0	1	1	0	0	0	0	1	0	0
Mmp28	303384	symbol	R. norvegicus	303384	R. norvegicus	Mmp28	matrix metallopeptidase 28	GO:0010760 negative regulation of macrophage chemotaxis;GO:1905522 negative regulation of macrophage migration;GO:0010758 regulation of macrophage chemotaxis	0	0	0	1	0	0	0	0	0	1	0	0	0	0	0	0	0	0	0	0
Plekhg5	310999	symbol	R. norvegicus	310999	R. norvegicus	Plekhg5	pleckstrin homology and RhoGEF domain containing G5	GO:0099575 regulation of protein catabolic process at presynapse, modulating synaptic transmission;GO:0099171 presynaptic modulation of chemical synaptic transmission;GO:0035767 endothelial cell chemotaxis	0	0	0	0	0	0	0	0	0	1	0	0	0	0	0	0	0	0	0	0
Xdh	497811	symbol	R. norvegicus	497811	R. norvegicus	Xdh	xanthine dehydrogenase	GO:0006150 hypoxanthine oxidation;GO:2001213 negative regulation of vasculogenesis;GO:0009114 hypoxanthine catabolic process	1	0	0	0	1	0	0	1	0	0	0	1	0	0	0	1	0	0	0	0
Mindy2	363089	symbol	R. norvegicus	363089	R. norvegicus	Mindy2	MINDY lysine 48 deubiquitinase 2	GO:0071108 protein K48-linked deubiquitination;GO:0016579 protein deubiquitination;GO:0070646 protein modification by small protein removal	0	0	0	0	0	0	0	0	0	0	0	0	0	0	0	0	0	0	0	0
Adamts10	314655	symbol	R. norvegicus	314655	R. norvegicus	Adamts10	ADAM metallopeptidase with thrombospondin type 1 motif, 10	GO:0006508 proteolysis;GO:0019538 protein metabolic process;GO:1901564 organonitrogen compound metabolic process	0	0	0	0	0	0	0	0	0	0	0	0	0	0	0	0	0	0	0	0
Cavin2	316384	symbol	R. norvegicus	316384	R. norvegicus	Cavin2	caveolae associated protein 2	GO:0097320 plasma membrane tubulation;GO:0007009 plasma membrane organization;GO:0010256 endomembrane system organization	0	0	0	0	0	0	0	0	0	0	0	0	0	0	0	0	0	0	0	0
Kank3	366848	symbol	R. norvegicus	366848	R. norvegicus	Kank3	KN motif and ankyrin repeat domains 3	GO:0030837 negative regulation of actin filament polymerization;GO:0032272 negative regulation of protein polymerization;GO:0030833 regulation of actin filament polymerization	0	0	0	0	0	0	0	0	1	0	0	0	0	0	0	0	0	0	0	0
Sfrp5	309377	symbol	R. norvegicus	309377	R. norvegicus	Sfrp5	secreted frizzled-related protein 5	GO:2000041 negative regulation of planar cell polarity pathway involved in axis elongation;GO:0090179 planar cell polarity pathway involved in neural tube closure;GO:2000057 negative regulation of Wnt signaling pathway involved in digestive tract morphogenesis	0	0	0	0	0	1	0	1	0	0	0	0	0	1	0	1	0	0	0	0
Pltp	296371	symbol	R. norvegicus	296371	R. norvegicus	Pltp	phospholipid transfer protein	GO:0010875 positive regulation of cholesterol efflux;GO:0010189 vitamin E biosynthetic process;GO:0032376 positive regulation of cholesterol transport	0	0	0	1	0	0	0	0	0	0	0	0	0	0	0	0	0	0	0	0
Smtn	289734	symbol	R. norvegicus	289734	R. norvegicus	Smtn	smoothelin	GO:0060452 positive regulation of cardiac muscle contraction;GO:0045989 positive regulation of striated muscle contraction;GO:0003085 negative regulation of systemic arterial blood pressure	0	0	0	0	0	0	0	0	1	0	0	0	0	0	0	0	0	1	0	0
Peli2	305835	symbol	R. norvegicus	305835	R. norvegicus	Peli2	pellino E3 ubiquitin protein ligase family member 2	GO:0008592 regulation of Toll signaling pathway;GO:0008063 Toll signaling pathway;GO:0000209 protein polyubiquitination	0	0	0	0	0	0	0	0	0	0	0	0	0	0	0	0	0	0	0	0
Ctns	287478	symbol	R. norvegicus	287478	R. norvegicus	Ctns	cystinosin, lysosomal cystine transporter	GO:0010730 negative regulation of hydrogen peroxide biosynthetic process;GO:0015811 L-cystine transport;GO:0010727 negative regulation of hydrogen peroxide metabolic process	0	0	0	0	0	0	0	0	0	0	0	0	0	0	0	0	0	0	0	0
Ajuba	85265	symbol	R. norvegicus	85265	R. norvegicus	Ajuba	ajuba LIM protein	GO:0035313 wound healing, spreading of epidermal cells;GO:2000637 positive regulation of gene silencing by miRNA;GO:0044319 wound healing, spreading of cells	0	1	0	0	1	1	0	1	1	0	0	0	0	0	0	0	0	0	0	0
Slc13a4	503568	symbol	R. norvegicus	503568	R. norvegicus	Slc13a4	solute carrier family 13 member 4	GO:0071422 succinate transmembrane transport;GO:0015744 succinate transport;GO:0015746 citrate transport	0	0	0	0	0	0	0	0	0	0	0	0	0	0	0	0	0	0	0	0
St8sia4	116696	symbol	R. norvegicus	116696	R. norvegicus	St8sia4	ST8 alpha-N-acetyl-neuraminide alpha-2,8-sialyltransferase 4	GO:0001574 ganglioside biosynthetic process;GO:0001573 ganglioside metabolic process;GO:0006688 glycosphingolipid biosynthetic process	0	1	0	0	0	0	0	0	0	0	1	0	0	0	0	0	0	0	0	0
Cmtm6	316035	symbol	R. norvegicus	316035	R. norvegicus	Cmtm6	CKLF-like MARVEL transmembrane domain containing 6	GO:0032456 endocytic recycling;GO:0016197 endosomal transport;GO:0031647 regulation of protein stability	0	0	0	0	0	0	0	0	0	0	0	0	0	0	0	0	0	0	0	0
Jag1	29146	symbol	R. norvegicus	29146	R. norvegicus	Jag1	jagged canonical Notch ligand 1	GO:0072015 glomerular visceral epithelial cell development;GO:0061444 endocardial cushion cell development;GO:0072310 glomerular epithelial cell development	1	1	1	0	1	1	1	0	0	0	0	1	0	0	1	0	0	0	0	0
Obsl1	363259	symbol	R. norvegicus	363259	R. norvegicus	Obsl1	obscurin like cytoskeletal adaptor 1	GO:0050775 positive regulation of dendrite morphogenesis;GO:1900006 positive regulation of dendrite development;GO:0048814 regulation of dendrite morphogenesis	0	0	0	0	0	0	0	0	0	0	0	0	0	0	0	0	0	0	0	0
Vgll3	498038	symbol	R. norvegicus	498038	R. norvegicus	Vgll3	vestigial-like family member 3	GO:0006357 regulation of transcription by RNA polymerase II;GO:0006366 transcription by RNA polymerase II;GO:0006355 regulation of transcription, DNA-templated	0	0	0	0	0	0	0	0	0	0	0	0	0	0	0	0	0	0	0	0
Ppp2r1b	315648	symbol	R. norvegicus	315648	R. norvegicus	Ppp2r1b	protein phosphatase 2 scaffold subunit A beta	GO:2001241 positive regulation of extrinsic apoptotic signaling pathway in absence of ligand;GO:2001239 regulation of extrinsic apoptotic signaling pathway in absence of ligand;GO:2001238 positive regulation of extrinsic apoptotic signaling pathway	0	0	0	0	0	0	0	0	0	0	0	0	0	0	0	0	0	0	0	1
Rdm1	287726	symbol	R. norvegicus	287726	R. norvegicus	Rdm1	RAD52 motif containing 1		0	0	0	0	0	0	0	0	0	0	0	0	0	0	0	0	0	0	0	0
Col6a1	294337	symbol	R. norvegicus	294337	R. norvegicus	Col6a1	collagen type VI alpha 1 chain	GO:0035987 endodermal cell differentiation;GO:0001706 endoderm formation;GO:0071230 cellular response to amino acid stimulus	0	0	0	1	0	1	0	0	0	0	1	0	0	0	0	0	0	0	0	1
Lrp4	83469	symbol	R. norvegicus	83469	R. norvegicus	Lrp4	LDL receptor related protein 4	GO:1904395 positive regulation of skeletal muscle acetylcholine-gated channel clustering;GO:1901631 positive regulation of presynaptic membrane organization;GO:1901628 positive regulation of postsynaptic membrane organization	0	0	1	0	0	1	0	1	0	0	0	0	0	1	0	0	0	0	0	0
Mpz	24564	symbol	R. norvegicus	24564	R. norvegicus	Mpz	myelin protein zero	GO:0045217 cell-cell junction maintenance;GO:0034331 cell junction maintenance;GO:0098743 cell aggregation	0	1	0	0	0	0	0	0	0	0	0	0	0	0	0	0	0	0	1	0
Smox	308652	symbol	R. norvegicus	308652	R. norvegicus	Smox	spermine oxidase	GO:0046208 spermine catabolic process;GO:0006598 polyamine catabolic process;GO:0008215 spermine metabolic process	0	0	0	0	0	0	0	0	0	0	0	0	0	0	0	0	0	0	0	0
Clmn	299285	symbol	R. norvegicus	299285	R. norvegicus	Clmn	calmin	GO:0090286 cytoskeletal anchoring at nuclear membrane;GO:0007097 nuclear migration;GO:0032507 maintenance of protein location in cell	0	0	0	0	0	0	0	0	0	0	0	0	0	0	0	0	0	0	0	0
Zhx2	314988	symbol	R. norvegicus	314988	R. norvegicus	Zhx2	zinc fingers and homeoboxes 2	GO:0060040 retinal bipolar neuron differentiation;GO:0060042 retina morphogenesis in camera-type eye;GO:0003407 neural retina development	0	0	0	0	0	0	0	0	0	0	0	0	0	0	0	0	0	0	0	0
S1pr1	29733	symbol	R. norvegicus	29733	R. norvegicus	S1pr1	sphingosine-1-phosphate receptor 1	GO:0003245 cardiac muscle tissue growth involved in heart morphogenesis;GO:0051497 negative regulation of stress fiber assembly;GO:0003241 growth involved in heart morphogenesis	1	1	1	0	0	1	1	0	1	1	0	1	0	0	1	0	0	0	0	0
Tspan14	306324	symbol	R. norvegicus	306324	R. norvegicus	Tspan14	tetraspanin 14	GO:0045747 positive regulation of Notch signaling pathway;GO:0008593 regulation of Notch signaling pathway;GO:0072659 protein localization to plasma membrane	0	0	0	0	0	0	0	0	0	0	0	0	0	0	0	0	0	0	0	0
Arnt	25242	symbol	R. norvegicus	25242	R. norvegicus	Arnt	aryl hydrocarbon receptor nuclear translocator	GO:0033235 positive regulation of protein sumoylation;GO:0046886 positive regulation of hormone biosynthetic process;GO:0043619 regulation of transcription from RNA polymerase II promoter in response to oxidative stress	0	0	0	0	0	1	0	0	0	0	0	0	1	0	0	0	0	0	0	0
Shisa3	498356	symbol	R. norvegicus	498356	R. norvegicus	Shisa3	shisa family member 3		0	0	0	0	0	0	0	0	0	0	0	0	0	0	0	0	0	0	0	0
Pbld1	171564	symbol	R. norvegicus	171564	R. norvegicus	Pbld1	phenazine biosynthesis-like protein domain containing 1	GO:0060392 negative regulation of SMAD protein signal transduction;GO:0060394 negative regulation of pathway-restricted SMAD protein phosphorylation;GO:0010719 negative regulation of epithelial to mesenchymal transition	0	0	0	0	0	0	0	0	0	0	0	0	0	0	0	1	0	0	0	0
Smad3	25631	symbol	R. norvegicus	25631	R. norvegicus	Smad3	SMAD family member 3	GO:0097296 activation of cysteine-type endopeptidase activity involved in apoptotic signaling pathway;GO:1903243 negative regulation of cardiac muscle hypertrophy in response to stress;GO:0061767 negative regulation of lung blood pressure	0	1	1	1	1	1	1	0	1	1	0	1	0	1	1	1	1	1	0	0
Dlg1	25252	symbol	R. norvegicus	25252	R. norvegicus	Dlg1	discs large MAGUK scaffold protein 1	GO:1903760 regulation of voltage-gated potassium channel activity involved in ventricular cardiac muscle cell action potential repolarization;GO:1905024 regulation of membrane repolarization during ventricular cardiac muscle cell action potential;GO:1903764 regulation of potassium ion export across plasma membrane	0	1	0	0	0	1	1	1	1	0	0	0	0	0	0	0	1	1	1	0
Itgb8	362800	symbol	R. norvegicus	362800	R. norvegicus	Itgb8	integrin subunit beta 8	GO:1901388 regulation of transforming growth factor beta activation;GO:0001573 ganglioside metabolic process;GO:0036363 transforming growth factor beta activation	1	0	0	0	0	0	0	0	0	0	1	0	0	0	0	0	1	0	0	1
Ptch1	89830	symbol	R. norvegicus	89830	R. norvegicus	Ptch1	patched 1	GO:0001658 branching involved in ureteric bud morphogenesis;GO:0060675 ureteric bud morphogenesis;GO:0010875 positive regulation of cholesterol efflux	0	0	1	0	0	1	1	0	0	1	0	1	1	0	1	0	0	0	0	0
Scrib	362938	symbol	R. norvegicus	362938	R. norvegicus	Scrib	scribble planar cell polarity protein	GO:0098887 neurotransmitter receptor transport, endosome to postsynaptic membrane;GO:0098968 neurotransmitter receptor transport postsynaptic membrane to endosome;GO:0060088 auditory receptor cell stereocilium organization	0	1	0	0	1	1	0	0	0	1	0	1	0	0	0	0	0	0	1	0
P2ry2	29597	symbol	R. norvegicus	29597	R. norvegicus	P2ry2	purinergic receptor P2Y2	GO:0032308 positive regulation of prostaglandin secretion;GO:0032306 regulation of prostaglandin secretion;GO:0060406 positive regulation of penile erection	0	0	1	0	1	0	0	0	0	0	0	0	1	0	0	1	0	1	0	0
Atp10a	365266	symbol	R. norvegicus	365266	R. norvegicus	Atp10a	ATPase phospholipid transporting 10A (putative)	GO:0045332 phospholipid translocation;GO:0034204 lipid translocation;GO:0015914 phospholipid transport	0	0	0	0	0	0	0	0	0	0	0	0	0	0	0	0	0	0	0	0
Col12a1	25683	symbol	R. norvegicus	25683	R. norvegicus	Col12a1	collagen type XII alpha 1 chain	GO:0003429 growth plate cartilage chondrocyte morphogenesis;GO:0003414 chondrocyte morphogenesis involved in endochondral bone morphogenesis;GO:0003422 growth plate cartilage morphogenesis	0	0	0	0	0	1	0	0	0	0	1	0	0	0	0	0	1	0	0	0
Naprt	315085	symbol	R. norvegicus	315085	R. norvegicus	Naprt	nicotinate phosphoribosyltransferase	GO:0034355 NAD salvage;GO:0019365 pyridine nucleotide salvage;GO:0009435 NAD biosynthetic process	0	0	0	0	0	0	0	0	0	0	0	0	0	0	0	0	0	0	0	0
Calr	64202	symbol	R. norvegicus	64202	R. norvegicus	Calr	calreticulin	GO:0002502 peptide antigen assembly with MHC class I protein complex;GO:1901164 negative regulation of trophoblast cell migration;GO:2000510 positive regulation of dendritic cell chemotaxis	0	1	0	0	0	0	1	0	1	1	0	0	1	0	0	0	0	0	0	0
Kank1	309429	symbol	R. norvegicus	309429	R. norvegicus	Kank1	KN motif and ankyrin repeat domains 1	GO:2000393 negative regulation of lamellipodium morphogenesis;GO:1900028 negative regulation of ruffle assembly;GO:0046627 negative regulation of insulin receptor signaling pathway	0	1	0	0	1	0	0	1	1	0	0	0	0	1	0	0	0	0	0	0
Mal	25263	symbol	R. norvegicus	25263	R. norvegicus	Mal	mal, T-cell differentiation protein	GO:0098737 protein insertion into plasma membrane;GO:1902043 positive regulation of extrinsic apoptotic signaling pathway via death domain receptors;GO:0002175 protein localization to paranode region of axon	0	0	0	0	0	0	0	0	0	0	0	0	0	0	0	0	0	0	1	0
Id1	25261	symbol	R. norvegicus	25261	R. norvegicus	Id1	inhibitor of DNA binding 1, HLH protein	GO:0036164 cell-abiotic substrate adhesion;GO:0050774 negative regulation of dendrite morphogenesis;GO:1903351 cellular response to dopamine	1	0	1	0	0	0	1	0	1	0	0	1	1	0	0	1	0	0	0	0
Adamts5	304135	symbol	R. norvegicus	304135	R. norvegicus	Adamts5	ADAM metallopeptidase with thrombospondin type 1 motif, 5	GO:0044691 tooth eruption;GO:0120163 negative regulation of cold-induced thermogenesis;GO:0120161 regulation of cold-induced thermogenesis	0	0	0	0	0	0	0	0	0	0	0	0	0	0	0	0	0	0	0	0
Emilin1	298845	symbol	R. norvegicus	298845	R. norvegicus	Emilin1	elastin microfibril interfacer 1	GO:1904027 negative regulation of collagen fibril organization;GO:1905522 negative regulation of macrophage migration;GO:1901203 positive regulation of extracellular matrix assembly	1	1	0	1	0	0	1	1	1	1	1	0	0	0	0	1	0	0	0	0
Limd1	316101	symbol	R. norvegicus	316101	R. norvegicus	Limd1	LIM domains containing 1	GO:2000637 positive regulation of gene silencing by miRNA;GO:0035331 negative regulation of hippo signaling;GO:0060148 positive regulation of posttranscriptional gene silencing	0	0	1	0	0	0	0	0	0	0	0	0	0	1	0	0	0	0	0	0
Pdlim5	64353	symbol	R. norvegicus	64353	R. norvegicus	Pdlim5	PDZ and LIM domain 5	GO:0061001 regulation of dendritic spine morphogenesis;GO:0061049 cell growth involved in cardiac muscle cell development;GO:0060997 dendritic spine morphogenesis	0	0	0	0	0	0	1	0	1	0	0	0	0	0	0	0	0	0	0	0
Slc27a1	94172	symbol	R. norvegicus	94172	R. norvegicus	Slc27a1	solute carrier family 27 member 1	GO:0001579 medium-chain fatty acid transport;GO:0044539 long-chain fatty acid import;GO:0010867 positive regulation of triglyceride biosynthetic process	0	0	0	0	0	0	0	1	0	0	0	0	1	0	0	0	0	0	0	0
Fbxl6	362941	symbol	R. norvegicus	362941	R. norvegicus	Fbxl6	F-box and leucine-rich repeat protein 6	GO:0031146 SCF-dependent proteasomal ubiquitin-dependent protein catabolic process;GO:0043161 proteasome-mediated ubiquitin-dependent protein catabolic process;GO:0006511 ubiquitin-dependent protein catabolic process	0	0	0	0	0	0	0	0	0	0	0	0	0	0	0	0	0	0	0	0
Fa2h	307855	symbol	R. norvegicus	307855	R. norvegicus	Fa2h	fatty acid 2-hydroxylase	GO:0006679 glucosylceramide biosynthetic process;GO:0032286 central nervous system myelin maintenance;GO:0006682 galactosylceramide biosynthetic process	0	0	0	0	1	0	0	0	0	0	0	1	0	0	0	0	0	0	1	0
Ing1	306626	symbol	R. norvegicus	306626	R. norvegicus	Ing1	inhibitor of growth family, member 1	GO:0006606 protein import into nucleus;GO:0051170 import into nucleus;GO:0017038 protein import	0	0	0	0	0	0	0	0	0	0	0	0	0	0	0	0	0	0	0	0
Peli1	305549	symbol	R. norvegicus	305549	R. norvegicus	Peli1	pellino E3 ubiquitin protein ligase 1	GO:0034141 positive regulation of toll-like receptor 3 signaling pathway;GO:0034145 positive regulation of toll-like receptor 4 signaling pathway;GO:0034139 regulation of toll-like receptor 3 signaling pathway	0	1	0	0	0	0	0	0	0	0	0	0	0	0	0	0	0	0	0	0
Aatk	690853	symbol	R. norvegicus	690853	R. norvegicus	Aatk	apoptosis-associated tyrosine kinase	GO:0030517 negative regulation of axon extension;GO:0050771 negative regulation of axonogenesis;GO:0030516 regulation of axon extension	0	0	0	0	0	0	0	1	0	0	0	0	0	0	0	0	0	0	0	0
Calhm2	294019	symbol	R. norvegicus	294019	R. norvegicus	Calhm2	calcium homeostasis modulator family member 2	GO:0043065 positive regulation of apoptotic process;GO:0043068 positive regulation of programmed cell death;GO:0010942 positive regulation of cell death	0	0	0	0	0	0	0	0	0	0	0	0	0	0	0	0	0	0	0	0
Piezo1	361430	symbol	R. norvegicus	361430	R. norvegicus	Piezo1	piezo-type mechanosensitive ion channel component 1	GO:0033634 positive regulation of cell-cell adhesion mediated by integrin;GO:0033625 positive regulation of integrin activation;GO:0033632 regulation of cell-cell adhesion mediated by integrin	0	1	0	0	0	0	0	0	1	0	0	0	0	0	0	0	0	0	0	0
Gjb1	29584	symbol	R. norvegicus	29584	R. norvegicus	Gjb1	gap junction protein, beta 1	GO:1905867 epididymis development;GO:0015868 purine ribonucleotide transport;GO:0015865 purine nucleotide transport	0	0	0	0	0	0	0	0	0	0	0	0	0	0	0	0	0	0	0	0
Mks1	287612	symbol	R. norvegicus	287612	R. norvegicus	Mks1	MKS transition zone complex subunit 1	GO:0003271 smoothened signaling pathway involved in regulation of secondary heart field cardioblast proliferation;GO:1901620 regulation of smoothened signaling pathway involved in dorsal/ventral neural tube patterning;GO:0003266 regulation of secondary heart field cardioblast proliferation	0	0	0	0	0	1	1	0	0	0	0	0	0	1	1	0	1	0	0	0
Caskin2	303678	symbol	R. norvegicus	303678	R. norvegicus	Caskin2	cask-interacting protein 2		0	0	0	0	0	0	0	0	0	0	0	0	0	0	0	0	0	0	0	0
Clec3b	100912012	symbol	R. norvegicus	100912012	R. norvegicus	Clec3b	C-type lectin domain family 3, member B	GO:0010756 positive regulation of plasminogen activation;GO:0010755 regulation of plasminogen activation;GO:0010954 positive regulation of protein processing	0	0	1	0	0	0	0	0	0	0	0	0	0	0	0	1	1	0	0	0
Zfp608	307296	symbol	R. norvegicus	307296	R. norvegicus	Zfp608	zinc finger protein 608	GO:0000122 negative regulation of transcription by RNA polymerase II;GO:0045892 negative regulation of transcription, DNA-templated;GO:1903507 negative regulation of nucleic acid-templated transcription	0	0	0	0	0	0	0	0	0	0	0	0	0	0	0	0	0	0	0	0
Lurap1	500527	symbol	R. norvegicus	500527	R. norvegicus	Lurap1	leucine rich adaptor protein 1	GO:0043123 positive regulation of I-kappaB kinase/NF-kappaB signaling;GO:0043122 regulation of I-kappaB kinase/NF-kappaB signaling;GO:0031032 actomyosin structure organization	0	0	0	0	0	0	0	0	1	0	0	0	0	0	0	0	0	0	0	0
Aldh9a1	64040	symbol	R. norvegicus	64040	R. norvegicus	Aldh9a1	aldehyde dehydrogenase 9 family, member A1	GO:0045329 carnitine biosynthetic process;GO:0006578 amino-acid betaine biosynthetic process;GO:0009437 carnitine metabolic process	0	0	0	0	0	1	0	0	0	0	0	0	0	0	0	0	0	0	0	0
Rassf2	311437	symbol	R. norvegicus	311437	R. norvegicus	Rassf2	Ras association domain family member 2	GO:0038168 epidermal growth factor receptor signaling pathway via I-kappaB kinase/NF-kappaB cascade;GO:0038167 epidermal growth factor receptor signaling pathway via positive regulation of NF-kappaB transcription factor activity;GO:0045670 regulation of osteoclast differentiation	0	0	1	0	0	0	0	1	0	0	0	0	0	0	0	0	1	0	0	0
Mrgprf	266762	symbol	R. norvegicus	266762	R. norvegicus	Mrgprf	MAS related GPR family member F	GO:0007186 G protein-coupled receptor signaling pathway;GO:0007165 signal transduction;GO:0023052 signaling	0	0	0	0	0	0	0	0	0	0	0	0	0	0	0	0	0	0	0	0
Vangl1	690366	symbol	R. norvegicus	690366	R. norvegicus	Vangl1	VANGL planar cell polarity protein 1	GO:0043473 pigmentation;GO:0007275 multicellular organism development;GO:0048856 anatomical structure development	0	0	0	0	0	0	0	0	0	0	0	0	0	0	0	0	0	0	0	0
Fam83f	315145	symbol	R. norvegicus	315145	R. norvegicus	Fam83f	family with sequence similarity 83, member F		0	0	0	0	0	0	0	0	0	0	0	0	0	0	0	0	0	0	0	0
G0s2	289388	symbol	R. norvegicus	289388	R. norvegicus	G0s2	G0/G1switch 2	GO:2001238 positive regulation of extrinsic apoptotic signaling pathway;GO:0120162 positive regulation of cold-induced thermogenesis;GO:0120161 regulation of cold-induced thermogenesis	0	0	0	0	0	0	0	0	0	0	0	0	0	0	0	0	0	0	0	0
Apba3	83611	symbol	R. norvegicus	83611	R. norvegicus	Apba3	amyloid beta precursor protein binding family A member 3	GO:0001701 in utero embryonic development;GO:0007268 chemical synaptic transmission;GO:0098916 anterograde trans-synaptic signaling	0	0	0	0	0	0	0	0	0	0	0	0	0	0	0	0	0	0	0	0
Chadl	100910434	symbol	R. norvegicus	100910434	R. norvegicus	Chadl	chondroadherin-like	GO:1904027 negative regulation of collagen fibril organization;GO:1904026 regulation of collagen fibril organization;GO:0032331 negative regulation of chondrocyte differentiation	0	0	0	1	0	0	0	0	1	0	0	0	0	0	0	0	1	0	0	0
Mrc1	291327	symbol	R. norvegicus	291327	R. norvegicus	Mrc1	mannose receptor, C type 1	GO:0071353 cellular response to interleukin-4;GO:0070670 response to interleukin-4;GO:0071222 cellular response to lipopolysaccharide	0	0	0	0	0	0	0	0	0	0	0	0	0	0	0	0	0	0	0	0
Tp53i13	287550	symbol	R. norvegicus	287550	R. norvegicus	Tp53i13	tumor protein p53 inducible protein 13	GO:0009411 response to UV;GO:0009416 response to light stimulus;GO:0045786 negative regulation of cell cycle	0	0	0	0	0	0	0	0	0	0	0	0	0	0	0	0	0	0	0	0
Gpr137b	289287	symbol	R. norvegicus	289287	R. norvegicus	Gpr137b	G protein-coupled receptor 137B	GO:0150032 positive regulation of protein localization to lysosome;GO:0150031 regulation of protein localization to lysosome;GO:1904263 positive regulation of TORC1 signaling	0	0	0	0	0	0	0	0	0	0	0	0	0	0	0	0	0	0	0	0
Grik3	298521	symbol	R. norvegicus	298521	R. norvegicus	Grik3	glutamate ionotropic receptor kainate type subunit 3	GO:0051967 negative regulation of synaptic transmission, glutamatergic;GO:0007196 adenylate cyclase-inhibiting G protein-coupled glutamate receptor signaling pathway;GO:0099505 regulation of presynaptic membrane potential	0	0	0	0	0	0	0	0	0	0	0	0	0	0	0	0	0	0	0	0
Creb1	81646	symbol	R. norvegicus	81646	R. norvegicus	Creb1	cAMP responsive element binding protein 1	GO:0032916 positive regulation of transforming growth factor beta3 production;GO:1900273 positive regulation of long-term synaptic potentiation;GO:0060509 type I pneumocyte differentiation	0	0	0	0	1	0	1	0	1	1	1	1	0	0	0	1	0	0	1	1
Stx11	292483	symbol	R. norvegicus	292483	R. norvegicus	Stx11	syntaxin 11	GO:0043316 cytotoxic T cell degranulation;GO:0043320 natural killer cell degranulation;GO:0002323 natural killer cell activation involved in immune response	0	1	0	0	0	0	0	0	0	0	0	0	0	0	0	0	0	0	0	0
Fxyd1	58971	symbol	R. norvegicus	58971	R. norvegicus	Fxyd1	FXYD domain-containing ion transport regulator 1	GO:1903406 regulation of sodium:potassium-exchanging ATPase activity;GO:1903278 positive regulation of sodium ion export across plasma membrane;GO:1903797 positive regulation of inorganic anion transmembrane transport	0	0	0	0	0	0	0	0	1	0	0	0	0	0	0	0	0	1	0	0
Sik2	315649	symbol	R. norvegicus	315649	R. norvegicus	Sik2	salt-inducible kinase 2	GO:0046626 regulation of insulin receptor signaling pathway;GO:1900076 regulation of cellular response to insulin stimulus;GO:0008286 insulin receptor signaling pathway	0	0	0	0	0	0	0	1	0	0	0	0	0	0	0	0	0	0	0	0
Slfn5	303377	symbol	R. norvegicus	303377	R. norvegicus	Slfn5	schlafen family member 5		0	0	0	0	0	0	0	0	0	0	0	0	0	0	0	0	0	0	0	0
Foxc2	171356	symbol	R. norvegicus	171356	R. norvegicus	Foxc2	forkhead box C2	GO:1902257 negative regulation of apoptotic process involved in outflow tract morphogenesis;GO:0072144 glomerular mesangial cell development;GO:0035470 positive regulation of vascular wound healing	1	1	1	1	1	1	1	1	1	0	0	1	0	0	1	0	1	1	0	0
Creb3l2	362339	symbol	R. norvegicus	362339	R. norvegicus	Creb3l2	cAMP responsive element binding protein 3-like 2	GO:0030968 endoplasmic reticulum unfolded protein response;GO:0010976 positive regulation of neuron projection development;GO:0002062 chondrocyte differentiation	0	0	0	0	1	0	0	0	0	0	0	0	0	0	0	0	1	0	0	1
Adgre5	361383	symbol	R. norvegicus	361383	R. norvegicus	Adgre5	adhesion G protein-coupled receptor E5	GO:0051965 positive regulation of synapse assembly;GO:0007189 adenylate cyclase-activating G protein-coupled receptor signaling pathway;GO:0051963 regulation of synapse assembly	0	0	0	0	0	0	0	0	1	0	0	0	0	0	0	0	0	0	0	0
Lims2	361303	symbol	R. norvegicus	361303	R. norvegicus	Lims2	LIM zinc finger domain containing 2	GO:2000346 negative regulation of hepatocyte proliferation;GO:2000345 regulation of hepatocyte proliferation;GO:0072574 hepatocyte proliferation	0	1	0	0	0	0	0	0	0	0	0	0	0	0	0	0	0	0	0	0
Slfn13	303378	symbol	R. norvegicus	303378	R. norvegicus	Slfn13	schlafen family member 13	GO:0043111 replication fork arrest;GO:0016078 tRNA catabolic process;GO:2000104 negative regulation of DNA-dependent DNA replication	0	0	0	0	0	0	0	0	0	0	0	0	0	0	0	0	0	0	0	0
Txnip	117514	symbol	R. norvegicus	117514	R. norvegicus	Txnip	thioredoxin interacting protein	GO:0071228 cellular response to tumor cell;GO:0051782 negative regulation of cell division;GO:0032570 response to progesterone	0	0	0	0	0	0	0	1	0	0	0	1	1	0	0	0	0	0	0	0
Mettl7a	315306	symbol	R. norvegicus	315306	R. norvegicus	Mettl7a	methyltransferase like 7A	GO:0032259 methylation;GO:0008152 metabolic process;GO:0008150 biological_process	0	0	0	0	0	0	0	0	0	0	0	0	0	0	0	0	0	0	0	0
Mrc2	498011	symbol	R. norvegicus	498011	R. norvegicus	Mrc2	mannose receptor, C type 2	GO:0030574 collagen catabolic process;GO:0032963 collagen metabolic process;GO:0006897 endocytosis	0	0	0	0	0	0	0	0	0	0	0	0	0	0	0	0	0	0	0	0
Ehd2	361512	symbol	R. norvegicus	361512	R. norvegicus	Ehd2	EH-domain containing 2	GO:2001137 positive regulation of endocytic recycling;GO:1901741 positive regulation of myoblast fusion;GO:1901739 regulation of myoblast fusion	0	0	0	0	0	0	1	0	1	0	0	0	0	0	0	0	0	0	0	0
Cybb	66021	symbol	R. norvegicus	66021	R. norvegicus	Cybb	cytochrome b-245 beta chain	GO:1904845 cellular response to L-glutamine;GO:1904044 response to aldosterone;GO:1904844 response to L-glutamine	1	0	0	0	0	0	0	0	0	0	0	0	1	0	0	0	0	0	0	0
Zic1	64618	symbol	R. norvegicus	64618	R. norvegicus	Zic1	Zic family member 1	GO:0042307 positive regulation of protein import into nucleus;GO:1904591 positive regulation of protein import;GO:0042306 regulation of protein import into nucleus	0	0	0	0	0	1	0	0	0	0	0	0	0	0	0	0	0	0	0	0
Ppp1r3b	192280	symbol	R. norvegicus	192280	R. norvegicus	Ppp1r3b	protein phosphatase 1, regulatory subunit 3B	GO:0005981 regulation of glycogen catabolic process;GO:0005979 regulation of glycogen biosynthetic process;GO:0005980 glycogen catabolic process	0	0	0	0	0	0	0	0	0	0	0	0	0	0	0	0	0	0	0	0
Hoxb4	497988	symbol	R. norvegicus	497988	R. norvegicus	Hoxb4	homeo box B4	GO:0048539 bone marrow development;GO:2000738 positive regulation of stem cell differentiation;GO:0060216 definitive hemopoiesis	0	0	0	0	0	1	0	0	0	0	0	0	0	0	0	0	1	0	0	0
Cdhr2	291002	symbol	R. norvegicus	291002	R. norvegicus	Cdhr2	cadherin-related family member 2	GO:0060243 negative regulation of cell growth involved in contact inhibition;GO:0090675 intermicrovillar adhesion;GO:0032532 regulation of microvillus length	0	1	0	0	0	0	0	0	0	0	0	1	0	0	0	0	0	0	0	0
Daam2	316201	symbol	R. norvegicus	316201	R. norvegicus	Daam2	dishevelled associated activator of morphogenesis 2	GO:0048715 negative regulation of oligodendrocyte differentiation;GO:0045686 negative regulation of glial cell differentiation;GO:0048713 regulation of oligodendrocyte differentiation	0	0	0	0	0	1	0	0	1	0	0	0	0	1	0	0	0	0	1	0
Esm1	64536	symbol	R. norvegicus	64536	R. norvegicus	Esm1	endothelial cell-specific molecule 1	GO:1902204 positive regulation of hepatocyte growth factor receptor signaling pathway;GO:1902202 regulation of hepatocyte growth factor receptor signaling pathway;GO:0048012 hepatocyte growth factor receptor signaling pathway	1	0	0	0	0	0	0	1	0	0	0	0	0	0	0	0	0	0	0	0
Paqr6	681021	symbol	R. norvegicus	681021	R. norvegicus	Paqr6	progestin and adipoQ receptor family member 6		0	0	0	0	0	0	0	0	0	0	0	0	0	0	0	0	0	0	0	0
Jcad	498764	symbol	R. norvegicus	498764	R. norvegicus	Jcad	junctional cadherin 5 associated	GO:1903589 positive regulation of blood vessel endothelial cell proliferation involved in sprouting angiogenesis;GO:0090050 positive regulation of cell migration involved in sprouting angiogenesis;GO:1900748 positive regulation of vascular endothelial growth factor signaling pathway	1	0	0	0	0	0	0	1	0	0	0	0	0	0	0	1	0	0	0	0
Matn2	299996	symbol	R. norvegicus	299996	R. norvegicus	Matn2	matrilin 2	GO:0003429 growth plate cartilage chondrocyte morphogenesis;GO:0003414 chondrocyte morphogenesis involved in endochondral bone morphogenesis;GO:0031104 dendrite regeneration	0	0	0	0	1	1	0	0	0	1	0	0	0	0	0	0	1	0	1	0
Abca9	287788	symbol	R. norvegicus	287788	R. norvegicus	Abca9	ATP binding cassette subfamily A member 9	GO:0055085 transmembrane transport;GO:0006810 transport;GO:0051234 establishment of localization	0	0	0	0	0	0	0	0	0	0	0	0	0	0	0	0	0	0	0	0
Col5a1	85490	symbol	R. norvegicus	85490	R. norvegicus	Col5a1	collagen type V alpha 1 chain	GO:1903225 negative regulation of endodermal cell differentiation;GO:0035313 wound healing, spreading of epidermal cells;GO:1903224 regulation of endodermal cell differentiation	1	0	0	1	1	1	1	0	1	0	1	0	0	0	1	0	1	0	0	1
Abcg2	312382	symbol	R. norvegicus	312382	R. norvegicus	Abcg2	ATP binding cassette subfamily G member 2	GO:1904479 negative regulation of intestinal absorption;GO:0015878 biotin transport;GO:0097744 urate salt excretion	0	0	0	0	0	0	0	0	0	0	0	0	1	0	0	0	0	0	0	0
Bcl9l	300673	symbol	R. norvegicus	300673	R. norvegicus	Bcl9l	BCL9 like	GO:0010718 positive regulation of epithelial to mesenchymal transition;GO:0030512 negative regulation of transforming growth factor beta receptor signaling pathway;GO:1903845 negative regulation of cellular response to transforming growth factor beta stimulus	0	0	0	0	0	0	1	0	0	0	0	0	0	1	0	1	0	0	0	0
Pygl	64035	symbol	R. norvegicus	64035	R. norvegicus	Pygl	glycogen phosphorylase L	GO:0006015 5-phosphoribose 1-diphosphate biosynthetic process;GO:0005980 glycogen catabolic process;GO:0046391 5-phosphoribose 1-diphosphate metabolic process	0	0	0	0	0	0	0	0	0	0	0	0	0	0	0	0	0	0	0	0
Cfp	299314	symbol	R. norvegicus	299314	R. norvegicus	Cfp	complement factor properdin	GO:0006957 complement activation, alternative pathway;GO:0006956 complement activation;GO:0072376 protein activation cascade	0	0	0	0	0	0	0	0	0	0	0	0	0	0	0	0	0	0	0	0
Tnfsf10	246775	symbol	R. norvegicus	246775	R. norvegicus	Tnfsf10	TNF superfamily member 10	GO:0090200 positive regulation of release of cytochrome c from mitochondria;GO:2001238 positive regulation of extrinsic apoptotic signaling pathway;GO:0043280 positive regulation of cysteine-type endopeptidase activity involved in apoptotic process	0	0	0	0	0	0	0	0	0	0	0	0	0	0	0	0	0	0	0	0
Cyth4	500906	symbol	R. norvegicus	500906	R. norvegicus	Cyth4	cytohesin 4	GO:0032012 regulation of ARF protein signal transduction;GO:0032011 ARF protein signal transduction;GO:0046578 regulation of Ras protein signal transduction	0	0	0	0	0	0	0	0	0	0	0	0	0	0	0	0	0	0	0	0
Fbxl7	361907	symbol	R. norvegicus	361907	R. norvegicus	Fbxl7	F-box and leucine-rich repeat protein 7	GO:0031146 SCF-dependent proteasomal ubiquitin-dependent protein catabolic process;GO:0000086 G2/M transition of mitotic cell cycle;GO:0043161 proteasome-mediated ubiquitin-dependent protein catabolic process	0	0	0	0	0	0	0	0	0	0	0	0	0	0	0	0	0	0	0	0
Rimklb	362428	symbol	R. norvegicus	362428	R. norvegicus	Rimklb	ribosomal modification protein rimK-like family member B	GO:0006464 cellular protein modification process;GO:0036211 protein modification process;GO:0043412 macromolecule modification	0	0	0	0	0	0	0	0	0	0	0	0	0	0	0	0	0	0	0	0
Sema3b	363142	symbol	R. norvegicus	363142	R. norvegicus	Sema3b	semaphorin 3B	GO:0048843 negative regulation of axon extension involved in axon guidance;GO:0048841 regulation of axon extension involved in axon guidance;GO:1902668 negative regulation of axon guidance	0	0	0	0	0	0	0	0	0	1	0	0	0	0	0	0	0	0	0	0
Ifi47	246208	symbol	R. norvegicus	246208	R. norvegicus	Ifi47	interferon gamma inducible protein 47	GO:0035458 cellular response to interferon-beta;GO:0035456 response to interferon-beta;GO:0071345 cellular response to cytokine stimulus	0	0	0	0	0	0	0	0	0	0	0	0	0	0	0	0	0	0	0	0
Pcdh19	317183	symbol	R. norvegicus	317183	R. norvegicus	Pcdh19	protocadherin 19	GO:0007156 homophilic cell adhesion via plasma membrane adhesion molecules;GO:0098742 cell-cell adhesion via plasma-membrane adhesion molecules;GO:0007420 brain development	0	1	0	0	0	0	0	0	0	0	0	0	0	0	0	0	0	0	0	0
Gli1	140589	symbol	R. norvegicus	140589	R. norvegicus	Gli1	GLI family zinc finger 1	GO:0021938 smoothened signaling pathway involved in regulation of cerebellar granule cell precursor cell proliferation;GO:0021937 cerebellar Purkinje cell-granule cell precursor cell signaling involved in regulation of granule cell precursor cell proliferation;GO:0021940 positive regulation of cerebellar granule cell precursor proliferation	0	0	1	0	1	1	1	0	0	0	0	1	0	1	0	0	0	0	0	0
Nrep	338475	symbol	R. norvegicus	338475	R. norvegicus	Nrep	neuronal regeneration related protein	GO:0031103 axon regeneration;GO:0031102 neuron projection regeneration;GO:0017015 regulation of transforming growth factor beta receptor signaling pathway	0	0	0	0	1	0	0	0	0	0	0	0	0	0	0	1	0	0	0	0
Dusp6	116663	symbol	R. norvegicus	116663	R. norvegicus	Dusp6	dual specificity phosphatase 6	GO:0000188 inactivation of MAPK activity;GO:0043407 negative regulation of MAP kinase activity;GO:0070373 negative regulation of ERK1 and ERK2 cascade	0	0	0	0	0	0	1	1	0	0	0	0	0	0	0	1	0	0	0	1
Trib1	78969	symbol	R. norvegicus	78969	R. norvegicus	Trib1	tribbles pseudokinase 1	GO:0045645 positive regulation of eosinophil differentiation;GO:0045659 negative regulation of neutrophil differentiation;GO:0045643 regulation of eosinophil differentiation	0	0	0	0	0	0	0	1	0	0	0	0	0	0	0	0	0	0	0	0
Col16a1	366474	symbol	R. norvegicus	366474	R. norvegicus	Col16a1	collagen type XVI alpha 1 chain	GO:0051894 positive regulation of focal adhesion assembly;GO:0051893 regulation of focal adhesion assembly;GO:1903393 positive regulation of adherens junction organization	0	1	0	1	0	1	0	0	1	0	0	0	0	0	0	0	0	0	0	0
Kctd11	363634	symbol	R. norvegicus	363634	R. norvegicus	Kctd11	potassium channel tetramerization domain containing 11	GO:0007406 negative regulation of neuroblast proliferation;GO:2000647 negative regulation of stem cell proliferation;GO:2000178 negative regulation of neural precursor cell proliferation	0	0	0	0	0	0	0	0	0	0	0	0	0	0	0	0	0	0	0	0
Pla2g4b	311341	symbol	R. norvegicus	311341	R. norvegicus	Pla2g4b	phospholipase A2 group IVB	GO:0046475 glycerophospholipid catabolic process;GO:0009395 phospholipid catabolic process;GO:0046503 glycerolipid catabolic process	0	0	0	0	0	0	0	0	0	0	0	0	0	0	0	0	0	0	0	0
Cd34	305081	symbol	R. norvegicus	305081	R. norvegicus	Cd34	CD34 molecule	GO:0072254 metanephric glomerular mesangial cell differentiation;GO:0072223 metanephric glomerular mesangium development;GO:1900168 positive regulation of glial cell-derived neurotrophic factor secretion	1	1	0	1	1	1	0	0	0	1	0	1	0	0	0	0	1	1	0	0
Heyl	313575	symbol	R. norvegicus	313575	R. norvegicus	Heyl	hes-related family bHLH transcription factor with YRPW motif-like	GO:0060766 negative regulation of androgen receptor signaling pathway;GO:0072014 proximal tubule development;GO:0003184 pulmonary valve morphogenesis	0	0	0	0	0	1	1	0	0	0	0	0	1	0	1	1	0	0	0	0
Arhgap31	288093	symbol	R. norvegicus	288093	R. norvegicus	Arhgap31	Rho GTPase activating protein 31	GO:0043547 positive regulation of GTPase activity;GO:0043087 regulation of GTPase activity;GO:0051345 positive regulation of hydrolase activity	0	0	0	0	0	0	0	0	0	0	0	0	0	0	0	0	0	0	0	0
Gfpt2	360518	symbol	R. norvegicus	360518	R. norvegicus	Gfpt2	glutamine-fructose-6-phosphate transaminase 2	GO:0006048 UDP-N-acetylglucosamine biosynthetic process;GO:0006541 glutamine metabolic process;GO:0006047 UDP-N-acetylglucosamine metabolic process	0	0	0	0	0	0	0	0	0	0	0	0	0	0	0	0	0	0	0	0
C1qc	362634	symbol	R. norvegicus	362634	R. norvegicus	C1qc	complement C1q C chain	GO:0045650 negative regulation of macrophage differentiation;GO:0030853 negative regulation of granulocyte differentiation;GO:0030852 regulation of granulocyte differentiation	0	0	0	0	0	0	0	0	0	0	0	0	0	0	0	0	0	0	0	0
Pold4	361698	symbol	R. norvegicus	361698	R. norvegicus	Pold4	DNA polymerase delta 4, accessory subunit	GO:0001938 positive regulation of endothelial cell proliferation;GO:0000731 DNA synthesis involved in DNA repair;GO:0001936 regulation of endothelial cell proliferation	0	0	0	0	0	0	0	0	0	0	0	0	0	0	0	0	0	0	0	0
Stxbp4	303443	symbol	R. norvegicus	303443	R. norvegicus	Stxbp4	syntaxin binding protein 4	GO:0061178 regulation of insulin secretion involved in cellular response to glucose stimulus;GO:0010838 positive regulation of keratinocyte proliferation;GO:0010827 regulation of glucose transmembrane transport	0	0	0	0	0	0	0	1	0	0	0	0	0	0	0	0	0	0	0	0
Rest	83618	symbol	R. norvegicus	83618	R. norvegicus	Rest	RE1-silencing transcription factor	GO:2000065 negative regulation of cortisol biosynthetic process;GO:0032348 negative regulation of aldosterone biosynthetic process;GO:2000798 negative regulation of amniotic stem cell differentiation	0	0	1	0	0	1	1	0	0	0	0	1	1	0	0	0	0	0	0	0
Pyroxd2	309381	symbol	R. norvegicus	309381	R. norvegicus	Pyroxd2	pyridine nucleotide-disulphide oxidoreductase domain 2	GO:0055114 oxidation-reduction process;GO:0008152 metabolic process;GO:0008150 biological_process	0	0	0	0	0	0	0	0	0	0	0	0	0	0	0	0	0	0	0	0
Six5	308406	symbol	R. norvegicus	308406	R. norvegicus	Six5	SIX homeobox 5	GO:1902723 negative regulation of skeletal muscle satellite cell proliferation;GO:0014859 negative regulation of skeletal muscle cell proliferation;GO:0014842 regulation of skeletal muscle satellite cell proliferation	0	0	0	0	0	0	0	0	0	0	0	0	0	0	0	0	0	0	0	0
Lrg1	367455	symbol	R. norvegicus	367455	R. norvegicus	Lrg1	leucine-rich alpha-2-glycoprotein 1	GO:0030511 positive regulation of transforming growth factor beta receptor signaling pathway;GO:1903846 positive regulation of cellular response to transforming growth factor beta stimulus;GO:0045766 positive regulation of angiogenesis	1	0	0	0	0	0	0	0	0	0	0	0	0	0	0	1	0	0	0	0
Rara	24705	symbol	R. norvegicus	24705	R. norvegicus	Rara	retinoic acid receptor, alpha	GO:0045630 positive regulation of T-helper 2 cell differentiation;GO:0045628 regulation of T-helper 2 cell differentiation;GO:0045624 positive regulation of T-helper cell differentiation	0	1	0	0	0	1	1	0	0	0	0	1	1	0	1	0	1	0	1	0
Card10	315120	symbol	R. norvegicus	315120	R. norvegicus	Card10	caspase recruitment domain family, member 10	GO:0090051 negative regulation of cell migration involved in sprouting angiogenesis;GO:1903671 negative regulation of sprouting angiogenesis;GO:0090049 regulation of cell migration involved in sprouting angiogenesis	1	0	0	0	0	0	0	1	0	0	0	0	0	0	0	0	0	0	0	0
Adgre1	316137	symbol	R. norvegicus	316137	R. norvegicus	Adgre1	adhesion G protein-coupled receptor E1	GO:0007189 adenylate cyclase-activating G protein-coupled receptor signaling pathway;GO:0019933 cAMP-mediated signaling;GO:0007188 adenylate cyclase-modulating G protein-coupled receptor signaling pathway	0	0	0	0	0	0	0	0	0	0	0	0	0	0	0	0	0	0	0	0
Rhbdf1	303008	symbol	R. norvegicus	303008	R. norvegicus	Rhbdf1	rhomboid 5 homolog 1	GO:0042058 regulation of epidermal growth factor receptor signaling pathway;GO:0050709 negative regulation of protein secretion;GO:1901184 regulation of ERBB signaling pathway	0	0	0	0	0	0	0	1	0	0	0	0	0	0	0	0	0	0	0	0
Ifi30	290644	symbol	R. norvegicus	290644	R. norvegicus	Ifi30	IFI30, lysosomal thiol reductase	GO:0042590 antigen processing and presentation of exogenous peptide antigen via MHC class I;GO:0019886 antigen processing and presentation of exogenous peptide antigen via MHC class II;GO:0048147 negative regulation of fibroblast proliferation	0	0	0	0	0	0	0	0	0	0	0	0	0	0	0	0	0	0	0	0
Zfp113	100912096	symbol	R. norvegicus	100912096	R. norvegicus	Zfp113	zinc finger protein 3	GO:0006355 regulation of transcription, DNA-templated;GO:1903506 regulation of nucleic acid-templated transcription;GO:0006351 transcription, DNA-templated	0	0	0	0	0	0	0	0	0	0	0	0	0	0	0	0	0	0	0	0
Wnt6	316526	symbol	R. norvegicus	316526	R. norvegicus	Wnt6	Wnt family member 6	GO:0001658 branching involved in ureteric bud morphogenesis;GO:0072079 nephron tubule formation;GO:0060675 ureteric bud morphogenesis	0	0	0	0	0	1	0	0	0	0	0	0	0	1	0	0	0	0	0	0
Dchs1	308912	symbol	R. norvegicus	308912	R. norvegicus	Dchs1	dachsous cadherin-related 1	GO:0003192 mitral valve formation;GO:0001658 branching involved in ureteric bud morphogenesis;GO:0003273 cell migration involved in endocardial cushion formation	0	1	1	0	0	1	1	0	0	0	0	0	0	0	1	0	1	0	0	0
Fam212a	316001	gene_synonym	R. norvegicus	316001	R. norvegicus	Inka1	inka box actin regulator 1	GO:0071901 negative regulation of protein serine/threonine kinase activity;GO:0006469 negative regulation of protein kinase activity;GO:0033673 negative regulation of kinase activity	0	0	0	0	0	0	0	1	0	0	0	0	0	0	0	0	0	0	0	0
Mbd4	680915	symbol	R. norvegicus	680915	R. norvegicus	Mbd4	methyl-CpG binding domain 4 DNA glycosylase	GO:0007095 mitotic G2 DNA damage checkpoint;GO:0044818 mitotic G2/M transition checkpoint;GO:0031572 G2 DNA damage checkpoint	0	0	0	0	0	0	0	0	0	0	0	0	0	0	0	0	0	0	0	0
Adm	25026	symbol	R. norvegicus	25026	R. norvegicus	Adm	adrenomedullin	GO:0045906 negative regulation of vasoconstriction;GO:0060670 branching involved in labyrinthine layer morphogenesis;GO:2001214 positive regulation of vasculogenesis	1	0	0	0	1	1	1	0	0	0	0	0	1	0	0	0	0	1	0	0
Egfr	24329	symbol	R. norvegicus	24329	R. norvegicus	Egfr	epidermal growth factor receptor	GO:1902722 positive regulation of prolactin secretion;GO:1903800 positive regulation of production of miRNAs involved in gene silencing by miRNA;GO:1900020 positive regulation of protein kinase C activity	0	1	0	0	1	1	1	1	0	0	0	0	1	1	0	1	0	1	1	1
Sphk1	170897	symbol	R. norvegicus	170897	R. norvegicus	Sphk1	sphingosine kinase 1	GO:0019371 cyclooxygenase pathway;GO:1905364 regulation of endosomal vesicle fusion;GO:1900060 negative regulation of ceramide biosynthetic process	1	1	0	0	0	0	0	0	0	0	0	0	1	0	0	1	0	0	0	1
Rasgef1c	360519	symbol	R. norvegicus	360519	R. norvegicus	Rasgef1c	RasGEF domain family, member 1C	GO:0007264 small GTPase mediated signal transduction;GO:0035556 intracellular signal transduction;GO:0007165 signal transduction	0	0	0	0	0	0	0	0	0	0	0	0	0	0	0	0	0	0	0	0
Bmp6	25644	symbol	R. norvegicus	25644	R. norvegicus	Bmp6	bone morphogenetic protein 6	GO:2000860 positive regulation of aldosterone secretion;GO:2000857 positive regulation of mineralocorticoid secretion;GO:2000858 regulation of aldosterone secretion	0	1	1	0	0	1	0	1	0	0	0	1	1	0	0	1	1	1	0	0
Itgav	296456	symbol	R. norvegicus	296456	R. norvegicus	Itgav	integrin subunit alpha V	GO:2000536 negative regulation of entry of bacterium into host cell;GO:2000535 regulation of entry of bacterium into host cell;GO:0045715 negative regulation of low-density lipoprotein particle receptor biosynthetic process	1	1	0	0	0	1	0	0	0	1	0	0	0	0	0	0	0	0	0	1
Fxyd5	60338	symbol	R. norvegicus	60338	R. norvegicus	Fxyd5	FXYD domain-containing ion transport regulator 5	GO:2000649 regulation of sodium ion transmembrane transporter activity;GO:1902305 regulation of sodium ion transmembrane transport;GO:0002028 regulation of sodium ion transport	0	0	0	0	0	0	0	0	0	0	0	0	0	0	0	0	0	0	0	0
RGD1310587	360894	symbol	R. norvegicus	360894	R. norvegicus	RGD1310587	similar to hypothetical protein FLJ14146		0	0	0	0	0	0	0	0	0	0	0	0	0	0	0	0	0	0	0	0
Bmp1	83470	symbol	R. norvegicus	83470	R. norvegicus	Bmp1	bone morphogenetic protein 1	GO:0061036 positive regulation of cartilage development;GO:0061035 regulation of cartilage development;GO:0051216 cartilage development	0	0	0	0	0	0	0	0	0	0	1	0	0	0	0	0	1	0	0	0
Tspan11	312727	symbol	R. norvegicus	312727	R. norvegicus	Tspan11	tetraspanin 11	GO:0016477 cell migration;GO:0048870 cell motility;GO:0051674 localization of cell	0	0	0	0	0	0	0	0	0	0	0	0	0	0	0	0	0	0	0	0
Vwa1	298683	symbol	R. norvegicus	298683	R. norvegicus	Vwa1	von Willebrand factor A domain containing 1	GO:0003429 growth plate cartilage chondrocyte morphogenesis;GO:0003414 chondrocyte morphogenesis involved in endochondral bone morphogenesis;GO:0003422 growth plate cartilage morphogenesis	0	0	0	1	0	1	0	0	0	0	0	0	0	0	0	0	1	0	0	0
Pde5a	171115	symbol	R. norvegicus	171115	R. norvegicus	Pde5a	phosphodiesterase 5A	GO:0060282 positive regulation of oocyte development;GO:0046069 cGMP catabolic process;GO:0055118 negative regulation of cardiac muscle contraction	0	1	0	0	0	0	0	1	0	0	0	0	0	0	0	0	0	1	0	0
Enpp1	85496	symbol	R. norvegicus	85496	R. norvegicus	Enpp1	ectonucleotide pyrophosphatase/phosphodiesterase 1	GO:0046325 negative regulation of glucose import;GO:0045719 negative regulation of glycogen biosynthetic process;GO:1990787 negative regulation of hh target transcription factor activity	0	0	1	0	0	0	0	1	0	0	0	0	1	0	0	1	0	0	0	0
Polr3gl	690254	symbol	R. norvegicus	690254	R. norvegicus	Polr3gl	RNA polymerase III subunit G like	GO:0006383 transcription by RNA polymerase III;GO:0006351 transcription, DNA-templated;GO:0097659 nucleic acid-templated transcription	0	0	0	0	0	0	0	0	0	0	0	0	0	0	0	0	0	0	0	0
Ptgdr	63889	symbol	R. norvegicus	63889	R. norvegicus	Ptgdr	prostaglandin D2 receptor	GO:0060406 positive regulation of penile erection;GO:0071799 cellular response to prostaglandin D stimulus;GO:0060405 regulation of penile erection	0	0	0	0	0	0	0	0	0	0	0	0	0	0	0	0	0	1	0	0
Flrt2	299236	symbol	R. norvegicus	299236	R. norvegicus	Flrt2	fibronectin leucine rich transmembrane protein 2	GO:0061343 cell adhesion involved in heart morphogenesis;GO:2001222 regulation of neuron migration;GO:0071711 basement membrane organization	0	0	0	1	0	0	1	1	1	1	0	0	0	0	1	1	0	0	0	1
Wwtr1	295062	symbol	R. norvegicus	295062	R. norvegicus	Wwtr1	WW domain containing transcription regulator 1	GO:0072307 regulation of metanephric nephron tubule epithelial cell differentiation;GO:0072257 metanephric nephron tubule epithelial cell differentiation;GO:0072182 regulation of nephron tubule epithelial cell differentiation	0	0	1	0	0	1	0	1	0	0	0	1	0	1	0	1	0	1	0	0
Erbb3	29496	symbol	R. norvegicus	29496	R. norvegicus	Erbb3	erb-b2 receptor tyrosine kinase 3	GO:0046326 positive regulation of glucose import;GO:0070886 positive regulation of calcineurin-NFAT signaling cascade;GO:0010828 positive regulation of glucose transmembrane transport	0	1	0	0	1	0	1	1	0	0	0	0	0	0	0	0	0	0	1	1
Wisp1	65154	gene_synonym	R. norvegicus	65154	R. norvegicus	Ccn4	cellular communication network factor 4	GO:0061051 positive regulation of cell growth involved in cardiac muscle cell development;GO:0061050 regulation of cell growth involved in cardiac muscle cell development;GO:2000727 positive regulation of cardiac muscle cell differentiation	0	0	1	0	1	0	1	0	0	0	0	0	0	1	0	0	1	0	0	0
Ace	24310	symbol	R. norvegicus	24310	R. norvegicus	Ace	angiotensin I converting enzyme	GO:1903597 negative regulation of gap junction assembly;GO:1904045 cellular response to aldosterone;GO:0035814 negative regulation of renal sodium excretion	1	0	0	0	0	1	1	1	0	0	0	0	1	0	0	0	0	1	0	0
Kif7	293047	symbol	R. norvegicus	293047	R. norvegicus	Kif7	kinesin family member 7	GO:0035904 aorta development;GO:0060976 coronary vasculature development;GO:0045879 negative regulation of smoothened signaling pathway	1	0	0	0	0	0	1	0	0	0	0	0	0	0	1	0	0	0	0	0
Tbc1d10a	360968	symbol	R. norvegicus	360968	R. norvegicus	Tbc1d10a	TBC1 domain family, member 10a	GO:0097202 activation of cysteine-type endopeptidase activity;GO:2001056 positive regulation of cysteine-type endopeptidase activity;GO:1902017 regulation of cilium assembly	0	0	0	0	0	0	0	0	0	0	0	0	0	0	0	0	0	0	0	0
Fam151a	313430	symbol	R. norvegicus	313430	R. norvegicus	Fam151a	family with sequence similarity 151, member A		0	0	0	0	0	0	0	0	0	0	0	0	0	0	0	0	0	0	0	0
Id3	25585	symbol	R. norvegicus	25585	R. norvegicus	Id3	inhibitor of DNA binding 3, HLH protein	GO:0072750 cellular response to leptomycin B;GO:1901344 response to leptomycin B;GO:0045662 negative regulation of myoblast differentiation	0	0	1	0	1	1	1	0	0	0	0	1	1	0	0	0	0	0	0	0
Myh7b	311570	symbol	R. norvegicus	311570	R. norvegicus	Myh7b	myosin heavy chain 7B		0	0	0	0	0	0	0	0	0	0	0	0	0	0	0	0	0	0	0	0
Tpcn2	309139	symbol	R. norvegicus	309139	R. norvegicus	Tpcn2	two pore segment channel 2	GO:0051209 release of sequestered calcium ion into cytosol;GO:0097553 calcium ion transmembrane import into cytosol;GO:0051283 negative regulation of sequestering of calcium ion	0	0	0	0	0	0	0	0	0	0	0	0	0	0	0	0	0	0	0	0
Rflna	689711	symbol	R. norvegicus	689711	R. norvegicus	Rflna	refilin A	GO:1900158 negative regulation of bone mineralization involved in bone maturation;GO:1900157 regulation of bone mineralization involved in bone maturation;GO:0061182 negative regulation of chondrocyte development	0	0	1	0	0	0	0	0	1	0	0	0	0	0	0	0	1	0	0	0
Apol3	315108	symbol	R. norvegicus	315108	R. norvegicus	Apol3	apolipoprotein L, 3	GO:0042157 lipoprotein metabolic process;GO:0006869 lipid transport;GO:0010876 lipid localization	0	0	0	0	0	0	0	0	0	0	0	0	0	0	0	0	0	0	0	0
Hacd4	362540	symbol	R. norvegicus	362540	R. norvegicus	Hacd4	3-hydroxyacyl-CoA dehydratase 4	GO:0042761 very long-chain fatty acid biosynthetic process;GO:0030497 fatty acid elongation;GO:0000038 very long-chain fatty acid metabolic process	0	0	0	0	0	0	0	0	0	0	0	0	0	0	0	0	0	0	0	0
Plekhh2	313866	symbol	R. norvegicus	313866	R. norvegicus	Plekhh2	pleckstrin homology, MyTH4 and FERM domain containing H2	GO:0030835 negative regulation of actin filament depolymerization;GO:0030834 regulation of actin filament depolymerization;GO:1901880 negative regulation of protein depolymerization	0	0	0	0	0	0	0	0	1	0	0	0	0	0	0	0	0	0	0	0
Itga1	25118	symbol	R. norvegicus	25118	R. norvegicus	Itga1	integrin subunit alpha 1	GO:0032516 positive regulation of phosphoprotein phosphatase activity;GO:0042311 vasodilation;GO:0042059 negative regulation of epidermal growth factor receptor signaling pathway	0	0	0	0	0	0	0	1	0	1	1	0	0	0	0	0	0	1	0	1
Prodh1	680409	symbol	R. norvegicus	680409	R. norvegicus	Prodh1	proline dehydrogenase 1	GO:0010133 proline catabolic process to glutamate;GO:0006562 proline catabolic process;GO:0006560 proline metabolic process	0	0	0	0	0	0	0	0	0	0	0	0	0	0	0	0	0	0	0	0
Kif19	303659	symbol	R. norvegicus	303659	R. norvegicus	Kif19	kinesin family member 19	GO:0060404 axonemal microtubule depolymerization;GO:0010938 cytoplasmic microtubule depolymerization;GO:0070462 plus-end specific microtubule depolymerization	0	0	0	0	0	0	0	0	1	0	0	0	0	0	0	0	0	0	0	0
LOC103689965	103689965	Gene_ID	R. norvegicus	103689965	R. norvegicus	LOC103689965	complement C4-like	GO:0006956 complement activation;GO:0010951 negative regulation of endopeptidase activity;GO:0010466 negative regulation of peptidase activity	0	0	0	0	0	0	0	0	0	0	0	0	0	0	0	0	0	0	0	0
Lamb2	25473	symbol	R. norvegicus	25473	R. norvegicus	Lamb2	laminin subunit beta 2	GO:0072249 metanephric glomerular visceral epithelial cell development;GO:0072248 metanephric glomerular visceral epithelial cell differentiation;GO:0072313 metanephric glomerular epithelial cell development	0	0	0	1	1	1	0	0	0	1	1	1	0	0	0	0	0	0	1	1
Rab7b	501854	symbol	R. norvegicus	501854	R. norvegicus	Rab7b	Rab7b, member RAS oncogene family	GO:0034164 negative regulation of toll-like receptor 9 signaling pathway;GO:0034144 negative regulation of toll-like receptor 4 signaling pathway;GO:0034163 regulation of toll-like receptor 9 signaling pathway	0	0	0	0	0	0	0	0	0	0	0	0	0	0	0	0	0	0	0	0
Efs	290212	symbol	R. norvegicus	290212	R. norvegicus	Efs	embryonal Fyn-associated substrate	GO:0090527 actin filament reorganization;GO:0031532 actin cytoskeleton reorganization;GO:0007015 actin filament organization	0	0	0	0	0	0	0	1	1	0	0	0	0	0	0	0	0	0	0	0
Sorbs3	282843	symbol	R. norvegicus	282843	R. norvegicus	Sorbs3	sorbin and SH3 domain containing 3	GO:0051496 positive regulation of stress fiber assembly;GO:0051492 regulation of stress fiber assembly;GO:0032233 positive regulation of actin filament bundle assembly	0	0	0	0	0	0	0	0	1	0	0	0	0	0	0	0	0	0	0	0
Ocln	83497	symbol	R. norvegicus	83497	R. norvegicus	Ocln	occludin	GO:0046326 positive regulation of glucose import;GO:1905605 positive regulation of maintenance of permeability of blood-brain barrier;GO:0010828 positive regulation of glucose transmembrane transport	0	0	0	0	1	0	0	0	1	0	0	0	0	0	0	0	0	0	0	0
Dpt	289178	symbol	R. norvegicus	289178	R. norvegicus	Dpt	dermatopontin	GO:0030199 collagen fibril organization;GO:0030198 extracellular matrix organization;GO:0043062 extracellular structure organization	0	0	0	1	0	0	0	0	1	0	0	0	0	0	0	0	0	0	0	0
Ankrd44	301415	symbol	R. norvegicus	301415	R. norvegicus	Ankrd44	ankyrin repeat domain 44		0	0	0	0	0	0	0	0	0	0	0	0	0	0	0	0	0	0	0	0
Fam212b	310764	gene_synonym	R. norvegicus	310764	R. norvegicus	Inka2	inka box actin regulator 2	GO:0071901 negative regulation of protein serine/threonine kinase activity;GO:0006469 negative regulation of protein kinase activity;GO:0033673 negative regulation of kinase activity	0	0	0	0	0	0	0	1	0	0	0	0	0	0	0	0	0	0	0	0
Ccsap	307926	symbol	R. norvegicus	307926	R. norvegicus	Ccsap	centriole, cilia and spindle-associated protein	GO:1990755 mitotic spindle microtubule depolymerization;GO:0060296 regulation of cilium beat frequency involved in ciliary motility;GO:0060295 regulation of cilium movement involved in cell motility	0	0	0	0	0	0	0	0	1	0	0	0	0	0	0	0	0	0	0	0
Dhrs3	313689	symbol	R. norvegicus	313689	R. norvegicus	Dhrs3	dehydrogenase/reductase 3	GO:0048387 negative regulation of retinoic acid receptor signaling pathway;GO:0042572 retinol metabolic process;GO:0048385 regulation of retinoic acid receptor signaling pathway	0	0	1	0	0	0	1	0	0	0	0	0	1	0	1	0	1	0	0	0
Adcy6	25289	symbol	R. norvegicus	25289	R. norvegicus	Adcy6	adenylate cyclase 6	GO:0072660 maintenance of protein location in plasma membrane;GO:1904117 cellular response to vasopressin;GO:0072658 maintenance of protein location in membrane	0	0	0	0	1	0	0	0	0	0	0	0	1	0	0	0	0	1	0	0
Sox10	29361	symbol	R. norvegicus	29361	R. norvegicus	Sox10	SRY-box transcription factor 10	GO:0010626 negative regulation of Schwann cell proliferation;GO:0010624 regulation of Schwann cell proliferation;GO:0071393 cellular response to progesterone stimulus	0	0	0	0	0	1	0	0	0	0	0	0	1	1	0	0	0	0	1	0
Syk	25155	symbol	R. norvegicus	25155	R. norvegicus	Syk	spleen associated tyrosine kinase	GO:0090237 regulation of arachidonic acid secretion;GO:0045588 positive regulation of gamma-delta T cell differentiation;GO:0002554 serotonin secretion by platelet	1	1	0	0	1	0	0	1	1	1	0	0	0	0	0	0	0	0	0	1
Notch1	25496	symbol	R. norvegicus	25496	R. norvegicus	Notch1	notch receptor 1	GO:0003270 Notch signaling pathway involved in regulation of secondary heart field cardioblast proliferation;GO:0072144 glomerular mesangial cell development;GO:0003252 negative regulation of cell proliferation involved in heart valve morphogenesis	1	1	1	1	1	1	1	0	0	1	0	1	1	1	1	1	1	0	1	0
Dmpk	308405	symbol	R. norvegicus	308405	R. norvegicus	Dmpk	DM1 protein kinase	GO:0014853 regulation of excitatory postsynaptic membrane potential involved in skeletal muscle contraction;GO:0014852 regulation of skeletal muscle contraction by neural stimulation via neuromuscular junction;GO:0014722 regulation of skeletal muscle contraction by calcium ion signaling	0	0	0	0	0	0	1	0	0	0	0	0	0	1	0	0	0	1	0	0
Atg16l2	308865	symbol	R. norvegicus	308865	R. norvegicus	Atg16l2	autophagy related 16-like 2	GO:0039689 negative stranded viral RNA replication;GO:0039694 viral RNA genome replication;GO:0019079 viral genome replication	0	0	0	0	0	0	0	0	0	0	0	0	0	0	0	0	0	0	0	0
Sbspon	297757	symbol	R. norvegicus	297757	R. norvegicus	Sbspon	somatomedin B and thrombospondin, type 1 domain containing		0	0	0	0	0	0	0	0	0	0	0	0	0	0	0	0	0	0	0	0
Pik3r6	497932	symbol	R. norvegicus	497932	R. norvegicus	Pik3r6	phosphoinositide-3-kinase, regulatory subunit 6	GO:0045582 positive regulation of T cell differentiation;GO:0042269 regulation of natural killer cell mediated cytotoxicity;GO:0045621 positive regulation of lymphocyte differentiation	1	1	0	0	0	0	0	1	0	0	0	0	0	0	0	0	0	0	0	1
Rhpn1	300030	symbol	R. norvegicus	300030	R. norvegicus	Rhpn1	rhophilin, Rho GTPase binding protein 1	GO:0007165 signal transduction;GO:0023052 signaling;GO:0007154 cell communication	0	0	0	0	0	0	0	0	0	0	0	0	0	0	0	0	0	0	0	0
Sec14l5	287060	symbol	R. norvegicus	287060	R. norvegicus	Sec14l5	SEC14-like lipid binding 5		0	0	0	0	0	0	0	0	0	0	0	0	0	0	0	0	0	0	0	0
Fbxo32	171043	symbol	R. norvegicus	171043	R. norvegicus	Fbxo32	F-box protein 32	GO:0014878 response to electrical stimulus involved in regulation of muscle adaptation;GO:0014894 response to denervation involved in regulation of muscle adaptation;GO:0010666 positive regulation of cardiac muscle cell apoptotic process	0	0	0	0	0	0	0	0	0	0	0	0	1	0	0	0	0	0	0	0
Cdh6	25409	symbol	R. norvegicus	25409	R. norvegicus	Cdh6	cadherin 6	GO:0016339 calcium-dependent cell-cell adhesion via plasma membrane cell adhesion molecules;GO:0008585 female gonad development;GO:0044331 cell-cell adhesion mediated by cadherin	0	1	0	0	0	0	0	0	0	0	0	0	0	0	0	0	0	0	0	0
Nr1h3	58852	symbol	R. norvegicus	58852	R. norvegicus	Nr1h3	nuclear receptor subfamily 1, group H, member 3	GO:0034145 positive regulation of toll-like receptor 4 signaling pathway;GO:0090341 negative regulation of secretion of lysosomal enzymes;GO:0034143 regulation of toll-like receptor 4 signaling pathway	0	1	0	0	1	0	0	1	0	0	0	0	1	0	0	0	0	0	0	0
Col9a3	362285	symbol	R. norvegicus	362285	R. norvegicus	Col9a3	collagen type IX alpha 3 chain	GO:0008585 female gonad development;GO:0008584 male gonad development;GO:0046545 development of primary female sexual characteristics	0	0	0	1	0	0	0	0	0	0	1	0	0	0	0	0	0	0	0	1
Aebp1	305494	symbol	R. norvegicus	305494	R. norvegicus	Aebp1	AE binding protein 1	GO:1904026 regulation of collagen fibril organization;GO:1903053 regulation of extracellular matrix organization;GO:0030199 collagen fibril organization	0	0	0	1	0	0	0	0	1	0	0	0	0	0	0	0	0	0	0	0
Elk3	362871	symbol	R. norvegicus	362871	R. norvegicus	Elk3	ETS transcription factor ELK3	GO:0001525 angiogenesis;GO:0048514 blood vessel morphogenesis;GO:0000122 negative regulation of transcription by RNA polymerase II	1	0	0	0	1	0	0	0	0	0	0	0	0	0	0	0	0	0	0	0
Fcer1g	25441	symbol	R. norvegicus	25441	R. norvegicus	Fcer1g	Fc fragment of IgE receptor Ig	GO:0001798 positive regulation of type IIa hypersensitivity;GO:0001805 positive regulation of type III hypersensitivity;GO:0001812 positive regulation of type I hypersensitivity	0	1	0	0	1	0	0	0	0	1	0	0	0	0	0	0	0	0	0	0
Tbxa2r	24816	symbol	R. norvegicus	24816	R. norvegicus	Tbxa2r	thromboxane A2 receptor	GO:0090051 negative regulation of cell migration involved in sprouting angiogenesis;GO:0038193 thromboxane A2 signaling pathway;GO:0045907 positive regulation of vasoconstriction	1	0	0	0	1	0	0	0	0	0	0	0	0	0	0	0	0	1	0	0
Sorcs1	309533	symbol	R. norvegicus	309533	R. norvegicus	Sorcs1	sortilin-related VPS10 domain containing receptor 1	GO:0006892 post-Golgi vesicle-mediated transport;GO:0048193 Golgi vesicle transport;GO:0016192 vesicle-mediated transport	0	0	0	0	0	0	0	0	0	0	0	0	0	0	0	0	0	0	0	0
Itgb4	25724	symbol	R. norvegicus	25724	R. norvegicus	Itgb4	integrin subunit beta 4	GO:0032290 peripheral nervous system myelin formation;GO:0022011 myelination in peripheral nervous system;GO:0061450 trophoblast cell migration	0	0	0	0	1	1	0	0	0	0	1	0	0	0	0	0	0	0	1	1
Stab1	100363145	symbol	R. norvegicus	100363145	R. norvegicus	Stab1	stabilin 1	GO:0016525 negative regulation of angiogenesis;GO:2000181 negative regulation of blood vessel morphogenesis;GO:0045765 regulation of angiogenesis	1	0	0	0	0	0	0	0	0	0	0	0	0	0	0	0	0	0	0	0
Herc6	362376	symbol	R. norvegicus	362376	R. norvegicus	Herc6	HECT and RLD domain containing E3 ubiquitin protein ligase family member 6	GO:0002244 hematopoietic progenitor cell differentiation;GO:0030097 hemopoiesis;GO:0016567 protein ubiquitination	0	0	0	0	0	0	0	0	0	0	0	0	0	0	0	0	0	0	0	0
Crlf1	290655	symbol	R. norvegicus	290655	R. norvegicus	Crlf1	cytokine receptor-like factor 1	GO:2000672 negative regulation of motor neuron apoptotic process;GO:2000671 regulation of motor neuron apoptotic process;GO:0001657 ureteric bud development	0	0	0	0	0	1	0	1	0	0	0	0	0	0	0	0	0	0	0	0
Erbb2	24337	symbol	R. norvegicus	24337	R. norvegicus	Erbb2	erb-b2 receptor tyrosine kinase 2	GO:0033088 negative regulation of immature T cell proliferation in thymus;GO:0033085 negative regulation of T cell differentiation in thymus;GO:0033084 regulation of immature T cell proliferation in thymus	0	1	0	0	1	0	1	1	0	1	0	0	1	0	0	1	0	0	1	1
Pxdn	554172	symbol	R. norvegicus	554172	R. norvegicus	Pxdn	peroxidasin	GO:0042744 hydrogen peroxide catabolic process;GO:0030199 collagen fibril organization;GO:0098869 cellular oxidant detoxification	0	0	0	1	0	0	0	0	1	0	0	0	0	0	0	0	0	0	0	0
Nfkb2	309452	symbol	R. norvegicus	309452	R. norvegicus	Nfkb2	nuclear factor kappa B subunit 2	GO:0002268 follicular dendritic cell differentiation;GO:0002266 follicular dendritic cell activation;GO:0002467 germinal center formation	0	0	0	1	0	0	0	0	0	0	0	0	0	0	0	0	0	0	0	0
Tlr2	310553	symbol	R. norvegicus	310553	R. norvegicus	Tlr2	toll-like receptor 2	GO:0052063 induction by symbiont of defense-related host nitric oxide production;GO:0052347 positive regulation by symbiont of defense-related host nitric oxide production;GO:0052559 induction by symbiont of host immune response	0	0	0	0	0	0	0	0	1	1	0	0	1	1	0	0	0	0	1	1
Mroh7	298301	symbol	R. norvegicus	298301	R. norvegicus	Mroh7	maestro heat-like repeat family member 7		0	0	0	0	0	0	0	0	0	0	0	0	0	0	0	0	0	0	0	0
Slco1c1	84511	symbol	R. norvegicus	84511	R. norvegicus	Slco1c1	solute carrier organic anion transporter family, member 1c1	GO:2000611 positive regulation of thyroid hormone generation;GO:2000609 regulation of thyroid hormone generation;GO:0070327 thyroid hormone transport	0	0	0	0	0	0	0	0	0	0	0	0	0	0	0	0	0	0	0	0
Alox5ap	29624	symbol	R. norvegicus	29624	R. norvegicus	Alox5ap	arachidonate 5-lipoxygenase activating protein	GO:0002540 leukotriene production involved in inflammatory response;GO:0002538 arachidonic acid metabolite production involved in inflammatory response;GO:0019370 leukotriene biosynthetic process	0	0	0	0	0	0	0	0	0	0	0	0	0	0	0	0	0	0	0	0
Egr3	25148	symbol	R. norvegicus	25148	R. norvegicus	Egr3	early growth response 3	GO:0033089 positive regulation of T cell differentiation in thymus;GO:0045586 regulation of gamma-delta T cell differentiation;GO:0042492 gamma-delta T cell differentiation	1	1	0	0	0	0	0	0	0	1	0	0	0	0	0	1	0	0	1	0
Lsmem2	689621	symbol	R. norvegicus	689621	R. norvegicus	Lsmem2	leucine-rich single-pass membrane protein 2		0	0	0	0	0	0	0	0	0	0	0	0	0	0	0	0	0	0	0	0
Sipa1	361710	symbol	R. norvegicus	361710	R. norvegicus	Sipa1	signal-induced proliferation-associated 1	GO:0042631 cellular response to water deprivation;GO:0071462 cellular response to water stimulus;GO:0009414 response to water deprivation	0	0	0	0	0	0	0	0	0	0	0	0	0	0	0	0	0	0	0	0
Bambi	83837	symbol	R. norvegicus	83837	R. norvegicus	Bambi	BMP and activin membrane-bound inhibitor	GO:0010718 positive regulation of epithelial to mesenchymal transition;GO:0030512 negative regulation of transforming growth factor beta receptor signaling pathway;GO:1903845 negative regulation of cellular response to transforming growth factor beta stimulus	0	0	0	0	0	0	0	0	0	0	0	0	0	1	0	1	0	0	0	0
Tfeb	316214	symbol	R. norvegicus	316214	R. norvegicus	Tfeb	transcription factor EB	GO:1902477 regulation of defense response to bacterium, incompatible interaction;GO:0009816 defense response to bacterium, incompatible interaction;GO:1900424 regulation of defense response to bacterium	0	0	0	0	0	1	0	0	0	0	0	0	0	0	0	0	0	0	0	0
Creg1	289185	symbol	R. norvegicus	289185	R. norvegicus	Creg1	cellular repressor of E1A-stimulated genes 1	GO:0006355 regulation of transcription, DNA-templated;GO:1903506 regulation of nucleic acid-templated transcription;GO:0006351 transcription, DNA-templated	0	0	0	0	0	0	0	0	0	0	0	0	0	0	0	0	0	0	0	0
Atf3	25389	symbol	R. norvegicus	25389	R. norvegicus	Atf3	activating transcription factor 3	GO:1903984 positive regulation of TRAIL-activated apoptotic signaling pathway;GO:1903121 regulation of TRAIL-activated apoptotic signaling pathway;GO:1902043 positive regulation of extrinsic apoptotic signaling pathway via death domain receptors	0	0	0	0	0	0	1	0	0	0	0	0	0	0	0	0	0	0	0	0
Mir3064	104795673	symbol	R. norvegicus	104795673	R. norvegicus	Mir3064	microRNA 3064		0	0	0	0	0	0	0	0	0	0	0	0	0	0	0	0	0	0	0	0
Stra6	363071	symbol	R. norvegicus	363071	R. norvegicus	Stra6	signaling receptor and transporter of retinol STRA6	GO:0071939 vitamin A import;GO:0061143 alveolar primary septum development;GO:0071938 vitamin A transport	1	0	0	0	0	1	1	0	0	0	0	0	0	0	1	0	0	0	0	0
Bcl2l12	361567	symbol	R. norvegicus	361567	R. norvegicus	Bcl2l12	BCL2 like 12	GO:1990001 inhibition of cysteine-type endopeptidase activity involved in apoptotic process;GO:1902166 negative regulation of intrinsic apoptotic signaling pathway in response to DNA damage by p53 class mediator;GO:0097340 inhibition of cysteine-type endopeptidase activity	0	0	0	0	0	0	0	0	0	0	0	0	0	0	0	0	0	0	0	0
Col27a1	298101	symbol	R. norvegicus	298101	R. norvegicus	Col27a1	collagen type XXVII alpha 1 chain	GO:0003431 growth plate cartilage chondrocyte development;GO:0003433 chondrocyte development involved in endochondral bone morphogenesis;GO:0003418 growth plate cartilage chondrocyte differentiation	0	0	0	1	0	0	0	0	0	0	1	0	0	0	0	0	1	0	0	1
Akr1c14	191574	symbol	R. norvegicus	191574	R. norvegicus	Akr1c14	aldo-keto reductase family 1, member C14	GO:0044597 daunorubicin metabolic process;GO:0042448 progesterone metabolic process;GO:0006693 prostaglandin metabolic process	0	0	0	0	0	0	0	0	0	0	0	0	0	0	0	0	0	0	0	0
Casp7	64026	symbol	R. norvegicus	64026	R. norvegicus	Casp7	caspase 7	GO:0072734 cellular response to staurosporine;GO:0072733 response to staurosporine;GO:0071312 cellular response to alkaloid	0	0	0	0	0	0	1	0	0	0	0	0	1	0	0	0	0	0	0	0
Cldn19	298487	symbol	R. norvegicus	298487	R. norvegicus	Cldn19	claudin 19	GO:0019227 neuronal action potential propagation;GO:0098870 action potential propagation;GO:1901890 positive regulation of cell junction assembly	0	0	0	0	1	0	0	0	1	0	0	0	0	0	0	0	0	0	0	0
Tf	24825	symbol	R. norvegicus	24825	R. norvegicus	Tf	transferrin	GO:0070447 positive regulation of oligodendrocyte progenitor proliferation;GO:0007257 activation of JUN kinase activity;GO:0031643 positive regulation of myelination	0	0	0	0	0	0	0	1	1	0	0	0	1	0	0	1	0	0	1	0
Gpr88	64443	symbol	R. norvegicus	64443	R. norvegicus	Gpr88	G-protein coupled receptor 88	GO:0061743 motor learning;GO:0009584 detection of visible light;GO:0019228 neuronal action potential	0	0	0	0	0	0	0	0	0	0	0	0	0	0	0	0	0	0	0	0
Rgl3	300444	symbol	R. norvegicus	300444	R. norvegicus	Rgl3	ral guanine nucleotide dissociation stimulator-like 3	GO:0043547 positive regulation of GTPase activity;GO:0043087 regulation of GTPase activity;GO:0051345 positive regulation of hydrolase activity	0	0	0	0	0	0	0	0	0	0	0	0	0	0	0	0	0	0	0	0
Mab21l3	295326	symbol	R. norvegicus	295326	R. norvegicus	Mab21l3	mab-21 like 3		0	0	0	0	0	0	0	0	0	0	0	0	0	0	0	0	0	0	0	0
Shc4	679845	symbol	R. norvegicus	679845	R. norvegicus	Shc4	SHC adaptor protein 4	GO:0048863 stem cell differentiation;GO:0007169 transmembrane receptor protein tyrosine kinase signaling pathway;GO:0008284 positive regulation of cell proliferation	0	0	0	0	0	0	0	1	0	0	0	0	0	0	0	0	0	0	0	1
Hapln2	64057	symbol	R. norvegicus	64057	R. norvegicus	Hapln2	hyaluronan and proteoglycan link protein 2	GO:0008065 establishment of blood-nerve barrier;GO:0085029 extracellular matrix assembly;GO:0001885 endothelial cell development	0	0	0	1	0	0	0	0	0	0	0	1	0	0	0	0	1	0	1	0
Lama5	140433	symbol	R. norvegicus	140433	R. norvegicus	Lama5	laminin subunit alpha 5	GO:0001658 branching involved in ureteric bud morphogenesis;GO:0060675 ureteric bud morphogenesis;GO:0072171 mesonephric tubule morphogenesis	0	1	0	0	0	1	1	0	0	0	1	0	0	0	0	0	0	0	0	1
Isg15	298693	symbol	R. norvegicus	298693	R. norvegicus	Isg15	ISG15 ubiquitin-like modifier	GO:0045648 positive regulation of erythrocyte differentiation;GO:0072608 interleukin-10 secretion;GO:0045071 negative regulation of viral genome replication	0	0	1	0	0	0	0	0	0	0	0	0	0	0	0	0	0	0	0	0
Synpo2	499702	symbol	R. norvegicus	499702	R. norvegicus	Synpo2	synaptopodin 2	GO:2000298 regulation of Rho-dependent protein serine/threonine kinase activity;GO:0032233 positive regulation of actin filament bundle assembly;GO:0061684 chaperone-mediated autophagy	0	0	0	0	0	0	0	1	1	0	0	0	0	0	0	0	0	0	0	0
Ptprc	24699	symbol	R. norvegicus	24699	R. norvegicus	Ptprc	protein tyrosine phosphatase, receptor type, C	GO:0048304 positive regulation of isotype switching to IgG isotypes;GO:0048302 regulation of isotype switching to IgG isotypes;GO:1905451 positive regulation of Fc-gamma receptor signaling pathway involved in phagocytosis	0	1	0	0	0	0	0	1	0	0	0	0	0	0	0	0	1	0	0	0
Lzts2	365468	symbol	R. norvegicus	365468	R. norvegicus	Lzts2	leucine zipper tumor suppressor 2	GO:0060682 primary ureteric bud growth;GO:0060677 ureteric bud elongation;GO:0060675 ureteric bud morphogenesis	0	0	0	0	0	1	0	0	0	0	0	0	0	1	0	0	0	0	0	0
Lfng	170905	symbol	R. norvegicus	170905	R. norvegicus	Lfng	LFNG O-fucosylpeptide 3-beta-N-acetylglucosaminyltransferase	GO:1902367 negative regulation of Notch signaling pathway involved in somitogenesis;GO:0002315 marginal zone B cell differentiation;GO:1902366 regulation of Notch signaling pathway involved in somitogenesis	0	1	0	0	0	1	0	0	0	0	0	0	0	0	0	0	0	0	0	0
Wfdc1	171112	symbol	R. norvegicus	171112	R. norvegicus	Wfdc1	WAP four-disulfide core domain 1	GO:0061045 negative regulation of wound healing;GO:1903035 negative regulation of response to wounding;GO:0010951 negative regulation of endopeptidase activity	0	0	0	0	1	0	0	0	0	0	0	0	0	0	0	0	0	0	0	0
Csf2ra	652957	symbol	R. norvegicus	652957	R. norvegicus	Csf2ra	colony stimulating factor 2 receptor subunit alpha	GO:0038158 granulocyte colony-stimulating factor signaling pathway;GO:0097011 cellular response to granulocyte macrophage colony-stimulating factor stimulus;GO:0097012 response to granulocyte macrophage colony-stimulating factor	0	0	0	0	0	0	0	0	0	0	0	0	0	0	0	0	0	0	0	0
Pcdhb8	680020	symbol	R. norvegicus	680020	R. norvegicus	Pcdhb8	protocadherin beta 8	GO:0007156 homophilic cell adhesion via plasma membrane adhesion molecules;GO:0098742 cell-cell adhesion via plasma-membrane adhesion molecules;GO:0098609 cell-cell adhesion	0	1	0	0	0	0	0	0	0	0	0	0	0	0	0	0	0	0	0	0
Acss1	296259	symbol	R. norvegicus	296259	R. norvegicus	Acss1	acyl-CoA synthetase short-chain family member 1	GO:0019542 propionate biosynthetic process;GO:0019427 acetyl-CoA biosynthetic process from acetate;GO:0051790 short-chain fatty acid biosynthetic process	0	0	0	0	0	0	0	0	0	0	0	0	0	0	0	0	0	0	0	0
Dhx58	303538	symbol	R. norvegicus	303538	R. norvegicus	Dhx58	DEXH-box helicase 58	GO:1900245 positive regulation of MDA-5 signaling pathway;GO:0039534 negative regulation of MDA-5 signaling pathway;GO:0039536 negative regulation of RIG-I signaling pathway	0	0	0	0	0	0	0	0	0	0	0	0	1	0	0	0	0	0	0	0
Gbp5	362050	symbol	R. norvegicus	362050	R. norvegicus	Gbp5	guanylate binding protein 5	GO:0072616 interleukin-18 secretion;GO:1900227 positive regulation of NLRP3 inflammasome complex assembly;GO:1900017 positive regulation of cytokine production involved in inflammatory response	0	0	0	0	0	0	0	0	1	0	0	0	0	0	0	0	0	0	0	0
Lmo2	362176	symbol	R. norvegicus	362176	R. norvegicus	Lmo2	LIM domain only 2	GO:0045647 negative regulation of erythrocyte differentiation;GO:0045646 regulation of erythrocyte differentiation;GO:0097067 cellular response to thyroid hormone stimulus	0	0	0	0	0	1	0	0	0	0	0	0	0	0	0	0	0	0	0	0
Amotl2	65157	symbol	R. norvegicus	65157	R. norvegicus	Amotl2	angiomotin like 2	GO:0003365 establishment of cell polarity involved in ameboidal cell migration;GO:0035329 hippo signaling;GO:0001525 angiogenesis	1	0	0	0	0	0	0	0	1	0	0	0	0	1	0	0	0	0	0	0
Plpp2	246115	symbol	R. norvegicus	246115	R. norvegicus	Plpp2	phospholipid phosphatase 2	GO:0006670 sphingosine metabolic process;GO:0046519 sphingoid metabolic process;GO:0034311 diol metabolic process	0	0	0	0	0	0	0	0	0	0	0	0	0	0	0	0	0	0	0	0
Acp5	25732	symbol	R. norvegicus	25732	R. norvegicus	Acp5	acid phosphatase 5, tartrate resistant	GO:0032929 negative regulation of superoxide anion generation;GO:0045019 negative regulation of nitric oxide biosynthetic process;GO:0033591 response to L-ascorbic acid	0	1	1	0	0	0	0	0	0	0	0	0	0	0	0	0	1	0	0	0
Ccdc167	689755	symbol	R. norvegicus	689755	R. norvegicus	Ccdc167	coiled-coil domain containing 167		0	0	0	0	0	0	0	0	0	0	0	0	0	0	0	0	0	0	0	0
Grasp	192254	gene_synonym	R. norvegicus	192254	R. norvegicus	Tamalin	trafficking regulator and scaffold protein tamalin	GO:0099152 regulation of neurotransmitter receptor transport, endosome to postsynaptic membrane;GO:0098887 neurotransmitter receptor transport, endosome to postsynaptic membrane;GO:0099639 neurotransmitter receptor transport, endosome to plasma membrane	0	0	0	0	0	0	0	0	0	0	0	0	0	0	0	0	0	0	0	0
Ptprb	314843	symbol	R. norvegicus	314843	R. norvegicus	Ptprb	protein tyrosine phosphatase, receptor type, B	GO:1990264 peptidyl-tyrosine dephosphorylation involved in inactivation of protein kinase activity;GO:0006469 negative regulation of protein kinase activity;GO:0035335 peptidyl-tyrosine dephosphorylation	1	0	0	0	0	0	0	1	0	0	0	0	0	0	0	0	0	0	0	0
Iqgap2	100360623	symbol	R. norvegicus	100360623	R. norvegicus	Iqgap2	IQ motif containing GTPase activating protein 2	GO:0034314 Arp2/3 complex-mediated actin nucleation;GO:0045010 actin nucleation;GO:0030838 positive regulation of actin filament polymerization	0	0	0	0	0	0	0	0	1	0	0	0	0	0	0	0	0	0	0	0
Kirrel1	310695	symbol	R. norvegicus	310695	R. norvegicus	Kirrel1	kirre like nephrin family adhesion molecule 1	GO:0030838 positive regulation of actin filament polymerization;GO:0030833 regulation of actin filament polymerization;GO:0032273 positive regulation of protein polymerization	0	1	0	0	0	0	0	0	1	0	0	0	0	0	0	0	0	0	0	0
Castor1	360969	symbol	R. norvegicus	360969	R. norvegicus	Castor1	cytosolic arginine sensor for mTORC1 subunit 1	GO:1903577 cellular response to L-arginine;GO:1903576 response to L-arginine;GO:1904262 negative regulation of TORC1 signaling	0	0	0	0	0	0	0	0	0	0	0	0	0	0	0	0	0	0	0	0
Eid2b	103690162	symbol	R. norvegicus	103690162	R. norvegicus	Eid2b	EP300 interacting inhibitor of differentiation 2B		0	0	0	0	0	0	0	0	0	0	0	0	0	0	0	0	0	0	0	0
Efnb3	360546	symbol	R. norvegicus	360546	R. norvegicus	Efnb3	ephrin B3	GO:0099557 trans-synaptic signaling by trans-synaptic complex, modulating synaptic transmission;GO:0016198 axon choice point recognition;GO:0099550 trans-synaptic signaling, modulating synaptic transmission	0	1	0	0	0	0	0	1	0	1	0	0	0	0	0	0	0	0	0	0
P2rx7	29665	symbol	R. norvegicus	29665	R. norvegicus	P2rx7	purinergic receptor P2X 7	GO:0099161 regulation of presynaptic dense core granule exocytosis;GO:0050717 positive regulation of interleukin-1 alpha secretion;GO:0032308 positive regulation of prostaglandin secretion	0	1	1	0	0	0	0	1	1	0	0	0	1	1	0	0	1	0	0	0
Bmper	300455	symbol	R. norvegicus	300455	R. norvegicus	Bmper	BMP-binding endothelial regulator	GO:1903672 positive regulation of sprouting angiogenesis;GO:0002043 blood vessel endothelial cell proliferation involved in sprouting angiogenesis;GO:0001657 ureteric bud development	1	0	0	0	0	1	0	0	0	0	0	0	0	0	0	1	0	0	0	0
Lmnb1	116685	symbol	R. norvegicus	116685	R. norvegicus	Lmnb1	lamin B1	GO:1904609 cellular response to monosodium L-glutamate;GO:0071386 cellular response to corticosterone stimulus;GO:1904608 response to monosodium L-glutamate	0	0	0	0	0	0	0	0	0	0	0	0	1	0	0	0	0	0	0	0
Ston1	360202	symbol	R. norvegicus	360202	R. norvegicus	Ston1	stonin 1	GO:0030100 regulation of endocytosis;GO:0060627 regulation of vesicle-mediated transport;GO:0006897 endocytosis	0	0	0	0	0	0	0	0	0	0	0	0	0	0	0	0	0	0	0	0
She	685088	symbol	R. norvegicus	685088	R. norvegicus	She	Src homology 2 domain containing E		0	0	0	0	0	0	0	0	0	0	0	0	0	0	0	0	0	0	0	0
Ptpn14	305064	symbol	R. norvegicus	305064	R. norvegicus	Ptpn14	protein tyrosine phosphatase, non-receptor type 14	GO:0001946 lymphangiogenesis;GO:0046825 regulation of protein export from nucleus;GO:0036303 lymph vessel morphogenesis	1	0	0	0	0	0	0	0	0	0	0	0	0	0	0	0	0	0	0	0
Abcb1a	170913	symbol	R. norvegicus	170913	R. norvegicus	Abcb1a	ATP binding cassette subfamily B member 1A	GO:1904446 positive regulation of establishment of Sertoli cell barrier;GO:1904444 regulation of establishment of Sertoli cell barrier;GO:1905233 response to codeine	0	0	0	0	1	0	0	0	0	0	0	1	1	0	0	0	0	0	0	0
Chst3	84468	symbol	R. norvegicus	84468	R. norvegicus	Chst3	carbohydrate sulfotransferase 3	GO:0014012 peripheral nervous system axon regeneration;GO:0030206 chondroitin sulfate biosynthetic process;GO:0043029 T cell homeostasis	0	0	0	0	1	0	0	0	0	0	0	0	0	0	0	0	0	0	0	0
Gbp6	305139	symbol	R. norvegicus	305139	R. norvegicus	Gbp6	guanylate binding protein family member 6	GO:0042832 defense response to protozoan;GO:0001562 response to protozoan;GO:0050830 defense response to Gram-positive bacterium	0	0	0	0	0	0	0	0	0	0	0	0	0	0	0	0	0	0	0	0
Cytl1	498392	symbol	R. norvegicus	498392	R. norvegicus	Cytl1	cytokine like 1	GO:1990079 cartilage homeostasis;GO:0050650 chondroitin sulfate proteoglycan biosynthetic process;GO:0050654 chondroitin sulfate proteoglycan metabolic process	0	0	0	0	0	0	0	0	0	0	0	0	0	0	0	0	1	0	0	0
Sult1a1	83783	symbol	R. norvegicus	83783	R. norvegicus	Sult1a1	sulfotransferase family 1A member 1	GO:0018960 4-nitrophenol metabolic process;GO:0050427 3'-phosphoadenosine 5'-phosphosulfate metabolic process;GO:0006068 ethanol catabolic process	0	0	0	0	0	0	0	0	0	0	0	0	1	0	0	0	0	1	0	0
Sfrp4	89803	symbol	R. norvegicus	89803	R. norvegicus	Sfrp4	secreted frizzled-related protein 4	GO:2000119 negative regulation of sodium-dependent phosphate transport;GO:1902174 positive regulation of keratinocyte apoptotic process;GO:2000118 regulation of sodium-dependent phosphate transport	0	0	0	0	0	0	0	0	0	0	0	1	1	1	0	1	1	0	0	0
Cebpa	24252	symbol	R. norvegicus	24252	R. norvegicus	Cebpa	CCAAT/enhancer binding protein alpha	GO:0033274 response to vitamin B2;GO:0045945 positive regulation of transcription by RNA polymerase III;GO:0043032 positive regulation of macrophage activation	0	1	1	0	0	1	0	0	1	0	0	0	1	0	0	0	0	0	0	0
Tnfrsf25	500592	symbol	R. norvegicus	500592	R. norvegicus	Tnfrsf25	TNF receptor superfamily member 25	GO:0007165 signal transduction;GO:0023052 signaling;GO:0007154 cell communication	0	0	0	0	0	0	0	0	0	0	0	0	0	0	0	0	0	0	0	0
Plekhg2	292750	symbol	R. norvegicus	292750	R. norvegicus	Plekhg2	pleckstrin homology and RhoGEF domain containing G2	GO:0030833 regulation of actin filament polymerization;GO:0008064 regulation of actin polymerization or depolymerization;GO:0030041 actin filament polymerization	0	0	0	0	0	0	0	0	1	0	0	0	0	0	0	0	0	0	0	0
Epha2	366492	symbol	R. norvegicus	366492	R. norvegicus	Epha2	Eph receptor A2	GO:1901491 negative regulation of lymphangiogenesis;GO:0070309 lens fiber cell morphogenesis;GO:1903348 positive regulation of bicellular tight junction assembly	1	1	1	0	0	1	0	1	1	1	0	1	0	0	0	1	1	0	0	1
Cfap100	297444	symbol	R. norvegicus	297444	R. norvegicus	Cfap100	cilia and flagella associated protein 100		0	0	0	0	0	0	0	0	0	0	0	0	0	0	0	0	0	0	0	0
Emid1	685462	symbol	R. norvegicus	685462	R. norvegicus	Emid1	EMI domain containing 1		0	0	0	0	0	0	0	0	0	0	0	0	0	0	0	0	0	0	0	0
Plscr2	315883	symbol	R. norvegicus	315883	R. norvegicus	Plscr2	phospholipid scramblase 2	GO:0017121 phospholipid scrambling;GO:0071222 cellular response to lipopolysaccharide;GO:0071219 cellular response to molecule of bacterial origin	0	0	0	0	0	0	0	0	0	0	0	0	0	0	0	0	0	0	0	0
Ier5	498256	symbol	R. norvegicus	498256	R. norvegicus	Ier5	immediate early response 5	GO:1900036 positive regulation of cellular response to heat;GO:1900034 regulation of cellular response to heat;GO:0034605 cellular response to heat	0	0	0	0	0	0	0	0	0	0	0	0	0	0	0	0	0	0	0	0
Pop5	117241	symbol	R. norvegicus	117241	R. norvegicus	Pop5	POP5 homolog, ribonuclease P/MRP subunit	GO:0001682 tRNA 5'-leader removal;GO:0099116 tRNA 5'-end processing;GO:0034471 ncRNA 5'-end processing	0	0	0	0	0	0	0	0	0	0	0	0	0	0	0	0	0	0	0	0
Sema4c	301346	symbol	R. norvegicus	301346	R. norvegicus	Sema4c	semaphorin 4C	GO:0048843 negative regulation of axon extension involved in axon guidance;GO:0048841 regulation of axon extension involved in axon guidance;GO:1902668 negative regulation of axon guidance	0	0	0	0	0	1	1	0	0	1	0	0	0	0	0	0	0	0	0	0
Foxd2	313504	symbol	R. norvegicus	313504	R. norvegicus	Foxd2	forkhead box D2	GO:0045944 positive regulation of transcription by RNA polymerase II;GO:0045893 positive regulation of transcription, DNA-templated;GO:1903508 positive regulation of nucleic acid-templated transcription	0	0	0	0	0	0	0	0	0	0	0	0	0	0	0	0	0	0	0	0
Tlr7	317468	symbol	R. norvegicus	317468	R. norvegicus	Tlr7	toll-like receptor 7	GO:0045356 positive regulation of interferon-alpha biosynthetic process;GO:0034154 toll-like receptor 7 signaling pathway;GO:0045359 positive regulation of interferon-beta biosynthetic process	0	0	0	0	0	0	0	0	0	0	0	0	0	0	0	0	0	0	0	0
Hk2	25059	symbol	R. norvegicus	25059	R. norvegicus	Hk2	hexokinase 2	GO:1904925 positive regulation of autophagy of mitochondrion in response to mitochondrial depolarization;GO:0072656 maintenance of protein location in mitochondrion;GO:1904923 regulation of autophagy of mitochondrion in response to mitochondrial depolarization	1	0	0	0	1	0	0	0	0	0	0	0	0	0	0	0	0	0	0	0
Irf8	292060	symbol	R. norvegicus	292060	R. norvegicus	Irf8	interferon regulatory factor 8	GO:0060261 positive regulation of transcription initiation from RNA polymerase II promoter;GO:0032735 positive regulation of interleukin-12 production;GO:0042832 defense response to protozoan	0	0	0	0	0	0	0	0	1	0	0	0	0	0	0	0	0	0	0	0
Mcrip2	685545	symbol	R. norvegicus	685545	R. norvegicus	Mcrip2	MAPK regulated co-repressor interacting protein 2		0	0	0	0	0	0	0	0	0	0	0	0	0	0	0	0	0	0	0	0
Prex2	312912	symbol	R. norvegicus	312912	R. norvegicus	Prex2	phosphatidylinositol-3,4,5-trisphosphate-dependent Rac exchange factor 2	GO:0048813 dendrite morphogenesis;GO:0014065 phosphatidylinositol 3-kinase signaling;GO:0016358 dendrite development	0	0	0	0	0	0	0	0	0	0	0	0	0	0	0	0	0	0	0	0
Spi1	366126	symbol	R. norvegicus	366126	R. norvegicus	Spi1	Spi-1 proto-oncogene	GO:0090241 negative regulation of histone H4 acetylation;GO:0044027 hypermethylation of CpG island;GO:0044026 DNA hypermethylation	1	1	0	0	0	0	0	0	0	0	0	0	0	0	0	0	0	0	0	0
Ccm2l	311550	symbol	R. norvegicus	311550	R. norvegicus	Ccm2l	CCM2 like scaffold protein	GO:0003222 ventricular trabecula myocardium morphogenesis;GO:0090271 positive regulation of fibroblast growth factor production;GO:0034111 negative regulation of homotypic cell-cell adhesion	0	1	0	0	1	1	1	0	0	0	0	0	0	0	1	0	0	0	0	0
Ddx11	316767	symbol	R. norvegicus	316767	R. norvegicus	Ddx11	DEAD/H-box helicase 11	GO:0032079 positive regulation of endodeoxyribonuclease activity;GO:1904976 cellular response to bleomycin;GO:1901838 positive regulation of transcription of nucleolar large rRNA by RNA polymerase I	0	0	0	0	0	0	0	0	0	0	0	0	0	0	0	0	0	0	0	0
Nfatc4	305897	symbol	R. norvegicus	305897	R. norvegicus	Nfatc4	nuclear factor of activated T-cells 4	GO:0050774 negative regulation of dendrite morphogenesis;GO:2000297 negative regulation of synapse maturation;GO:1904637 cellular response to ionomycin	1	0	0	0	0	1	1	1	0	0	0	0	1	1	0	0	0	0	0	0
Plek	364206	symbol	R. norvegicus	364206	R. norvegicus	Plek	pleckstrin	GO:0010920 negative regulation of inositol phosphate biosynthetic process;GO:0010925 positive regulation of inositol-polyphosphate 5-phosphatase activity;GO:0070560 protein secretion by platelet	0	1	0	0	1	0	0	0	1	0	0	0	0	0	0	0	0	0	0	0
Cdc42bpg	293693	symbol	R. norvegicus	293693	R. norvegicus	Cdc42bpg	CDC42 binding protein kinase gamma	GO:0018107 peptidyl-threonine phosphorylation;GO:0031532 actin cytoskeleton reorganization;GO:0018210 peptidyl-threonine modification	0	0	0	0	0	0	0	0	1	0	0	0	0	0	0	0	0	0	0	0
Sh3bp2	305450	symbol	R. norvegicus	305450	R. norvegicus	Sh3bp2	SH3-domain binding protein 2	GO:0009967 positive regulation of signal transduction;GO:0023056 positive regulation of signaling;GO:0010647 positive regulation of cell communication	0	0	0	0	0	0	0	0	0	0	0	0	0	0	0	0	0	0	0	0
Plxnb1	316009	symbol	R. norvegicus	316009	R. norvegicus	Plxnb1	plexin B1	GO:1902287 semaphorin-plexin signaling pathway involved in axon guidance;GO:1900220 semaphorin-plexin signaling pathway involved in bone trabecula morphogenesis;GO:1902285 semaphorin-plexin signaling pathway involved in neuron projection guidance	0	1	1	0	0	0	0	0	1	1	0	0	0	0	1	0	1	0	0	0
Itgam	25021	symbol	R. norvegicus	25021	R. norvegicus	Itgam	integrin subunit alpha M	GO:0060376 positive regulation of mast cell differentiation;GO:0043315 positive regulation of neutrophil degranulation;GO:0045963 negative regulation of dopamine metabolic process	0	1	0	0	0	1	0	0	0	1	0	0	0	1	0	0	0	0	1	0
Il16	116996	symbol	R. norvegicus	116996	R. norvegicus	Il16	interleukin 16	GO:0050930 induction of positive chemotaxis;GO:0050927 positive regulation of positive chemotaxis;GO:0050926 regulation of positive chemotaxis	0	0	0	0	0	0	0	0	0	1	0	0	0	0	0	0	0	0	0	0
Lgi4	361549	symbol	R. norvegicus	361549	R. norvegicus	Lgi4	leucine-rich repeat LGI family, member 4	GO:0022011 myelination in peripheral nervous system;GO:0014044 Schwann cell development;GO:0031641 regulation of myelination	0	0	0	0	0	0	0	0	0	0	0	0	0	0	0	0	0	0	1	0
Trim34	101241893	symbol	R. norvegicus	101241893	R. norvegicus	Trim34	tripartite motif-containing 34	GO:0051091 positive regulation of DNA-binding transcription factor activity;GO:0051090 regulation of DNA-binding transcription factor activity;GO:0044093 positive regulation of molecular function	0	0	0	0	0	0	0	0	0	0	0	0	0	0	0	0	0	0	0	0
LOC687679	687679	Gene_ID	R. norvegicus	687679	R. norvegicus	LOC687679	similar to small nuclear ribonucleoprotein polypeptide G	GO:0000398 mRNA splicing, via spliceosome;GO:0000377 RNA splicing, via transesterification reactions with bulged adenosine as nucleophile;GO:0000375 RNA splicing, via transesterification reactions	0	0	0	0	0	0	0	0	0	0	0	0	0	0	0	0	0	0	0	0
Prss53	499270	symbol	R. norvegicus	499270	R. norvegicus	Prss53	serine protease 53	GO:0006508 proteolysis;GO:0019538 protein metabolic process;GO:1901564 organonitrogen compound metabolic process	0	0	0	0	0	0	0	0	0	0	0	0	0	0	0	0	0	0	0	0
Ddn	25113	symbol	R. norvegicus	25113	R. norvegicus	Ddn	dendrin	GO:0045944 positive regulation of transcription by RNA polymerase II;GO:0045893 positive regulation of transcription, DNA-templated;GO:1903508 positive regulation of nucleic acid-templated transcription	0	0	0	0	0	0	0	0	0	0	0	0	0	0	0	0	0	0	0	0
Fam180a	362336	symbol	R. norvegicus	362336	R. norvegicus	Fam180a	family with sequence similarity 180, member A		0	0	0	0	0	0	0	0	0	0	0	0	0	0	0	0	0	0	0	0
Krt19	360626	symbol	R. norvegicus	360626	R. norvegicus	Krt19	keratin 19	GO:0060706 cell differentiation involved in embryonic placenta development;GO:0045214 sarcomere organization;GO:0030239 myofibril assembly	0	0	0	0	0	1	1	0	1	0	0	0	0	0	0	0	0	0	0	0
Dll4	311332	symbol	R. norvegicus	311332	R. norvegicus	Dll4	delta like canonical Notch ligand 4	GO:1903588 negative regulation of blood vessel endothelial cell proliferation involved in sprouting angiogenesis;GO:0090051 negative regulation of cell migration involved in sprouting angiogenesis;GO:0035912 dorsal aorta morphogenesis	1	1	0	0	0	1	1	0	0	0	0	1	0	0	1	1	0	0	0	0
Fxyd3	116831	symbol	R. norvegicus	116831	R. norvegicus	Fxyd3	FXYD domain-containing ion transport regulator 3	GO:2000649 regulation of sodium ion transmembrane transporter activity;GO:1902305 regulation of sodium ion transmembrane transport;GO:0002028 regulation of sodium ion transport	0	0	0	0	0	0	0	0	0	0	0	0	0	0	0	0	0	0	0	0
Rapgef3	59326	symbol	R. norvegicus	59326	R. norvegicus	Rapgef3	Rap guanine nucleotide exchange factor 3	GO:1904453 positive regulation of potassium:proton exchanging ATPase activity;GO:1904451 regulation of potassium:proton exchanging ATPase activity;GO:1904474 cellular response to L-dopa	1	0	0	0	0	0	0	0	1	0	0	1	1	0	0	1	0	0	0	0
RGD1310507	315963	symbol	R. norvegicus	315963	R. norvegicus	RGD1310507	similar to RIKEN cDNA 1300017J02	GO:0043086 negative regulation of catalytic activity;GO:0044092 negative regulation of molecular function;GO:0050790 regulation of catalytic activity	0	0	0	0	0	0	0	0	0	0	0	0	0	0	0	0	0	0	0	0
Slc7a2	64554	symbol	R. norvegicus	64554	R. norvegicus	Slc7a2	solute carrier family 7 member 2	GO:0097640 L-ornithine import across plasma membrane;GO:0097639 L-lysine import across plasma membrane;GO:0097638 L-arginine import across plasma membrane	0	1	0	0	0	0	0	0	0	0	0	0	0	0	0	0	0	0	0	0
Btbd17	303660	symbol	R. norvegicus	303660	R. norvegicus	Btbd17	BTB domain containing 17		0	0	0	0	0	0	0	0	0	0	0	0	0	0	0	0	0	0	0	0
Slc9a3	24784	symbol	R. norvegicus	24784	R. norvegicus	Slc9a3	solute carrier family 9 member A3	GO:0098719 sodium ion import across plasma membrane;GO:0051453 regulation of intracellular pH;GO:0030641 regulation of cellular pH	0	0	0	0	0	0	0	0	0	0	1	0	1	0	0	0	0	0	0	0
Pcdhb7	291652	symbol	R. norvegicus	291652	R. norvegicus	Pcdhb7	protocadherin beta 7	GO:0007156 homophilic cell adhesion via plasma membrane adhesion molecules;GO:0098742 cell-cell adhesion via plasma-membrane adhesion molecules;GO:0098609 cell-cell adhesion	0	1	0	0	0	0	0	0	0	0	0	0	0	0	0	0	0	0	0	0
Gimap9	493865	symbol	R. norvegicus	493865	R. norvegicus	Gimap9	GTPase, IMAP family member 9		0	0	0	0	0	0	0	0	0	0	0	0	0	0	0	0	0	0	0	0
Foxd1	171299	symbol	R. norvegicus	171299	R. norvegicus	Foxd1	forkhead box D1	GO:0060678 dichotomous subdivision of terminal units involved in ureteric bud branching;GO:0072267 metanephric capsule specification;GO:0072130 renal capsule specification	0	0	0	0	0	1	0	0	0	1	0	0	0	0	0	1	1	0	0	0
Pxdc1	361238	symbol	R. norvegicus	361238	R. norvegicus	Pxdc1	PX domain containing 1		0	0	0	0	0	0	0	0	0	0	0	0	0	0	0	0	0	0	0	0
Osgin1	171493	symbol	R. norvegicus	171493	R. norvegicus	Osgin1	oxidative stress induced growth inhibitor 1	GO:0030308 negative regulation of cell growth;GO:0045926 negative regulation of growth;GO:0043065 positive regulation of apoptotic process	0	0	0	0	0	0	0	0	0	0	0	0	0	0	0	0	0	0	0	0
Loxl3	312478	symbol	R. norvegicus	312478	R. norvegicus	Loxl3	lysyl oxidase-like 3	GO:2000329 negative regulation of T-helper 17 cell lineage commitment;GO:2000328 regulation of T-helper 17 cell lineage commitment;GO:2000320 negative regulation of T-helper 17 cell differentiation	0	1	0	1	0	0	0	0	1	0	1	0	0	0	0	0	0	0	0	0
Tmem63a	289318	symbol	R. norvegicus	289318	R. norvegicus	Tmem63a	transmembrane protein 63a	GO:0098655 cation transmembrane transport;GO:0034220 ion transmembrane transport;GO:0006812 cation transport	0	0	0	0	0	0	0	0	0	0	0	0	0	0	0	0	0	0	0	0
Neurl1b	303019	symbol	R. norvegicus	303019	R. norvegicus	Neurl1b	neuralized E3 ubiquitin protein ligase 1B	GO:0070086 ubiquitin-dependent endocytosis;GO:0072594 establishment of protein localization to organelle;GO:0016567 protein ubiquitination	0	0	0	0	0	0	0	0	0	0	0	0	0	0	0	0	0	0	0	0
Fam181b	499205	symbol	R. norvegicus	499205	R. norvegicus	Fam181b	family with sequence similarity 181, member B		0	0	0	0	0	0	0	0	0	0	0	0	0	0	0	0	0	0	0	0
Myh6	29556	symbol	R. norvegicus	29556	R. norvegicus	Myh6	myosin heavy chain 6	GO:1905243 cellular response to 3,3',5-triiodo-L-thyronine;GO:0055009 atrial cardiac muscle tissue morphogenesis;GO:0048739 cardiac muscle fiber development	0	0	0	0	0	1	1	0	1	0	0	0	1	0	1	0	0	1	0	0
Tuba1c	300218	symbol	R. norvegicus	300218	R. norvegicus	Tuba1c	tubulin, alpha 1C	GO:0000226 microtubule cytoskeleton organization;GO:0007017 microtubule-based process;GO:0000278 mitotic cell cycle	0	0	0	0	0	0	0	0	0	0	0	0	0	0	0	0	0	0	0	0
Rarg	685072	symbol	R. norvegicus	685072	R. norvegicus	Rarg	retinoic acid receptor, gamma	GO:0003430 growth plate cartilage chondrocyte growth;GO:0003431 growth plate cartilage chondrocyte development;GO:0003415 chondrocyte hypertrophy	0	0	0	0	0	1	0	0	0	0	0	1	1	0	0	0	1	0	1	0
RGD1563888	360692	symbol	R. norvegicus	360692	R. norvegicus	RGD1563888	similar to DNA segment, Chr 16, ERATO Doi 472, expressed	GO:0060999 positive regulation of dendritic spine development;GO:0060998 regulation of dendritic spine development;GO:0021895 cerebral cortex neuron differentiation	0	0	0	0	0	0	0	0	0	0	0	0	0	0	0	0	0	0	0	0
Htra3	360959	symbol	R. norvegicus	360959	R. norvegicus	Htra3	HtrA serine peptidase 3	GO:0030512 negative regulation of transforming growth factor beta receptor signaling pathway;GO:0030514 negative regulation of BMP signaling pathway;GO:1903845 negative regulation of cellular response to transforming growth factor beta stimulus	0	0	0	0	0	0	0	0	0	0	0	0	0	0	0	1	0	0	0	0
Cfd	54249	symbol	R. norvegicus	54249	R. norvegicus	Cfd	complement factor D	GO:0006957 complement activation, alternative pathway;GO:0006956 complement activation;GO:0072376 protein activation cascade	0	0	0	0	0	0	0	0	0	0	0	0	0	0	0	0	0	0	0	0
Bcl2	24224	symbol	R. norvegicus	24224	R. norvegicus	Bcl2	BCL2, apoptosis regulator	GO:0032848 negative regulation of cellular pH reduction;GO:0043375 CD8-positive, alpha-beta T cell lineage commitment;GO:0032847 regulation of cellular pH reduction	0	1	1	0	1	1	1	0	1	0	0	0	1	0	0	0	0	0	1	1
Rftn1	501095	symbol	R. norvegicus	501095	R. norvegicus	Rftn1	raftlin lipid raft linker 1	GO:0034138 toll-like receptor 3 signaling pathway;GO:0032596 protein transport into membrane raft;GO:0002457 T cell antigen processing and presentation	0	0	0	0	0	0	0	0	0	0	0	0	0	0	0	0	0	0	0	0
Serpinh1	29345	symbol	R. norvegicus	29345	R. norvegicus	Serpinh1	serpin family H member 1	GO:0003433 chondrocyte development involved in endochondral bone morphogenesis;GO:0003413 chondrocyte differentiation involved in endochondral bone morphogenesis;GO:0060351 cartilage development involved in endochondral bone morphogenesis	0	0	0	1	0	0	0	0	1	0	1	0	0	0	0	0	1	0	0	0
Flvcr2	314323	symbol	R. norvegicus	314323	R. norvegicus	Flvcr2	FLVCR heme transporter 2	GO:0097037 heme export;GO:0015886 heme transport;GO:1901678 iron coordination entity transport	0	0	0	0	0	0	0	0	0	0	0	0	0	0	0	0	0	0	0	0
Lrig3	299830	symbol	R. norvegicus	299830	R. norvegicus	Lrig3	leucine-rich repeats and immunoglobulin-like domains 3	GO:0032474 otolith morphogenesis;GO:0048840 otolith development;GO:0042472 inner ear morphogenesis	0	0	0	0	0	1	0	0	0	0	0	0	0	0	0	0	0	0	0	0
Cabp4	365394	symbol	R. norvegicus	365394	R. norvegicus	Cabp4	calcium binding protein 4	GO:0046549 retinal cone cell development;GO:0060040 retinal bipolar neuron differentiation;GO:0042670 retinal cone cell differentiation	0	0	0	0	0	0	0	0	0	0	0	0	0	0	0	0	0	0	0	0
Kcnj8	25472	symbol	R. norvegicus	25472	R. norvegicus	Kcnj8	potassium inwardly-rectifying channel, subfamily J, member 8	GO:0098915 membrane repolarization during ventricular cardiac muscle cell action potential;GO:0086005 ventricular cardiac muscle cell action potential;GO:0086013 membrane repolarization during cardiac muscle cell action potential	0	0	0	0	0	1	1	0	1	0	0	0	0	0	0	0	0	1	0	0
LOC688613	688613	Gene_ID	R. norvegicus	688613	R. norvegicus	LOC688613	hypothetical protein LOC688613		0	0	0	0	0	0	0	0	0	0	0	0	0	0	0	0	0	0	0	0
Lrrc71	310689	symbol	R. norvegicus	310689	R. norvegicus	Lrrc71	leucine rich repeat containing 71		0	0	0	0	0	0	0	0	0	0	0	0	0	0	0	0	0	0	0	0
Adamts4	66015	symbol	R. norvegicus	66015	R. norvegicus	Adamts4	ADAM metallopeptidase with thrombospondin type 1 motif, 4	GO:0044691 tooth eruption;GO:0042476 odontogenesis;GO:0042742 defense response to bacterium	0	0	0	0	0	0	0	0	0	0	0	0	0	0	0	0	0	0	0	0
Adamts15	300474	symbol	R. norvegicus	300474	R. norvegicus	Adamts15	ADAM metallopeptidase with thrombospondin type 1 motif, 15	GO:0007229 integrin-mediated signaling pathway;GO:0006508 proteolysis;GO:0007166 cell surface receptor signaling pathway	0	0	0	0	0	0	0	0	0	0	0	0	0	0	0	0	0	0	0	0
Adamts20	315263	symbol	R. norvegicus	315263	R. norvegicus	Adamts20	ADAM metallopeptidase with thrombospondin type 1 motif, 20	GO:0045636 positive regulation of melanocyte differentiation;GO:0050942 positive regulation of pigment cell differentiation;GO:0045634 regulation of melanocyte differentiation	0	0	0	1	0	0	0	0	0	0	0	0	0	0	0	0	0	0	0	0
Sh3bp1	300067	symbol	R. norvegicus	300067	R. norvegicus	Sh3bp1	SH3-domain binding protein 1	GO:0045198 establishment of epithelial cell apical/basal polarity;GO:0035089 establishment of apical/basal cell polarity;GO:0035020 regulation of Rac protein signal transduction	0	0	0	0	0	1	0	0	1	0	0	1	0	0	0	0	0	0	0	0
Ltbp2	59106	symbol	R. norvegicus	59106	R. norvegicus	Ltbp2	latent transforming growth factor beta binding protein 2	GO:0007179 transforming growth factor beta receptor signaling pathway;GO:0071560 cellular response to transforming growth factor beta stimulus;GO:0071559 response to transforming growth factor beta	0	0	0	0	0	0	0	0	1	0	1	0	0	0	0	1	0	0	0	0
F13a1	60327	symbol	R. norvegicus	60327	R. norvegicus	F13a1	coagulation factor XIII A1 chain	GO:0072378 blood coagulation, fibrin clot formation;GO:0018149 peptide cross-linking;GO:0007596 blood coagulation	0	0	0	0	1	0	0	0	0	0	0	0	0	0	0	0	0	0	0	0
Pou3f2	29588	symbol	R. norvegicus	29588	R. norvegicus	Pou3f2	POU class 3 homeobox 2	GO:0021985 neurohypophysis development;GO:0021799 cerebral cortex radially oriented cell migration;GO:0021979 hypothalamus cell differentiation	0	0	0	0	0	0	0	0	0	0	0	0	0	0	0	0	0	0	1	0
Cys1	690489	symbol	R. norvegicus	690489	R. norvegicus	Cys1	cystin 1	GO:0043433 negative regulation of DNA-binding transcription factor activity;GO:0048839 inner ear development;GO:0001822 kidney development	0	0	0	0	0	1	0	0	0	0	0	0	0	0	0	0	0	0	0	0
Zfp36l1	29344	symbol	R. norvegicus	29344	R. norvegicus	Zfp36l1	zinc finger protein 36, C3H type-like 1	GO:0045657 positive regulation of monocyte differentiation;GO:0097403 cellular response to raffinose;GO:0060710 chorio-allantoic fusion	1	1	0	0	1	1	1	0	0	0	0	1	1	0	0	1	0	0	0	0
Sdf2l1	680945	symbol	R. norvegicus	680945	R. norvegicus	Sdf2l1	stromal cell-derived factor 2-like 1	GO:0071712 ER-associated misfolded protein catabolic process;GO:0035269 protein O-linked mannosylation;GO:0035268 protein mannosylation	0	0	0	0	0	0	0	0	0	0	0	0	0	0	0	0	0	0	0	0
Myof	309499	symbol	R. norvegicus	309499	R. norvegicus	Myof	myoferlin	GO:0033292 T-tubule organization;GO:0001778 plasma membrane repair;GO:0006071 glycerol metabolic process	0	0	0	0	1	0	1	1	0	0	0	0	0	0	0	1	0	0	0	0
Etv4	360635	symbol	R. norvegicus	360635	R. norvegicus	Etv4	ETS variant transcription factor 4	GO:0033600 negative regulation of mammary gland epithelial cell proliferation;GO:0033599 regulation of mammary gland epithelial cell proliferation;GO:0060444 branching involved in mammary gland duct morphogenesis	0	0	0	0	0	1	0	0	0	1	0	0	0	0	0	0	0	0	0	0
Slc22a18	309131	symbol	R. norvegicus	309131	R. norvegicus	Slc22a18	solute carrier family 22, member 18	GO:1990961 drug transmembrane export;GO:0046618 drug export;GO:0042908 xenobiotic transport	0	0	0	0	0	0	0	0	0	0	0	0	0	0	0	0	0	0	0	0
Ltbp4	292734	symbol	R. norvegicus	292734	R. norvegicus	Ltbp4	latent transforming growth factor beta binding protein 4	GO:0007179 transforming growth factor beta receptor signaling pathway;GO:0071560 cellular response to transforming growth factor beta stimulus;GO:0046879 hormone secretion	0	0	0	0	0	0	0	0	0	0	1	0	0	0	0	1	0	0	0	0
RT1-T24-4	414784	symbol	R. norvegicus	414784	R. norvegicus	RT1-T24-4	RT1 class I, locus T24, gene 4	GO:0002486 antigen processing and presentation of endogenous peptide antigen via MHC class I via ER pathway, TAP-independent;GO:0001916 positive regulation of T cell mediated cytotoxicity;GO:0002484 antigen processing and presentation of endogenous peptide antigen via MHC class I via ER pathway	0	0	0	0	0	0	0	0	0	0	0	0	0	0	0	0	0	0	0	0
Trpv3	497948	symbol	R. norvegicus	497948	R. norvegicus	Trpv3	transient receptor potential cation channel, subfamily V, member 3	GO:0090280 positive regulation of calcium ion import;GO:0042636 negative regulation of hair cycle;GO:0090279 regulation of calcium ion import	0	0	0	0	0	0	0	0	0	0	0	0	0	0	0	0	0	0	0	0
Nfil3	114519	symbol	R. norvegicus	114519	R. norvegicus	Nfil3	nuclear factor, interleukin 3 regulated	GO:0071353 cellular response to interleukin-4;GO:0070670 response to interleukin-4;GO:0000122 negative regulation of transcription by RNA polymerase II	0	0	0	0	0	0	0	0	0	0	0	0	0	0	0	0	0	0	0	0
Lyl1	304663	symbol	R. norvegicus	304663	R. norvegicus	Lyl1	LYL1, basic helix-loop-helix family member	GO:0001955 blood vessel maturation;GO:0060216 definitive hemopoiesis;GO:0030183 B cell differentiation	1	1	0	0	0	0	0	0	0	0	0	0	0	0	0	0	0	0	0	0
Mgp	25333	symbol	R. norvegicus	25333	R. norvegicus	Mgp	matrix Gla protein	GO:0030500 regulation of bone mineralization;GO:0051384 response to glucocorticoid;GO:0070167 regulation of biomineral tissue development	0	0	1	0	0	1	0	0	0	0	0	0	1	0	0	0	1	0	0	0
Otud1	498803	symbol	R. norvegicus	498803	R. norvegicus	Otud1	OTU deubiquitinase 1	GO:0070536 protein K63-linked deubiquitination;GO:0016579 protein deubiquitination;GO:0070646 protein modification by small protein removal	0	0	0	0	0	0	0	0	0	0	0	0	0	0	0	0	0	0	0	0
Wnt2b	116466	symbol	R. norvegicus	116466	R. norvegicus	Wnt2b	Wnt family member 2B	GO:0090190 positive regulation of branching involved in ureteric bud morphogenesis;GO:0090189 regulation of branching involved in ureteric bud morphogenesis;GO:0060492 lung induction	0	0	0	0	0	1	0	0	0	0	0	0	0	1	0	0	1	0	0	0
Tifab	364674	symbol	R. norvegicus	364674	R. norvegicus	Tifab	TIFA inhibitor	GO:0007356 thorax and anterior abdomen determination;GO:0021650 vestibulocochlear nerve formation;GO:1905747 negative regulation of saliva secretion	0	0	0	0	1	1	1	0	0	0	0	0	0	0	0	0	1	0	0	0
C4b	406161	symbol	R. norvegicus	406161	R. norvegicus	C4b	complement C4B (Chido blood group)	GO:2000427 positive regulation of apoptotic cell clearance;GO:0032490 detection of molecule of bacterial origin;GO:2000425 regulation of apoptotic cell clearance	0	0	0	0	0	0	0	0	0	0	0	0	0	0	0	0	0	0	0	0
Ncf4	500904	symbol	R. norvegicus	500904	R. norvegicus	Ncf4	neutrophil cytosolic factor 4	GO:0045730 respiratory burst;GO:0006801 superoxide metabolic process;GO:0006909 phagocytosis	0	0	0	0	0	0	0	0	0	0	0	0	0	0	0	0	0	0	0	1
Folr2	293154	symbol	R. norvegicus	293154	R. norvegicus	Folr2	folate receptor beta	GO:1904447 folate import across plasma membrane;GO:0071231 cellular response to folic acid;GO:0098838 folate transmembrane transport	0	0	0	0	0	0	0	0	0	1	0	0	1	0	0	0	0	0	0	0
Oas1b	246268	symbol	R. norvegicus	246268	R. norvegicus	Oas1b	2-5 oligoadenylate synthetase 1B	GO:0045071 negative regulation of viral genome replication;GO:0060700 regulation of ribonuclease activity;GO:1903901 negative regulation of viral life cycle	0	0	0	0	0	0	0	0	0	0	0	0	0	0	0	0	0	0	0	0
Fam110d	500563	symbol	R. norvegicus	500563	R. norvegicus	Fam110d	family with sequence similarity 110, member D		0	0	0	0	0	0	0	0	0	0	0	0	0	0	0	0	0	0	0	0
Tnfrsf11b	25341	symbol	R. norvegicus	25341	R. norvegicus	Tnfrsf11b	TNF receptor superfamily member 11B	GO:0042489 negative regulation of odontogenesis of dentin-containing tooth;GO:0042483 negative regulation of odontogenesis;GO:0045779 negative regulation of bone resorption	0	0	0	1	0	0	0	0	0	0	0	0	0	0	0	0	0	0	0	0
Prg2	58826	symbol	R. norvegicus	58826	R. norvegicus	Prg2	proteoglycan 2	GO:0002215 defense response to nematode;GO:0032693 negative regulation of interleukin-10 production;GO:0032753 positive regulation of interleukin-4 production	0	0	0	0	0	0	0	0	0	0	0	0	0	0	0	0	0	0	0	0
Gimap4	286938	symbol	R. norvegicus	286938	R. norvegicus	Gimap4	GTPase, IMAP family member 4		0	0	0	0	0	0	0	0	0	0	0	0	0	0	0	0	0	0	0	0
Papss2	294103	symbol	R. norvegicus	294103	R. norvegicus	Papss2	3'-phosphoadenosine 5'-phosphosulfate synthase 2	GO:0050428 3'-phosphoadenosine 5'-phosphosulfate biosynthetic process;GO:0034036 purine ribonucleoside bisphosphate biosynthetic process;GO:0050427 3'-phosphoadenosine 5'-phosphosulfate metabolic process	0	0	0	0	1	0	0	0	0	0	0	0	0	0	0	0	1	0	0	0
Plxnb3	363517	symbol	R. norvegicus	363517	R. norvegicus	Plxnb3	plexin B3	GO:0010593 negative regulation of lamellipodium assembly;GO:1902287 semaphorin-plexin signaling pathway involved in axon guidance;GO:1902285 semaphorin-plexin signaling pathway involved in neuron projection guidance	0	1	0	0	0	0	0	0	0	1	0	0	0	0	0	0	0	0	0	0
Fam46a	300870	gene_synonym	R. norvegicus	300870	R. norvegicus	Tent5a	terminal nucleotidyltransferase 5A	GO:0009617 response to bacterium;GO:0051707 response to other organism;GO:0043207 response to external biotic stimulus	0	0	0	0	0	0	0	0	0	0	0	0	0	0	0	0	0	0	0	0
Fmo2	246245	symbol	R. norvegicus	246245	R. norvegicus	Fmo2	flavin containing dimethylaniline monoxygenase 2	GO:0070995 NADPH oxidation;GO:0072592 oxygen metabolic process;GO:0006739 NADP metabolic process	0	0	0	0	0	0	0	0	0	0	0	0	0	0	0	0	0	0	0	0
Ikzf2	301476	symbol	R. norvegicus	301476	R. norvegicus	Ikzf2	IKAROS family zinc finger 2	GO:0045944 positive regulation of transcription by RNA polymerase II;GO:0045893 positive regulation of transcription, DNA-templated;GO:1903508 positive regulation of nucleic acid-templated transcription	0	0	0	0	0	0	0	0	0	0	0	0	0	0	0	0	0	0	0	0
Smad6	367100	symbol	R. norvegicus	367100	R. norvegicus	Smad6	SMAD family member 6	GO:0007352 zygotic specification of dorsal/ventral axis;GO:0010991 negative regulation of SMAD protein complex assembly;GO:0003183 mitral valve morphogenesis	1	0	1	0	0	1	1	0	0	0	0	0	0	0	1	1	0	0	0	0
Phyhd1	296621	symbol	R. norvegicus	296621	R. norvegicus	Phyhd1	phytanoyl-CoA dioxygenase domain containing 1	GO:0055114 oxidation-reduction process;GO:0008152 metabolic process;GO:0008150 biological_process	0	0	0	0	0	0	0	0	0	0	0	0	0	0	0	0	0	0	0	0
Adam12	679837	symbol	R. norvegicus	679837	R. norvegicus	Adam12	ADAM metallopeptidase domain 12	GO:0045766 positive regulation of angiogenesis;GO:0045765 regulation of angiogenesis;GO:1904018 positive regulation of vasculature development	1	0	0	0	0	0	0	0	0	0	1	0	0	0	0	0	0	0	0	0
Csf2rb	171081	symbol	R. norvegicus	171081	R. norvegicus	Csf2rb	colony stimulating factor 2 receptor subunit beta	GO:0032496 response to lipopolysaccharide;GO:0002237 response to molecule of bacterial origin;GO:0019221 cytokine-mediated signaling pathway	0	0	0	0	0	0	0	0	0	0	0	0	0	0	0	0	0	0	0	0
Cx3cr1	171056	symbol	R. norvegicus	171056	R. norvegicus	Cx3cr1	C-X3-C motif chemokine receptor 1	GO:0002881 negative regulation of chronic inflammatory response to non-antigenic stimulus;GO:1904141 positive regulation of microglial cell migration;GO:0110091 negative regulation of hippocampal neuron apoptotic process	1	1	0	0	0	0	0	0	0	1	0	0	0	0	0	1	0	0	1	0
Cdc20	64515	symbol	R. norvegicus	64515	R. norvegicus	Cdc20	cell division cycle 20	GO:1904146 positive regulation of meiotic cell cycle process involved in oocyte maturation;GO:1900195 positive regulation of oocyte maturation;GO:1903538 regulation of meiotic cell cycle process involved in oocyte maturation	0	0	0	0	0	0	0	1	0	0	0	0	0	0	0	0	0	0	0	0
Pla2g2a	29692	symbol	R. norvegicus	29692	R. norvegicus	Pla2g2a	phospholipase A2 group IIA	GO:0050482 arachidonic acid secretion;GO:1903963 arachidonate transport;GO:0042130 negative regulation of T cell proliferation	0	1	0	0	0	0	0	0	0	0	0	0	0	0	0	0	0	0	0	0
Carns1	309150	symbol	R. norvegicus	309150	R. norvegicus	Carns1	carnosine synthase 1	GO:0035499 carnosine biosynthetic process;GO:0019516 lactate oxidation;GO:0035498 carnosine metabolic process	0	0	0	0	0	0	0	0	0	0	0	0	0	0	0	0	0	0	0	0
Ccr5	117029	symbol	R. norvegicus	117029	R. norvegicus	Ccr5	C-C motif chemokine receptor 5	GO:0060139 positive regulation of apoptotic process by virus;GO:0052151 positive regulation by symbiont of host apoptotic process;GO:0052501 positive regulation by organism of apoptotic process in other organism involved in symbiotic interaction	0	1	0	0	0	0	0	0	0	1	0	0	0	0	0	0	0	0	0	0
Slc22a8	83500	symbol	R. norvegicus	83500	R. norvegicus	Slc22a8	solute carrier family 22 member 8	GO:0034635 glutathione transport;GO:0031427 response to methotrexate;GO:0042939 tripeptide transport	0	0	0	0	0	0	0	0	0	0	0	0	0	0	0	0	0	0	0	0
Cx3cl1	89808	symbol	R. norvegicus	89808	R. norvegicus	Cx3cl1	C-X3-C motif chemokine ligand 1	GO:0051281 positive regulation of release of sequestered calcium ion into cytosol;GO:0051041 positive regulation of calcium-independent cell-cell adhesion;GO:1904141 positive regulation of microglial cell migration	1	1	0	0	1	0	0	0	1	1	0	0	0	1	0	0	0	1	1	0
Kcnj2	29712	symbol	R. norvegicus	29712	R. norvegicus	Kcnj2	potassium inwardly-rectifying channel, subfamily J, member 2	GO:0014861 regulation of skeletal muscle contraction via regulation of action potential;GO:0100001 regulation of skeletal muscle contraction by action potential;GO:0090076 relaxation of skeletal muscle	0	0	0	0	0	0	0	0	1	0	0	0	0	0	0	0	0	1	0	0
Col4a4	301562	symbol	R. norvegicus	301562	R. norvegicus	Col4a4	collagen type IV alpha 4 chain	GO:0032836 glomerular basement membrane development;GO:0038063 collagen-activated tyrosine kinase receptor signaling pathway;GO:0032835 glomerulus development	0	0	0	1	0	1	0	1	0	0	0	0	0	0	0	0	0	0	0	0
Plekhn1	298694	symbol	R. norvegicus	298694	R. norvegicus	Plekhn1	pleckstrin homology domain containing N1	GO:0061158 3'-UTR-mediated mRNA destabilization;GO:0061157 mRNA destabilization;GO:0061014 positive regulation of mRNA catabolic process	0	0	0	0	0	0	0	0	0	0	0	0	0	0	0	0	0	0	0	0
Hba-a1	25632	symbol	R. norvegicus	25632	R. norvegicus	Hba-a1	hemoglobin alpha, adult chain 1	GO:0048821 erythrocyte development;GO:0051930 regulation of sensory perception of pain;GO:0035634 response to stilbenoid	0	0	0	0	0	0	0	0	0	0	0	0	0	0	0	0	0	1	0	0
Sult5a1	292077	symbol	R. norvegicus	292077	R. norvegicus	Sult5a1	sulfotransferase family 5A, member 1		0	0	0	0	0	0	0	0	0	0	0	0	0	0	0	0	0	0	0	0
Xrcc3	102551085	symbol	R. norvegicus	102551085	R. norvegicus	Xrcc3	X-ray repair cross complementing 3	GO:0090267 positive regulation of mitotic cell cycle spindle assembly checkpoint;GO:0090266 regulation of mitotic cell cycle spindle assembly checkpoint;GO:1903504 regulation of mitotic spindle checkpoint	0	0	0	0	0	0	0	0	1	0	0	0	0	0	0	0	0	0	0	0
Mag	29409	symbol	R. norvegicus	29409	R. norvegicus	Mag	myelin-associated glycoprotein	GO:0048711 positive regulation of astrocyte differentiation;GO:0030517 negative regulation of axon extension;GO:0022010 central nervous system myelination	0	1	0	0	1	0	0	0	0	0	0	0	0	0	0	0	0	0	1	0
Tnfsf13	287437	symbol	R. norvegicus	287437	R. norvegicus	Tnfsf13	TNF superfamily member 13	GO:0048298 positive regulation of isotype switching to IgA isotypes;GO:0048296 regulation of isotype switching to IgA isotypes;GO:0048290 isotype switching to IgA isotypes	0	1	0	0	0	0	0	0	0	0	0	0	0	0	0	0	0	0	0	0
Adamtsl5	314626	symbol	R. norvegicus	314626	R. norvegicus	Adamtsl5	ADAMTS-like 5		0	0	0	0	0	0	0	0	0	0	0	0	0	0	0	0	0	0	0	0
Cd163	312701	symbol	R. norvegicus	312701	R. norvegicus	Cd163	CD163 molecule	GO:0006897 endocytosis;GO:0098657 import into cell;GO:0016192 vesicle-mediated transport	0	0	0	0	0	0	0	0	0	0	0	0	0	0	0	0	0	0	0	0
Ripk3	246240	symbol	R. norvegicus	246240	R. norvegicus	Ripk3	receptor-interacting serine-threonine kinase 3	GO:2000452 regulation of CD8-positive, alpha-beta cytotoxic T cell extravasation;GO:0035698 CD8-positive, alpha-beta cytotoxic T cell extravasation;GO:2000449 regulation of CD8-positive, alpha-beta T cell extravasation	0	1	0	0	0	0	0	1	1	1	0	0	0	0	0	0	0	0	0	0
Itgb2	309684	symbol	R. norvegicus	309684	R. norvegicus	Itgb2	integrin subunit beta 2	GO:0043315 positive regulation of neutrophil degranulation;GO:1902565 positive regulation of neutrophil activation;GO:0043313 regulation of neutrophil degranulation	1	1	0	0	0	1	0	1	0	1	1	0	0	0	0	0	0	0	0	0
Cry1	299691	symbol	R. norvegicus	299691	R. norvegicus	Cry1	cryptochrome circadian regulator 1	GO:2000850 negative regulation of glucocorticoid secretion;GO:2000847 negative regulation of corticosteroid hormone secretion;GO:2000323 negative regulation of glucocorticoid receptor signaling pathway	0	0	0	0	0	0	0	0	0	0	0	0	1	0	0	0	0	0	0	0
Ybx2	303250	symbol	R. norvegicus	303250	R. norvegicus	Ybx2	Y box binding protein 2	GO:0048255 mRNA stabilization;GO:1902373 negative regulation of mRNA catabolic process;GO:0048599 oocyte development	0	0	0	0	0	0	0	0	0	0	0	0	0	0	0	0	0	0	0	0
Arntl	29657	symbol	R. norvegicus	29657	R. norvegicus	Arntl	aryl hydrocarbon receptor nuclear translocator-like	GO:2000323 negative regulation of glucocorticoid receptor signaling pathway;GO:2000074 regulation of type B pancreatic cell development;GO:2000322 regulation of glucocorticoid receptor signaling pathway	0	0	0	0	0	0	1	0	0	0	0	1	1	1	0	0	0	0	0	0
Mir6315	102465152	symbol	R. norvegicus	102465152	R. norvegicus	Mir6315	microRNA 6315		0	0	0	0	0	0	0	0	0	0	0	0	0	0	0	0	0	0	0	0
Gbp4	310917	symbol	R. norvegicus	310917	R. norvegicus	Gbp4	guanylate binding protein 4	GO:0042832 defense response to protozoan;GO:0035458 cellular response to interferon-beta;GO:0044406 adhesion of symbiont to host	0	0	0	0	0	0	0	0	0	0	0	0	0	0	0	0	0	0	0	0
S100a9	94195	symbol	R. norvegicus	94195	R. norvegicus	S100a9	S100 calcium binding protein A9	GO:0070488 neutrophil aggregation;GO:0035606 peptidyl-cysteine S-trans-nitrosylation;GO:0045113 regulation of integrin biosynthetic process	0	1	0	0	1	0	0	0	1	1	0	0	0	0	0	0	0	0	1	0
Nat8f3	113892	symbol	R. norvegicus	113892	R. norvegicus	Nat8f3	N-acetyltransferase 8 (GCN5-related) family member 3	GO:0043967 histone H4 acetylation;GO:0001702 gastrulation with mouth forming second;GO:0016573 histone acetylation	0	0	0	0	0	1	0	0	0	0	0	0	0	0	0	0	0	0	0	0
Tnnc1	290561	symbol	R. norvegicus	290561	R. norvegicus	Tnnc1	troponin C1, slow skeletal and cardiac type	GO:0032972 regulation of muscle filament sliding speed;GO:0002086 diaphragm contraction;GO:0032971 regulation of muscle filament sliding	0	0	0	0	0	1	1	0	1	0	0	0	0	0	1	0	0	1	0	0
Mmrn1	500152	symbol	R. norvegicus	500152	R. norvegicus	Mmrn1	multimerin 1	GO:0007596 blood coagulation;GO:0007599 hemostasis;GO:0050817 coagulation	0	0	0	0	1	0	0	0	0	0	0	0	0	0	0	0	0	0	0	0
LOC100134871	100134871	Gene_ID	R. norvegicus	100134871	R. norvegicus	LOC100134871	beta globin minor gene	GO:0015671 oxygen transport;GO:0015669 gas transport;GO:0098869 cellular oxidant detoxification	0	0	0	0	0	0	0	0	0	0	0	0	0	0	0	0	0	0	0	0
Ccdc3	498795	symbol	R. norvegicus	498795	R. norvegicus	Ccdc3	coiled-coil domain containing 3	GO:0010804 negative regulation of tumor necrosis factor-mediated signaling pathway;GO:0010803 regulation of tumor necrosis factor-mediated signaling pathway;GO:0001960 negative regulation of cytokine-mediated signaling pathway	0	0	0	0	0	0	0	0	0	0	0	0	0	0	0	0	0	0	0	0
Usp18	312688	symbol	R. norvegicus	312688	R. norvegicus	Usp18	ubiquitin specific peptidase 18	GO:0035634 response to stilbenoid;GO:0016579 protein deubiquitination;GO:0070646 protein modification by small protein removal	0	0	0	0	0	0	0	0	0	0	0	0	0	0	0	0	0	0	0	0
Pla1a	85311	symbol	R. norvegicus	85311	R. norvegicus	Pla1a	phospholipase A1 member A	GO:0016042 lipid catabolic process;GO:0006629 lipid metabolic process;GO:1901575 organic substance catabolic process	0	0	0	0	0	0	0	0	0	0	0	0	0	0	0	0	0	0	0	0
Irs3	84021	symbol	R. norvegicus	84021	R. norvegicus	Irs3	insulin receptor substrate 3	GO:0008286 insulin receptor signaling pathway;GO:0032869 cellular response to insulin stimulus;GO:0032868 response to insulin	0	0	0	0	0	0	0	1	0	0	0	0	0	0	0	0	0	0	0	0
Fcgr3a	304966	symbol	R. norvegicus	304966	R. norvegicus	Fcgr3a	Fc fragment of IgG receptor IIIa	GO:0045780 positive regulation of bone resorption;GO:0046852 positive regulation of bone remodeling;GO:0038094 Fc-gamma receptor signaling pathway	0	0	0	0	1	0	0	0	0	0	0	0	0	0	0	0	0	0	0	0
Ahsp	293522	symbol	R. norvegicus	293522	R. norvegicus	Ahsp	alpha hemoglobin stabilizing protein	GO:0030218 erythrocyte differentiation;GO:0034101 erythrocyte homeostasis;GO:0002262 myeloid cell homeostasis	0	0	0	0	0	0	0	0	0	0	0	0	0	0	0	0	0	0	0	0
Slc47a1	360539	symbol	R. norvegicus	360539	R. norvegicus	Slc47a1	solute carrier family 47 member 1	GO:0042908 xenobiotic transport;GO:0015695 organic cation transport;GO:0098655 cation transmembrane transport	0	0	0	0	0	0	0	0	0	0	0	0	0	0	0	0	0	0	0	0
LOC108348061	108348061	Gene_ID	R. norvegicus	108348061	R. norvegicus	LOC108348061	glutathione S-transferase alpha-3	GO:0042178 xenobiotic catabolic process;GO:0098869 cellular oxidant detoxification;GO:0006805 xenobiotic metabolic process	0	0	0	0	0	0	0	0	0	0	0	0	0	0	0	0	0	0	0	0
Cxcl13	498335	symbol	R. norvegicus	498335	R. norvegicus	Cxcl13	C-X-C motif chemokine ligand 13	GO:2000545 negative regulation of endothelial cell chemotaxis to fibroblast growth factor;GO:0035769 B cell chemotaxis across high endothelial venule;GO:1904848 negative regulation of cell chemotaxis to fibroblast growth factor	0	1	0	0	0	0	0	0	1	1	0	0	0	0	0	1	0	0	0	0
S100a8	116547	symbol	R. norvegicus	116547	R. norvegicus	S100a8	S100 calcium binding protein A8	GO:0070488 neutrophil aggregation;GO:0006919 activation of cysteine-type endopeptidase activity involved in apoptotic process;GO:0070486 leukocyte aggregation	0	1	0	0	1	0	0	0	0	1	0	0	0	0	0	0	0	0	1	0
Hbb	24440	symbol	R. norvegicus	24440	R. norvegicus	Hbb	hemoglobin subunit beta	GO:0010999 regulation of eIF2 alpha phosphorylation by heme;GO:0010998 regulation of translational initiation by eIF2 alpha phosphorylation;GO:0043558 regulation of translational initiation in response to stress	0	0	0	0	0	0	0	0	0	0	0	0	0	0	0	0	0	0	0	0
Ngf	310738	symbol	R. norvegicus	310738	R. norvegicus	Ngf	nerve growth factor	GO:0048672 positive regulation of collateral sprouting;GO:0051279 regulation of release of sequestered calcium ion into cytosol;GO:0051388 positive regulation of neurotrophin TRK receptor signaling pathway	0	0	0	0	0	0	0	1	0	0	0	0	1	0	0	1	0	0	1	1
Mcpt1l1	100360872	symbol	R. norvegicus	100360872	R. norvegicus	Mcpt1l1	mast cell protease 1-like 1	GO:0006508 proteolysis;GO:0019538 protein metabolic process;GO:1901564 organonitrogen compound metabolic process	0	0	0	0	0	0	0	0	0	0	0	0	0	0	0	0	0	0	0	0
Slc4a1	24779	symbol	R. norvegicus	24779	R. norvegicus	Slc4a1	solute carrier family 4 member 1 (Diego blood group)	GO:1904539 negative regulation of glycolytic process through fructose-6-phosphate;GO:1904538 regulation of glycolytic process through fructose-6-phosphate;GO:0045820 negative regulation of glycolytic process	0	1	0	0	1	0	0	0	0	0	0	0	0	0	0	0	0	0	0	0
LOC102552055	102552055	Gene_ID	R. norvegicus	102552055	R. norvegicus	Angptl7	angiopoietin like 7	GO:1901346 negative regulation of vasculature development involved in avascular cornea development in camera-type eye;GO:0036331 avascular cornea development in camera-type eye;GO:0061303 cornea development in camera-type eye	1	0	0	1	0	0	0	0	0	0	0	0	0	0	0	0	0	0	0	0
Fcnb	114091	symbol	R. norvegicus	114091	R. norvegicus	Fcnb	ficolin B	GO:0002752 cell surface pattern recognition receptor signaling pathway;GO:0046597 negative regulation of viral entry into host cell;GO:2000484 positive regulation of interleukin-8 secretion	0	0	0	0	0	0	0	0	0	0	0	0	0	0	0	0	0	0	0	0
Wisp2	29576	gene_synonym	R. norvegicus	29576	R. norvegicus	Ccn5	cellular communication network factor 5	GO:0001558 regulation of cell growth;GO:0008285 negative regulation of cell proliferation;GO:0016049 cell growth	0	0	0	0	0	0	0	0	0	0	0	0	0	0	0	0	0	0	0	0
Bglap	25295	symbol	R. norvegicus	25295	R. norvegicus	Bglap	bone gamma-carboxyglutamate protein	GO:0032571 response to vitamin K;GO:0071305 cellular response to vitamin D;GO:0033594 response to hydroxyisoflavone	0	0	1	0	0	0	0	0	0	0	0	0	1	0	0	1	1	0	0	0
Tnnt1	171409	symbol	R. norvegicus	171409	R. norvegicus	Tnnt1	troponin T1, slow skeletal type	GO:0031444 slow-twitch skeletal muscle fiber contraction;GO:0014883 transition between fast and slow fiber;GO:0014721 twitch skeletal muscle contraction	0	0	0	0	0	0	1	0	1	0	0	0	0	0	0	0	0	1	0	0
Tnni1	29388	symbol	R. norvegicus	29388	R. norvegicus	Tnni1	troponin I1, slow skeletal type	GO:0014883 transition between fast and slow fiber;GO:0014733 regulation of skeletal muscle adaptation;GO:0055010 ventricular cardiac muscle tissue morphogenesis	0	0	0	0	0	1	1	0	0	0	0	0	0	0	1	0	0	1	0	0
Myh7	29557	symbol	R. norvegicus	29557	R. norvegicus	Myh7	myosin heavy chain 7	GO:0031449 regulation of slow-twitch skeletal muscle fiber contraction;GO:0014728 regulation of the force of skeletal muscle contraction;GO:0014724 regulation of twitch skeletal muscle contraction	0	0	0	0	0	1	1	0	1	0	0	0	1	0	1	0	0	1	0	0
LOC100362027	100362027	Gene_ID	R. norvegicus	100362027	R. norvegicus	LOC100362027	ribosomal protein L30-like		0	0	0	0	0	0	0	0	0	0	0	0	0	0	0	0	0	0	0	0

## Sheet: Enrichment
GroupID	Category	Term	Description	LogP	Log(q-value)	InTerm_InList	Genes	Symbols
1_Summary	GO Biological Processes	GO:0048514	blood vessel morphogenesis	-13.0045	-8.83235	69/610	24310,24629,24816,24827,25026,25059,25148,25155,25261,25496,25589,29146,29344,29386,29610,29733,59326,64536,64558,65131,65157,66021,79240,79252,81810,83718,84382,84582,89804,89806,89808,113984,117183,170897,171056,171356,245977,287989,290905,293649,295461,296072,296456,298845,300455,305081,305897,307618,309684,311332,313488,314843,315120,360468,362800,362871,363014,363071,364594,364706,366126,366…	Ace,Pdgfrb,Tbxa2r,Tgfa,Adm,Hk2,Egr3,Syk,Id1,Notch1,Kdr,Jag1,Zfp36l1,Mecp2,Tgfbr3,S1pr1,Rapgef3,Esm1,Fzd4,Cldn5,Amotl2,Cybb,Nr4a1,Adamts1,Tgfbr2,Clic4,Tcf4,Hdac7,Tek,Tie1,Cx3cl1,Nr2f2,Rgcc,Sphk1,Cx3cr1,Foxc2,Adgrf5,Ephb3,Col4a1,Lrp5,Sec24b,Spred1,Itgav,Emilin1,Bmper,Cd34,Nfatc4,Cdh5,Itgb2,Dll4,Reck,Ptprb,Card10,Emp2,Itgb8,Elk3,Yap1,Stra6,Tlr3,Foxc1,Spi1,Epha2,Lrg1,Xdh,Pik3r6,Jcad,Adam12,Stab1,Adgr…
1_Member	GO Biological Processes	GO:0048514	blood vessel morphogenesis	-13.0045	-8.83235	69/610	24310,24629,24816,24827,25026,25059,25148,25155,25261,25496,25589,29146,29344,29386,29610,29733,59326,64536,64558,65131,65157,66021,79240,79252,81810,83718,84382,84582,89804,89806,89808,113984,117183,170897,171056,171356,245977,287989,290905,293649,295461,296072,296456,298845,300455,305081,305897,307618,309684,311332,313488,314843,315120,360468,362800,362871,363014,363071,364594,364706,366126,366…	Ace,Pdgfrb,Tbxa2r,Tgfa,Adm,Hk2,Egr3,Syk,Id1,Notch1,Kdr,Jag1,Zfp36l1,Mecp2,Tgfbr3,S1pr1,Rapgef3,Esm1,Fzd4,Cldn5,Amotl2,Cybb,Nr4a1,Adamts1,Tgfbr2,Clic4,Tcf4,Hdac7,Tek,Tie1,Cx3cl1,Nr2f2,Rgcc,Sphk1,Cx3cr1,Foxc2,Adgrf5,Ephb3,Col4a1,Lrp5,Sec24b,Spred1,Itgav,Emilin1,Bmper,Cd34,Nfatc4,Cdh5,Itgb2,Dll4,Reck,Ptprb,Card10,Emp2,Itgb8,Elk3,Yap1,Stra6,Tlr3,Foxc1,Spi1,Epha2,Lrg1,Xdh,Pik3r6,Jcad,Adam12,Stab1,Adgr…
1_Member	GO Biological Processes	GO:0001944	vasculature development	-12.7974	-8.83235	78/747	24310,24629,24771,24816,24827,25026,25059,25148,25155,25261,25496,25589,29146,29344,29386,29610,29733,59326,64536,64558,65131,65157,66021,79240,79252,81810,83718,84382,84582,85490,89804,89806,89808,113984,117183,170897,171056,171356,245977,287129,287989,290905,293047,293649,295461,296072,296456,298845,300455,304663,305064,305081,305897,307618,309684,311332,313488,314843,315120,360468,362800,36287…	Ace,Pdgfrb,Sdc4,Tbxa2r,Tgfa,Adm,Hk2,Egr3,Syk,Id1,Notch1,Kdr,Jag1,Zfp36l1,Mecp2,Tgfbr3,S1pr1,Rapgef3,Esm1,Fzd4,Cldn5,Amotl2,Cybb,Nr4a1,Adamts1,Tgfbr2,Clic4,Tcf4,Hdac7,Col5a1,Tek,Tie1,Cx3cl1,Nr2f2,Rgcc,Sphk1,Cx3cr1,Foxc2,Adgrf5,Tmem204,Ephb3,Col4a1,Kif7,Lrp5,Sec24b,Spred1,Itgav,Emilin1,Bmper,Lyl1,Ptpn14,Cd34,Nfatc4,Cdh5,Itgb2,Dll4,Reck,Ptprb,Card10,Emp2,Itgb8,Elk3,Yap1,Stra6,Tlr3,Foxc1,Spi1,Epha2,S…
1_Member	GO Biological Processes	GO:0072358	cardiovascular system development	-12.3763	-8.58738	78/761	24310,24629,24771,24816,24827,25026,25059,25148,25155,25261,25496,25589,29146,29344,29386,29610,29733,59326,64536,64558,65131,65157,66021,79240,79252,81810,83718,84382,84582,85490,89804,89806,89808,113984,117183,170897,171056,171356,245977,287129,287989,290905,293047,293649,295461,296072,296456,298845,300455,304663,305064,305081,305897,307618,309684,311332,313488,314843,315120,360468,362800,36287…	Ace,Pdgfrb,Sdc4,Tbxa2r,Tgfa,Adm,Hk2,Egr3,Syk,Id1,Notch1,Kdr,Jag1,Zfp36l1,Mecp2,Tgfbr3,S1pr1,Rapgef3,Esm1,Fzd4,Cldn5,Amotl2,Cybb,Nr4a1,Adamts1,Tgfbr2,Clic4,Tcf4,Hdac7,Col5a1,Tek,Tie1,Cx3cl1,Nr2f2,Rgcc,Sphk1,Cx3cr1,Foxc2,Adgrf5,Tmem204,Ephb3,Col4a1,Kif7,Lrp5,Sec24b,Spred1,Itgav,Emilin1,Bmper,Lyl1,Ptpn14,Cd34,Nfatc4,Cdh5,Itgb2,Dll4,Reck,Ptprb,Card10,Emp2,Itgb8,Elk3,Yap1,Stra6,Tlr3,Foxc1,Spi1,Epha2,S…
1_Member	GO Biological Processes	GO:0001568	blood vessel development	-11.6648	-8.09769	73/710	24310,24629,24816,24827,25026,25059,25148,25155,25261,25496,25589,29146,29344,29386,29610,29733,59326,64536,64558,65131,65157,66021,79240,79252,81810,83718,84382,84582,85490,89804,89806,89808,113984,117183,170897,171056,171356,245977,287989,290905,293047,293649,295461,296072,296456,298845,300455,304663,305081,305897,307618,309684,311332,313488,314843,315120,360468,362800,362871,363014,363071,3645…	Ace,Pdgfrb,Tbxa2r,Tgfa,Adm,Hk2,Egr3,Syk,Id1,Notch1,Kdr,Jag1,Zfp36l1,Mecp2,Tgfbr3,S1pr1,Rapgef3,Esm1,Fzd4,Cldn5,Amotl2,Cybb,Nr4a1,Adamts1,Tgfbr2,Clic4,Tcf4,Hdac7,Col5a1,Tek,Tie1,Cx3cl1,Nr2f2,Rgcc,Sphk1,Cx3cr1,Foxc2,Adgrf5,Ephb3,Col4a1,Kif7,Lrp5,Sec24b,Spred1,Itgav,Emilin1,Bmper,Lyl1,Cd34,Nfatc4,Cdh5,Itgb2,Dll4,Reck,Ptprb,Card10,Emp2,Itgb8,Elk3,Yap1,Stra6,Tlr3,Foxc1,Spi1,Epha2,Smad6,Lrg1,Xdh,Pik3r6…
1_Member	GO Biological Processes	GO:0001525	angiogenesis	-10.807	-7.44395	57/504	24310,24629,24816,24827,25026,25059,25148,25155,25261,25496,25589,29386,29733,59326,64536,65131,65157,66021,79240,79252,81810,83718,84382,84582,89804,89806,89808,117183,170897,171056,171356,287989,290905,296072,296456,298845,300455,305081,305897,307618,309684,311332,313488,314843,315120,360468,362800,362871,364594,364706,366492,367455,497932,498764,679837,100363145,100363275	Ace,Pdgfrb,Tbxa2r,Tgfa,Adm,Hk2,Egr3,Syk,Id1,Notch1,Kdr,Mecp2,S1pr1,Rapgef3,Esm1,Cldn5,Amotl2,Cybb,Nr4a1,Adamts1,Tgfbr2,Clic4,Tcf4,Hdac7,Tek,Tie1,Cx3cl1,Rgcc,Sphk1,Cx3cr1,Foxc2,Ephb3,Col4a1,Spred1,Itgav,Emilin1,Bmper,Cd34,Nfatc4,Cdh5,Itgb2,Dll4,Reck,Ptprb,Card10,Emp2,Itgb8,Elk3,Tlr3,Foxc1,Epha2,Lrg1,Pik3r6,Jcad,Adam12,Stab1,Adgra2
1_Member	GO Biological Processes	GO:1901342	regulation of vasculature development	-10.3838	-7.15911	45/352	24771,24816,25026,25059,25261,25496,25589,29386,59326,65131,66021,79252,81810,84382,84582,89804,89806,89808,117183,170897,171056,171356,296072,298845,300455,305081,307618,309684,311332,313488,315120,360468,362800,364594,364706,366492,367455,497811,497932,498764,679837,100361818,100363145,100363275,102552055	Sdc4,Tbxa2r,Adm,Hk2,Id1,Notch1,Kdr,Mecp2,Rapgef3,Cldn5,Cybb,Adamts1,Tgfbr2,Tcf4,Hdac7,Tek,Tie1,Cx3cl1,Rgcc,Sphk1,Cx3cr1,Foxc2,Spred1,Emilin1,Bmper,Cd34,Cdh5,Itgb2,Dll4,Reck,Card10,Emp2,Itgb8,Tlr3,Foxc1,Epha2,Lrg1,Xdh,Pik3r6,Jcad,Adam12,Nfatc1,Stab1,Adgra2,Angptl7
1_Member	GO Biological Processes	GO:0045765	regulation of angiogenesis	-9.79606	-6.60915	41/314	24816,25026,25059,25261,25496,25589,29386,59326,65131,66021,79252,81810,84382,84582,89804,89806,89808,117183,170897,171056,171356,296072,298845,300455,305081,307618,309684,311332,313488,315120,360468,362800,364594,364706,366492,367455,497932,498764,679837,100363145,100363275	Tbxa2r,Adm,Hk2,Id1,Notch1,Kdr,Mecp2,Rapgef3,Cldn5,Cybb,Adamts1,Tgfbr2,Tcf4,Hdac7,Tek,Tie1,Cx3cl1,Rgcc,Sphk1,Cx3cr1,Foxc2,Spred1,Emilin1,Bmper,Cd34,Cdh5,Itgb2,Dll4,Reck,Card10,Emp2,Itgb8,Tlr3,Foxc1,Epha2,Lrg1,Pik3r6,Jcad,Adam12,Stab1,Adgra2
1_Member	GO Biological Processes	GO:0001570	vasculogenesis	-8.40318	-5.42012	19/88	24629,25026,25496,25589,29344,29610,64558,81810,84582,89804,89806,296072,296456,305081,360468,362800,363014,366492,497811	Pdgfrb,Adm,Notch1,Kdr,Zfp36l1,Tgfbr3,Fzd4,Tgfbr2,Hdac7,Tek,Tie1,Spred1,Itgav,Cd34,Emp2,Itgb8,Yap1,Epha2,Xdh
1_Member	GO Biological Processes	GO:0045766	positive regulation of angiogenesis	-5.85653	-3.42538	24/187	24816,25026,25059,25589,59326,66021,81810,84582,89804,89806,89808,170897,171056,171356,300455,305081,307618,309684,362800,364594,367455,497932,498764,679837	Tbxa2r,Adm,Hk2,Kdr,Rapgef3,Cybb,Tgfbr2,Hdac7,Tek,Tie1,Cx3cl1,Sphk1,Cx3cr1,Foxc2,Bmper,Cd34,Cdh5,Itgb2,Itgb8,Tlr3,Lrg1,Pik3r6,Jcad,Adam12
1_Member	GO Biological Processes	GO:1904018	positive regulation of vasculature development	-5.58445	-3.21789	25/207	24816,25026,25059,25496,25589,59326,66021,81810,84582,89804,89806,89808,170897,171056,171356,300455,305081,307618,309684,362800,364594,367455,497932,498764,679837	Tbxa2r,Adm,Hk2,Notch1,Kdr,Rapgef3,Cybb,Tgfbr2,Hdac7,Tek,Tie1,Cx3cl1,Sphk1,Cx3cr1,Foxc2,Bmper,Cd34,Cdh5,Itgb2,Itgb8,Tlr3,Lrg1,Pik3r6,Jcad,Adam12
2_Summary	GO Biological Processes	GO:0098609	cell-cell adhesion	-11.6843	-8.09769	78/785	24165,24224,24329,24337,24564,24699,24705,24771,24779,25021,25148,25155,25252,25409,25644,29146,29163,29344,29409,29692,65131,81632,81810,83465,85265,85420,89804,89808,94195,114031,114517,115769,116479,116547,117029,117183,140433,171056,171115,287989,290029,291002,291652,293410,295293,295382,296456,298941,301887,303926,305081,305549,307618,308912,309349,309684,310174,310695,311550,312478,312781,3…	Ada,Bcl2,Egfr,Erbb2,Mpz,Ptprc,Rara,Sdc4,Slc4a1,Itgam,Egr3,Syk,Dlg1,Cdh6,Bmp6,Jag1,Cdh9,Zfp36l1,Mag,Pla2g2a,Cldn5,Abat,Tgfbr2,Celsr2,Ajuba,Prkcq,Tek,Cx3cl1,S100a9,Fstl3,Itga6,Tjp2,F11r,S100a8,Ccr5,Rgcc,Lama5,Cx3cr1,Pde5a,Ephb3,Pnp,Cdhr2,Pcdhb7,Swap70,Pear1,Ntng1,Itgav,Lamb1,Cdh12,Igsf11,Cd34,Peli1,Cdh5,Dchs1,Slitrk2,Itgb2,Cdh18,Kirrel1,Ccm2l,Loxl3,Lrp6,Plxnb2,Gldn,Pcdh19,Efnb3,Lims2,Piezo1,Cdh15,S…
2_Member	GO Biological Processes	GO:0098609	cell-cell adhesion	-11.6843	-8.09769	78/785	24165,24224,24329,24337,24564,24699,24705,24771,24779,25021,25148,25155,25252,25409,25644,29146,29163,29344,29409,29692,65131,81632,81810,83465,85265,85420,89804,89808,94195,114031,114517,115769,116479,116547,117029,117183,140433,171056,171115,287989,290029,291002,291652,293410,295293,295382,296456,298941,301887,303926,305081,305549,307618,308912,309349,309684,310174,310695,311550,312478,312781,3…	Ada,Bcl2,Egfr,Erbb2,Mpz,Ptprc,Rara,Sdc4,Slc4a1,Itgam,Egr3,Syk,Dlg1,Cdh6,Bmp6,Jag1,Cdh9,Zfp36l1,Mag,Pla2g2a,Cldn5,Abat,Tgfbr2,Celsr2,Ajuba,Prkcq,Tek,Cx3cl1,S100a9,Fstl3,Itga6,Tjp2,F11r,S100a8,Ccr5,Rgcc,Lama5,Cx3cr1,Pde5a,Ephb3,Pnp,Cdhr2,Pcdhb7,Swap70,Pear1,Ntng1,Itgav,Lamb1,Cdh12,Igsf11,Cd34,Peli1,Cdh5,Dchs1,Slitrk2,Itgb2,Cdh18,Kirrel1,Ccm2l,Loxl3,Lrp6,Plxnb2,Gldn,Pcdh19,Efnb3,Lims2,Piezo1,Cdh15,S…
2_Member	GO Biological Processes	GO:0030155	regulation of cell adhesion	-8.4353	-5.42448	66/722	24165,24224,24337,24699,24705,24771,24779,25148,25155,25252,25353,25496,25589,25631,25644,25732,29146,29496,29692,29733,64202,64387,64558,78965,81632,81810,83465,85420,89804,89808,114031,114517,116479,116696,117029,117183,140433,171115,171356,287989,290029,293410,296456,298845,298941,305549,309368,309429,309684,311550,312478,313365,315217,316009,360468,360546,361303,361430,361598,363517,366474,36…	Ada,Bcl2,Erbb2,Ptprc,Rara,Sdc4,Slc4a1,Egr3,Syk,Dlg1,Spp1,Notch1,Kdr,Smad3,Bmp6,Acp5,Jag1,Erbb3,Pla2g2a,S1pr1,Calr,Ccdc80,Fzd4,Csf1,Abat,Tgfbr2,Celsr2,Prkcq,Tek,Cx3cl1,Fstl3,Itga6,F11r,St8sia4,Ccr5,Rgcc,Lama5,Pde5a,Foxc2,Ephb3,Pnp,Swap70,Itgav,Emilin1,Lamb1,Peli1,Lama2,Kank1,Itgb2,Ccm2l,Loxl3,Ift74,Plxnb2,Plxnb1,Emp2,Efnb3,Lims2,Piezo1,Iqgap1,Plxnb3,Col16a1,Epha2,Pik3r6,Cxcl13,Sox2,Vsir
2_Member	GO Biological Processes	GO:0045785	positive regulation of cell adhesion	-4.59991	-2.48611	38/437	24165,24337,24699,24705,24771,24779,25148,25155,25353,25589,25631,64202,64387,78965,81810,85420,89804,89808,114031,114517,116479,117029,171356,290029,296456,298845,309684,313365,360468,360546,361303,361430,361598,366474,497932,498335,499593,690899	Ada,Erbb2,Ptprc,Rara,Sdc4,Slc4a1,Egr3,Syk,Spp1,Kdr,Smad3,Calr,Ccdc80,Csf1,Tgfbr2,Prkcq,Tek,Cx3cl1,Fstl3,Itga6,F11r,Ccr5,Foxc2,Pnp,Itgav,Emilin1,Itgb2,Ift74,Emp2,Efnb3,Lims2,Piezo1,Iqgap1,Col16a1,Pik3r6,Cxcl13,Sox2,Vsir
2_Member	GO Biological Processes	GO:0050865	regulation of cell activation	-4.50002	-2.40712	47/593	24165,24224,24252,24337,24629,24699,24705,24771,24779,25021,25148,25155,25248,25252,25441,29344,29692,58852,64554,65037,81632,81810,85420,89808,116479,140635,170897,171115,245977,246240,252917,287437,287479,290029,298845,300985,301059,305549,308345,309684,312478,360546,362739,364206,497932,681292,690899	Ada,Bcl2,Cebpa,Erbb2,Pdgfrb,Ptprc,Rara,Sdc4,Slc4a1,Itgam,Egr3,Syk,Cnr1,Dlg1,Fcer1g,Zfp36l1,Pla2g2a,Nr1h3,Slc7a2,Mertk,Abat,Tgfbr2,Prkcq,Cx3cl1,F11r,Flt3,Sphk1,Pde5a,Adgrf5,Ripk3,Nr1d1,Tnfsf13,Shpk,Pnp,Emilin1,Parp3,Myd88,Peli1,Kmt5c,Itgb2,Loxl3,Efnb3,Ppp2r3c,Plek,Pik3r6,Shld1,Vsir
2_Member	GO Biological Processes	GO:0022407	regulation of cell-cell adhesion	-4.34553	-2.29279	36/416	24165,24337,24699,24705,24771,24779,25148,25155,25252,25644,29146,29692,81632,81810,83465,85420,89808,114031,114517,116479,117029,117183,171115,287989,290029,293410,305549,309684,311550,312478,360546,361430,497932,498335,499593,690899	Ada,Erbb2,Ptprc,Rara,Sdc4,Slc4a1,Egr3,Syk,Dlg1,Bmp6,Jag1,Pla2g2a,Abat,Tgfbr2,Celsr2,Prkcq,Cx3cl1,Fstl3,Itga6,F11r,Ccr5,Rgcc,Pde5a,Ephb3,Pnp,Swap70,Peli1,Itgb2,Ccm2l,Loxl3,Efnb3,Piezo1,Pik3r6,Cxcl13,Sox2,Vsir
2_Member	GO Biological Processes	GO:0002694	regulation of leukocyte activation	-3.71244	-1.84865	42/551	24165,24224,24252,24337,24699,24705,24771,24779,25021,25148,25155,25248,25252,25441,29344,29692,58852,64554,65037,81810,85420,89808,140635,170897,171115,245977,246240,252917,287437,287479,290029,300985,301059,305549,308345,309684,312478,360546,362739,497932,681292,690899	Ada,Bcl2,Cebpa,Erbb2,Ptprc,Rara,Sdc4,Slc4a1,Itgam,Egr3,Syk,Cnr1,Dlg1,Fcer1g,Zfp36l1,Pla2g2a,Nr1h3,Slc7a2,Mertk,Tgfbr2,Prkcq,Cx3cl1,Flt3,Sphk1,Pde5a,Adgrf5,Ripk3,Nr1d1,Tnfsf13,Shpk,Pnp,Parp3,Myd88,Peli1,Kmt5c,Itgb2,Loxl3,Efnb3,Ppp2r3c,Pik3r6,Shld1,Vsir
2_Member	GO Biological Processes	GO:0070661	leukocyte proliferation	-2.8238	-1.19918	26/324	24165,24224,24337,24699,24771,24779,25021,25155,25193,25252,29665,29692,78965,81810,85420,89808,140635,171115,246240,290029,300215,301059,305549,309684,498951,690899	Ada,Bcl2,Erbb2,Ptprc,Sdc4,Slc4a1,Itgam,Syk,Ccnd3,Dlg1,P2rx7,Pla2g2a,Csf1,Tgfbr2,Prkcq,Cx3cl1,Flt3,Pde5a,Ripk3,Pnp,Lmbr1l,Myd88,Peli1,Itgb2,Il34,Vsir
2_Member	GO Biological Processes	GO:0042098	T cell proliferation	-2.76462	-1.16129	19/211	24337,24699,24771,24779,25021,25155,25193,25252,29665,29692,81810,85420,171115,246240,290029,300215,305549,309684,690899	Erbb2,Ptprc,Sdc4,Slc4a1,Itgam,Syk,Ccnd3,Dlg1,P2rx7,Pla2g2a,Tgfbr2,Prkcq,Pde5a,Ripk3,Pnp,Lmbr1l,Peli1,Itgb2,Vsir
2_Member	GO Biological Processes	GO:0032943	mononuclear cell proliferation	-2.55827	-1.02377	24/304	24165,24224,24337,24699,24771,24779,25021,25155,25193,25252,29665,29692,78965,81810,85420,140635,171115,246240,290029,300215,301059,305549,309684,690899	Ada,Bcl2,Erbb2,Ptprc,Sdc4,Slc4a1,Itgam,Syk,Ccnd3,Dlg1,P2rx7,Pla2g2a,Csf1,Tgfbr2,Prkcq,Flt3,Pde5a,Ripk3,Pnp,Lmbr1l,Myd88,Peli1,Itgb2,Vsir
2_Member	GO Biological Processes	GO:0022409	positive regulation of cell-cell adhesion	-2.44086	-0.942265	21/259	24165,24699,24705,24779,25148,25155,81810,85420,89808,114031,114517,116479,117029,290029,309684,360546,361430,497932,498335,499593,690899	Ada,Ptprc,Rara,Slc4a1,Egr3,Syk,Tgfbr2,Prkcq,Cx3cl1,Fstl3,Itga6,F11r,Ccr5,Pnp,Itgb2,Efnb3,Piezo1,Pik3r6,Cxcl13,Sox2,Vsir
2_Member	GO Biological Processes	GO:0050867	positive regulation of cell activation	-2.4335	-0.940652	26/346	24165,24224,24252,24629,24699,24705,24779,25021,25148,25155,25441,81810,85420,116479,287437,290029,301059,305549,308345,309684,360546,362739,364206,497932,681292,690899	Ada,Bcl2,Cebpa,Pdgfrb,Ptprc,Rara,Slc4a1,Itgam,Egr3,Syk,Fcer1g,Tgfbr2,Prkcq,F11r,Tnfsf13,Pnp,Myd88,Peli1,Kmt5c,Itgb2,Efnb3,Ppp2r3c,Plek,Pik3r6,Shld1,Vsir
2_Member	GO Biological Processes	GO:0042110	T cell activation	-2.40164	-0.922305	34/493	24165,24224,24337,24699,24705,24771,24779,25021,25148,25155,25193,25252,25441,25631,29344,29665,29692,81810,85420,140635,170905,171115,246240,290029,292483,300215,305549,309684,311332,312478,360546,497932,690899,100360982	Ada,Bcl2,Erbb2,Ptprc,Rara,Sdc4,Slc4a1,Itgam,Egr3,Syk,Ccnd3,Dlg1,Fcer1g,Smad3,Zfp36l1,P2rx7,Pla2g2a,Tgfbr2,Prkcq,Flt3,Lfng,Pde5a,Ripk3,Pnp,Stx11,Lmbr1l,Peli1,Itgb2,Dll4,Loxl3,Efnb3,Pik3r6,Vsir,Relb
2_Member	GO Biological Processes	GO:0007159	leukocyte cell-cell adhesion	-2.37276	-0.902267	25/332	24165,24337,24699,24705,24771,24779,25021,25148,25155,25252,29692,81810,85420,94195,116479,116547,171056,171115,290029,305549,309684,312478,360546,497932,690899	Ada,Erbb2,Ptprc,Rara,Sdc4,Slc4a1,Itgam,Egr3,Syk,Dlg1,Pla2g2a,Tgfbr2,Prkcq,S100a9,F11r,S100a8,Cx3cr1,Pde5a,Pnp,Peli1,Itgb2,Loxl3,Efnb3,Pik3r6,Vsir
2_Member	GO Biological Processes	GO:0046649	lymphocyte activation	-2.3588	-0.894471	46/724	24165,24224,24337,24699,24705,24771,24779,25021,25148,25155,25193,25252,25441,25631,29344,29665,29692,65037,81810,84582,85420,140635,170905,171115,246240,287437,290029,292483,293410,300215,300985,301059,304663,305549,308345,309684,311332,312478,360546,362739,366126,497932,681292,690899,100360982,100361818	Ada,Bcl2,Erbb2,Ptprc,Rara,Sdc4,Slc4a1,Itgam,Egr3,Syk,Ccnd3,Dlg1,Fcer1g,Smad3,Zfp36l1,P2rx7,Pla2g2a,Mertk,Tgfbr2,Hdac7,Prkcq,Flt3,Lfng,Pde5a,Ripk3,Tnfsf13,Pnp,Stx11,Swap70,Lmbr1l,Parp3,Myd88,Lyl1,Peli1,Kmt5c,Itgb2,Dll4,Loxl3,Efnb3,Ppp2r3c,Spi1,Pik3r6,Shld1,Vsir,Relb,Nfatc1
2_Member	GO Biological Processes	GO:0046651	lymphocyte proliferation	-2.30244	-0.862428	23/301	24165,24224,24337,24699,24771,24779,25021,25155,25193,25252,29665,29692,81810,85420,140635,171115,246240,290029,300215,301059,305549,309684,690899	Ada,Bcl2,Erbb2,Ptprc,Sdc4,Slc4a1,Itgam,Syk,Ccnd3,Dlg1,P2rx7,Pla2g2a,Tgfbr2,Prkcq,Flt3,Pde5a,Ripk3,Pnp,Lmbr1l,Myd88,Peli1,Itgb2,Vsir
3_Summary	GO Biological Processes	GO:0001503	ossification	-11.5378	-8.04985	52/416	24224,24247,24252,25261,25295,25333,25353,25496,25585,25586,25631,25644,25732,29146,29597,29610,29665,29733,56782,65154,78965,83469,83618,84380,84582,85496,89804,89830,114031,114090,114200,117267,140589,171356,293649,295062,298693,308912,311437,312781,313689,316009,316101,364706,366492,367100,499593,685781,689711,100361818,100362255,100912012	Bcl2,Casr,Cebpa,Id1,Bglap,Mgp,Spp1,Notch1,Id3,Alpl,Smad3,Bmp6,Acp5,Jag1,P2ry2,Tgfbr3,P2rx7,S1pr1,Srgn,Ccn4,Csf1,Lrp4,Rest,Dhh,Hdac7,Enpp1,Tek,Ptch1,Fstl3,Egr2,P3h1,Slc26a2,Gli1,Foxc2,Lrp5,Wwtr1,Isg15,Dchs1,Rassf2,Lrp6,Dhrs3,Plxnb1,Limd1,Foxc1,Epha2,Smad6,Sox2,Ddr2,Rflna,Nfatc1,Adgrv1,Clec3b
3_Member	GO Biological Processes	GO:0001503	ossification	-11.5378	-8.04985	52/416	24224,24247,24252,25261,25295,25333,25353,25496,25585,25586,25631,25644,25732,29146,29597,29610,29665,29733,56782,65154,78965,83469,83618,84380,84582,85496,89804,89830,114031,114090,114200,117267,140589,171356,293649,295062,298693,308912,311437,312781,313689,316009,316101,364706,366492,367100,499593,685781,689711,100361818,100362255,100912012	Bcl2,Casr,Cebpa,Id1,Bglap,Mgp,Spp1,Notch1,Id3,Alpl,Smad3,Bmp6,Acp5,Jag1,P2ry2,Tgfbr3,P2rx7,S1pr1,Srgn,Ccn4,Csf1,Lrp4,Rest,Dhh,Hdac7,Enpp1,Tek,Ptch1,Fstl3,Egr2,P3h1,Slc26a2,Gli1,Foxc2,Lrp5,Wwtr1,Isg15,Dchs1,Rassf2,Lrp6,Dhrs3,Plxnb1,Limd1,Foxc1,Epha2,Smad6,Sox2,Ddr2,Rflna,Nfatc1,Adgrv1,Clec3b
3_Member	GO Biological Processes	GO:0030278	regulation of ossification	-10.7014	-7.38953	36/234	24224,24252,25261,25295,25333,25496,25585,25631,25644,29146,29597,29665,29733,56782,65154,78965,83469,83618,84582,85496,89830,114090,114200,140589,293649,298693,311437,312781,313689,316101,367100,499593,685781,689711,100361818,100362255	Bcl2,Cebpa,Id1,Bglap,Mgp,Notch1,Id3,Smad3,Bmp6,Jag1,P2ry2,P2rx7,S1pr1,Srgn,Ccn4,Csf1,Lrp4,Rest,Hdac7,Enpp1,Ptch1,Egr2,P3h1,Gli1,Lrp5,Isg15,Rassf2,Lrp6,Dhrs3,Limd1,Smad6,Sox2,Ddr2,Rflna,Nfatc1,Adgrv1
3_Member	GO Biological Processes	GO:0030279	negative regulation of ossification	-6.40094	-3.79995	17/94	24224,25261,25496,25585,25631,29597,56782,83469,84582,85496,89830,293649,316101,367100,499593,689711,100361818	Bcl2,Id1,Notch1,Id3,Smad3,P2ry2,Srgn,Lrp4,Hdac7,Enpp1,Ptch1,Lrp5,Limd1,Smad6,Sox2,Rflna,Nfatc1
3_Member	GO Biological Processes	GO:0001649	osteoblast differentiation	-5.35969	-3.07068	25/213	24252,25261,25295,25353,25496,25585,25631,25644,29146,29610,65154,83618,84380,84582,89830,140589,293649,295062,311437,316101,366492,367100,499593,685781,100361818	Cebpa,Id1,Bglap,Spp1,Notch1,Id3,Smad3,Bmp6,Jag1,Tgfbr3,Ccn4,Rest,Dhh,Hdac7,Ptch1,Gli1,Lrp5,Wwtr1,Rassf2,Limd1,Epha2,Smad6,Sox2,Ddr2,Nfatc1
3_Member	GO Biological Processes	GO:0045667	regulation of osteoblast differentiation	-5.11964	-2.88521	19/140	24252,25261,25496,25585,25631,25644,29146,65154,83618,84582,89830,140589,293649,311437,316101,367100,499593,685781,100361818	Cebpa,Id1,Notch1,Id3,Smad3,Bmp6,Jag1,Ccn4,Rest,Hdac7,Ptch1,Gli1,Lrp5,Rassf2,Limd1,Smad6,Sox2,Ddr2,Nfatc1
3_Member	GO Biological Processes	GO:0045668	negative regulation of osteoblast differentiation	-4.55347	-2.44874	11/58	25261,25496,25585,25631,84582,89830,293649,316101,367100,499593,100361818	Id1,Notch1,Id3,Smad3,Hdac7,Ptch1,Lrp5,Limd1,Smad6,Sox2,Nfatc1
4_Summary	GO Biological Processes	GO:0043062	extracellular structure organization	-11.2786	-7.8576	44/319	24771,25073,25341,25473,25496,25631,29345,59101,64057,64387,64475,85490,114200,117183,171356,288583,289178,290905,294337,296371,298101,298683,298845,298941,299236,301265,301562,303384,305081,305494,309452,312478,313488,313592,315263,362285,362584,364706,366474,499723,554172,685781,100910434,102552055	Sdc4,Scarb1,Tnfrsf11b,Lamb2,Notch1,Smad3,Serpinh1,P3h4,Hapln2,Ccdc80,P4ha1,Col5a1,P3h1,Rgcc,Foxc2,Plod3,Dpt,Col4a1,Col6a1,Pltp,Col27a1,Vwa1,Emilin1,Lamb1,Flrt2,Pla2g7,Col4a4,Mmp28,Cd34,Aebp1,Nfkb2,Loxl3,Reck,Col8a2,Adamts20,Col9a3,Col9a2,Foxc1,Col16a1,Col24a1,Pxdn,Ddr2,Chadl,Angptl7
4_Member	GO Biological Processes	GO:0043062	extracellular structure organization	-11.2786	-7.8576	44/319	24771,25073,25341,25473,25496,25631,29345,59101,64057,64387,64475,85490,114200,117183,171356,288583,289178,290905,294337,296371,298101,298683,298845,298941,299236,301265,301562,303384,305081,305494,309452,312478,313488,313592,315263,362285,362584,364706,366474,499723,554172,685781,100910434,102552055	Sdc4,Scarb1,Tnfrsf11b,Lamb2,Notch1,Smad3,Serpinh1,P3h4,Hapln2,Ccdc80,P4ha1,Col5a1,P3h1,Rgcc,Foxc2,Plod3,Dpt,Col4a1,Col6a1,Pltp,Col27a1,Vwa1,Emilin1,Lamb1,Flrt2,Pla2g7,Col4a4,Mmp28,Cd34,Aebp1,Nfkb2,Loxl3,Reck,Col8a2,Adamts20,Col9a3,Col9a2,Foxc1,Col16a1,Col24a1,Pxdn,Ddr2,Chadl,Angptl7
4_Member	GO Biological Processes	GO:0030198	extracellular matrix organization	-10.481	-7.21494	39/274	25341,25473,25496,25631,29345,59101,64057,64387,64475,85490,114200,117183,171356,288583,289178,290905,294337,298101,298683,298845,298941,299236,301562,303384,305494,309452,312478,313488,313592,315263,362285,362584,364706,366474,499723,554172,685781,100910434,102552055	Tnfrsf11b,Lamb2,Notch1,Smad3,Serpinh1,P3h4,Hapln2,Ccdc80,P4ha1,Col5a1,P3h1,Rgcc,Foxc2,Plod3,Dpt,Col4a1,Col6a1,Col27a1,Vwa1,Emilin1,Lamb1,Flrt2,Col4a4,Mmp28,Aebp1,Nfkb2,Loxl3,Reck,Col8a2,Adamts20,Col9a3,Col9a2,Foxc1,Col16a1,Col24a1,Pxdn,Ddr2,Chadl,Angptl7
4_Member	GO Biological Processes	GO:0030199	collagen fibril organization	-9.61677	-6.46462	16/52	29345,59101,64475,85490,114200,171356,288583,289178,298845,305494,312478,364706,499723,554172,685781,100910434	Serpinh1,P3h4,P4ha1,Col5a1,P3h1,Foxc2,Plod3,Dpt,Emilin1,Aebp1,Loxl3,Foxc1,Col24a1,Pxdn,Ddr2,Chadl
5_Summary	GO Biological Processes	GO:0009611	response to wounding	-8.89495	-5.77499	62/641	24224,24329,24337,24629,24718,24771,24779,24816,24827,25026,25155,25353,25433,25441,25473,25496,25585,25631,25724,29146,29344,29409,29431,29496,29597,60327,64364,64467,65037,65154,81632,81810,83497,84468,85265,85420,85490,89808,94195,116479,116547,140589,171112,171356,294103,295293,298487,299996,304966,305081,309429,309499,311550,338475,362339,362871,362938,363014,364206,450224,499593,500152,2416…	Bcl2,Egfr,Erbb2,Pdgfrb,Reln,Sdc4,Slc4a1,Tbxa2r,Tgfa,Adm,Syk,Spp1,Hbegf,Fcer1g,Lamb2,Notch1,Id3,Smad3,Itgb4,Jag1,Zfp36l1,Mag,Pak1,Erbb3,P2ry2,F13a1,Pllp,Entpd2,Mertk,Ccn4,Abat,Tgfbr2,Ocln,Chst3,Ajuba,Prkcq,Col5a1,Cx3cl1,S100a9,F11r,S100a8,Gli1,Wfdc1,Foxc2,Papss2,Pear1,Cldn19,Matn2,Fcgr3a,Cd34,Kank1,Myof,Ccm2l,Nrep,Creb3l2,Elk3,Scrib,Yap1,Plek,Omg,Sox2,Mmrn1,Ada,Hk2,Adcy6,Nr1h3,Ccnd1,Lsr,Creb1,Cels…
5_Member	GO Biological Processes	GO:0009611	response to wounding	-8.89495	-5.77499	62/641	24224,24329,24337,24629,24718,24771,24779,24816,24827,25026,25155,25353,25433,25441,25473,25496,25585,25631,25724,29146,29344,29409,29431,29496,29597,60327,64364,64467,65037,65154,81632,81810,83497,84468,85265,85420,85490,89808,94195,116479,116547,140589,171112,171356,294103,295293,298487,299996,304966,305081,309429,309499,311550,338475,362339,362871,362938,363014,364206,450224,499593,500152	Bcl2,Egfr,Erbb2,Pdgfrb,Reln,Sdc4,Slc4a1,Tbxa2r,Tgfa,Adm,Syk,Spp1,Hbegf,Fcer1g,Lamb2,Notch1,Id3,Smad3,Itgb4,Jag1,Zfp36l1,Mag,Pak1,Erbb3,P2ry2,F13a1,Pllp,Entpd2,Mertk,Ccn4,Abat,Tgfbr2,Ocln,Chst3,Ajuba,Prkcq,Col5a1,Cx3cl1,S100a9,F11r,S100a8,Gli1,Wfdc1,Foxc2,Papss2,Pear1,Cldn19,Matn2,Fcgr3a,Cd34,Kank1,Myof,Ccm2l,Nrep,Creb3l2,Elk3,Scrib,Yap1,Plek,Omg,Sox2,Mmrn1
5_Member	GO Biological Processes	GO:0042060	wound healing	-6.68693	-4.0119	45/462	24329,24337,24629,24771,24779,24816,24827,25155,25433,25441,25496,25631,29146,29431,29597,60327,64467,65037,65154,81632,81810,83497,85265,85420,85490,89808,94195,116479,116547,171112,171356,294103,295293,298487,304966,305081,309429,309499,311550,362871,362938,363014,364206,499593,500152	Egfr,Erbb2,Pdgfrb,Sdc4,Slc4a1,Tbxa2r,Tgfa,Syk,Hbegf,Fcer1g,Notch1,Smad3,Jag1,Pak1,P2ry2,F13a1,Entpd2,Mertk,Ccn4,Abat,Tgfbr2,Ocln,Ajuba,Prkcq,Col5a1,Cx3cl1,S100a9,F11r,S100a8,Wfdc1,Foxc2,Papss2,Pear1,Cldn19,Fcgr3a,Cd34,Kank1,Myof,Ccm2l,Elk3,Scrib,Yap1,Plek,Sox2,Mmrn1
5_Member	GO Biological Processes	GO:0061041	regulation of wound healing	-4.11885	-2.14502	18/151	24816,25155,25433,25441,25631,65154,81632,81810,83497,85420,94195,116479,171112,171356,298487,305081,309429,364206	Tbxa2r,Syk,Hbegf,Fcer1g,Smad3,Ccn4,Abat,Tgfbr2,Ocln,Prkcq,S100a9,F11r,Wfdc1,Foxc2,Cldn19,Cd34,Kank1,Plek
5_Member	GO Biological Processes	GO:1903034	regulation of response to wounding	-3.68932	-1.84153	20/192	24816,25155,25353,25433,25441,25631,65154,81632,81810,83497,85420,94195,116479,171112,171356,298487,305081,309429,364206,450224	Tbxa2r,Syk,Spp1,Hbegf,Fcer1g,Smad3,Ccn4,Abat,Tgfbr2,Ocln,Prkcq,S100a9,F11r,Wfdc1,Foxc2,Cldn19,Cd34,Kank1,Plek,Omg
5_Member	GO Biological Processes	GO:0050878	regulation of body fluid levels	-3.67106	-1.83148	32/382	24165,24779,24816,25026,25059,25155,25289,25441,29597,58852,58919,60327,64355,64467,65037,81632,81646,83465,85420,89808,94195,116479,170913,294103,295293,305081,307855,360468,364206,364674,497811,500152	Ada,Slc4a1,Tbxa2r,Adm,Hk2,Syk,Adcy6,Fcer1g,P2ry2,Nr1h3,Ccnd1,F13a1,Lsr,Entpd2,Mertk,Abat,Creb1,Celsr2,Prkcq,Cx3cl1,S100a9,F11r,Abcb1a,Papss2,Pear1,Cd34,Fa2h,Emp2,Plek,Tifab,Xdh,Mmrn1
5_Member	GO Biological Processes	GO:0090303	positive regulation of wound healing	-3.29884	-1.54597	10/67	24816,25433,65154,81810,83497,94195,116479,171356,309429,364206	Tbxa2r,Hbegf,Ccn4,Tgfbr2,Ocln,S100a9,F11r,Foxc2,Kank1,Plek
5_Member	GO Biological Processes	GO:0007596	blood coagulation	-3.26079	-1.51809	17/162	24779,24816,25155,25441,60327,64467,65037,81632,85420,89808,94195,116479,294103,295293,305081,364206,500152	Slc4a1,Tbxa2r,Syk,Fcer1g,F13a1,Entpd2,Mertk,Abat,Prkcq,Cx3cl1,S100a9,F11r,Papss2,Pear1,Cd34,Plek,Mmrn1
5_Member	GO Biological Processes	GO:0007599	hemostasis	-3.19962	-1.47511	17/164	24779,24816,25155,25441,60327,64467,65037,81632,85420,89808,94195,116479,294103,295293,305081,364206,500152	Slc4a1,Tbxa2r,Syk,Fcer1g,F13a1,Entpd2,Mertk,Abat,Prkcq,Cx3cl1,S100a9,F11r,Papss2,Pear1,Cd34,Plek,Mmrn1
5_Member	GO Biological Processes	GO:0050817	coagulation	-3.08086	-1.39683	17/168	24779,24816,25155,25441,60327,64467,65037,81632,85420,89808,94195,116479,294103,295293,305081,364206,500152	Slc4a1,Tbxa2r,Syk,Fcer1g,F13a1,Entpd2,Mertk,Abat,Prkcq,Cx3cl1,S100a9,F11r,Papss2,Pear1,Cd34,Plek,Mmrn1
5_Member	GO Biological Processes	GO:0030168	platelet activation	-2.53288	-1.00319	10/84	25155,25441,64467,65037,81632,85420,89808,116479,295293,364206	Syk,Fcer1g,Entpd2,Mertk,Abat,Prkcq,Cx3cl1,F11r,Pear1,Plek
5_Member	GO Biological Processes	GO:1903036	positive regulation of response to wounding	-2.49497	-0.980927	10/85	24816,25433,65154,81810,83497,94195,116479,171356,309429,364206	Tbxa2r,Hbegf,Ccn4,Tgfbr2,Ocln,S100a9,F11r,Foxc2,Kank1,Plek
5_Member	GO Biological Processes	GO:0010543	regulation of platelet activation	-2.4851	-0.973359	6/35	25155,25441,81632,85420,116479,364206	Syk,Fcer1g,Abat,Prkcq,F11r,Plek
5_Member	GO Biological Processes	GO:0030193	regulation of blood coagulation	-2.27791	-0.854286	9/77	24816,25155,25441,81632,85420,94195,116479,305081,364206	Tbxa2r,Syk,Fcer1g,Abat,Prkcq,S100a9,F11r,Cd34,Plek
5_Member	GO Biological Processes	GO:1900046	regulation of hemostasis	-2.24091	-0.827905	9/78	24816,25155,25441,81632,85420,94195,116479,305081,364206	Tbxa2r,Syk,Fcer1g,Abat,Prkcq,S100a9,F11r,Cd34,Plek
5_Member	GO Biological Processes	GO:0050818	regulation of coagulation	-2.13406	-0.756145	9/81	24816,25155,25441,81632,85420,94195,116479,305081,364206	Tbxa2r,Syk,Fcer1g,Abat,Prkcq,S100a9,F11r,Cd34,Plek
6_Summary	GO Biological Processes	GO:0048729	tissue morphogenesis	-8.75972	-5.66973	65/693	24224,24247,24329,24705,24771,25026,25252,25333,25433,25496,25589,25631,25683,25724,29146,29361,29388,29431,29556,29557,29610,29733,59114,64512,78965,81810,83718,85265,85490,89830,116466,140433,140585,171299,171356,287612,288583,290561,290905,293649,295461,298683,299996,300067,301346,305897,308912,309377,311332,311550,312781,313575,315217,316526,360635,362938,363014,364706,365468,366492,497988,49…	Bcl2,Casr,Egfr,Rara,Sdc4,Adm,Dlg1,Mgp,Hbegf,Notch1,Kdr,Smad3,Col12a1,Itgb4,Jag1,Sox10,Tnni1,Pak1,Myh6,Myh7,Tgfbr3,S1pr1,Slc9a3r1,Fzd2,Csf1,Tgfbr2,Clic4,Ajuba,Col5a1,Ptch1,Wnt2b,Lama5,Ryk,Foxd1,Foxc2,Mks1,Plod3,Tnnc1,Col4a1,Lrp5,Sec24b,Vwa1,Matn2,Sh3bp1,Sema4c,Nfatc4,Dchs1,Sfrp5,Dll4,Ccm2l,Lrp6,Heyl,Plxnb2,Wnt6,Etv4,Scrib,Yap1,Foxc1,Lzts2,Epha2,Hoxb4,Sox2,Dact1,Rarg,Nfatc1,Mecp2,Col16a1,Lamb2,Crlf…
6_Member	GO Biological Processes	GO:0048729	tissue morphogenesis	-8.75972	-5.66973	65/693	24224,24247,24329,24705,24771,25026,25252,25333,25433,25496,25589,25631,25683,25724,29146,29361,29388,29431,29556,29557,29610,29733,59114,64512,78965,81810,83718,85265,85490,89830,116466,140433,140585,171299,171356,287612,288583,290561,290905,293649,295461,298683,299996,300067,301346,305897,308912,309377,311332,311550,312781,313575,315217,316526,360635,362938,363014,364706,365468,366492,497988,49…	Bcl2,Casr,Egfr,Rara,Sdc4,Adm,Dlg1,Mgp,Hbegf,Notch1,Kdr,Smad3,Col12a1,Itgb4,Jag1,Sox10,Tnni1,Pak1,Myh6,Myh7,Tgfbr3,S1pr1,Slc9a3r1,Fzd2,Csf1,Tgfbr2,Clic4,Ajuba,Col5a1,Ptch1,Wnt2b,Lama5,Ryk,Foxd1,Foxc2,Mks1,Plod3,Tnnc1,Col4a1,Lrp5,Sec24b,Vwa1,Matn2,Sh3bp1,Sema4c,Nfatc4,Dchs1,Sfrp5,Dll4,Ccm2l,Lrp6,Heyl,Plxnb2,Wnt6,Etv4,Scrib,Yap1,Foxc1,Lzts2,Epha2,Hoxb4,Sox2,Dact1,Rarg,Nfatc1
6_Member	GO Biological Processes	GO:0048754	branching morphogenesis of an epithelial tube	-8.19364	-5.24977	28/187	24224,24247,25252,25333,25496,25589,29431,78965,81810,83718,89830,116466,140433,171299,171356,287612,290905,293649,305897,308912,311332,312781,316526,360635,363014,366492,499593,100361818	Bcl2,Casr,Dlg1,Mgp,Notch1,Kdr,Pak1,Csf1,Tgfbr2,Clic4,Ptch1,Wnt2b,Lama5,Foxd1,Foxc2,Mks1,Col4a1,Lrp5,Nfatc4,Dchs1,Dll4,Lrp6,Wnt6,Etv4,Yap1,Epha2,Sox2,Nfatc1
6_Member	GO Biological Processes	GO:0001763	morphogenesis of a branching structure	-7.78253	-4.87816	32/245	24224,24247,25026,25252,25333,25496,25589,29361,29386,29431,78965,81810,83718,89830,116466,140433,171299,171356,287612,290905,293649,305897,308912,311332,312781,316526,360635,363014,366474,366492,499593,100361818	Bcl2,Casr,Adm,Dlg1,Mgp,Notch1,Kdr,Sox10,Mecp2,Pak1,Csf1,Tgfbr2,Clic4,Ptch1,Wnt2b,Lama5,Foxd1,Foxc2,Mks1,Col4a1,Lrp5,Nfatc4,Dchs1,Dll4,Lrp6,Wnt6,Etv4,Yap1,Col16a1,Epha2,Sox2,Nfatc1
6_Member	GO Biological Processes	GO:0061138	morphogenesis of a branching epithelium	-7.58522	-4.69934	30/224	24224,24247,25026,25252,25333,25496,25589,29361,29431,78965,81810,83718,89830,116466,140433,171299,171356,287612,290905,293649,305897,308912,311332,312781,316526,360635,363014,366492,499593,100361818	Bcl2,Casr,Adm,Dlg1,Mgp,Notch1,Kdr,Sox10,Pak1,Csf1,Tgfbr2,Clic4,Ptch1,Wnt2b,Lama5,Foxd1,Foxc2,Mks1,Col4a1,Lrp5,Nfatc4,Dchs1,Dll4,Lrp6,Wnt6,Etv4,Yap1,Epha2,Sox2,Nfatc1
6_Member	GO Biological Processes	GO:0072073	kidney epithelium development	-7.1826	-4.42166	24/159	24224,24705,24771,25252,25473,25496,25631,29146,89830,116466,140433,171299,171356,290655,295062,300455,305081,308912,313575,316526,363014,364706,365468,367100	Bcl2,Rara,Sdc4,Dlg1,Lamb2,Notch1,Smad3,Jag1,Ptch1,Wnt2b,Lama5,Foxd1,Foxc2,Crlf1,Wwtr1,Bmper,Cd34,Dchs1,Heyl,Wnt6,Yap1,Foxc1,Lzts2,Smad6
6_Member	GO Biological Processes	GO:0001655	urogenital system development	-7.08313	-4.33555	42/403	24224,24310,24629,24705,24771,25252,25472,25473,25496,25585,25631,25644,29146,64040,79252,83469,89804,89830,114031,116466,140433,140589,171299,171356,287989,290655,290905,295062,297804,300455,301562,305081,308912,313575,316526,363014,363071,364706,365468,367100,685072,690489	Bcl2,Ace,Pdgfrb,Rara,Sdc4,Dlg1,Kcnj8,Lamb2,Notch1,Id3,Smad3,Bmp6,Jag1,Aldh9a1,Adamts1,Lrp4,Tek,Ptch1,Fstl3,Wnt2b,Lama5,Gli1,Foxd1,Foxc2,Ephb3,Crlf1,Col4a1,Wwtr1,Plag1,Bmper,Col4a4,Cd34,Dchs1,Heyl,Wnt6,Yap1,Stra6,Foxc1,Lzts2,Smad6,Rarg,Cys1
6_Member	GO Biological Processes	GO:0002009	morphogenesis of an epithelium	-6.81948	-4.10348	52/566	24224,24247,24329,24705,24771,25026,25252,25333,25433,25496,25589,25631,29146,29361,29431,59114,64512,78965,81810,83718,85265,85490,89830,116466,140433,140585,171299,171356,287612,288583,290905,293649,295461,300067,301346,305897,308912,309377,311332,312781,315217,316526,360635,362938,363014,365468,366492,497988,499593,500666,685072,100361818	Bcl2,Casr,Egfr,Rara,Sdc4,Adm,Dlg1,Mgp,Hbegf,Notch1,Kdr,Smad3,Jag1,Sox10,Pak1,Slc9a3r1,Fzd2,Csf1,Tgfbr2,Clic4,Ajuba,Col5a1,Ptch1,Wnt2b,Lama5,Ryk,Foxd1,Foxc2,Mks1,Plod3,Col4a1,Lrp5,Sec24b,Sh3bp1,Sema4c,Nfatc4,Dchs1,Sfrp5,Dll4,Lrp6,Plxnb2,Wnt6,Etv4,Scrib,Yap1,Lzts2,Epha2,Hoxb4,Sox2,Dact1,Rarg,Nfatc1
6_Member	GO Biological Processes	GO:0001822	kidney development	-6.81327	-4.10348	37/339	24224,24310,24629,24705,24771,25252,25472,25473,25496,25585,25631,25644,29146,64040,79252,83469,89804,89830,114031,116466,140433,171299,171356,290655,295062,300455,301562,305081,308912,313575,316526,363014,363071,364706,365468,367100,690489	Bcl2,Ace,Pdgfrb,Rara,Sdc4,Dlg1,Kcnj8,Lamb2,Notch1,Id3,Smad3,Bmp6,Jag1,Aldh9a1,Adamts1,Lrp4,Tek,Ptch1,Fstl3,Wnt2b,Lama5,Foxd1,Foxc2,Crlf1,Wwtr1,Bmper,Col4a4,Cd34,Dchs1,Heyl,Wnt6,Yap1,Stra6,Foxc1,Lzts2,Smad6,Cys1
6_Member	GO Biological Processes	GO:0072001	renal system development	-6.79359	-4.09968	38/354	24224,24310,24629,24705,24771,25252,25472,25473,25496,25585,25631,25644,29146,64040,79252,83469,89804,89830,114031,116466,140433,171299,171356,290655,290905,295062,300455,301562,305081,308912,313575,316526,363014,363071,364706,365468,367100,690489	Bcl2,Ace,Pdgfrb,Rara,Sdc4,Dlg1,Kcnj8,Lamb2,Notch1,Id3,Smad3,Bmp6,Jag1,Aldh9a1,Adamts1,Lrp4,Tek,Ptch1,Fstl3,Wnt2b,Lama5,Foxd1,Foxc2,Crlf1,Col4a1,Wwtr1,Bmper,Col4a4,Cd34,Dchs1,Heyl,Wnt6,Yap1,Stra6,Foxc1,Lzts2,Smad6,Cys1
6_Member	GO Biological Processes	GO:0060562	epithelial tube morphogenesis	-6.6488	-3.98477	40/388	24224,24247,24705,24771,25026,25252,25333,25496,25589,25631,29431,64512,78965,81810,83718,89830,116466,140433,171299,171356,287612,290905,293649,295461,301346,305897,308912,309377,311332,312781,315217,316526,360635,362938,363014,365468,366492,499593,685072,100361818	Bcl2,Casr,Rara,Sdc4,Adm,Dlg1,Mgp,Notch1,Kdr,Smad3,Pak1,Fzd2,Csf1,Tgfbr2,Clic4,Ptch1,Wnt2b,Lama5,Foxd1,Foxc2,Mks1,Col4a1,Lrp5,Sec24b,Sema4c,Nfatc4,Dchs1,Sfrp5,Dll4,Lrp6,Plxnb2,Wnt6,Etv4,Scrib,Yap1,Lzts2,Epha2,Sox2,Rarg,Nfatc1
6_Member	GO Biological Processes	GO:0001657	ureteric bud development	-5.35905	-3.07068	17/111	24224,24705,24771,25252,25631,89830,116466,140433,171299,171356,290655,300455,308912,316526,364706,365468,367100	Bcl2,Rara,Sdc4,Dlg1,Smad3,Ptch1,Wnt2b,Lama5,Foxd1,Foxc2,Crlf1,Bmper,Dchs1,Wnt6,Foxc1,Lzts2,Smad6
6_Member	GO Biological Processes	GO:0072009	nephron epithelium development	-5.34888	-3.06956	18/123	24224,25252,25473,25496,29146,89830,116466,140433,171299,171356,295062,305081,308912,313575,316526,363014,364706,365468	Bcl2,Dlg1,Lamb2,Notch1,Jag1,Ptch1,Wnt2b,Lama5,Foxd1,Foxc2,Wwtr1,Cd34,Dchs1,Heyl,Wnt6,Yap1,Foxc1,Lzts2
6_Member	GO Biological Processes	GO:0072163	mesonephric epithelium development	-5.3048	-3.03435	17/112	24224,24705,24771,25252,25631,89830,116466,140433,171299,171356,290655,300455,308912,316526,364706,365468,367100	Bcl2,Rara,Sdc4,Dlg1,Smad3,Ptch1,Wnt2b,Lama5,Foxd1,Foxc2,Crlf1,Bmper,Dchs1,Wnt6,Foxc1,Lzts2,Smad6
6_Member	GO Biological Processes	GO:0072164	mesonephric tubule development	-5.3048	-3.03435	17/112	24224,24705,24771,25252,25631,89830,116466,140433,171299,171356,290655,300455,308912,316526,364706,365468,367100	Bcl2,Rara,Sdc4,Dlg1,Smad3,Ptch1,Wnt2b,Lama5,Foxd1,Foxc2,Crlf1,Bmper,Dchs1,Wnt6,Foxc1,Lzts2,Smad6
6_Member	GO Biological Processes	GO:0072006	nephron development	-5.2718	-3.00571	21/162	24224,24629,25252,25473,25496,29146,89804,89830,116466,140433,171299,171356,295062,301562,305081,308912,313575,316526,363014,364706,365468	Bcl2,Pdgfrb,Dlg1,Lamb2,Notch1,Jag1,Tek,Ptch1,Wnt2b,Lama5,Foxd1,Foxc2,Wwtr1,Col4a4,Cd34,Dchs1,Heyl,Wnt6,Yap1,Foxc1,Lzts2
6_Member	GO Biological Processes	GO:0001823	mesonephros development	-5.09452	-2.86585	17/116	24224,24705,24771,25252,25631,89830,116466,140433,171299,171356,290655,300455,308912,316526,364706,365468,367100	Bcl2,Rara,Sdc4,Dlg1,Smad3,Ptch1,Wnt2b,Lama5,Foxd1,Foxc2,Crlf1,Bmper,Dchs1,Wnt6,Foxc1,Lzts2,Smad6
6_Member	GO Biological Processes	GO:0061326	renal tubule development	-4.1478	-2.16501	15/111	24224,25252,25496,29146,89830,116466,140433,171299,290905,295062,308912,313575,316526,363014,365468	Bcl2,Dlg1,Notch1,Jag1,Ptch1,Wnt2b,Lama5,Foxd1,Col4a1,Wwtr1,Dchs1,Heyl,Wnt6,Yap1,Lzts2
6_Member	GO Biological Processes	GO:0072080	nephron tubule development	-3.8471	-1.93895	14/105	24224,25252,25496,29146,89830,116466,140433,171299,295062,308912,313575,316526,363014,365468	Bcl2,Dlg1,Notch1,Jag1,Ptch1,Wnt2b,Lama5,Foxd1,Wwtr1,Dchs1,Heyl,Wnt6,Yap1,Lzts2
6_Member	GO Biological Processes	GO:0048598	embryonic morphogenesis	-3.45445	-1.66403	48/675	24705,24771,25026,25252,25496,25631,25683,25724,29344,59114,64512,81810,83469,83618,85490,89830,113892,116466,140433,140589,171356,287612,293649,294337,295461,296456,298941,299830,301346,309377,309684,311332,312781,313488,315217,316526,362938,363014,363071,363185,364674,364706,366492,497988,499593,500538,500666,685072	Rara,Sdc4,Adm,Dlg1,Notch1,Smad3,Col12a1,Itgb4,Zfp36l1,Slc9a3r1,Fzd2,Tgfbr2,Lrp4,Rest,Col5a1,Ptch1,Nat8f3,Wnt2b,Lama5,Gli1,Foxc2,Mks1,Lrp5,Col6a1,Sec24b,Itgav,Lamb1,Lrig3,Sema4c,Sfrp5,Itgb2,Dll4,Lrp6,Reck,Plxnb2,Wnt6,Scrib,Yap1,Stra6,Foxp4,Tifab,Foxc1,Epha2,Hoxb4,Sox2,Ybx1,Dact1,Rarg
6_Member	GO Biological Processes	GO:0048568	embryonic organ development	-3.38258	-1.61891	39/518	24165,24252,24329,24629,24705,25026,25242,25252,25496,25585,25589,25631,29344,59114,64512,81810,83618,89830,113984,140589,171356,287612,293452,295461,299830,312781,316214,360626,362176,362938,363014,363071,364674,364706,366492,497988,499593,499723,685072	Ada,Cebpa,Egfr,Pdgfrb,Rara,Adm,Arnt,Dlg1,Notch1,Id3,Kdr,Smad3,Zfp36l1,Slc9a3r1,Fzd2,Tgfbr2,Rest,Ptch1,Nr2f2,Gli1,Foxc2,Mks1,Palb2,Sec24b,Lrig3,Lrp6,Tfeb,Krt19,Lmo2,Scrib,Yap1,Stra6,Tifab,Foxc1,Epha2,Hoxb4,Sox2,Col24a1,Rarg
6_Member	GO Biological Processes	GO:0007389	pattern specification process	-2.71657	-1.12534	34/471	24718,25021,25496,25631,64618,81810,83465,83469,89830,113984,114090,116466,117095,140589,170905,171299,171356,287612,293452,293649,308912,311332,312781,313365,313575,316201,316526,362581,364674,364706,367100,497988,500818,685072	Reln,Itgam,Notch1,Smad3,Zic1,Tgfbr2,Celsr2,Lrp4,Ptch1,Nr2f2,Egr2,Wnt2b,Bhlhe41,Gli1,Lfng,Foxd1,Foxc2,Mks1,Palb2,Lrp5,Dchs1,Dll4,Lrp6,Ift74,Heyl,Daam2,Wnt6,Scmh1,Tifab,Foxc1,Smad6,Hoxb4,Rfx4,Rarg
6_Member	GO Biological Processes	GO:0003002	regionalization	-2.52222	-0.996199	28/376	24718,25021,25496,25631,83465,83469,89830,113984,114090,116466,117095,140589,170905,171299,171356,287612,293452,293649,311332,312781,313575,362581,364674,364706,367100,497988,500818,685072	Reln,Itgam,Notch1,Smad3,Celsr2,Lrp4,Ptch1,Nr2f2,Egr2,Wnt2b,Bhlhe41,Gli1,Lfng,Foxd1,Foxc2,Mks1,Palb2,Lrp5,Dll4,Lrp6,Heyl,Scmh1,Tifab,Foxc1,Smad6,Hoxb4,Rfx4,Rarg
6_Member	GO Biological Processes	GO:0072028	nephron morphogenesis	-2.38514	-0.909989	10/88	24224,24629,25252,89830,116466,140433,171299,308912,316526,365468	Bcl2,Pdgfrb,Dlg1,Ptch1,Wnt2b,Lama5,Foxd1,Dchs1,Wnt6,Lzts2
6_Member	GO Biological Processes	GO:0060675	ureteric bud morphogenesis	-2.35412	-0.894471	9/75	24224,25252,89830,116466,140433,171299,308912,316526,365468	Bcl2,Dlg1,Ptch1,Wnt2b,Lama5,Foxd1,Dchs1,Wnt6,Lzts2
6_Member	GO Biological Processes	GO:0072171	mesonephric tubule morphogenesis	-2.31564	-0.867471	9/76	24224,25252,89830,116466,140433,171299,308912,316526,365468	Bcl2,Dlg1,Ptch1,Wnt2b,Lama5,Foxd1,Dchs1,Wnt6,Lzts2
6_Member	GO Biological Processes	GO:0061333	renal tubule morphogenesis	-2.31504	-0.867471	10/90	24224,25252,89830,116466,140433,171299,290905,308912,316526,365468	Bcl2,Dlg1,Ptch1,Wnt2b,Lama5,Foxd1,Col4a1,Dchs1,Wnt6,Lzts2
6_Member	GO Biological Processes	GO:0060993	kidney morphogenesis	-2.23613	-0.823738	11/107	24224,24629,25252,89830,116466,140433,171299,295062,308912,316526,365468	Bcl2,Pdgfrb,Dlg1,Ptch1,Wnt2b,Lama5,Foxd1,Wwtr1,Dchs1,Wnt6,Lzts2
6_Member	GO Biological Processes	GO:0001658	branching involved in ureteric bud morphogenesis	-2.13482	-0.756145	8/67	24224,25252,89830,116466,140433,171299,308912,316526	Bcl2,Dlg1,Ptch1,Wnt2b,Lama5,Foxd1,Dchs1,Wnt6
6_Member	GO Biological Processes	GO:0072078	nephron tubule morphogenesis	-2.00064	-0.668547	9/85	24224,25252,89830,116466,140433,171299,308912,316526,365468	Bcl2,Dlg1,Ptch1,Wnt2b,Lama5,Foxd1,Dchs1,Wnt6,Lzts2
7_Summary	GO Biological Processes	GO:0061061	muscle structure development	-8.48582	-5.42448	65/704	24224,24337,24629,24705,24771,24915,25026,25157,25389,25437,25496,25585,25631,29344,29386,29388,29431,29496,29556,29557,29610,29657,29733,64026,64202,64353,64512,65154,79240,81646,81810,83618,84582,113984,114090,114115,114901,117095,140433,140589,171356,171409,259241,261736,287129,290561,300673,301346,303101,305897,308405,309499,311332,311550,312781,313575,360626,361512,362825,363014,363071,36467…	Bcl2,Erbb2,Pdgfrb,Rara,Sdc4,Pdlim4,Adm,Plagl1,Atf3,Emd,Notch1,Id3,Smad3,Zfp36l1,Mecp2,Tnni1,Pak1,Erbb3,Myh6,Myh7,Tgfbr3,Arntl,S1pr1,Casp7,Calr,Pdlim5,Fzd2,Ccn4,Nr4a1,Creb1,Tgfbr2,Rest,Hdac7,Nr2f2,Egr2,P2rx2,Sorbs2,Bhlhe41,Lama5,Gli1,Foxc2,Tnnt1,Nr1d2,Cops2,Tmem204,Tnnc1,Bcl9l,Sema4c,Maml1,Nfatc4,Dmpk,Myof,Dll4,Ccm2l,Lrp6,Heyl,Krt19,Ehd2,Hmg20b,Yap1,Stra6,Tifab,Foxc1,Ybx1,Nfatc1,Ace,Egfr,Id1,Kcnj8…
7_Member	GO Biological Processes	GO:0061061	muscle structure development	-8.48582	-5.42448	65/704	24224,24337,24629,24705,24771,24915,25026,25157,25389,25437,25496,25585,25631,29344,29386,29388,29431,29496,29556,29557,29610,29657,29733,64026,64202,64353,64512,65154,79240,81646,81810,83618,84582,113984,114090,114115,114901,117095,140433,140589,171356,171409,259241,261736,287129,290561,300673,301346,303101,305897,308405,309499,311332,311550,312781,313575,360626,361512,362825,363014,363071,36467…	Bcl2,Erbb2,Pdgfrb,Rara,Sdc4,Pdlim4,Adm,Plagl1,Atf3,Emd,Notch1,Id3,Smad3,Zfp36l1,Mecp2,Tnni1,Pak1,Erbb3,Myh6,Myh7,Tgfbr3,Arntl,S1pr1,Casp7,Calr,Pdlim5,Fzd2,Ccn4,Nr4a1,Creb1,Tgfbr2,Rest,Hdac7,Nr2f2,Egr2,P2rx2,Sorbs2,Bhlhe41,Lama5,Gli1,Foxc2,Tnnt1,Nr1d2,Cops2,Tmem204,Tnnc1,Bcl9l,Sema4c,Maml1,Nfatc4,Dmpk,Myof,Dll4,Ccm2l,Lrp6,Heyl,Krt19,Ehd2,Hmg20b,Yap1,Stra6,Tifab,Foxc1,Ybx1,Nfatc1
7_Member	GO Biological Processes	GO:0007507	heart development	-8.44524	-5.42448	63/674	24310,24329,24337,24629,24705,24915,25026,25261,25472,25496,25585,25589,25631,29146,29344,29386,29388,29431,29496,29556,29557,29610,29716,29733,64026,64202,64353,64512,65154,79252,81646,81810,83618,85490,89804,89830,114901,116663,140589,171356,287612,290561,293047,295461,296072,298845,299236,303101,305897,308912,311332,311550,312781,313365,313575,313689,361930,363014,363071,363185,364706,367100,1…	Ace,Egfr,Erbb2,Pdgfrb,Rara,Pdlim4,Adm,Id1,Kcnj8,Notch1,Id3,Kdr,Smad3,Jag1,Zfp36l1,Mecp2,Tnni1,Pak1,Erbb3,Myh6,Myh7,Tgfbr3,Cacna1d,S1pr1,Casp7,Calr,Pdlim5,Fzd2,Ccn4,Adamts1,Creb1,Tgfbr2,Rest,Col5a1,Tek,Ptch1,Sorbs2,Dusp6,Gli1,Foxc2,Mks1,Tnnc1,Kif7,Sec24b,Spred1,Emilin1,Flrt2,Maml1,Nfatc4,Dchs1,Dll4,Ccm2l,Lrp6,Ift74,Heyl,Dhrs3,Bbs7,Yap1,Stra6,Foxp4,Foxc1,Smad6,Nfatc1
7_Member	GO Biological Processes	GO:0060537	muscle tissue development	-6.44904	-3.8264	45/471	24224,24337,24629,24705,25157,25252,25389,25437,25496,25631,29388,29431,29496,29556,29557,29610,29657,29733,64202,64353,65154,79240,81646,81810,84582,89830,113984,114090,114115,114901,140589,171356,259241,261736,290561,300673,303101,311332,311550,312781,313575,362825,363014,363071,364706	Bcl2,Erbb2,Pdgfrb,Rara,Plagl1,Dlg1,Atf3,Emd,Notch1,Smad3,Tnni1,Pak1,Erbb3,Myh6,Myh7,Tgfbr3,Arntl,S1pr1,Calr,Pdlim5,Ccn4,Nr4a1,Creb1,Tgfbr2,Hdac7,Ptch1,Nr2f2,Egr2,P2rx2,Sorbs2,Gli1,Foxc2,Nr1d2,Cops2,Tnnc1,Bcl9l,Maml1,Dll4,Ccm2l,Lrp6,Heyl,Hmg20b,Yap1,Stra6,Foxc1
7_Member	GO Biological Processes	GO:0007517	muscle organ development	-6.33357	-3.74872	41/414	24224,24337,25157,25389,25437,25496,25585,25631,29388,29431,29496,29556,29557,29610,29657,29733,64512,65154,79240,81646,81810,84582,113984,114090,114115,140433,140589,171356,259241,261736,290561,300673,311332,311550,312781,313575,362825,363014,363071,364674,364706	Bcl2,Erbb2,Plagl1,Atf3,Emd,Notch1,Id3,Smad3,Tnni1,Pak1,Erbb3,Myh6,Myh7,Tgfbr3,Arntl,S1pr1,Fzd2,Ccn4,Nr4a1,Creb1,Tgfbr2,Hdac7,Nr2f2,Egr2,P2rx2,Lama5,Gli1,Foxc2,Nr1d2,Cops2,Tnnc1,Bcl9l,Dll4,Ccm2l,Lrp6,Heyl,Hmg20b,Yap1,Stra6,Tifab,Foxc1
7_Member	GO Biological Processes	GO:0014706	striated muscle tissue development	-5.84331	-3.42538	42/448	24224,24337,24629,24705,25157,25389,25437,25496,25631,29388,29431,29496,29556,29557,29610,29657,29733,64202,64353,65154,79240,81646,81810,84582,113984,114090,114115,114901,140589,171356,259241,261736,290561,300673,303101,311332,311550,312781,313575,362825,363014,364706	Bcl2,Erbb2,Pdgfrb,Rara,Plagl1,Atf3,Emd,Notch1,Smad3,Tnni1,Pak1,Erbb3,Myh6,Myh7,Tgfbr3,Arntl,S1pr1,Calr,Pdlim5,Ccn4,Nr4a1,Creb1,Tgfbr2,Hdac7,Nr2f2,Egr2,P2rx2,Sorbs2,Gli1,Foxc2,Nr1d2,Cops2,Tnnc1,Bcl9l,Maml1,Dll4,Ccm2l,Lrp6,Heyl,Hmg20b,Yap1,Foxc1
7_Member	GO Biological Processes	GO:0035914	skeletal muscle cell differentiation	-3.92235	-1.99618	12/79	25157,25389,25437,25496,29657,79240,114090,259241,261736,300673,313575,362825	Plagl1,Atf3,Emd,Notch1,Arntl,Nr4a1,Egr2,Nr1d2,Cops2,Bcl9l,Heyl,Hmg20b
7_Member	GO Biological Processes	GO:0060538	skeletal muscle organ development	-2.2911	-0.857522	18/216	24224,24337,25157,25389,25437,25496,29496,29657,79240,113984,114090,114115,259241,261736,300673,313575,362825,363071	Bcl2,Erbb2,Plagl1,Atf3,Emd,Notch1,Erbb3,Arntl,Nr4a1,Nr2f2,Egr2,P2rx2,Nr1d2,Cops2,Bcl9l,Heyl,Hmg20b,Stra6
7_Member	GO Biological Processes	GO:0007519	skeletal muscle tissue development	-2.19381	-0.796359	17/204	24224,24337,25157,25389,25437,25496,29496,29657,79240,113984,114090,114115,259241,261736,300673,313575,362825	Bcl2,Erbb2,Plagl1,Atf3,Emd,Notch1,Erbb3,Arntl,Nr4a1,Nr2f2,Egr2,P2rx2,Nr1d2,Cops2,Bcl9l,Heyl,Hmg20b
8_Summary	GO Biological Processes	GO:0007169	transmembrane receptor protein tyrosine kinase signaling pathway	-8.38518	-5.42012	57/583	24329,24337,24629,24827,25118,25155,25193,25433,25589,29431,29496,58852,59114,60663,64045,64536,64558,65037,78965,84021,84382,85420,85496,89804,89806,117514,140585,140635,171356,287129,287989,290212,290905,291610,292130,298845,299236,301562,303008,303443,305897,309429,309499,309639,310738,311437,315649,360546,361598,364706,366492,497811,498764,500538,679845,685781,100363275,24310,24699,24718,2477…	Egfr,Erbb2,Pdgfrb,Tgfa,Itga1,Syk,Ccnd3,Hbegf,Kdr,Pak1,Erbb3,Nr1h3,Slc9a3r1,Insrr,Glrx,Esm1,Fzd4,Mertk,Csf1,Irs3,Tcf4,Prkcq,Enpp1,Tek,Tie1,Txnip,Ryk,Flt3,Foxc2,Tmem204,Ephb3,Efs,Col4a1,Spry4,Afap1l2,Emilin1,Flrt2,Col4a4,Rhbdf1,Stxbp4,Nfatc4,Kank1,Myof,Anks1a,Ngf,Rassf2,Sik2,Efnb3,Iqgap1,Foxc1,Epha2,Xdh,Jcad,Ybx1,Shc4,Ddr2,Adgra2,Ace,Ptprc,Reln,Sdc4,Tf,Dlg1,P2rx7,Ccnd1,Tgfbr2,Ajuba,Slc27a1,Rgcc,Pde…
8_Member	GO Biological Processes	GO:0007169	transmembrane receptor protein tyrosine kinase signaling pathway	-8.38518	-5.42012	57/583	24329,24337,24629,24827,25118,25155,25193,25433,25589,29431,29496,58852,59114,60663,64045,64536,64558,65037,78965,84021,84382,85420,85496,89804,89806,117514,140585,140635,171356,287129,287989,290212,290905,291610,292130,298845,299236,301562,303008,303443,305897,309429,309499,309639,310738,311437,315649,360546,361598,364706,366492,497811,498764,500538,679845,685781,100363275	Egfr,Erbb2,Pdgfrb,Tgfa,Itga1,Syk,Ccnd3,Hbegf,Kdr,Pak1,Erbb3,Nr1h3,Slc9a3r1,Insrr,Glrx,Esm1,Fzd4,Mertk,Csf1,Irs3,Tcf4,Prkcq,Enpp1,Tek,Tie1,Txnip,Ryk,Flt3,Foxc2,Tmem204,Ephb3,Efs,Col4a1,Spry4,Afap1l2,Emilin1,Flrt2,Col4a4,Rhbdf1,Stxbp4,Nfatc4,Kank1,Myof,Anks1a,Ngf,Rassf2,Sik2,Efnb3,Iqgap1,Foxc1,Epha2,Xdh,Jcad,Ybx1,Shc4,Ddr2,Adgra2
8_Member	GO Biological Processes	GO:0033674	positive regulation of kinase activity	-3.91674	-1.99308	44/574	24310,24329,24337,24629,24699,24718,24771,24825,24827,25118,25155,25193,25252,25589,29431,29496,29665,58919,60663,64558,65037,78965,81810,85265,89804,89806,94172,117183,140585,140635,171115,246240,287989,291444,292130,310738,311437,315120,360468,361598,362739,366492,497932,685781	Ace,Egfr,Erbb2,Pdgfrb,Ptprc,Reln,Sdc4,Tf,Tgfa,Itga1,Syk,Ccnd3,Dlg1,Kdr,Pak1,Erbb3,P2rx7,Ccnd1,Insrr,Fzd4,Mertk,Csf1,Tgfbr2,Ajuba,Tek,Tie1,Slc27a1,Rgcc,Ryk,Flt3,Pde5a,Ripk3,Ephb3,Prrc1,Afap1l2,Ngf,Rassf2,Card10,Emp2,Iqgap1,Ppp2r3c,Epha2,Pik3r6,Ddr2
8_Member	GO Biological Processes	GO:0051347	positive regulation of transferase activity	-3.58529	-1.76011	47/648	24310,24329,24337,24629,24699,24718,24771,24825,24827,25118,25155,25193,25252,25589,29431,29496,29665,58919,60663,64515,64558,65037,78965,81810,85265,85420,89804,89806,94172,117183,140585,140635,171115,246240,287989,289323,291444,292130,310738,311437,315120,360468,361598,362739,366492,497932,685781	Ace,Egfr,Erbb2,Pdgfrb,Ptprc,Reln,Sdc4,Tf,Tgfa,Itga1,Syk,Ccnd3,Dlg1,Kdr,Pak1,Erbb3,P2rx7,Ccnd1,Insrr,Cdc20,Fzd4,Mertk,Csf1,Tgfbr2,Ajuba,Prkcq,Tek,Tie1,Slc27a1,Rgcc,Ryk,Flt3,Pde5a,Ripk3,Ephb3,Nvl,Prrc1,Afap1l2,Ngf,Rassf2,Card10,Emp2,Iqgap1,Ppp2r3c,Epha2,Pik3r6,Ddr2
8_Member	GO Biological Processes	GO:0045859	regulation of protein kinase activity	-3.39265	-1.62619	52/753	24310,24329,24337,24629,24699,24718,24771,24825,24827,25118,25155,25193,25252,29431,29496,29665,58919,59114,64558,78965,78969,81810,85265,94172,113984,116663,117183,140448,171115,246240,291444,291610,292130,293649,295062,296072,298686,309377,310738,310764,311437,312781,314843,315120,316001,360468,361598,362289,362739,497932,499702,685781	Ace,Egfr,Erbb2,Pdgfrb,Ptprc,Reln,Sdc4,Tf,Tgfa,Itga1,Syk,Ccnd3,Dlg1,Pak1,Erbb3,P2rx7,Ccnd1,Slc9a3r1,Fzd4,Csf1,Trib1,Tgfbr2,Ajuba,Slc27a1,Nr2f2,Dusp6,Rgcc,Slc8a3,Pde5a,Ripk3,Prrc1,Spry4,Afap1l2,Lrp5,Wwtr1,Spred1,Ccnl2,Sfrp5,Ngf,Inka2,Rassf2,Lrp6,Ptprb,Card10,Inka1,Emp2,Iqgap1,Lime1,Ppp2r3c,Pik3r6,Synpo2,Ddr2
8_Member	GO Biological Processes	GO:0046777	protein autophosphorylation	-2.68562	-1.1057	21/247	24310,24329,24337,24629,24699,25155,25589,29431,60663,85496,89804,140635,246240,287989,301617,310738,311437,315649,361598,685781,690853	Ace,Egfr,Erbb2,Pdgfrb,Ptprc,Syk,Kdr,Pak1,Insrr,Enpp1,Tek,Flt3,Ripk3,Ephb3,Pask,Ngf,Rassf2,Sik2,Iqgap1,Ddr2,Aatk
8_Member	GO Biological Processes	GO:0018108	peptidyl-tyrosine phosphorylation	-2.66489	-1.09428	29/385	24310,24329,24337,24629,24699,24718,24827,25155,25433,25589,25644,29496,60663,65037,83469,89804,89806,140585,140635,287989,290655,292130,303903,303905,309684,361598,366492,685781,690853	Ace,Egfr,Erbb2,Pdgfrb,Ptprc,Reln,Tgfa,Syk,Hbegf,Kdr,Bmp6,Erbb3,Insrr,Mertk,Lrp4,Tek,Tie1,Ryk,Flt3,Ephb3,Crlf1,Afap1l2,Parp14,Parp9,Itgb2,Iqgap1,Epha2,Ddr2,Aatk
8_Member	GO Biological Processes	GO:0018212	peptidyl-tyrosine modification	-2.6155	-1.07039	29/388	24310,24329,24337,24629,24699,24718,24827,25155,25433,25589,25644,29496,60663,65037,83469,89804,89806,140585,140635,287989,290655,292130,303903,303905,309684,361598,366492,685781,690853	Ace,Egfr,Erbb2,Pdgfrb,Ptprc,Reln,Tgfa,Syk,Hbegf,Kdr,Bmp6,Erbb3,Insrr,Mertk,Lrp4,Tek,Tie1,Ryk,Flt3,Ephb3,Crlf1,Afap1l2,Parp14,Parp9,Itgb2,Iqgap1,Epha2,Ddr2,Aatk
8_Member	GO Biological Processes	GO:0045860	positive regulation of protein kinase activity	-2.57368	-1.03594	35/499	24310,24329,24337,24629,24699,24718,24771,24825,24827,25118,25155,25193,25252,29431,29496,29665,58919,64558,78965,81810,85265,94172,117183,171115,246240,291444,292130,310738,311437,315120,360468,361598,362739,497932,685781	Ace,Egfr,Erbb2,Pdgfrb,Ptprc,Reln,Sdc4,Tf,Tgfa,Itga1,Syk,Ccnd3,Dlg1,Pak1,Erbb3,P2rx7,Ccnd1,Fzd4,Csf1,Tgfbr2,Ajuba,Slc27a1,Rgcc,Pde5a,Ripk3,Prrc1,Afap1l2,Ngf,Rassf2,Card10,Emp2,Iqgap1,Ppp2r3c,Pik3r6,Ddr2
8_Member	GO Biological Processes	GO:0071900	regulation of protein serine/threonine kinase activity	-2.26013	-0.84099	33/485	24329,24337,24629,24699,24825,24827,25118,25155,25193,29431,29665,58919,64558,78969,85265,94172,113984,116663,117183,140448,171115,291610,293649,296072,298686,309377,310764,312781,316001,361598,362289,497932,499702	Egfr,Erbb2,Pdgfrb,Ptprc,Tf,Tgfa,Itga1,Syk,Ccnd3,Pak1,P2rx7,Ccnd1,Fzd4,Trib1,Ajuba,Slc27a1,Nr2f2,Dusp6,Rgcc,Slc8a3,Pde5a,Spry4,Lrp5,Spred1,Ccnl2,Sfrp5,Inka2,Lrp6,Inka1,Iqgap1,Lime1,Pik3r6,Synpo2
9_Summary	GO Biological Processes	GO:0097435	supramolecular fiber organization	-7.88771	-4.96405	64/713	24224,24629,24771,24825,24915,25252,25261,25631,29345,29386,29431,29556,29733,59101,59106,59326,64475,83497,85420,85490,89808,114200,114901,116479,117183,171356,171409,246240,282843,288583,289178,290212,292750,293410,298845,300067,303653,303659,305494,306599,306618,307618,307926,309429,309722,310553,310695,312478,313866,360468,360626,362862,364206,364706,366848,499702,499723,554172,684122,684352,…	Bcl2,Pdgfrb,Sdc4,Tf,Pdlim4,Dlg1,Id1,Smad3,Serpinh1,Mecp2,Pak1,Myh6,S1pr1,P3h4,Ltbp2,Rapgef3,P4ha1,Ocln,Prkcq,Col5a1,Cx3cl1,P3h1,Sorbs2,F11r,Rgcc,Foxc2,Tnnt1,Ripk3,Sorbs3,Plod3,Dpt,Efs,Plekhg2,Swap70,Emilin1,Sh3bp1,Cdc42ep4,Kif19,Aebp1,Tubgcp3,Arhgef10,Cdh5,Ccsap,Kank1,Rhobtb1,Tlr2,Kirrel1,Loxl3,Plekhh2,Emp2,Krt19,Hsp90b1,Plek,Foxc1,Kank3,Synpo2,Col24a1,Pxdn,Asap3,Twf2,Ddr2,Rflna,Iqgap2,Chadl,Kcnj…
9_Member	GO Biological Processes	GO:0097435	supramolecular fiber organization	-7.88771	-4.96405	64/713	24224,24629,24771,24825,24915,25252,25261,25631,29345,29386,29431,29556,29733,59101,59106,59326,64475,83497,85420,85490,89808,114200,114901,116479,117183,171356,171409,246240,282843,288583,289178,290212,292750,293410,298845,300067,303653,303659,305494,306599,306618,307618,307926,309429,309722,310553,310695,312478,313866,360468,360626,362862,364206,364706,366848,499702,499723,554172,684122,684352,…	Bcl2,Pdgfrb,Sdc4,Tf,Pdlim4,Dlg1,Id1,Smad3,Serpinh1,Mecp2,Pak1,Myh6,S1pr1,P3h4,Ltbp2,Rapgef3,P4ha1,Ocln,Prkcq,Col5a1,Cx3cl1,P3h1,Sorbs2,F11r,Rgcc,Foxc2,Tnnt1,Ripk3,Sorbs3,Plod3,Dpt,Efs,Plekhg2,Swap70,Emilin1,Sh3bp1,Cdc42ep4,Kif19,Aebp1,Tubgcp3,Arhgef10,Cdh5,Ccsap,Kank1,Rhobtb1,Tlr2,Kirrel1,Loxl3,Plekhh2,Emp2,Krt19,Hsp90b1,Plek,Foxc1,Kank3,Synpo2,Col24a1,Pxdn,Asap3,Twf2,Ddr2,Rflna,Iqgap2,Chadl
9_Member	GO Biological Processes	GO:0032233	positive regulation of actin filament bundle assembly	-6.00622	-3.50356	14/69	24771,24915,25261,25631,29431,59326,85420,89808,117183,282843,293410,306618,364206,499702	Sdc4,Pdlim4,Id1,Smad3,Pak1,Rapgef3,Prkcq,Cx3cl1,Rgcc,Sorbs3,Swap70,Arhgef10,Plek,Synpo2
9_Member	GO Biological Processes	GO:0030029	actin filament-based process	-5.93419	-3.4683	62/773	24224,24629,24771,24825,24915,25252,25261,25472,25631,29431,29556,29557,29712,29716,29733,58971,59114,59326,60663,64202,64353,65157,85420,89804,89808,94195,114901,116479,117183,171409,257646,282843,289734,290212,290561,292750,293410,293693,298487,300067,300225,303208,303653,306618,309429,309722,310553,310695,313866,316201,360468,360626,361512,362862,364206,366848,499702,500527,684122,684352,68971…	Bcl2,Pdgfrb,Sdc4,Tf,Pdlim4,Dlg1,Id1,Kcnj8,Smad3,Pak1,Myh6,Myh7,Kcnj2,Cacna1d,S1pr1,Fxyd1,Slc9a3r1,Rapgef3,Insrr,Calr,Pdlim5,Amotl2,Prkcq,Tek,Cx3cl1,S100a9,Sorbs2,F11r,Rgcc,Tnnt1,Frmd6,Sorbs3,Smtn,Efs,Tnnc1,Plekhg2,Swap70,Cdc42bpg,Cldn19,Sh3bp1,Fmnl3,Specc1,Cdc42ep4,Arhgef10,Kank1,Rhobtb1,Tlr2,Kirrel1,Plekhh2,Daam2,Emp2,Krt19,Ehd2,Hsp90b1,Plek,Kank3,Synpo2,Lurap1,Asap3,Twf2,Rflna,Iqgap2
9_Member	GO Biological Processes	GO:0030036	actin cytoskeleton organization	-5.48898	-3.14717	56/694	24224,24629,24771,24825,24915,25252,25261,25631,29431,29556,29733,59114,59326,60663,64202,64353,65157,85420,89804,89808,94195,114901,116479,117183,171409,257646,282843,289734,290212,292750,293410,293693,298487,300067,300225,303208,303653,306618,309429,309722,310553,310695,313866,316201,360468,360626,361512,362862,364206,366848,499702,500527,684122,684352,689711,100360623	Bcl2,Pdgfrb,Sdc4,Tf,Pdlim4,Dlg1,Id1,Smad3,Pak1,Myh6,S1pr1,Slc9a3r1,Rapgef3,Insrr,Calr,Pdlim5,Amotl2,Prkcq,Tek,Cx3cl1,S100a9,Sorbs2,F11r,Rgcc,Tnnt1,Frmd6,Sorbs3,Smtn,Efs,Plekhg2,Swap70,Cdc42bpg,Cldn19,Sh3bp1,Fmnl3,Specc1,Cdc42ep4,Arhgef10,Kank1,Rhobtb1,Tlr2,Kirrel1,Plekhh2,Daam2,Emp2,Krt19,Ehd2,Hsp90b1,Plek,Kank3,Synpo2,Lurap1,Asap3,Twf2,Rflna,Iqgap2
9_Member	GO Biological Processes	GO:0032231	regulation of actin filament bundle assembly	-5.414	-3.0988	17/110	24771,24915,25261,25631,29431,29733,59326,85420,89808,116479,117183,282843,293410,306618,364206,499702,684122	Sdc4,Pdlim4,Id1,Smad3,Pak1,S1pr1,Rapgef3,Prkcq,Cx3cl1,F11r,Rgcc,Sorbs3,Swap70,Arhgef10,Plek,Synpo2,Asap3
9_Member	GO Biological Processes	GO:0110053	regulation of actin filament organization	-4.79651	-2.63763	28/273	24771,24915,25252,25261,25631,29431,29733,59326,85420,89808,116479,117183,282843,292750,293410,300067,303653,306618,309429,310553,310695,313866,364206,366848,499702,684122,684352,100360623	Sdc4,Pdlim4,Dlg1,Id1,Smad3,Pak1,S1pr1,Rapgef3,Prkcq,Cx3cl1,F11r,Rgcc,Sorbs3,Plekhg2,Swap70,Sh3bp1,Cdc42ep4,Arhgef10,Kank1,Tlr2,Kirrel1,Plekhh2,Plek,Kank3,Synpo2,Asap3,Twf2,Iqgap2
9_Member	GO Biological Processes	GO:0044089	positive regulation of cellular component biogenesis	-4.78103	-2.62888	47/578	24252,24771,24915,25155,25252,25261,25589,25631,29386,29431,29665,59326,65131,81646,81674,83497,85265,85420,89804,89808,117183,282843,287989,292060,293410,298487,298845,299236,303653,306439,306618,307618,309349,310695,361383,361430,361598,362050,364206,366474,366492,498335,499702,500280,684352,685472,100360623	Cebpa,Sdc4,Pdlim4,Syk,Dlg1,Id1,Kdr,Smad3,Mecp2,Pak1,P2rx7,Rapgef3,Cldn5,Creb1,Gtf2f2,Ocln,Ajuba,Prkcq,Tek,Cx3cl1,Rgcc,Sorbs3,Ephb3,Irf8,Swap70,Cldn19,Emilin1,Flrt2,Cdc42ep4,Gpm6a,Arhgef10,Cdh5,Slitrk2,Kirrel1,Adgre5,Piezo1,Iqgap1,Gbp5,Plek,Col16a1,Epha2,Cxcl13,Synpo2,Lrrn1,Twf2,Lrrtm2,Iqgap2
9_Member	GO Biological Processes	GO:1902903	regulation of supramolecular fiber organization	-4.49627	-2.40627	34/377	24771,24915,25252,25261,25631,29386,29431,29733,59326,83497,85420,89808,116479,117183,282843,292750,293410,298845,300067,303653,305494,306618,307618,309429,310553,310695,313866,364206,366848,499702,684122,684352,100360623,100910434	Sdc4,Pdlim4,Dlg1,Id1,Smad3,Mecp2,Pak1,S1pr1,Rapgef3,Ocln,Prkcq,Cx3cl1,F11r,Rgcc,Sorbs3,Plekhg2,Swap70,Emilin1,Sh3bp1,Cdc42ep4,Aebp1,Arhgef10,Cdh5,Kank1,Tlr2,Kirrel1,Plekhh2,Plek,Kank3,Synpo2,Asap3,Twf2,Iqgap2,Chadl
9_Member	GO Biological Processes	GO:0007015	actin filament organization	-4.13309	-2.1548	36/426	24224,24771,24825,24915,25252,25261,25631,29431,29733,59326,85420,89808,114901,116479,117183,282843,290212,292750,293410,300067,303653,306618,309429,309722,310553,310695,313866,360468,362862,364206,366848,499702,684122,684352,689711,100360623	Bcl2,Sdc4,Tf,Pdlim4,Dlg1,Id1,Smad3,Pak1,S1pr1,Rapgef3,Prkcq,Cx3cl1,Sorbs2,F11r,Rgcc,Sorbs3,Efs,Plekhg2,Swap70,Sh3bp1,Cdc42ep4,Arhgef10,Kank1,Rhobtb1,Tlr2,Kirrel1,Plekhh2,Emp2,Hsp90b1,Plek,Kank3,Synpo2,Asap3,Twf2,Rflna,Iqgap2
9_Member	GO Biological Processes	GO:0032970	regulation of actin filament-based process	-4.03824	-2.09021	35/414	24629,24771,24915,25252,25261,25631,29431,29712,29733,58971,59326,85420,89804,89808,116479,117183,257646,282843,290561,292750,293410,300067,303653,306618,309429,309722,310553,310695,313866,364206,366848,499702,684122,684352,100360623	Pdgfrb,Sdc4,Pdlim4,Dlg1,Id1,Smad3,Pak1,Kcnj2,S1pr1,Fxyd1,Rapgef3,Prkcq,Tek,Cx3cl1,F11r,Rgcc,Frmd6,Sorbs3,Tnnc1,Plekhg2,Swap70,Sh3bp1,Cdc42ep4,Arhgef10,Kank1,Rhobtb1,Tlr2,Kirrel1,Plekhh2,Plek,Kank3,Synpo2,Asap3,Twf2,Iqgap2
9_Member	GO Biological Processes	GO:0061572	actin filament bundle organization	-3.97368	-2.03875	20/183	24771,24915,25261,25631,29431,29733,59326,85420,89808,116479,117183,282843,293410,306618,309722,362862,364206,499702,684122,689711	Sdc4,Pdlim4,Id1,Smad3,Pak1,S1pr1,Rapgef3,Prkcq,Cx3cl1,F11r,Rgcc,Sorbs3,Swap70,Arhgef10,Rhobtb1,Hsp90b1,Plek,Synpo2,Asap3,Rflna
9_Member	GO Biological Processes	GO:0032956	regulation of actin cytoskeleton organization	-3.70097	-1.84865	31/364	24629,24771,24915,25252,25261,25631,29431,29733,59326,85420,89804,89808,116479,117183,282843,292750,293410,300067,303653,306618,309429,309722,310553,310695,313866,364206,366848,499702,684122,684352,100360623	Pdgfrb,Sdc4,Pdlim4,Dlg1,Id1,Smad3,Pak1,S1pr1,Rapgef3,Prkcq,Tek,Cx3cl1,F11r,Rgcc,Sorbs3,Plekhg2,Swap70,Sh3bp1,Cdc42ep4,Arhgef10,Kank1,Rhobtb1,Tlr2,Kirrel1,Plekhh2,Plek,Kank3,Synpo2,Asap3,Twf2,Iqgap2
9_Member	GO Biological Processes	GO:0051017	actin filament bundle assembly	-3.60833	-1.77999	19/180	24771,24915,25261,25631,29431,29733,59326,85420,89808,116479,117183,282843,293410,306618,309722,362862,364206,499702,684122	Sdc4,Pdlim4,Id1,Smad3,Pak1,S1pr1,Rapgef3,Prkcq,Cx3cl1,F11r,Rgcc,Sorbs3,Swap70,Arhgef10,Rhobtb1,Hsp90b1,Plek,Synpo2,Asap3
9_Member	GO Biological Processes	GO:0051495	positive regulation of cytoskeleton organization	-3.26335	-1.5181	22/238	24771,24915,25252,25261,25631,29386,29431,29665,59326,83497,85420,89804,89808,117183,282843,293410,303653,306618,310695,364206,499702,100360623	Sdc4,Pdlim4,Dlg1,Id1,Smad3,Mecp2,Pak1,P2rx7,Rapgef3,Ocln,Prkcq,Tek,Cx3cl1,Rgcc,Sorbs3,Swap70,Cdc42ep4,Arhgef10,Kirrel1,Plek,Synpo2,Iqgap2
9_Member	GO Biological Processes	GO:0051492	regulation of stress fiber assembly	-3.24742	-1.50787	12/93	24771,24915,25631,29431,29733,59326,85420,116479,117183,282843,306618,684122	Sdc4,Pdlim4,Smad3,Pak1,S1pr1,Rapgef3,Prkcq,F11r,Rgcc,Sorbs3,Arhgef10,Asap3
9_Member	GO Biological Processes	GO:0051496	positive regulation of stress fiber assembly	-3.14803	-1.43652	9/58	24771,24915,25631,29431,59326,85420,117183,282843,306618	Sdc4,Pdlim4,Smad3,Pak1,Rapgef3,Prkcq,Rgcc,Sorbs3,Arhgef10
9_Member	GO Biological Processes	GO:1902905	positive regulation of supramolecular fiber organization	-3.12981	-1.43338	20/212	24771,24915,25252,25261,25631,29386,29431,59326,83497,85420,89808,117183,282843,293410,303653,306618,310695,364206,499702,100360623	Sdc4,Pdlim4,Dlg1,Id1,Smad3,Mecp2,Pak1,Rapgef3,Ocln,Prkcq,Cx3cl1,Rgcc,Sorbs3,Swap70,Cdc42ep4,Arhgef10,Kirrel1,Plek,Synpo2,Iqgap2
9_Member	GO Biological Processes	GO:0031032	actomyosin structure organization	-2.88594	-1.24517	19/206	24629,24771,24915,25631,29431,29556,29733,59326,85420,116479,117183,171409,257646,282843,293693,306618,360626,500527,684122	Pdgfrb,Sdc4,Pdlim4,Smad3,Pak1,Myh6,S1pr1,Rapgef3,Prkcq,F11r,Rgcc,Tnnt1,Frmd6,Sorbs3,Cdc42bpg,Arhgef10,Krt19,Lurap1,Asap3
9_Member	GO Biological Processes	GO:0051493	regulation of cytoskeleton organization	-2.86538	-1.22768	40/570	24629,24771,24915,25252,25261,25631,29386,29431,29665,29733,59326,83497,85420,89804,89808,116479,117183,282843,292750,293410,300067,300985,303653,306618,307618,307926,309429,309722,310553,310695,313866,314859,316009,364206,366848,499702,684122,684352,100360623,102551085	Pdgfrb,Sdc4,Pdlim4,Dlg1,Id1,Smad3,Mecp2,Pak1,P2rx7,S1pr1,Rapgef3,Ocln,Prkcq,Tek,Cx3cl1,F11r,Rgcc,Sorbs3,Plekhg2,Swap70,Sh3bp1,Parp3,Cdc42ep4,Arhgef10,Cdh5,Ccsap,Kank1,Rhobtb1,Tlr2,Kirrel1,Plekhh2,Mdm1,Plxnb1,Plek,Kank3,Synpo2,Asap3,Twf2,Iqgap2,Xrcc3
9_Member	GO Biological Processes	GO:0110020	regulation of actomyosin structure organization	-2.74217	-1.14353	12/106	24771,24915,25631,29431,29733,59326,85420,116479,117183,282843,306618,684122	Sdc4,Pdlim4,Smad3,Pak1,S1pr1,Rapgef3,Prkcq,F11r,Rgcc,Sorbs3,Arhgef10,Asap3
9_Member	GO Biological Processes	GO:0031532	actin cytoskeleton reorganization	-2.67275	-1.0991	12/108	24915,29431,29733,59326,60663,89804,94195,116479,290212,293693,298487,364206	Pdlim4,Pak1,S1pr1,Rapgef3,Insrr,Tek,S100a9,F11r,Efs,Cdc42bpg,Cldn19,Plek
9_Member	GO Biological Processes	GO:0030038	contractile actin filament bundle assembly	-2.6053	-1.06675	12/110	24771,24915,25631,29431,29733,59326,85420,116479,117183,282843,306618,684122	Sdc4,Pdlim4,Smad3,Pak1,S1pr1,Rapgef3,Prkcq,F11r,Rgcc,Sorbs3,Arhgef10,Asap3
9_Member	GO Biological Processes	GO:0043149	stress fiber assembly	-2.6053	-1.06675	12/110	24771,24915,25631,29431,29733,59326,85420,116479,117183,282843,306618,684122	Sdc4,Pdlim4,Smad3,Pak1,S1pr1,Rapgef3,Prkcq,F11r,Rgcc,Sorbs3,Arhgef10,Asap3
10_Summary	GO Biological Processes	GO:0006935	chemotaxis	-7.37015	-4.51052	55/591	24247,24337,24629,24718,25021,25118,25148,25155,25353,25433,25441,25473,25496,25589,25631,29227,29511,29733,64202,78965,79240,81646,85420,89808,89830,94195,114090,116547,116996,117029,140585,171056,171299,287989,293154,293410,296456,299236,299996,301265,301346,303384,309368,309684,310999,315217,316009,360546,360635,362938,363142,363517,366492,498335,100363275,24165,114517,116479,246240,298845,301…	Casr,Erbb2,Pdgfrb,Reln,Itgam,Itga1,Egr3,Syk,Spp1,Hbegf,Fcer1g,Lamb2,Notch1,Kdr,Smad3,Nfib,Padi2,S1pr1,Calr,Csf1,Nr4a1,Creb1,Prkcq,Cx3cl1,Ptch1,S100a9,Egr2,S100a8,Il16,Ccr5,Ryk,Cx3cr1,Foxd1,Ephb3,Folr2,Swap70,Itgav,Flrt2,Matn2,Pla2g7,Sema4c,Mmp28,Lama2,Itgb2,Plekhg5,Plxnb2,Plxnb1,Efnb3,Etv4,Scrib,Sema3b,Plxnb3,Epha2,Cxcl13,Adgra2,Ada,Itga6,F11r,Ripk3,Emilin1,Myd88,Cd34,Tlr2
10_Member	GO Biological Processes	GO:0006935	chemotaxis	-7.37015	-4.51052	55/591	24247,24337,24629,24718,25021,25118,25148,25155,25353,25433,25441,25473,25496,25589,25631,29227,29511,29733,64202,78965,79240,81646,85420,89808,89830,94195,114090,116547,116996,117029,140585,171056,171299,287989,293154,293410,296456,299236,299996,301265,301346,303384,309368,309684,310999,315217,316009,360546,360635,362938,363142,363517,366492,498335,100363275	Casr,Erbb2,Pdgfrb,Reln,Itgam,Itga1,Egr3,Syk,Spp1,Hbegf,Fcer1g,Lamb2,Notch1,Kdr,Smad3,Nfib,Padi2,S1pr1,Calr,Csf1,Nr4a1,Creb1,Prkcq,Cx3cl1,Ptch1,S100a9,Egr2,S100a8,Il16,Ccr5,Ryk,Cx3cr1,Foxd1,Ephb3,Folr2,Swap70,Itgav,Flrt2,Matn2,Pla2g7,Sema4c,Mmp28,Lama2,Itgb2,Plekhg5,Plxnb2,Plxnb1,Efnb3,Etv4,Scrib,Sema3b,Plxnb3,Epha2,Cxcl13,Adgra2
10_Member	GO Biological Processes	GO:0042330	taxis	-7.29598	-4.46126	55/594	24247,24337,24629,24718,25021,25118,25148,25155,25353,25433,25441,25473,25496,25589,25631,29227,29511,29733,64202,78965,79240,81646,85420,89808,89830,94195,114090,116547,116996,117029,140585,171056,171299,287989,293154,293410,296456,299236,299996,301265,301346,303384,309368,309684,310999,315217,316009,360546,360635,362938,363142,363517,366492,498335,100363275	Casr,Erbb2,Pdgfrb,Reln,Itgam,Itga1,Egr3,Syk,Spp1,Hbegf,Fcer1g,Lamb2,Notch1,Kdr,Smad3,Nfib,Padi2,S1pr1,Calr,Csf1,Nr4a1,Creb1,Prkcq,Cx3cl1,Ptch1,S100a9,Egr2,S100a8,Il16,Ccr5,Ryk,Cx3cr1,Foxd1,Ephb3,Folr2,Swap70,Itgav,Flrt2,Matn2,Pla2g7,Sema4c,Mmp28,Lama2,Itgb2,Plekhg5,Plxnb2,Plxnb1,Efnb3,Etv4,Scrib,Sema3b,Plxnb3,Epha2,Cxcl13,Adgra2
10_Member	GO Biological Processes	GO:0060326	cell chemotaxis	-5.22236	-2.96059	31/303	24629,25021,25118,25148,25155,25353,25433,25441,25496,25589,29511,29733,64202,78965,79240,85420,89808,94195,116547,116996,117029,171056,293154,293410,301265,303384,309684,310999,363517,366492,498335	Pdgfrb,Itgam,Itga1,Egr3,Syk,Spp1,Hbegf,Fcer1g,Notch1,Kdr,Padi2,S1pr1,Calr,Csf1,Nr4a1,Prkcq,Cx3cl1,S100a9,S100a8,Il16,Ccr5,Cx3cr1,Folr2,Swap70,Pla2g7,Mmp28,Itgb2,Plekhg5,Plxnb3,Epha2,Cxcl13
10_Member	GO Biological Processes	GO:0050900	leukocyte migration	-3.22537	-1.49835	29/354	24165,25021,25118,25155,25353,25441,29511,29733,64202,78965,89808,94195,114517,116479,116547,116996,117029,171056,246240,293154,293410,298845,301059,301265,303384,305081,309684,310553,498335	Ada,Itgam,Itga1,Syk,Spp1,Fcer1g,Padi2,S1pr1,Calr,Csf1,Cx3cl1,S100a9,Itga6,F11r,S100a8,Il16,Ccr5,Cx3cr1,Ripk3,Folr2,Swap70,Emilin1,Myd88,Pla2g7,Mmp28,Cd34,Itgb2,Tlr2,Cxcl13
10_Member	GO Biological Processes	GO:0030595	leukocyte chemotaxis	-3.12981	-1.43338	20/212	25021,25118,25155,25353,25441,29511,29733,64202,78965,89808,94195,116547,116996,171056,293154,293410,301265,303384,309684,498335	Itgam,Itga1,Syk,Spp1,Fcer1g,Padi2,S1pr1,Calr,Csf1,Cx3cl1,S100a9,S100a8,Il16,Cx3cr1,Folr2,Swap70,Pla2g7,Mmp28,Itgb2,Cxcl13
10_Member	GO Biological Processes	GO:0097529	myeloid leukocyte migration	-2.50722	-0.990865	18/206	25021,25118,25155,25353,25441,78965,89808,94195,116547,171056,293154,293410,298845,301059,301265,303384,309684,498335	Itgam,Itga1,Syk,Spp1,Fcer1g,Csf1,Cx3cl1,S100a9,S100a8,Cx3cr1,Folr2,Swap70,Emilin1,Myd88,Pla2g7,Mmp28,Itgb2,Cxcl13
10_Member	GO Biological Processes	GO:0050920	regulation of chemotaxis	-2.3471	-0.891238	19/230	24247,24629,25496,25589,25631,29511,29733,64202,78965,89808,116996,140585,293410,301265,301346,303384,363142,498335,100363275	Casr,Pdgfrb,Notch1,Kdr,Smad3,Padi2,S1pr1,Calr,Csf1,Cx3cl1,Il16,Ryk,Swap70,Pla2g7,Sema4c,Mmp28,Sema3b,Cxcl13,Adgra2
10_Member	GO Biological Processes	GO:0030593	neutrophil chemotaxis	-2.21426	-0.813085	10/93	25021,25118,25155,25353,25441,89808,94195,116547,309684,498335	Itgam,Itga1,Syk,Spp1,Fcer1g,Cx3cl1,S100a9,S100a8,Itgb2,Cxcl13
10_Member	GO Biological Processes	GO:1990266	neutrophil migration	-2.03406	-0.690312	11/114	25021,25118,25155,25353,25441,89808,94195,116547,301059,309684,498335	Itgam,Itga1,Syk,Spp1,Fcer1g,Cx3cl1,S100a9,S100a8,Myd88,Itgb2,Cxcl13
11_Summary	Reactome Gene Sets	R-RNO-1650814	Collagen biosynthesis and modifying enzymes	-7.36164	-4.51052	12/39	29345,64475,83470,85490,114200,288583,290905,298101,313592,360526,362285,362584,24771,25118,25353,25473,25589,25724,59106,116479,140433,292734,298845,298941,309684,312478,362800,679837,116696,81646,24784,25683,140448,294337,499723,24629	Serpinh1,P4ha1,Bmp1,Col5a1,P3h1,Plod3,Col4a1,Col27a1,Col8a2,P4ha2,Col9a3,Col9a2,Sdc4,Itga1,Spp1,Lamb2,Kdr,Itgb4,Ltbp2,F11r,Lama5,Ltbp4,Emilin1,Lamb1,Itgb2,Loxl3,Itgb8,Adam12,St8sia4,Creb1,Slc9a3,Col12a1,Slc8a3,Col6a1,Col24a1,Pdgfrb
11_Member	Reactome Gene Sets	R-RNO-1650814	Collagen biosynthesis and modifying enzymes	-7.36164	-4.51052	12/39	29345,64475,83470,85490,114200,288583,290905,298101,313592,360526,362285,362584	Serpinh1,P4ha1,Bmp1,Col5a1,P3h1,Plod3,Col4a1,Col27a1,Col8a2,P4ha2,Col9a3,Col9a2
11_Member	Reactome Gene Sets	R-RNO-1474244	Extracellular matrix organization	-7.21494	-4.43403	28/207	24771,25118,25353,25473,25589,25724,29345,59106,64475,83470,85490,114200,116479,140433,288583,290905,292734,298101,298845,298941,309684,312478,313592,360526,362285,362584,362800,679837	Sdc4,Itga1,Spp1,Lamb2,Kdr,Itgb4,Serpinh1,Ltbp2,P4ha1,Bmp1,Col5a1,P3h1,F11r,Lama5,Plod3,Col4a1,Ltbp4,Col27a1,Emilin1,Lamb1,Itgb2,Loxl3,Col8a2,P4ha2,Col9a3,Col9a2,Itgb8,Adam12
11_Member	Reactome Gene Sets	R-RNO-1474290	Collagen formation	-7.20876	-4.43403	14/56	25724,29345,64475,83470,85490,114200,288583,290905,298101,312478,313592,360526,362285,362584	Itgb4,Serpinh1,P4ha1,Bmp1,Col5a1,P3h1,Plod3,Col4a1,Col27a1,Loxl3,Col8a2,P4ha2,Col9a3,Col9a2
11_Member	Reactome Gene Sets	R-RNO-216083	Integrin cell surface interactions	-4.94461	-2.73922	11/53	25118,25353,25589,85490,116479,290905,309684,313592,362285,362584,362800	Itga1,Spp1,Kdr,Col5a1,F11r,Col4a1,Itgb2,Col8a2,Col9a3,Col9a2,Itgb8
11_Member	Reactome Gene Sets	R-RNO-2022090	Assembly of collagen fibrils and other multimeric structures	-4.44177	-2.36601	9/40	25724,83470,85490,290905,298101,312478,313592,362285,362584	Itgb4,Bmp1,Col5a1,Col4a1,Col27a1,Loxl3,Col8a2,Col9a3,Col9a2
11_Member	Reactome Gene Sets	R-RNO-419037	NCAM1 interactions	-4.07243	-2.11384	5/12	85490,116696,290905,362285,362584	Col5a1,St8sia4,Col4a1,Col9a3,Col9a2
11_Member	Reactome Gene Sets	R-RNO-8948216	Collagen chain trimerization	-3.61835	-1.78569	6/22	85490,290905,298101,313592,362285,362584	Col5a1,Col4a1,Col27a1,Col8a2,Col9a3,Col9a2
11_Member	Reactome Gene Sets	R-RNO-375165	NCAM signaling for neurite out-growth	-3.09871	-1.40781	6/27	81646,85490,116696,290905,362285,362584	Creb1,Col5a1,St8sia4,Col4a1,Col9a3,Col9a2
11_Member	KEGG Pathway	rno04974	Protein digestion and absorption	-2.21426	-0.813085	10/93	24784,25683,85490,140448,290905,294337,298101,362285,362584,499723	Slc9a3,Col12a1,Col5a1,Slc8a3,Col4a1,Col6a1,Col27a1,Col9a3,Col9a2,Col24a1
11_Member	Reactome Gene Sets	R-RNO-186797	Signaling by PDGF	-2.03488	-0.690312	6/43	24629,25353,85490,290905,362285,362584	Pdgfrb,Spp1,Col5a1,Col4a1,Col9a3,Col9a2
12_Summary	GO Biological Processes	GO:0003158	endothelium development	-7.24296	-4.43403	22/135	25261,25496,25589,25644,29146,29733,59326,64057,65131,83718,113984,115769,116479,171356,288583,301059,305081,306792,307618,310460,311332,497811,24705,25473,25585,25631,29227,29344,29657,58919,59114,64512,81646,83618,89803,89830,117514,140589,170913,257646,290905,291002,293166,295062,295458,295461,297029,300067,307855,313365,362938,363014,363185,364706,366492,499593,685072,64355	Id1,Notch1,Kdr,Bmp6,Jag1,S1pr1,Rapgef3,Hapln2,Cldn5,Clic4,Nr2f2,Tjp2,F11r,Foxc2,Plod3,Myd88,Cd34,S1pr3,Cdh5,Arhgef26,Dll4,Xdh,Rara,Lamb2,Id3,Smad3,Nfib,Zfp36l1,Arntl,Ccnd1,Slc9a3r1,Fzd2,Creb1,Rest,Sfrp4,Ptch1,Txnip,Gli1,Abcb1a,Frmd6,Col4a1,Cdhr2,Insc,Wwtr1,Bdh2,Sec24b,Gstk1,Sh3bp1,Fa2h,Ift74,Scrib,Yap1,Foxp4,Foxc1,Epha2,Sox2,Rarg,Lsr
12_Member	GO Biological Processes	GO:0003158	endothelium development	-7.24296	-4.43403	22/135	25261,25496,25589,25644,29146,29733,59326,64057,65131,83718,113984,115769,116479,171356,288583,301059,305081,306792,307618,310460,311332,497811	Id1,Notch1,Kdr,Bmp6,Jag1,S1pr1,Rapgef3,Hapln2,Cldn5,Clic4,Nr2f2,Tjp2,F11r,Foxc2,Plod3,Myd88,Cd34,S1pr3,Cdh5,Arhgef26,Dll4,Xdh
12_Member	GO Biological Processes	GO:0045446	endothelial cell differentiation	-6.31761	-3.74171	19/117	25261,25496,25589,25644,29146,29733,59326,64057,65131,83718,113984,115769,116479,288583,301059,306792,307618,310460,497811	Id1,Notch1,Kdr,Bmp6,Jag1,S1pr1,Rapgef3,Hapln2,Cldn5,Clic4,Nr2f2,Tjp2,F11r,Plod3,Myd88,S1pr3,Cdh5,Arhgef26,Xdh
12_Member	GO Biological Processes	GO:0030855	epithelial cell differentiation	-6.12414	-3.59248	56/662	24705,25261,25473,25496,25585,25589,25631,25644,29146,29227,29344,29657,29733,58919,59114,59326,64057,64512,65131,81646,83618,83718,89803,89830,113984,115769,116479,117514,140589,170913,171356,257646,288583,290905,291002,293166,295062,295458,295461,297029,300067,301059,305081,306792,307618,307855,310460,313365,362938,363014,363185,364706,366492,497811,499593,685072	Rara,Id1,Lamb2,Notch1,Id3,Kdr,Smad3,Bmp6,Jag1,Nfib,Zfp36l1,Arntl,S1pr1,Ccnd1,Slc9a3r1,Rapgef3,Hapln2,Fzd2,Cldn5,Creb1,Rest,Clic4,Sfrp4,Ptch1,Nr2f2,Tjp2,F11r,Txnip,Gli1,Abcb1a,Foxc2,Frmd6,Plod3,Col4a1,Cdhr2,Insc,Wwtr1,Bdh2,Sec24b,Gstk1,Sh3bp1,Myd88,Cd34,S1pr3,Cdh5,Fa2h,Arhgef26,Ift74,Scrib,Yap1,Foxp4,Foxc1,Epha2,Xdh,Sox2,Rarg
12_Member	GO Biological Processes	GO:0030856	regulation of epithelial cell differentiation	-4.93585	-2.73421	20/157	25261,25496,25644,29146,29344,29657,58919,65131,89803,89830,116479,170913,295062,306792,307618,363014,363185,364706,497811,499593	Id1,Notch1,Bmp6,Jag1,Zfp36l1,Arntl,Ccnd1,Cldn5,Sfrp4,Ptch1,F11r,Abcb1a,Wwtr1,S1pr3,Cdh5,Yap1,Foxp4,Foxc1,Xdh,Sox2
12_Member	GO Biological Processes	GO:0002064	epithelial cell development	-4.85574	-2.67371	28/271	24705,25261,25473,25496,25644,29146,29657,59114,59326,64057,65131,83618,83718,115769,116479,170913,171356,257646,288583,295461,301059,306792,307618,310460,313365,362938,366492,685072	Rara,Id1,Lamb2,Notch1,Bmp6,Jag1,Arntl,Slc9a3r1,Rapgef3,Hapln2,Cldn5,Rest,Clic4,Tjp2,F11r,Abcb1a,Foxc2,Frmd6,Plod3,Sec24b,Myd88,S1pr3,Cdh5,Arhgef26,Ift74,Scrib,Epha2,Rarg
12_Member	GO Biological Processes	GO:0045601	regulation of endothelial cell differentiation	-4.35068	-2.29411	9/41	25261,25496,25644,29146,65131,116479,306792,307618,497811	Id1,Notch1,Bmp6,Jag1,Cldn5,F11r,S1pr3,Cdh5,Xdh
12_Member	GO Biological Processes	GO:0001885	endothelial cell development	-4.03274	-2.08887	12/77	25261,59326,64057,65131,83718,115769,116479,288583,301059,306792,307618,310460	Id1,Rapgef3,Hapln2,Cldn5,Clic4,Tjp2,F11r,Plod3,Myd88,S1pr3,Cdh5,Arhgef26
12_Member	GO Biological Processes	GO:0030858	positive regulation of epithelial cell differentiation	-3.35246	-1.59423	10/66	25496,25644,65131,89803,89830,116479,170913,307618,364706,499593	Notch1,Bmp6,Cldn5,Sfrp4,Ptch1,F11r,Abcb1a,Cdh5,Foxc1,Sox2
12_Member	GO Biological Processes	GO:0045603	positive regulation of endothelial cell differentiation	-3.01348	-1.3453	5/19	25496,25644,65131,116479,307618	Notch1,Bmp6,Cldn5,F11r,Cdh5
12_Member	GO Biological Processes	GO:1902396	protein localization to bicellular tight junction	-2.62773	-1.07931	3/7	116479,170913,307618	F11r,Abcb1a,Cdh5
12_Member	GO Biological Processes	GO:1902414	protein localization to cell junction	-2.61325	-1.0698	5/23	64355,116479,170913,307618,362938	Lsr,F11r,Abcb1a,Cdh5,Scrib
12_Member	GO Biological Processes	GO:1901552	positive regulation of endothelial cell development	-2.4375	-0.942265	3/8	65131,116479,307618	Cldn5,F11r,Cdh5
12_Member	GO Biological Processes	GO:1903142	positive regulation of establishment of endothelial barrier	-2.4375	-0.942265	3/8	65131,116479,307618	Cldn5,F11r,Cdh5
12_Member	GO Biological Processes	GO:1901550	regulation of endothelial cell development	-2.21054	-0.81133	4/18	65131,116479,306792,307618	Cldn5,F11r,S1pr3,Cdh5
12_Member	GO Biological Processes	GO:1903140	regulation of establishment of endothelial barrier	-2.21054	-0.81133	4/18	65131,116479,306792,307618	Cldn5,F11r,S1pr3,Cdh5
12_Member	GO Biological Processes	GO:0061028	establishment of endothelial barrier	-2.03335	-0.690312	7/56	59326,65131,115769,116479,301059,306792,307618	Rapgef3,Cldn5,Tjp2,F11r,Myd88,S1pr3,Cdh5
13_Summary	GO Biological Processes	GO:0071407	cellular response to organic cyclic compound	-7.22664	-4.43403	63/726	24224,24247,24252,24310,24329,24705,24718,24825,25261,25289,25295,25353,25585,25586,25617,25679,29344,29361,29386,29431,29511,29556,29557,29597,29657,29665,58852,59326,60666,64026,64045,64202,64512,79240,79252,81869,83618,85496,89830,113984,114517,116685,140448,140635,170913,171043,252917,259241,287422,293154,296408,299691,301010,305897,312382,312781,313575,362862,363014,364594,497798,499870,6850…	Bcl2,Casr,Cebpa,Ace,Egfr,Rara,Reln,Tf,Id1,Adcy6,Bglap,Spp1,Id3,Alpl,Hspa5,Itpr3,Zfp36l1,Sox10,Mecp2,Pak1,Padi2,Myh6,Myh7,P2ry2,Arntl,P2rx7,Nr1h3,Rapgef3,Gpd1,Casp7,Glrx,Calr,Fzd2,Nr4a1,Adamts1,Gstm7,Rest,Enpp1,Ptch1,Nr2f2,Itga6,Lmnb1,Slc8a3,Flt3,Abcb1a,Fbxo32,Nr1d1,Nr1d2,Per1,Folr2,Fam210b,Cry1,Slc26a6,Nfatc4,Abcg2,Lrp6,Heyl,Hsp90b1,Yap1,Tlr3,Lmo3,Rad51,Rarg,Erbb2,Slc9a3,Adm,Mgp,Notch1,Bmp6,Ccnd1…
13_Member	GO Biological Processes	GO:0071407	cellular response to organic cyclic compound	-7.22664	-4.43403	63/726	24224,24247,24252,24310,24329,24705,24718,24825,25261,25289,25295,25353,25585,25586,25617,25679,29344,29361,29386,29431,29511,29556,29557,29597,29657,29665,58852,59326,60666,64026,64045,64202,64512,79240,79252,81869,83618,85496,89830,113984,114517,116685,140448,140635,170913,171043,252917,259241,287422,293154,296408,299691,301010,305897,312382,312781,313575,362862,363014,364594,497798,499870,6850…	Bcl2,Casr,Cebpa,Ace,Egfr,Rara,Reln,Tf,Id1,Adcy6,Bglap,Spp1,Id3,Alpl,Hspa5,Itpr3,Zfp36l1,Sox10,Mecp2,Pak1,Padi2,Myh6,Myh7,P2ry2,Arntl,P2rx7,Nr1h3,Rapgef3,Gpd1,Casp7,Glrx,Calr,Fzd2,Nr4a1,Adamts1,Gstm7,Rest,Enpp1,Ptch1,Nr2f2,Itga6,Lmnb1,Slc8a3,Flt3,Abcb1a,Fbxo32,Nr1d1,Nr1d2,Per1,Folr2,Fam210b,Cry1,Slc26a6,Nfatc4,Abcg2,Lrp6,Heyl,Hsp90b1,Yap1,Tlr3,Lmo3,Rad51,Rarg
13_Member	GO Biological Processes	GO:0048545	response to steroid hormone	-6.25105	-3.70096	49/542	24224,24252,24310,24329,24337,24705,24718,24784,25026,25295,25333,25353,25496,25586,25644,29344,29361,29431,29511,29657,58852,58919,64202,65036,66021,79240,81810,83618,83783,89803,113984,116685,117514,140635,170897,170913,171043,252917,259241,287422,294270,299691,310553,310738,312382,313575,363014,497798,685072	Bcl2,Cebpa,Ace,Egfr,Erbb2,Rara,Reln,Slc9a3,Adm,Bglap,Mgp,Spp1,Notch1,Alpl,Bmp6,Zfp36l1,Sox10,Pak1,Padi2,Arntl,Nr1h3,Ccnd1,Calr,Bche,Cybb,Nr4a1,Tgfbr2,Rest,Sult1a1,Sfrp4,Nr2f2,Lmnb1,Txnip,Flt3,Sphk1,Abcb1a,Fbxo32,Nr1d1,Nr1d2,Per1,RT1-Db1,Cry1,Tlr2,Ngf,Abcg2,Heyl,Yap1,Lmo3,Rarg
13_Member	GO Biological Processes	GO:0071383	cellular response to steroid hormone stimulus	-3.92182	-1.99618	27/290	24310,24329,24705,24718,29344,29361,29431,29511,29657,58852,64202,79240,83618,113984,116685,140635,170913,171043,252917,259241,287422,299691,312382,313575,363014,497798,685072	Ace,Egfr,Rara,Reln,Zfp36l1,Sox10,Pak1,Padi2,Arntl,Nr1h3,Calr,Nr4a1,Rest,Nr2f2,Lmnb1,Flt3,Abcb1a,Fbxo32,Nr1d1,Nr1d2,Per1,Cry1,Abcg2,Heyl,Yap1,Lmo3,Rarg
13_Member	GO Biological Processes	GO:0043401	steroid hormone mediated signaling pathway	-2.76667	-1.16129	16/164	24705,29431,29511,29657,58852,64202,79240,113984,252917,259241,287422,299691,313575,363014,497798,685072	Rara,Pak1,Padi2,Arntl,Nr1h3,Calr,Nr4a1,Nr2f2,Nr1d1,Nr1d2,Per1,Cry1,Heyl,Yap1,Lmo3,Rarg
13_Member	GO Biological Processes	GO:0030522	intracellular receptor signaling pathway	-2.63276	-1.07931	20/233	24705,25242,29431,29511,29657,58852,64202,79240,81717,113984,259241,287422,299691,303538,313575,313689,363014,494338,497798,685072	Rara,Arnt,Pak1,Padi2,Arntl,Nr1h3,Calr,Nr4a1,Ctbp2,Nr2f2,Nr1d2,Per1,Cry1,Dhx58,Heyl,Dhrs3,Yap1,Trim25,Lmo3,Rarg
13_Member	GO Biological Processes	GO:0009755	hormone-mediated signaling pathway	-2.13239	-0.755597	17/207	24705,29431,29511,29657,58852,64202,79240,94172,113984,252917,259241,287422,299691,313575,363014,497798,685072	Rara,Pak1,Padi2,Arntl,Nr1h3,Calr,Nr4a1,Slc27a1,Nr2f2,Nr1d1,Nr1d2,Per1,Cry1,Heyl,Yap1,Lmo3,Rarg
14_Summary	GO Biological Processes	GO:1905114	cell surface receptor signaling pathway involved in cell-cell signaling	-6.8982	-4.16359	51/547	24329,24718,25021,25437,25496,25631,29361,29386,29627,29657,29665,58919,59114,64512,64558,65154,65157,81632,83465,83469,83837,84424,89803,89808,114115,116466,140448,140585,140589,287612,293649,295062,300215,300673,303926,305897,308405,309377,309429,310553,312781,313488,316101,316201,316526,360564,363014,365468,499593,500666,100363275	Egfr,Reln,Itgam,Emd,Notch1,Smad3,Sox10,Mecp2,Gria2,Arntl,P2rx7,Ccnd1,Slc9a3r1,Fzd2,Fzd4,Ccn4,Amotl2,Abat,Celsr2,Lrp4,Bambi,Tle3,Sfrp4,Cx3cl1,P2rx2,Wnt2b,Slc8a3,Ryk,Gli1,Mks1,Lrp5,Wwtr1,Lmbr1l,Bcl9l,Igsf11,Nfatc4,Dmpk,Sfrp5,Kank1,Tlr2,Lrp6,Reck,Limd1,Daam2,Wnt6,Tax1bp3,Yap1,Lzts2,Sox2,Dact1,Adgra2
14_Member	GO Biological Processes	GO:1905114	cell surface receptor signaling pathway involved in cell-cell signaling	-6.8982	-4.16359	51/547	24329,24718,25021,25437,25496,25631,29361,29386,29627,29657,29665,58919,59114,64512,64558,65154,65157,81632,83465,83469,83837,84424,89803,89808,114115,116466,140448,140585,140589,287612,293649,295062,300215,300673,303926,305897,308405,309377,309429,310553,312781,313488,316101,316201,316526,360564,363014,365468,499593,500666,100363275	Egfr,Reln,Itgam,Emd,Notch1,Smad3,Sox10,Mecp2,Gria2,Arntl,P2rx7,Ccnd1,Slc9a3r1,Fzd2,Fzd4,Ccn4,Amotl2,Abat,Celsr2,Lrp4,Bambi,Tle3,Sfrp4,Cx3cl1,P2rx2,Wnt2b,Slc8a3,Ryk,Gli1,Mks1,Lrp5,Wwtr1,Lmbr1l,Bcl9l,Igsf11,Nfatc4,Dmpk,Sfrp5,Kank1,Tlr2,Lrp6,Reck,Limd1,Daam2,Wnt6,Tax1bp3,Yap1,Lzts2,Sox2,Dact1,Adgra2
14_Member	GO Biological Processes	GO:0060070	canonical Wnt signaling pathway	-5.8419	-3.42538	31/283	24329,25437,25496,25631,29361,29657,59114,64512,64558,83469,83837,84424,89803,116466,140589,287612,293649,295062,300215,300673,309377,309429,312781,313488,316101,316201,363014,365468,499593,500666,100363275	Egfr,Emd,Notch1,Smad3,Sox10,Arntl,Slc9a3r1,Fzd2,Fzd4,Lrp4,Bambi,Tle3,Sfrp4,Wnt2b,Gli1,Mks1,Lrp5,Wwtr1,Lmbr1l,Bcl9l,Sfrp5,Kank1,Lrp6,Reck,Limd1,Daam2,Yap1,Lzts2,Sox2,Dact1,Adgra2
14_Member	GO Biological Processes	GO:0016055	Wnt signaling pathway	-5.66065	-3.27537	40/424	24329,25437,25496,25631,29361,29657,58919,59114,64512,64558,65154,65157,83465,83469,83837,84424,89803,116466,140585,140589,287612,293649,295062,300215,300673,305897,309377,309429,310553,312781,313488,316101,316201,316526,360564,363014,365468,499593,500666,100363275	Egfr,Emd,Notch1,Smad3,Sox10,Arntl,Ccnd1,Slc9a3r1,Fzd2,Fzd4,Ccn4,Amotl2,Celsr2,Lrp4,Bambi,Tle3,Sfrp4,Wnt2b,Ryk,Gli1,Mks1,Lrp5,Wwtr1,Lmbr1l,Bcl9l,Nfatc4,Sfrp5,Kank1,Tlr2,Lrp6,Reck,Limd1,Daam2,Wnt6,Tax1bp3,Yap1,Lzts2,Sox2,Dact1,Adgra2
14_Member	GO Biological Processes	GO:0198738	cell-cell signaling by wnt	-5.58489	-3.21789	40/427	24329,25437,25496,25631,29361,29657,58919,59114,64512,64558,65154,65157,83465,83469,83837,84424,89803,116466,140585,140589,287612,293649,295062,300215,300673,305897,309377,309429,310553,312781,313488,316101,316201,316526,360564,363014,365468,499593,500666,100363275	Egfr,Emd,Notch1,Smad3,Sox10,Arntl,Ccnd1,Slc9a3r1,Fzd2,Fzd4,Ccn4,Amotl2,Celsr2,Lrp4,Bambi,Tle3,Sfrp4,Wnt2b,Ryk,Gli1,Mks1,Lrp5,Wwtr1,Lmbr1l,Bcl9l,Nfatc4,Sfrp5,Kank1,Tlr2,Lrp6,Reck,Limd1,Daam2,Wnt6,Tax1bp3,Yap1,Lzts2,Sox2,Dact1,Adgra2
14_Member	GO Biological Processes	GO:0030111	regulation of Wnt signaling pathway	-4.74026	-2.59802	30/305	24329,25437,25496,25631,29361,29657,59114,65154,83469,83837,84424,89803,140589,287612,295062,300215,305897,309377,309429,310553,312781,313488,316101,316201,360564,363014,365468,499593,500666,100363275	Egfr,Emd,Notch1,Smad3,Sox10,Arntl,Slc9a3r1,Ccn4,Lrp4,Bambi,Tle3,Sfrp4,Gli1,Mks1,Wwtr1,Lmbr1l,Nfatc4,Sfrp5,Kank1,Tlr2,Lrp6,Reck,Limd1,Daam2,Tax1bp3,Yap1,Lzts2,Sox2,Dact1,Adgra2
14_Member	GO Biological Processes	GO:0060828	regulation of canonical Wnt signaling pathway	-4.70921	-2.57666	25/232	24329,25437,25496,25631,29361,29657,59114,83469,83837,84424,89803,140589,287612,295062,300215,309377,309429,313488,316101,316201,363014,365468,499593,500666,100363275	Egfr,Emd,Notch1,Smad3,Sox10,Arntl,Slc9a3r1,Lrp4,Bambi,Tle3,Sfrp4,Gli1,Mks1,Wwtr1,Lmbr1l,Sfrp5,Kank1,Reck,Limd1,Daam2,Yap1,Lzts2,Sox2,Dact1,Adgra2
14_Member	GO Biological Processes	GO:0030178	negative regulation of Wnt signaling pathway	-3.69242	-1.84297	18/163	25437,25496,29361,59114,83469,84424,89803,140589,295062,300215,305897,309377,312781,316101,360564,365468,499593,500666	Emd,Notch1,Sox10,Slc9a3r1,Lrp4,Tle3,Sfrp4,Gli1,Wwtr1,Lmbr1l,Nfatc4,Sfrp5,Lrp6,Limd1,Tax1bp3,Lzts2,Sox2,Dact1
14_Member	GO Biological Processes	GO:0090090	negative regulation of canonical Wnt signaling pathway	-3.44988	-1.66235	15/128	25437,25496,29361,59114,83469,84424,89803,140589,295062,300215,309377,316101,365468,499593,500666	Emd,Notch1,Sox10,Slc9a3r1,Lrp4,Tle3,Sfrp4,Gli1,Wwtr1,Lmbr1l,Sfrp5,Limd1,Lzts2,Sox2,Dact1
14_Member	GO Biological Processes	GO:0090263	positive regulation of canonical Wnt signaling pathway	-2.46045	-0.952518	11/100	24329,25631,29657,83837,89803,309429,313488,316201,363014,500666,100363275	Egfr,Smad3,Arntl,Bambi,Sfrp4,Kank1,Reck,Daam2,Yap1,Dact1,Adgra2
14_Member	GO Biological Processes	GO:0030177	positive regulation of Wnt signaling pathway	-2.35716	-0.894471	13/133	24329,25631,29657,65154,83837,89803,309429,310553,313488,316201,363014,500666,100363275	Egfr,Smad3,Arntl,Ccn4,Bambi,Sfrp4,Kank1,Tlr2,Reck,Daam2,Yap1,Dact1,Adgra2
15_Summary	GO Biological Processes	GO:0003206	cardiac chamber morphogenesis	-6.78599	-4.09968	22/143	24705,25496,29146,29388,29556,29557,29610,64512,79252,81810,89804,171356,287612,290561,311332,311550,312781,313575,313689,364706,367100,100361818,293047,303101,363071,25631,29733,85490,89830,295461,299236,308912,363014,316009	Rara,Notch1,Jag1,Tnni1,Myh6,Myh7,Tgfbr3,Fzd2,Adamts1,Tgfbr2,Tek,Foxc2,Mks1,Tnnc1,Dll4,Ccm2l,Lrp6,Heyl,Dhrs3,Foxc1,Smad6,Nfatc1,Kif7,Maml1,Stra6,Smad3,S1pr1,Col5a1,Ptch1,Sec24b,Flrt2,Dchs1,Yap1,Plxnb1
15_Member	GO Biological Processes	GO:0003206	cardiac chamber morphogenesis	-6.78599	-4.09968	22/143	24705,25496,29146,29388,29556,29557,29610,64512,79252,81810,89804,171356,287612,290561,311332,311550,312781,313575,313689,364706,367100,100361818	Rara,Notch1,Jag1,Tnni1,Myh6,Myh7,Tgfbr3,Fzd2,Adamts1,Tgfbr2,Tek,Foxc2,Mks1,Tnnc1,Dll4,Ccm2l,Lrp6,Heyl,Dhrs3,Foxc1,Smad6,Nfatc1
15_Member	GO Biological Processes	GO:0003205	cardiac chamber development	-6.06549	-3.55527	25/195	24705,25496,29146,29388,29556,29557,29610,64512,79252,81810,89804,171356,287612,290561,293047,303101,311332,311550,312781,313575,313689,363071,364706,367100,100361818	Rara,Notch1,Jag1,Tnni1,Myh6,Myh7,Tgfbr3,Fzd2,Adamts1,Tgfbr2,Tek,Foxc2,Mks1,Tnnc1,Kif7,Maml1,Dll4,Ccm2l,Lrp6,Heyl,Dhrs3,Stra6,Foxc1,Smad6,Nfatc1
15_Member	GO Biological Processes	GO:0003007	heart morphogenesis	-5.57191	-3.2143	30/277	24705,25496,25631,29146,29388,29556,29557,29610,29733,64512,79252,81810,85490,89804,89830,171356,287612,290561,295461,299236,308912,311332,311550,312781,313575,313689,363014,364706,367100,100361818	Rara,Notch1,Smad3,Jag1,Tnni1,Myh6,Myh7,Tgfbr3,S1pr1,Fzd2,Adamts1,Tgfbr2,Col5a1,Tek,Ptch1,Foxc2,Mks1,Tnnc1,Sec24b,Flrt2,Dchs1,Dll4,Ccm2l,Lrp6,Heyl,Dhrs3,Yap1,Foxc1,Smad6,Nfatc1
15_Member	GO Biological Processes	GO:0003208	cardiac ventricle morphogenesis	-4.82915	-2.65997	13/75	25496,29146,29388,29556,29557,29610,81810,171356,290561,311332,311550,313575,364706	Notch1,Jag1,Tnni1,Myh6,Myh7,Tgfbr3,Tgfbr2,Foxc2,Tnnc1,Dll4,Ccm2l,Heyl,Foxc1
15_Member	GO Biological Processes	GO:0055008	cardiac muscle tissue morphogenesis	-4.51771	-2.42188	12/69	25496,29388,29556,29557,29610,29733,171356,290561,311332,311550,312781,364706	Notch1,Tnni1,Myh6,Myh7,Tgfbr3,S1pr1,Foxc2,Tnnc1,Dll4,Ccm2l,Lrp6,Foxc1
15_Member	GO Biological Processes	GO:0055010	ventricular cardiac muscle tissue morphogenesis	-4.3989	-2.33147	10/50	25496,29388,29556,29557,29610,171356,290561,311332,311550,364706	Notch1,Tnni1,Myh6,Myh7,Tgfbr3,Foxc2,Tnnc1,Dll4,Ccm2l,Foxc1
15_Member	GO Biological Processes	GO:0060415	muscle tissue morphogenesis	-4.34404	-2.29279	13/83	25496,29388,29556,29557,29610,29733,64512,171356,290561,311332,311550,312781,364706	Notch1,Tnni1,Myh6,Myh7,Tgfbr3,S1pr1,Fzd2,Foxc2,Tnnc1,Dll4,Ccm2l,Lrp6,Foxc1
15_Member	GO Biological Processes	GO:0003231	cardiac ventricle development	-4.31235	-2.27347	18/146	25496,29146,29388,29556,29557,29610,64512,81810,171356,290561,311332,311550,312781,313575,363071,364706,367100,100361818	Notch1,Jag1,Tnni1,Myh6,Myh7,Tgfbr3,Fzd2,Tgfbr2,Foxc2,Tnnc1,Dll4,Ccm2l,Lrp6,Heyl,Stra6,Foxc1,Smad6,Nfatc1
15_Member	GO Biological Processes	GO:0048644	muscle organ morphogenesis	-3.97038	-2.03875	13/90	25496,29388,29556,29557,29610,29733,64512,171356,290561,311332,311550,312781,364706	Notch1,Tnni1,Myh6,Myh7,Tgfbr3,S1pr1,Fzd2,Foxc2,Tnnc1,Dll4,Ccm2l,Lrp6,Foxc1
15_Member	GO Biological Processes	GO:0061384	heart trabecula morphogenesis	-3.87696	-1.96305	8/37	25496,29610,29733,79252,89804,311332,311550,100361818	Notch1,Tgfbr3,S1pr1,Adamts1,Tek,Dll4,Ccm2l,Nfatc1
15_Member	GO Biological Processes	GO:0003229	ventricular cardiac muscle tissue development	-3.69977	-1.84865	10/60	25496,29388,29556,29557,29610,171356,290561,311332,311550,364706	Notch1,Tnni1,Myh6,Myh7,Tgfbr3,Foxc2,Tnnc1,Dll4,Ccm2l,Foxc1
15_Member	GO Biological Processes	GO:0061383	trabecula morphogenesis	-3.38387	-1.61891	9/54	25496,29610,29733,79252,89804,311332,311550,316009,100361818	Notch1,Tgfbr3,S1pr1,Adamts1,Tek,Dll4,Ccm2l,Plxnb1,Nfatc1
16_Summary	GO Biological Processes	GO:0090287	regulation of cellular response to growth factor stimulus	-6.56326	-3.91676	32/276	25496,25589,25617,25631,29610,64558,83837,84382,89803,94188,114031,171299,171564,287129,291610,298845,300455,300673,307618,309377,309499,310738,311676,338475,360959,367100,367455,497811,498335,498764,690899,100363275,24247,24329,24337,24629,25148,25261,25295,25437,25644,29344,29597,59106,59326,64512,65131,79240,81646,81810,85496,116663,170897,171056,292734,299236,311332,313575,361598,364706,36649…	Notch1,Kdr,Hspa5,Smad3,Tgfbr3,Fzd4,Bambi,Tcf4,Sfrp4,Zfp423,Fstl3,Foxd1,Pbld1,Tmem204,Spry4,Emilin1,Bmper,Bcl9l,Cdh5,Sfrp5,Myof,Ngf,Pmepa1,Nrep,Htra3,Smad6,Lrg1,Xdh,Cxcl13,Jcad,Vsir,Adgra2,Casr,Egfr,Erbb2,Pdgfrb,Egr3,Id1,Bglap,Emd,Bmp6,Zfp36l1,P2ry2,Ltbp2,Rapgef3,Fzd2,Cldn5,Nr4a1,Creb1,Tgfbr2,Enpp1,Dusp6,Sphk1,Cx3cr1,Ltbp4,Flrt2,Dll4,Heyl,Iqgap1,Foxc1,Epha2,Sox2,Twf2,Clec3b,Nup93,Wwtr1,Dact1,Tf
16_Member	GO Biological Processes	GO:0090287	regulation of cellular response to growth factor stimulus	-6.56326	-3.91676	32/276	25496,25589,25617,25631,29610,64558,83837,84382,89803,94188,114031,171299,171564,287129,291610,298845,300455,300673,307618,309377,309499,310738,311676,338475,360959,367100,367455,497811,498335,498764,690899,100363275	Notch1,Kdr,Hspa5,Smad3,Tgfbr3,Fzd4,Bambi,Tcf4,Sfrp4,Zfp423,Fstl3,Foxd1,Pbld1,Tmem204,Spry4,Emilin1,Bmper,Bcl9l,Cdh5,Sfrp5,Myof,Ngf,Pmepa1,Nrep,Htra3,Smad6,Lrg1,Xdh,Cxcl13,Jcad,Vsir,Adgra2
16_Member	GO Biological Processes	GO:0070848	response to growth factor	-6.43403	-3.82115	64/781	24247,24329,24337,24629,25148,25261,25295,25437,25496,25589,25617,25631,25644,29344,29597,29610,59106,59326,64512,64558,65131,79240,81646,81810,83837,84382,85496,89803,94188,114031,116663,170897,171056,171299,171564,287129,291610,292734,298845,299236,300455,300673,307618,309377,309499,310738,311332,311676,313575,338475,360959,361598,364706,366492,367100,367455,497811,498335,498764,499593,684352,6…	Casr,Egfr,Erbb2,Pdgfrb,Egr3,Id1,Bglap,Emd,Notch1,Kdr,Hspa5,Smad3,Bmp6,Zfp36l1,P2ry2,Tgfbr3,Ltbp2,Rapgef3,Fzd2,Fzd4,Cldn5,Nr4a1,Creb1,Tgfbr2,Bambi,Tcf4,Enpp1,Sfrp4,Zfp423,Fstl3,Dusp6,Sphk1,Cx3cr1,Foxd1,Pbld1,Tmem204,Spry4,Ltbp4,Emilin1,Flrt2,Bmper,Bcl9l,Cdh5,Sfrp5,Myof,Ngf,Dll4,Pmepa1,Heyl,Nrep,Htra3,Iqgap1,Foxc1,Epha2,Smad6,Lrg1,Xdh,Cxcl13,Jcad,Sox2,Twf2,Vsir,Adgra2,Clec3b
16_Member	GO Biological Processes	GO:0071363	cellular response to growth factor stimulus	-5.85456	-3.42538	60/743	24247,24329,24337,24629,25148,25261,25295,25437,25496,25589,25617,25631,25644,29344,29610,59106,59326,64512,64558,65131,79240,81646,81810,83837,84382,85496,89803,94188,114031,170897,171056,171299,171564,287129,291610,292734,298845,299236,300455,300673,307618,309377,309499,310738,311332,311676,313575,338475,360959,361598,364706,367100,367455,497811,498335,498764,684352,690899,100363275,100912012	Casr,Egfr,Erbb2,Pdgfrb,Egr3,Id1,Bglap,Emd,Notch1,Kdr,Hspa5,Smad3,Bmp6,Zfp36l1,Tgfbr3,Ltbp2,Rapgef3,Fzd2,Fzd4,Cldn5,Nr4a1,Creb1,Tgfbr2,Bambi,Tcf4,Enpp1,Sfrp4,Zfp423,Fstl3,Sphk1,Cx3cr1,Foxd1,Pbld1,Tmem204,Spry4,Ltbp4,Emilin1,Flrt2,Bmper,Bcl9l,Cdh5,Sfrp5,Myof,Ngf,Dll4,Pmepa1,Heyl,Nrep,Htra3,Iqgap1,Foxc1,Smad6,Lrg1,Xdh,Cxcl13,Jcad,Twf2,Vsir,Adgra2,Clec3b
16_Member	GO Biological Processes	GO:0090092	regulation of transmembrane receptor protein serine/threonine kinase signaling pathway	-4.8499	-2.67371	26/242	25496,25589,25617,25631,25644,29610,83837,89803,94188,114031,171299,171564,291874,295062,298845,300455,300673,307618,309377,311676,338475,360959,367100,367455,500666,690899	Notch1,Kdr,Hspa5,Smad3,Bmp6,Tgfbr3,Bambi,Sfrp4,Zfp423,Fstl3,Foxd1,Pbld1,Nup93,Wwtr1,Emilin1,Bmper,Bcl9l,Cdh5,Sfrp5,Pmepa1,Nrep,Htra3,Smad6,Lrg1,Dact1,Vsir
16_Member	GO Biological Processes	GO:0007178	transmembrane receptor protein serine/threonine kinase signaling pathway	-4.45061	-2.36921	33/363	24825,25261,25496,25589,25617,25631,25644,29610,59106,65131,81646,81810,83837,89803,94188,114031,171299,171564,291874,292734,295062,298845,300455,300673,307618,309377,311676,338475,360959,367100,367455,500666,690899	Tf,Id1,Notch1,Kdr,Hspa5,Smad3,Bmp6,Tgfbr3,Ltbp2,Cldn5,Creb1,Tgfbr2,Bambi,Sfrp4,Zfp423,Fstl3,Foxd1,Pbld1,Nup93,Ltbp4,Wwtr1,Emilin1,Bmper,Bcl9l,Cdh5,Sfrp5,Pmepa1,Nrep,Htra3,Smad6,Lrg1,Dact1,Vsir
16_Member	GO Biological Processes	GO:0071560	cellular response to transforming growth factor beta stimulus	-3.8055	-1.91416	24/248	25261,25617,25631,29344,29610,59106,59326,65131,81646,81810,83837,85496,171056,171564,292734,298845,300673,307618,311676,338475,360959,367100,367455,100912012	Id1,Hspa5,Smad3,Zfp36l1,Tgfbr3,Ltbp2,Rapgef3,Cldn5,Creb1,Tgfbr2,Bambi,Enpp1,Cx3cr1,Pbld1,Ltbp4,Emilin1,Bcl9l,Cdh5,Pmepa1,Nrep,Htra3,Smad6,Lrg1,Clec3b
16_Member	GO Biological Processes	GO:0030510	regulation of BMP signaling pathway	-3.63609	-1.79814	13/97	25496,25589,29610,89803,94188,114031,171299,300455,307618,309377,360959,367100,690899	Notch1,Kdr,Tgfbr3,Sfrp4,Zfp423,Fstl3,Foxd1,Bmper,Cdh5,Sfrp5,Htra3,Smad6,Vsir
16_Member	GO Biological Processes	GO:0071559	response to transforming growth factor beta	-3.62272	-1.78799	24/255	25261,25617,25631,29344,29610,59106,59326,65131,81646,81810,83837,85496,171056,171564,292734,298845,300673,307618,311676,338475,360959,367100,367455,100912012	Id1,Hspa5,Smad3,Zfp36l1,Tgfbr3,Ltbp2,Rapgef3,Cldn5,Creb1,Tgfbr2,Bambi,Enpp1,Cx3cr1,Pbld1,Ltbp4,Emilin1,Bcl9l,Cdh5,Pmepa1,Nrep,Htra3,Smad6,Lrg1,Clec3b
16_Member	GO Biological Processes	GO:0007179	transforming growth factor beta receptor signaling pathway	-3.46586	-1.67399	18/170	25617,25631,29610,59106,65131,81646,81810,83837,171564,292734,298845,300673,307618,311676,338475,360959,367100,367455	Hspa5,Smad3,Tgfbr3,Ltbp2,Cldn5,Creb1,Tgfbr2,Bambi,Pbld1,Ltbp4,Emilin1,Bcl9l,Cdh5,Pmepa1,Nrep,Htra3,Smad6,Lrg1
16_Member	GO Biological Processes	GO:0090288	negative regulation of cellular response to growth factor stimulus	-3.24451	-1.50734	16/148	25496,25617,29610,83837,114031,171564,291610,298845,300455,300673,311676,360959,367100,497811,498335,100363275	Notch1,Hspa5,Tgfbr3,Bambi,Fstl3,Pbld1,Spry4,Emilin1,Bmper,Bcl9l,Pmepa1,Htra3,Smad6,Xdh,Cxcl13,Adgra2
16_Member	GO Biological Processes	GO:0030513	positive regulation of BMP signaling pathway	-3.0115	-1.3453	7/38	25496,25589,29610,94188,171299,307618,690899	Notch1,Kdr,Tgfbr3,Zfp423,Foxd1,Cdh5,Vsir
16_Member	GO Biological Processes	GO:0060394	negative regulation of pathway-restricted SMAD protein phosphorylation	-2.76842	-1.16129	4/13	171564,298845,311676,367100	Pbld1,Emilin1,Pmepa1,Smad6
16_Member	GO Biological Processes	GO:0071772	response to BMP	-2.75114	-1.15063	17/180	25261,25295,25496,25589,25644,29610,89803,94188,114031,171299,300455,307618,309377,313575,360959,367100,690899	Id1,Bglap,Notch1,Kdr,Bmp6,Tgfbr3,Sfrp4,Zfp423,Fstl3,Foxd1,Bmper,Cdh5,Sfrp5,Heyl,Htra3,Smad6,Vsir
16_Member	GO Biological Processes	GO:0071773	cellular response to BMP stimulus	-2.75114	-1.15063	17/180	25261,25295,25496,25589,25644,29610,89803,94188,114031,171299,300455,307618,309377,313575,360959,367100,690899	Id1,Bglap,Notch1,Kdr,Bmp6,Tgfbr3,Sfrp4,Zfp423,Fstl3,Foxd1,Bmper,Cdh5,Sfrp5,Heyl,Htra3,Smad6,Vsir
16_Member	GO Biological Processes	GO:0030512	negative regulation of transforming growth factor beta receptor signaling pathway	-2.73799	-1.14215	9/66	25617,29610,83837,171564,298845,300673,311676,360959,367100	Hspa5,Tgfbr3,Bambi,Pbld1,Emilin1,Bcl9l,Pmepa1,Htra3,Smad6
16_Member	GO Biological Processes	GO:0017015	regulation of transforming growth factor beta receptor signaling pathway	-2.67275	-1.0991	12/108	25617,25631,29610,83837,171564,298845,300673,311676,338475,360959,367100,367455	Hspa5,Smad3,Tgfbr3,Bambi,Pbld1,Emilin1,Bcl9l,Pmepa1,Nrep,Htra3,Smad6,Lrg1
16_Member	GO Biological Processes	GO:1903845	negative regulation of cellular response to transforming growth factor beta stimulus	-2.64636	-1.07931	9/68	25617,29610,83837,171564,298845,300673,311676,360959,367100	Hspa5,Tgfbr3,Bambi,Pbld1,Emilin1,Bcl9l,Pmepa1,Htra3,Smad6
16_Member	GO Biological Processes	GO:1903844	regulation of cellular response to transforming growth factor beta stimulus	-2.6053	-1.06675	12/110	25617,25631,29610,83837,171564,298845,300673,311676,338475,360959,367100,367455	Hspa5,Smad3,Tgfbr3,Bambi,Pbld1,Emilin1,Bcl9l,Pmepa1,Nrep,Htra3,Smad6,Lrg1
16_Member	GO Biological Processes	GO:0090101	negative regulation of transmembrane receptor protein serine/threonine kinase signaling pathway	-2.41401	-0.926923	12/116	25496,25617,29610,83837,114031,171564,298845,300455,300673,311676,360959,367100	Notch1,Hspa5,Tgfbr3,Bambi,Fstl3,Pbld1,Emilin1,Bmper,Bcl9l,Pmepa1,Htra3,Smad6
16_Member	GO Biological Processes	GO:0030509	BMP signaling pathway	-2.33683	-0.884323	15/165	25261,25496,25589,25644,29610,89803,94188,114031,171299,300455,307618,309377,360959,367100,690899	Id1,Notch1,Kdr,Bmp6,Tgfbr3,Sfrp4,Zfp423,Fstl3,Foxd1,Bmper,Cdh5,Sfrp5,Htra3,Smad6,Vsir
16_Member	GO Biological Processes	GO:0060389	pathway-restricted SMAD protein phosphorylation	-2.174	-0.780651	8/66	25644,29610,81810,171564,298845,300455,311676,367100	Bmp6,Tgfbr3,Tgfbr2,Pbld1,Emilin1,Bmper,Pmepa1,Smad6
17_Summary	GO Biological Processes	GO:0001501	skeletal system development	-6.5596	-3.91676	50/545	24629,24699,24705,25252,25295,25333,25586,25589,25631,25644,25683,25732,29227,29345,29665,64057,65154,81810,83470,89803,89804,114200,115769,116466,140585,171356,287612,293649,294103,298101,298683,299996,305848,308912,311437,312781,313689,316009,362339,362800,364674,364706,366492,497988,498392,499723,685072,689711,100910434,100912012,24247,25496,78965,85490,171299,305081,685781	Pdgfrb,Ptprc,Rara,Dlg1,Bglap,Mgp,Alpl,Kdr,Smad3,Bmp6,Col12a1,Acp5,Nfib,Serpinh1,P2rx7,Hapln2,Ccn4,Tgfbr2,Bmp1,Sfrp4,Tek,P3h1,Tjp2,Wnt2b,Ryk,Foxc2,Mks1,Lrp5,Papss2,Col27a1,Vwa1,Matn2,Zfp219,Dchs1,Rassf2,Lrp6,Dhrs3,Plxnb1,Creb3l2,Itgb8,Tifab,Foxc1,Epha2,Hoxb4,Cytl1,Col24a1,Rarg,Rflna,Chadl,Clec3b,Casr,Notch1,Csf1,Col5a1,Foxd1,Cd34,Ddr2
17_Member	GO Biological Processes	GO:0001501	skeletal system development	-6.5596	-3.91676	50/545	24629,24699,24705,25252,25295,25333,25586,25589,25631,25644,25683,25732,29227,29345,29665,64057,65154,81810,83470,89803,89804,114200,115769,116466,140585,171356,287612,293649,294103,298101,298683,299996,305848,308912,311437,312781,313689,316009,362339,362800,364674,364706,366492,497988,498392,499723,685072,689711,100910434,100912012	Pdgfrb,Ptprc,Rara,Dlg1,Bglap,Mgp,Alpl,Kdr,Smad3,Bmp6,Col12a1,Acp5,Nfib,Serpinh1,P2rx7,Hapln2,Ccn4,Tgfbr2,Bmp1,Sfrp4,Tek,P3h1,Tjp2,Wnt2b,Ryk,Foxc2,Mks1,Lrp5,Papss2,Col27a1,Vwa1,Matn2,Zfp219,Dchs1,Rassf2,Lrp6,Dhrs3,Plxnb1,Creb3l2,Itgb8,Tifab,Foxc1,Epha2,Hoxb4,Cytl1,Col24a1,Rarg,Rflna,Chadl,Clec3b
17_Member	GO Biological Processes	GO:0060348	bone development	-6.08335	-3.56545	29/248	24699,24705,25295,25586,25589,25644,25683,25732,29345,65154,81810,89803,89804,114200,115769,293649,294103,298101,298683,299996,308912,312781,313689,316009,364674,364706,497988,685072,689711	Ptprc,Rara,Bglap,Alpl,Kdr,Bmp6,Col12a1,Acp5,Serpinh1,Ccn4,Tgfbr2,Sfrp4,Tek,P3h1,Tjp2,Lrp5,Papss2,Col27a1,Vwa1,Matn2,Dchs1,Lrp6,Dhrs3,Plxnb1,Tifab,Foxc1,Hoxb4,Rarg,Rflna
17_Member	GO Biological Processes	GO:0060349	bone morphogenesis	-5.40031	-3.0988	18/122	24705,25586,25644,25683,25732,29345,81810,89803,89804,293649,298101,298683,299996,312781,313689,364674,364706,685072	Rara,Alpl,Bmp6,Col12a1,Acp5,Serpinh1,Tgfbr2,Sfrp4,Tek,Lrp5,Col27a1,Vwa1,Matn2,Lrp6,Dhrs3,Tifab,Foxc1,Rarg
17_Member	GO Biological Processes	GO:0061448	connective tissue development	-5.19316	-2.93567	31/304	24247,24629,24705,25333,25496,25631,25644,25683,29227,29345,65154,78965,81810,83470,85490,116466,171299,171356,293649,298101,298683,299996,305081,305848,312781,362339,362800,498392,685072,689711,100910434	Casr,Pdgfrb,Rara,Mgp,Notch1,Smad3,Bmp6,Col12a1,Nfib,Serpinh1,Ccn4,Csf1,Tgfbr2,Bmp1,Col5a1,Wnt2b,Foxd1,Foxc2,Lrp5,Col27a1,Vwa1,Matn2,Cd34,Zfp219,Lrp6,Creb3l2,Itgb8,Cytl1,Rarg,Rflna,Chadl
17_Member	GO Biological Processes	GO:0003433	chondrocyte development involved in endochondral bone morphogenesis	-4.7734	-2.62458	7/21	25683,29345,81810,298101,298683,299996,685072	Col12a1,Serpinh1,Tgfbr2,Col27a1,Vwa1,Matn2,Rarg
17_Member	GO Biological Processes	GO:0002062	chondrocyte differentiation	-4.56649	-2.45876	17/127	25631,25644,25683,29227,29345,65154,81810,116466,298101,298683,299996,305848,362339,498392,685072,689711,100910434	Smad3,Bmp6,Col12a1,Nfib,Serpinh1,Ccn4,Tgfbr2,Wnt2b,Col27a1,Vwa1,Matn2,Zfp219,Creb3l2,Cytl1,Rarg,Rflna,Chadl
17_Member	GO Biological Processes	GO:0048705	skeletal system morphogenesis	-4.19883	-2.19991	26/264	24629,24705,25252,25586,25631,25644,25683,25732,29345,29665,81810,89803,89804,140585,171356,293649,298101,298683,299996,312781,313689,364674,364706,497988,685072,689711	Pdgfrb,Rara,Dlg1,Alpl,Smad3,Bmp6,Col12a1,Acp5,Serpinh1,P2rx7,Tgfbr2,Sfrp4,Tek,Ryk,Foxc2,Lrp5,Col27a1,Vwa1,Matn2,Lrp6,Dhrs3,Tifab,Foxc1,Hoxb4,Rarg,Rflna
17_Member	GO Biological Processes	GO:0003416	endochondral bone growth	-4.17703	-2.1851	9/43	24705,25589,25683,81810,298101,298683,299996,685072,685781	Rara,Kdr,Col12a1,Tgfbr2,Col27a1,Vwa1,Matn2,Rarg,Ddr2
17_Member	GO Biological Processes	GO:0060350	endochondral bone morphogenesis	-4.03274	-2.08887	12/77	24705,25586,25644,25683,29345,81810,89804,298101,298683,299996,364706,685072	Rara,Alpl,Bmp6,Col12a1,Serpinh1,Tgfbr2,Tek,Col27a1,Vwa1,Matn2,Foxc1,Rarg
17_Member	GO Biological Processes	GO:0003413	chondrocyte differentiation involved in endochondral bone morphogenesis	-3.8786	-1.96305	7/28	25683,29345,81810,298101,298683,299996,685072	Col12a1,Serpinh1,Tgfbr2,Col27a1,Vwa1,Matn2,Rarg
17_Member	GO Biological Processes	GO:0098868	bone growth	-3.78625	-1.90397	9/48	24705,25589,25683,81810,298101,298683,299996,685072,685781	Rara,Kdr,Col12a1,Tgfbr2,Col27a1,Vwa1,Matn2,Rarg,Ddr2
17_Member	GO Biological Processes	GO:0003418	growth plate cartilage chondrocyte differentiation	-3.74084	-1.87037	6/21	25683,81810,298101,298683,299996,685072	Col12a1,Tgfbr2,Col27a1,Vwa1,Matn2,Rarg
17_Member	GO Biological Processes	GO:0051216	cartilage development	-3.74026	-1.87037	22/220	24705,25333,25631,25644,25683,29227,29345,65154,81810,83470,116466,298101,298683,299996,305848,312781,362339,362800,498392,685072,689711,100910434	Rara,Mgp,Smad3,Bmp6,Col12a1,Nfib,Serpinh1,Ccn4,Tgfbr2,Bmp1,Wnt2b,Col27a1,Vwa1,Matn2,Zfp219,Lrp6,Creb3l2,Itgb8,Cytl1,Rarg,Rflna,Chadl
17_Member	GO Biological Processes	GO:0003431	growth plate cartilage chondrocyte development	-3.52785	-1.73011	3/4	81810,298101,685072	Tgfbr2,Col27a1,Rarg
17_Member	GO Biological Processes	GO:0002063	chondrocyte development	-3.26044	-1.51809	8/45	25683,29345,81810,298101,298683,299996,685072,689711	Col12a1,Serpinh1,Tgfbr2,Col27a1,Vwa1,Matn2,Rarg,Rflna
17_Member	GO Biological Processes	GO:0003417	growth plate cartilage development	-3.23685	-1.50672	7/35	24705,25683,81810,298101,298683,299996,685072	Rara,Col12a1,Tgfbr2,Col27a1,Vwa1,Matn2,Rarg
17_Member	GO Biological Processes	GO:0060351	cartilage development involved in endochondral bone morphogenesis	-2.88738	-1.24557	8/51	24705,25683,29345,81810,298101,298683,299996,685072	Rara,Col12a1,Serpinh1,Tgfbr2,Col27a1,Vwa1,Matn2,Rarg
18_Summary	GO Biological Processes	GO:0003013	circulatory system process	-6.47106	-3.83844	48/517	24165,24247,24310,24329,24816,25026,25118,25248,25252,25289,25433,25472,25589,25631,25632,25644,29386,29388,29556,29557,29597,29712,29716,58815,58971,63889,65131,81632,83783,85420,89808,113984,114115,116479,171115,171356,171409,288583,289734,290561,293649,295062,305081,307618,308405,360468,363014,364706	Ada,Casr,Ace,Egfr,Tbxa2r,Adm,Itga1,Cnr1,Dlg1,Adcy6,Hbegf,Kcnj8,Kdr,Smad3,Hba-a1,Bmp6,Mecp2,Tnni1,Myh6,Myh7,P2ry2,Kcnj2,Cacna1d,Glrx3,Fxyd1,Ptgdr,Cldn5,Abat,Sult1a1,Prkcq,Cx3cl1,Nr2f2,P2rx2,F11r,Pde5a,Foxc2,Tnnt1,Plod3,Smtn,Tnnc1,Lrp5,Wwtr1,Cd34,Cdh5,Dmpk,Emp2,Yap1,Foxc1
18_Member	GO Biological Processes	GO:0003013	circulatory system process	-6.47106	-3.83844	48/517	24165,24247,24310,24329,24816,25026,25118,25248,25252,25289,25433,25472,25589,25631,25632,25644,29386,29388,29556,29557,29597,29712,29716,58815,58971,63889,65131,81632,83783,85420,89808,113984,114115,116479,171115,171356,171409,288583,289734,290561,293649,295062,305081,307618,308405,360468,363014,364706	Ada,Casr,Ace,Egfr,Tbxa2r,Adm,Itga1,Cnr1,Dlg1,Adcy6,Hbegf,Kcnj8,Kdr,Smad3,Hba-a1,Bmp6,Mecp2,Tnni1,Myh6,Myh7,P2ry2,Kcnj2,Cacna1d,Glrx3,Fxyd1,Ptgdr,Cldn5,Abat,Sult1a1,Prkcq,Cx3cl1,Nr2f2,P2rx2,F11r,Pde5a,Foxc2,Tnnt1,Plod3,Smtn,Tnnc1,Lrp5,Wwtr1,Cd34,Cdh5,Dmpk,Emp2,Yap1,Foxc1
18_Member	GO Biological Processes	GO:0008015	blood circulation	-5.94592	-3.4683	46/507	24165,24247,24310,24329,24816,25026,25118,25248,25252,25289,25433,25472,25589,25631,25632,25644,29386,29388,29556,29557,29597,29712,29716,58815,58971,63889,65131,81632,83783,85420,89808,113984,114115,116479,171115,171356,171409,288583,289734,290561,293649,305081,307618,308405,360468,364706	Ada,Casr,Ace,Egfr,Tbxa2r,Adm,Itga1,Cnr1,Dlg1,Adcy6,Hbegf,Kcnj8,Kdr,Smad3,Hba-a1,Bmp6,Mecp2,Tnni1,Myh6,Myh7,P2ry2,Kcnj2,Cacna1d,Glrx3,Fxyd1,Ptgdr,Cldn5,Abat,Sult1a1,Prkcq,Cx3cl1,Nr2f2,P2rx2,F11r,Pde5a,Foxc2,Tnnt1,Plod3,Smtn,Tnnc1,Lrp5,Cd34,Cdh5,Dmpk,Emp2,Foxc1
18_Member	GO Biological Processes	GO:0003018	vascular process in circulatory system	-2.74097	-1.14326	19/212	24247,24310,24329,24816,25026,25118,25289,25589,25644,29597,63889,65131,85420,89808,171115,171356,288583,307618,364706	Casr,Ace,Egfr,Tbxa2r,Adm,Itga1,Adcy6,Kdr,Bmp6,P2ry2,Ptgdr,Cldn5,Prkcq,Cx3cl1,Pde5a,Foxc2,Plod3,Cdh5,Foxc1
18_Member	GO Biological Processes	GO:0035296	regulation of tube diameter	-2.43223	-0.940652	16/177	24247,24310,24329,24816,25026,25118,25289,25589,29597,63889,85420,89808,171115,171356,288583,364706	Casr,Ace,Egfr,Tbxa2r,Adm,Itga1,Adcy6,Kdr,P2ry2,Ptgdr,Prkcq,Cx3cl1,Pde5a,Foxc2,Plod3,Foxc1
18_Member	GO Biological Processes	GO:0050880	regulation of blood vessel size	-2.43223	-0.940652	16/177	24247,24310,24329,24816,25026,25118,25289,25589,29597,63889,85420,89808,171115,171356,288583,364706	Casr,Ace,Egfr,Tbxa2r,Adm,Itga1,Adcy6,Kdr,P2ry2,Ptgdr,Prkcq,Cx3cl1,Pde5a,Foxc2,Plod3,Foxc1
18_Member	GO Biological Processes	GO:0097746	regulation of blood vessel diameter	-2.43223	-0.940652	16/177	24247,24310,24329,24816,25026,25118,25289,25589,29597,63889,85420,89808,171115,171356,288583,364706	Casr,Ace,Egfr,Tbxa2r,Adm,Itga1,Adcy6,Kdr,P2ry2,Ptgdr,Prkcq,Cx3cl1,Pde5a,Foxc2,Plod3,Foxc1
18_Member	GO Biological Processes	GO:0035150	regulation of tube size	-2.40825	-0.926798	16/178	24247,24310,24329,24816,25026,25118,25289,25589,29597,63889,85420,89808,171115,171356,288583,364706	Casr,Ace,Egfr,Tbxa2r,Adm,Itga1,Adcy6,Kdr,P2ry2,Ptgdr,Prkcq,Cx3cl1,Pde5a,Foxc2,Plod3,Foxc1
18_Member	GO Biological Processes	GO:0097755	positive regulation of blood vessel diameter	-2.169	-0.776808	9/80	24247,24329,25026,25118,25589,63889,89808,171115,288583	Casr,Egfr,Adm,Itga1,Kdr,Ptgdr,Cx3cl1,Pde5a,Plod3
18_Member	GO Biological Processes	GO:0008217	regulation of blood pressure	-2.15267	-0.763955	17/206	24310,24816,25026,25248,25631,25632,29386,29556,81632,83783,113984,114115,116479,289734,293649,305081,360468	Ace,Tbxa2r,Adm,Cnr1,Smad3,Hba-a1,Mecp2,Myh6,Abat,Sult1a1,Nr2f2,P2rx2,F11r,Smtn,Lrp5,Cd34,Emp2
19_Summary	GO Biological Processes	GO:0042063	gliogenesis	-6.39394	-3.79995	38/367	24224,24329,24337,24718,24825,25021,25473,25496,25724,29227,29361,29386,29409,29496,29588,78965,81646,84394,89808,94195,114090,116547,140448,171056,252917,297804,298941,299996,306618,307855,309368,310553,312781,316201,361549,362938,498951,689826,25148,64057,310738,24564,24705,24766,25252,25263,64364,65131,84380,685072	Bcl2,Egfr,Erbb2,Reln,Tf,Itgam,Lamb2,Notch1,Itgb4,Nfib,Sox10,Mecp2,Mag,Erbb3,Pou3f2,Csf1,Creb1,Dcx,Cx3cl1,S100a9,Egr2,S100a8,Slc8a3,Cx3cr1,Nr1d1,Plag1,Lamb1,Matn2,Arhgef10,Fa2h,Lama2,Tlr2,Lrp6,Daam2,Lgi4,Scrib,Il34,Ncmap,Egr3,Hapln2,Ngf,Mpz,Rara,Scn2a,Dlg1,Mal,Pllp,Cldn5,Dhh,Rarg
19_Member	GO Biological Processes	GO:0042063	gliogenesis	-6.39394	-3.79995	38/367	24224,24329,24337,24718,24825,25021,25473,25496,25724,29227,29361,29386,29409,29496,29588,78965,81646,84394,89808,94195,114090,116547,140448,171056,252917,297804,298941,299996,306618,307855,309368,310553,312781,316201,361549,362938,498951,689826	Bcl2,Egfr,Erbb2,Reln,Tf,Itgam,Lamb2,Notch1,Itgb4,Nfib,Sox10,Mecp2,Mag,Erbb3,Pou3f2,Csf1,Creb1,Dcx,Cx3cl1,S100a9,Egr2,S100a8,Slc8a3,Cx3cr1,Nr1d1,Plag1,Lamb1,Matn2,Arhgef10,Fa2h,Lama2,Tlr2,Lrp6,Daam2,Lgi4,Scrib,Il34,Ncmap
19_Member	GO Biological Processes	GO:0007422	peripheral nervous system development	-5.92821	-3.4683	15/80	24337,25148,25473,25724,29361,29496,29588,64057,114090,306618,307855,309368,310738,361549,689826	Erbb2,Egr3,Lamb2,Itgb4,Sox10,Erbb3,Pou3f2,Hapln2,Egr2,Arhgef10,Fa2h,Lama2,Ngf,Lgi4,Ncmap
19_Member	GO Biological Processes	GO:0042552	myelination	-5.48086	-3.14419	22/170	24337,24564,24705,24766,24825,25252,25263,25724,29361,29409,29588,64364,65131,84380,114090,140448,306618,307855,310553,361549,685072,689826	Erbb2,Mpz,Rara,Scn2a,Tf,Dlg1,Mal,Itgb4,Sox10,Mag,Pou3f2,Pllp,Cldn5,Dhh,Egr2,Slc8a3,Arhgef10,Fa2h,Tlr2,Lgi4,Rarg,Ncmap
19_Member	GO Biological Processes	GO:0007272	ensheathment of neurons	-5.3964	-3.0988	22/172	24337,24564,24705,24766,24825,25252,25263,25724,29361,29409,29588,64364,65131,84380,114090,140448,306618,307855,310553,361549,685072,689826	Erbb2,Mpz,Rara,Scn2a,Tf,Dlg1,Mal,Itgb4,Sox10,Mag,Pou3f2,Pllp,Cldn5,Dhh,Egr2,Slc8a3,Arhgef10,Fa2h,Tlr2,Lgi4,Rarg,Ncmap
19_Member	GO Biological Processes	GO:0008366	axon ensheathment	-5.3964	-3.0988	22/172	24337,24564,24705,24766,24825,25252,25263,25724,29361,29409,29588,64364,65131,84380,114090,140448,306618,307855,310553,361549,685072,689826	Erbb2,Mpz,Rara,Scn2a,Tf,Dlg1,Mal,Itgb4,Sox10,Mag,Pou3f2,Pllp,Cldn5,Dhh,Egr2,Slc8a3,Arhgef10,Fa2h,Tlr2,Lgi4,Rarg,Ncmap
19_Member	GO Biological Processes	GO:0014037	Schwann cell differentiation	-4.91567	-2.71777	10/44	25473,25724,29496,29588,114090,306618,307855,309368,361549,689826	Lamb2,Itgb4,Erbb3,Pou3f2,Egr2,Arhgef10,Fa2h,Lama2,Lgi4,Ncmap
19_Member	GO Biological Processes	GO:0010001	glial cell differentiation	-4.85574	-2.67371	28/271	24224,24329,24337,24718,25021,25473,25496,25724,29227,29361,29386,29409,29496,29588,94195,114090,116547,140448,252917,306618,307855,309368,310553,312781,316201,361549,498951,689826	Bcl2,Egfr,Erbb2,Reln,Itgam,Lamb2,Notch1,Itgb4,Nfib,Sox10,Mecp2,Mag,Erbb3,Pou3f2,S100a9,Egr2,S100a8,Slc8a3,Nr1d1,Arhgef10,Fa2h,Lama2,Tlr2,Lrp6,Daam2,Lgi4,Il34,Ncmap
19_Member	GO Biological Processes	GO:0021782	glial cell development	-4.01207	-2.07436	16/127	24329,25021,25473,25724,29361,29386,29409,29588,94195,116547,252917,306618,307855,310553,361549,689826	Egfr,Itgam,Lamb2,Itgb4,Sox10,Mecp2,Mag,Pou3f2,S100a9,S100a8,Nr1d1,Arhgef10,Fa2h,Tlr2,Lgi4,Ncmap
19_Member	GO Biological Processes	GO:0014044	Schwann cell development	-3.23685	-1.50672	7/35	25473,25724,29588,306618,307855,361549,689826	Lamb2,Itgb4,Pou3f2,Arhgef10,Fa2h,Lgi4,Ncmap
19_Member	GO Biological Processes	GO:0022011	myelination in peripheral nervous system	-2.76581	-1.16129	6/31	25724,29588,306618,307855,361549,689826	Itgb4,Pou3f2,Arhgef10,Fa2h,Lgi4,Ncmap
19_Member	GO Biological Processes	GO:0032292	peripheral nervous system axon ensheathment	-2.76581	-1.16129	6/31	25724,29588,306618,307855,361549,689826	Itgb4,Pou3f2,Arhgef10,Fa2h,Lgi4,Ncmap
19_Member	GO Biological Processes	GO:0031641	regulation of myelination	-2.52193	-0.996199	8/58	24705,24825,25252,29361,29409,361549,685072,689826	Rara,Tf,Dlg1,Sox10,Mag,Lgi4,Rarg,Ncmap
20_Summary	KEGG Pathway	rno04512	ECM-receptor interaction	-6.30658	-3.73946	16/85	24718,24771,25118,25353,25473,25724,114517,140433,290905,294337,296456,298941,309368,362285,362584,362800,24224,24329,24629,25155,25193,25589,58919,78965,79240,81646,89804,114117,310553,310738,315648,362339,362739,362862,366492,497932,24337,29431,192213,679845,24827,25433,29496,85490,114090,116663,170897,296072,298101,299236,363014,500904	Reln,Sdc4,Itga1,Spp1,Lamb2,Itgb4,Itga6,Lama5,Col4a1,Col6a1,Itgav,Lamb1,Lama2,Col9a3,Col9a2,Itgb8,Bcl2,Egfr,Pdgfrb,Syk,Ccnd3,Kdr,Ccnd1,Csf1,Nr4a1,Creb1,Tek,Gng3,Tlr2,Ngf,Ppp2r1b,Creb3l2,Ppp2r3c,Hsp90b1,Epha2,Pik3r6,Erbb2,Pak1,Rasgrf1,Shc4,Tgfa,Hbegf,Erbb3,Col5a1,Egr2,Dusp6,Sphk1,Spred1,Col27a1,Flrt2,Yap1,Ncf4
20_Member	KEGG Pathway	rno04512	ECM-receptor interaction	-6.30658	-3.73946	16/85	24718,24771,25118,25353,25473,25724,114517,140433,290905,294337,296456,298941,309368,362285,362584,362800	Reln,Sdc4,Itga1,Spp1,Lamb2,Itgb4,Itga6,Lama5,Col4a1,Col6a1,Itgav,Lamb1,Lama2,Col9a3,Col9a2,Itgb8
20_Member	KEGG Pathway	rno04151	PI3K-Akt signaling pathway	-5.99795	-3.50272	35/336	24224,24329,24629,24718,25118,25155,25193,25353,25473,25589,25724,58919,78965,79240,81646,89804,114117,114517,140433,290905,294337,296456,298941,309368,310553,310738,315648,362285,362339,362584,362739,362800,362862,366492,497932	Bcl2,Egfr,Pdgfrb,Reln,Itga1,Syk,Ccnd3,Spp1,Lamb2,Kdr,Itgb4,Ccnd1,Csf1,Nr4a1,Creb1,Tek,Gng3,Itga6,Lama5,Col4a1,Col6a1,Itgav,Lamb1,Lama2,Tlr2,Ngf,Ppp2r1b,Col9a3,Creb3l2,Col9a2,Ppp2r3c,Itgb8,Hsp90b1,Epha2,Pik3r6
20_Member	KEGG Pathway	rno04510	Focal adhesion	-5.77957	-3.38854	25/202	24224,24329,24337,24629,24718,25118,25193,25353,25473,25589,25724,29431,58919,114517,140433,192213,290905,294337,296456,298941,309368,362285,362584,362800,679845	Bcl2,Egfr,Erbb2,Pdgfrb,Reln,Itga1,Ccnd3,Spp1,Lamb2,Kdr,Itgb4,Pak1,Ccnd1,Itga6,Lama5,Rasgrf1,Col4a1,Col6a1,Itgav,Lamb1,Lama2,Col9a3,Col9a2,Itgb8,Shc4
20_Member	Reactome Gene Sets	R-RNO-9006934	Signaling by Receptor Tyrosine Kinases	-2.22663	-0.816949	25/341	24629,24827,25353,25433,25473,25589,29431,29496,81646,85490,114090,116663,140433,170897,290905,296072,298101,298941,299236,310738,315648,362285,362584,363014,500904	Pdgfrb,Tgfa,Spp1,Hbegf,Lamb2,Kdr,Pak1,Erbb3,Creb1,Col5a1,Egr2,Dusp6,Lama5,Sphk1,Col4a1,Spred1,Col27a1,Lamb1,Flrt2,Ngf,Ppp2r1b,Col9a3,Col9a2,Yap1,Ncf4
