# Supplementary material for: Circadian regulation of chemotherapy-induced peripheral neuropathic pain and the underlying transcriptomic landscape
Source: Sci Rep. 2020 Aug 14;10:13844. doi: 10.1038/s41598-020-70757-w (PMC7427990; doi:10.1038/s41598-020-70757-w)
Supplement: Supplementary file 4 — Supplementary Table S3. [file 41598_2020_70757_MOESM4_ESM.xlsx]

## Sheet: Sheet1
Circadian regulation of chemotherapy-induced peripheral neuropathic pain and the underlying transcriptomic landscape
Hee Kee Kim1,8, Sun-Yeul Lee2,3,8, Nobuya Koike4, Eunju Kim2, Marvin Wirianto2, Mark J. Burish5, Kazuhiro Yagita4, Hyun Kyoung Lee6, Zheng Chen2, Jin Mo Chung7, Salahadin Abdi1, Seung-Hee Yoo2§
1. Department of Pain Medicine, Division of Anesthesiology, Critical Care and Pain Medicine, The University of Texas MD Anderson Cancer Center, Houston, TX 77030, USA
2. Department of Biochemistry and Molecular Biology, The University of Texas Health Science Center at Houston, 6431 Fannin St., Houston, TX 77030, USA
3. Department of Anesthesiology and Pain Medicine, Chungnam National University Hospital, Daejeon, South Korea
4. Department of Physiology and Systems Bioscience, Graduate School of Medical Science, Kyoto Prefectural University of Medicine, Kyoto, Japan
5. Department of Neurosurgery, The University of Texas Health Science Center at Houston, 6400 Fannin St., Houston, TX 77030, USA
6. Department of Pediatrics, Baylor College of Medicine, Neurological Research Institute, Texas Children’s Hospital, Houston, Texas 77030, USA
7. Department of Neuroscience, Cell Biology and Anatomy, University of Texas Medical Branch, Galveston, TX, USA
8. These authors contributed equally to this work.
§: To whom correspondence should be addressed.

## Sheet: Annotation
Gene	original_id	ZT20DH	ZT8DH	Gene ID	Type	Tax ID	Homologene Gene ID	Homologene Gene Tax ID	Gene Symbol	Description	Biological Process (GO)	GO:0045778 positive regulation of ossific	GO:0008610 lipid biosynthetic process	GO:0048599 oocyte development	GO:0001525 angiogenesis	GO:0045601 regulation of endothelial cell	GO:0008306 associative learning	GO:0001501 skeletal system development	GO:0032964 collagen biosynthetic process	GO:0008015 blood circulation	GO:0010817 regulation of hormone levels	GO:1904016 response to Thyroglobulin trii	GO:0046068 cGMP metabolic process	GO:0021549 cerebellum development	GO:0048168 regulation of neuronal synapti	GO:0018149 peptide cross-linking	GO:0048384 retinoic acid receptor signali	GO:0048771 tissue remodeling	GO:0001569 branching involved in blood ve	GO:0045600 positive regulation of fat cel	GO:0006066 alcohol metabolic process	TotalEvidenceCount
306288	Mmrn2	1	1	306288	Gene_ID	R. norvegicus	306288	R. norvegicus	Mmrn2	multimerin 2	GO:0090051 negative regulation of cell migration involved in sprouting angiogenesis;GO:1903671 negative regulation of sprouting angiogenesis;GO:0090049 regulation of cell migration involved in sprouting angiogenesis	0	0	0	1	0	0	0	0	0	0	0	0	0	0	0	0	0	0	0	0	2
494125	Rcn3	1	1	494125	Gene_ID	R. norvegicus	494125	R. norvegicus	Rcn3	reticulocalbin 3	GO:0043129 surfactant homeostasis;GO:0055091 phospholipid homeostasis;GO:0048875 chemical homeostasis within a tissue	0	0	0	0	0	0	0	1	0	1	0	0	0	0	0	0	0	0	0	0	2
308408	Gpr4	1	1	308408	Gene_ID	R. norvegicus	308408	R. norvegicus	Gpr4	G protein-coupled receptor 4	GO:0072144 glomerular mesangial cell development;GO:0072008 glomerular mesangial cell differentiation;GO:0072143 mesangial cell development	1	0	0	1	0	0	0	0	0	0	0	0	0	0	0	0	0	0	0	0	2
353227	Zbtb16	1	1	353227	Gene_ID	R. norvegicus	353227	R. norvegicus	Zbtb16	zinc finger and BTB domain containing 16	GO:0051138 positive regulation of NK T cell differentiation;GO:0051136 regulation of NK T cell differentiation;GO:0048133 male germ-line stem cell asymmetric division	1	0	0	0	0	0	1	0	0	0	0	0	0	0	0	0	0	0	1	0	2
25261	Id1	1	1	25261	Gene_ID	R. norvegicus	25261	R. norvegicus	Id1	inhibitor of DNA binding 1, HLH protein	GO:0036164 cell-abiotic substrate adhesion;GO:0050774 negative regulation of dendrite morphogenesis;GO:1903351 cellular response to dopamine	1	0	0	1	1	0	0	1	0	0	0	0	0	0	0	0	0	0	0	0	2
308449	Hipk4	1	1	308449	Gene_ID	R. norvegicus	308449	R. norvegicus	Hipk4	homeodomain interacting protein kinase 4	GO:0016572 histone phosphorylation;GO:0018107 peptidyl-threonine phosphorylation;GO:1901796 regulation of signal transduction by p53 class mediator	0	0	0	0	0	0	0	0	0	0	0	0	0	0	0	0	0	0	0	0	2
500686	Ccdc177	1	1	500686	Gene_ID	R. norvegicus	500686	R. norvegicus	Ccdc177	coiled-coil domain containing 177		0	0	0	0	0	0	0	0	0	0	0	0	0	0	0	0	0	0	0	0	2
291091	Serpinb1a	1	1	291091	Gene_ID	R. norvegicus	291091	R. norvegicus	Serpinb1a	serpin family B member 1A	GO:0050713 negative regulation of interleukin-1 beta secretion;GO:0050711 negative regulation of interleukin-1 secretion;GO:0050706 regulation of interleukin-1 beta secretion	1	0	0	0	0	0	0	0	0	1	0	0	0	0	0	0	0	0	0	0	2
361728	Tmem138	1	1	361728	Gene_ID	R. norvegicus	361728	R. norvegicus	Tmem138	transmembrane protein 138	GO:0060271 cilium assembly;GO:0044782 cilium organization;GO:0120031 plasma membrane bounded cell projection assembly	0	0	0	0	0	0	0	0	0	0	0	0	0	0	0	0	0	0	0	0	2
64345	Hif3a	1	1	64345	Gene_ID	R. norvegicus	64345	R. norvegicus	Hif3a	hypoxia inducible factor 3 subunit alpha	GO:0071456 cellular response to hypoxia;GO:0001525 angiogenesis;GO:0036294 cellular response to decreased oxygen levels	0	0	0	1	0	0	0	0	0	0	0	0	0	0	0	0	0	0	0	0	2
24837	Tnnt3;Tnnt2	1	1	24837	Gene_ID	R. norvegicus	24837	R. norvegicus	Tnnt2	troponin T2, cardiac type	GO:0032972 regulation of muscle filament sliding speed;GO:0032971 regulation of muscle filament sliding;GO:0055009 atrial cardiac muscle tissue morphogenesis	0	0	0	0	0	0	0	0	1	0	0	0	0	0	0	0	0	0	0	0	2
171069	Usmg5	1	1	171069	Gene_ID	R. norvegicus	171069	R. norvegicus	Atp5md	ATP synthase membrane subunit DAPIT		0	0	0	0	0	0	0	0	0	0	0	0	0	0	0	0	0	0	0	0	2
309131	Slc22a18	1	0	309131	Gene_ID	R. norvegicus	309131	R. norvegicus	Slc22a18	solute carrier family 22, member 18	GO:1990961 drug transmembrane export;GO:0046618 drug export;GO:0042908 xenobiotic transport	0	0	0	0	0	0	0	0	0	0	0	0	0	0	0	0	0	0	0	0	1
297768	Lactb2	0	1	297768	Gene_ID	R. norvegicus	297768	R. norvegicus	Lactb2	lactamase, beta 2	GO:0090502 RNA phosphodiester bond hydrolysis, endonucleolytic;GO:0090501 RNA phosphodiester bond hydrolysis;GO:0090305 nucleic acid phosphodiester bond hydrolysis	0	0	0	0	0	0	0	0	0	0	0	0	0	0	0	0	0	0	0	0	1
498028	Cep295nl	1	0	498028	Gene_ID	R. norvegicus	498028	R. norvegicus	Cep295nl	CEP295 N-terminal like	GO:0046599 regulation of centriole replication;GO:0010824 regulation of centrosome duplication;GO:0007099 centriole replication	0	0	0	0	0	0	0	0	0	0	0	0	0	0	0	0	0	0	0	0	1
60327	F13a1	0	1	60327	Gene_ID	R. norvegicus	60327	R. norvegicus	F13a1	coagulation factor XIII A1 chain	GO:0072378 blood coagulation, fibrin clot formation;GO:0018149 peptide cross-linking;GO:0007596 blood coagulation	0	0	0	0	0	0	0	0	0	0	0	0	0	0	1	0	0	0	0	0	1
317213	Brwd3	1	0	317213	Gene_ID	R. norvegicus	317213	R. norvegicus	Brwd3	bromodomain and WD repeat domain containing 3	GO:0008360 regulation of cell shape;GO:0022604 regulation of cell morphogenesis;GO:0000902 cell morphogenesis	0	0	0	0	0	0	0	0	0	0	0	0	0	0	0	0	0	0	0	0	1
289197	Mgst3	0	1	289197	Gene_ID	R. norvegicus	289197	R. norvegicus	Mgst3	microsomal glutathione S-transferase 3	GO:0019370 leukotriene biosynthetic process;GO:0006691 leukotriene metabolic process;GO:0046456 icosanoid biosynthetic process	0	1	0	0	0	0	0	0	0	0	0	0	0	0	0	0	0	0	0	0	1
292263	Fbxo5	0	1	292263	Gene_ID	R. norvegicus	292263	R. norvegicus	Fbxo5	F-box protein 5	GO:0007057 spindle assembly involved in female meiosis I;GO:0032876 negative regulation of DNA endoreduplication;GO:1905322 positive regulation of mesenchymal stem cell migration	1	0	1	0	0	0	0	0	0	0	0	0	0	0	0	0	0	0	0	0	1
170905	Lfng	0	1	170905	Gene_ID	R. norvegicus	170905	R. norvegicus	Lfng	LFNG O-fucosylpeptide 3-beta-N-acetylglucosaminyltransferase	GO:1902367 negative regulation of Notch signaling pathway involved in somitogenesis;GO:0002315 marginal zone B cell differentiation;GO:1902366 regulation of Notch signaling pathway involved in somitogenesis	0	0	1	0	0	0	1	0	0	0	0	0	0	0	0	0	0	0	0	0	1
306792	S1pr3	0	1	306792	Gene_ID	R. norvegicus	306792	R. norvegicus	S1pr3	sphingosine-1-phosphate receptor 3	GO:1903141 negative regulation of establishment of endothelial barrier;GO:1901551 negative regulation of endothelial cell development;GO:1903140 regulation of establishment of endothelial barrier	1	0	0	0	1	0	0	0	0	0	0	0	0	0	0	0	0	0	0	0	1
50551	Txnrd2	0	1	50551	Gene_ID	R. norvegicus	50551	R. norvegicus	Txnrd2	thioredoxin reductase 2	GO:0010269 response to selenium ion;GO:0055093 response to hyperoxia;GO:0000305 response to oxygen radical	0	0	0	0	0	0	0	0	0	0	0	0	0	0	0	0	0	0	0	0	1
292268	Rmnd1	1	0	292268	Gene_ID	R. norvegicus	292268	R. norvegicus	Rmnd1	required for meiotic nuclear division 1 homolog	GO:0070131 positive regulation of mitochondrial translation;GO:0070129 regulation of mitochondrial translation;GO:0045727 positive regulation of translation	0	0	0	0	0	0	0	0	0	0	0	0	0	0	0	0	0	0	0	0	1
302396	Nexmif	1	0	302396	Gene_ID	R. norvegicus	302396	R. norvegicus	Nexmif	neurite extension and migration factor	GO:2000048 negative regulation of cell-cell adhesion mediated by cadherin;GO:2001223 negative regulation of neuron migration;GO:0033629 negative regulation of cell adhesion mediated by integrin	0	0	0	0	0	0	0	0	0	0	0	0	0	0	0	0	0	0	0	0	1
368084	Bud23	1	0	368084	Gene_ID	R. norvegicus	368084	R. norvegicus	Bud23	BUD23, rRNA methyltransferase and ribosome maturation factor	GO:0070476 rRNA (guanine-N7)-methylation;GO:2000234 positive regulation of rRNA processing;GO:0070475 rRNA base methylation	0	0	0	0	0	0	0	0	0	0	0	0	0	0	0	0	0	0	0	0	1
498390	Zfp518b	0	1	498390	Gene_ID	R. norvegicus	498390	R. norvegicus	Zfp518b	zinc finger protein 518B	GO:0006355 regulation of transcription, DNA-templated;GO:1903506 regulation of nucleic acid-templated transcription;GO:0006351 transcription, DNA-templated	0	0	0	0	0	0	0	0	0	0	0	0	0	0	0	0	0	0	0	0	1
100192314	Inafm1	1	0	100192314	Gene_ID	R. norvegicus	100192314	R. norvegicus	Inafm1	InaF-motif containing 1		0	0	0	0	0	0	0	0	0	0	0	0	0	0	0	0	0	0	0	0	1
100910823	Derl2	0	1	100910823	Gene_ID	R. norvegicus	100910823	R. norvegicus	Derl2	derlin 2	GO:1904153 negative regulation of retrograde protein transport, ER to cytosol;GO:1904293 negative regulation of ERAD pathway;GO:1904152 regulation of retrograde protein transport, ER to cytosol	0	0	0	0	0	0	0	0	0	0	0	0	0	0	0	0	0	0	0	0	1
288604	Tmem270	0	1	288604	Gene_ID	R. norvegicus	288604	R. norvegicus	Tmem270	transmembrane protein 270		0	0	0	0	0	0	0	0	0	0	0	0	0	0	0	0	0	0	0	0	1
366960	Maff	0	1	366960	Gene_ID	R. norvegicus	366960	R. norvegicus	Maff	MAF bZIP transcription factor F	GO:0035914 skeletal muscle cell differentiation;GO:0045604 regulation of epidermal cell differentiation;GO:0045682 regulation of epidermis development	1	0	0	0	1	0	0	0	0	0	0	0	0	0	0	0	0	0	0	0	1
315741	Paqr5	0	1	315741	Gene_ID	R. norvegicus	315741	R. norvegicus	Paqr5	progestin and adipoQ receptor family member 5		0	0	0	0	0	0	0	0	0	0	0	0	0	0	0	0	0	0	0	0	1
25044	Sds	1	0	25044	Gene_ID	R. norvegicus	25044	R. norvegicus	Sds	serine dehydratase	GO:0006565 L-serine catabolic process;GO:0006567 threonine catabolic process;GO:0033590 response to cobalamin	0	0	0	0	0	0	0	0	0	0	0	0	0	0	0	0	0	0	0	0	1
293649	Lrp5	1	0	293649	Gene_ID	R. norvegicus	293649	R. norvegicus	Lrp5	LDL receptor related protein 5	GO:0061304 retinal blood vessel morphogenesis;GO:1904395 positive regulation of skeletal muscle acetylcholine-gated channel clustering;GO:0061299 retina vasculature morphogenesis in camera-type eye	1	0	0	1	0	1	1	0	1	1	0	0	0	0	0	0	1	0	0	0	1
296708	Olfml2a	1	0	296708	Gene_ID	R. norvegicus	296708	R. norvegicus	Olfml2a	olfactomedin-like 2A	GO:0030198 extracellular matrix organization;GO:0043062 extracellular structure organization;GO:0016043 cellular component organization	0	0	0	0	0	0	0	0	0	0	0	0	0	0	0	0	0	0	0	0	1
24410	Grin2b	1	0	24410	Gene_ID	R. norvegicus	24410	R. norvegicus	Grin2b	glutamate ionotropic receptor NMDA type subunit 2B	GO:1904644 cellular response to curcumin;GO:0010350 cellular response to magnesium starvation;GO:0071386 cellular response to corticosterone stimulus	0	0	0	0	0	1	0	0	0	0	0	0	0	1	0	1	0	0	0	0	1
100912525	Hoxa4	1	0	100912525	Gene_ID	R. norvegicus	100912525	R. norvegicus	Hoxa4	homeo box A4	GO:0048704 embryonic skeletal system morphogenesis;GO:0048706 embryonic skeletal system development;GO:0048705 skeletal system morphogenesis	0	0	0	0	0	0	1	0	0	0	0	0	0	0	0	0	0	0	0	0	1
84426	Wnt4	0	1	84426	Gene_ID	R. norvegicus	84426	R. norvegicus	Wnt4	Wnt family member 4	GO:2000066 positive regulation of cortisol biosynthetic process;GO:0072034 renal vesicle induction;GO:0032349 positive regulation of aldosterone biosynthetic process	1	1	1	1	0	0	0	1	0	1	0	0	0	0	0	0	0	0	0	1	1
679082	Arhgap19	0	1	679082	Gene_ID	R. norvegicus	679082	R. norvegicus	Arhgap19	Rho GTPase activating protein 19	GO:0043547 positive regulation of GTPase activity;GO:0051056 regulation of small GTPase mediated signal transduction;GO:0043087 regulation of GTPase activity	0	0	0	0	0	0	0	0	0	0	0	0	0	0	0	0	0	0	0	0	1
308911	Rrp8	0	1	308911	Gene_ID	R. norvegicus	308911	R. norvegicus	Rrp8	ribosomal RNA processing 8	GO:0000183 chromatin silencing at rDNA;GO:0046015 regulation of transcription by glucose;GO:0042149 cellular response to glucose starvation	0	0	0	0	0	0	0	0	0	0	0	0	0	0	0	0	0	0	0	0	1
24518	Jund	1	0	24518	Gene_ID	R. norvegicus	24518	R. norvegicus	Jund	JunD proto-oncogene, AP-1 transcription factor subunit	GO:0002076 osteoblast development;GO:0045669 positive regulation of osteoblast differentiation;GO:0071277 cellular response to calcium ion	1	0	0	0	0	1	0	0	0	0	0	0	0	0	0	0	0	0	0	0	1
311328	Rmdn3	1	0	311328	Gene_ID	R. norvegicus	311328	R. norvegicus	Rmdn3	regulator of microtubule dynamics 3	GO:0006874 cellular calcium ion homeostasis;GO:0055074 calcium ion homeostasis;GO:0072503 cellular divalent inorganic cation homeostasis	0	0	0	0	0	0	0	0	0	0	0	0	0	0	0	0	0	0	0	0	1
85241	Pola1	1	0	85241	Gene_ID	R. norvegicus	85241	R. norvegicus	Pola1	DNA polymerase alpha 1, catalytic subunit	GO:1904161 DNA synthesis involved in UV-damage excision repair;GO:1902975 mitotic DNA replication initiation;GO:1902315 nuclear cell cycle DNA replication initiation	0	0	0	0	0	1	0	0	0	0	0	0	0	0	0	0	0	0	0	0	1
302965	Tnfrsf12a	1	0	302965	Gene_ID	R. norvegicus	302965	R. norvegicus	Tnfrsf12a	TNF receptor superfamily member 12A	GO:0045773 positive regulation of axon extension;GO:0006931 substrate-dependent cell migration, cell attachment to substrate;GO:0050772 positive regulation of axonogenesis	0	0	0	1	0	0	0	0	0	0	0	0	0	0	0	0	0	0	0	0	1
678743	Tll1	1	0	678743	Gene_ID	R. norvegicus	678743	R. norvegicus	Tll1	tolloid-like 1	GO:0006508 proteolysis;GO:0019538 protein metabolic process;GO:1901564 organonitrogen compound metabolic process	0	0	0	0	0	0	0	0	0	0	0	0	0	0	0	0	0	0	0	0	1
171112	Wfdc1	1	0	171112	Gene_ID	R. norvegicus	171112	R. norvegicus	Wfdc1	WAP four-disulfide core domain 1	GO:0061045 negative regulation of wound healing;GO:1903035 negative regulation of response to wounding;GO:0010951 negative regulation of endopeptidase activity	0	0	0	0	0	0	0	0	0	0	0	0	0	0	0	0	0	0	0	0	1
63840	Per2	0	1	63840	Gene_ID	R. norvegicus	63840	R. norvegicus	Per2	period circadian regulator 2	GO:0051946 regulation of glutamate uptake involved in transmission of nerve impulse;GO:0051935 glutamate reuptake;GO:0002036 regulation of L-glutamate import across plasma membrane	0	1	0	0	0	0	0	0	1	1	0	0	0	0	0	0	0	0	0	1	1
299246	Ttc8	0	1	299246	Gene_ID	R. norvegicus	299246	R. norvegicus	Ttc8	tetratricopeptide repeat domain 8	GO:0048560 establishment of anatomical structure orientation;GO:0060219 camera-type eye photoreceptor cell differentiation;GO:0045198 establishment of epithelial cell apical/basal polarity	1	0	0	0	0	0	1	0	0	0	0	0	0	0	0	0	0	0	0	0	1
81529	Pde1a	1	0	81529	Gene_ID	R. norvegicus	81529	R. norvegicus	Pde1a	phosphodiesterase 1A	GO:0046069 cGMP catabolic process;GO:0009214 cyclic nucleotide catabolic process;GO:0009154 purine ribonucleotide catabolic process	0	0	0	0	0	0	0	0	0	0	0	1	0	0	0	0	0	0	0	0	1
171101	Grp	0	1	171101	Gene_ID	R. norvegicus	171101	R. norvegicus	Grp	gastrin releasing peptide	GO:1900738 positive regulation of phospholipase C-activating G protein-coupled receptor signaling pathway;GO:0036343 psychomotor behavior;GO:1900736 regulation of phospholipase C-activating G protein-coupled receptor signaling pathway	0	0	0	0	0	0	0	0	0	1	0	0	0	0	0	0	0	0	0	0	1
287741	FAM187A	1	0	287741	Gene_ID	R. norvegicus	287741	R. norvegicus	FAM187A	family with sequence similarity 187, member A		0	0	0	0	0	0	0	0	0	0	0	0	0	0	0	0	0	0	0	0	1
288108	Naa50	1	0	288108	Gene_ID	R. norvegicus	288108	R. norvegicus	Naa50	N(alpha)-acetyltransferase 50, NatE catalytic subunit	GO:0071962 mitotic sister chromatid cohesion, centromeric;GO:0034087 establishment of mitotic sister chromatid cohesion;GO:0070601 centromeric sister chromatid cohesion	0	0	0	0	0	0	0	0	0	0	0	0	0	0	0	0	0	0	0	0	1
304761	Zranb3	1	0	304761	Gene_ID	R. norvegicus	304761	R. norvegicus	Zranb3	zinc finger RANBP2-type containing 3	GO:0048478 replication fork protection;GO:0036292 DNA rewinding;GO:0000733 DNA strand renaturation	0	0	0	0	0	1	0	0	0	0	0	0	0	0	0	0	0	0	0	0	1
114020	Nat8f5	0	1	114020	Gene_ID	R. norvegicus	114020	R. norvegicus	Nat8f5	N-acetyltransferase 8 (GCN5-related) family member 5	GO:0001702 gastrulation with mouth forming second;GO:0007368 determination of left/right symmetry;GO:0009855 determination of bilateral symmetry	0	0	0	0	0	0	1	0	0	0	0	0	0	0	0	0	0	0	0	0	1
313582	Fhl3	1	0	313582	Gene_ID	R. norvegicus	313582	R. norvegicus	Fhl3	four and a half LIM domains 3	GO:0030036 actin cytoskeleton organization;GO:0030029 actin filament-based process;GO:0007010 cytoskeleton organization	0	0	0	0	0	0	0	0	0	0	0	0	0	0	0	0	0	0	0	0	1
362323	Sdhaf3	0	1	362323	Gene_ID	R. norvegicus	362323	R. norvegicus	Sdhaf3	succinate dehydrogenase complex assembly factor 3	GO:0034553 mitochondrial respiratory chain complex II assembly;GO:0006105 succinate metabolic process;GO:0034552 respiratory chain complex II assembly	0	0	0	0	0	0	0	0	0	0	0	0	0	0	0	0	0	0	0	0	1
362801	Garem2	1	0	362801	Gene_ID	R. norvegicus	362801	R. norvegicus	Garem2	GRB2 associated regulator of MAPK1 subtype 2		0	0	0	0	0	0	0	0	0	0	0	0	0	0	0	0	0	0	0	0	1
303056	Atp10b	1	0	303056	Gene_ID	R. norvegicus	303056	R. norvegicus	Atp10b	ATPase phospholipid transporting 10B (putative)	GO:0045332 phospholipid translocation;GO:0034204 lipid translocation;GO:0015914 phospholipid transport	0	0	0	0	0	0	0	0	0	0	0	0	0	0	0	0	0	0	0	0	1
25570	Trhr	1	0	25570	Gene_ID	R. norvegicus	25570	R. norvegicus	Trhr	thyrotropin releasing hormone receptor	GO:0007204 positive regulation of cytosolic calcium ion concentration;GO:0051480 regulation of cytosolic calcium ion concentration;GO:0006874 cellular calcium ion homeostasis	0	0	0	0	0	0	0	0	0	0	0	0	0	0	0	0	0	0	0	0	1
361300	Mocos	1	0	361300	Gene_ID	R. norvegicus	361300	R. norvegicus	Mocos	molybdenum cofactor sulfurase	GO:0006777 Mo-molybdopterin cofactor biosynthetic process;GO:0019720 Mo-molybdopterin cofactor metabolic process;GO:0043545 molybdopterin cofactor metabolic process	0	0	0	0	0	0	0	0	0	0	0	0	0	0	0	0	0	0	0	0	1
300074	Fam227a	1	0	300074	Gene_ID	R. norvegicus	300074	R. norvegicus	Fam227a	family with sequence similarity 227, member A		0	0	0	0	0	0	0	0	0	0	0	0	0	0	0	0	0	0	0	0	1
498233	Lgr6	1	0	498233	Gene_ID	R. norvegicus	498233	R. norvegicus	Lgr6	leucine-rich repeat-containing G protein-coupled receptor 6	GO:1990523 bone regeneration;GO:0007411 axon guidance;GO:0050919 negative chemotaxis	0	0	0	0	0	0	0	0	0	0	0	0	0	0	0	0	0	0	0	0	1
288691	Ksr2	1	0	288691	Gene_ID	R. norvegicus	288691	R. norvegicus	Ksr2	kinase suppressor of ras 2	GO:0120162 positive regulation of cold-induced thermogenesis;GO:0120161 regulation of cold-induced thermogenesis;GO:0106106 cold-induced thermogenesis	0	0	0	0	0	0	0	0	0	0	0	0	0	0	0	0	0	0	0	0	1
304376	Nyap1	1	0	304376	Gene_ID	R. norvegicus	304376	R. norvegicus	Nyap1	neuronal tyrosine-phosphorylated phosphoinositide-3-kinase adaptor 1	GO:0014065 phosphatidylinositol 3-kinase signaling;GO:0048015 phosphatidylinositol-mediated signaling;GO:0048812 neuron projection morphogenesis	0	0	0	0	0	0	0	0	0	0	0	0	0	0	0	0	0	0	0	0	1
81517	Mdk	1	0	81517	Gene_ID	R. norvegicus	81517	R. norvegicus	Mdk	midkine	GO:1905555 positive regulation blood vessel branching;GO:0045590 negative regulation of regulatory T cell differentiation;GO:2000391 positive regulation of neutrophil extravasation	1	0	0	1	0	0	1	0	0	1	0	0	1	0	0	1	1	1	0	0	1
287635	Mrpl27	1	0	287635	Gene_ID	R. norvegicus	287635	R. norvegicus	Mrpl27	mitochondrial ribosomal protein L27	GO:0006412 translation;GO:0043043 peptide biosynthetic process;GO:0043604 amide biosynthetic process	0	0	0	0	0	0	0	0	0	0	0	0	0	0	0	0	0	0	0	0	1
363799	Xxylt1	1	0	363799	Gene_ID	R. norvegicus	363799	R. norvegicus	Xxylt1	xyloside xylosyltransferase 1	GO:0016266 O-glycan processing;GO:0006493 protein O-linked glycosylation;GO:0006486 protein glycosylation	0	0	0	0	0	0	0	0	0	0	0	0	0	0	0	0	0	0	0	0	1
299706	Nup37	0	1	299706	Gene_ID	R. norvegicus	299706	R. norvegicus	Nup37	nucleoporin 37	GO:0055085 transmembrane transport;GO:0006810 transport;GO:0051234 establishment of localization	0	0	0	0	0	0	0	0	0	0	0	0	0	0	0	0	0	0	0	0	1
690374	Trim47	1	0	690374	Gene_ID	R. norvegicus	690374	R. norvegicus	Trim47	tripartite motif-containing 47	GO:0016567 protein ubiquitination;GO:0032446 protein modification by small protein conjugation;GO:0070647 protein modification by small protein conjugation or removal	0	0	0	0	0	0	0	0	0	0	0	0	0	0	0	0	0	0	0	0	1
313860	Pkdcc	1	0	313860	Gene_ID	R. norvegicus	313860	R. norvegicus	Pkdcc	protein kinase domain containing, cytoplasmic	GO:0042997 negative regulation of Golgi to plasma membrane protein transport;GO:0042996 regulation of Golgi to plasma membrane protein transport;GO:0032332 positive regulation of chondrocyte differentiation	1	0	0	0	0	0	1	0	0	0	0	0	0	0	0	0	0	0	0	0	1
681410	LOC681410	1	0	681410	Gene_ID	R. norvegicus	681410	R. norvegicus	LOC681410	hypothetical protein LOC681410	GO:0070935 3'-UTR-mediated mRNA stabilization;GO:0048255 mRNA stabilization;GO:1902373 negative regulation of mRNA catabolic process	0	0	0	0	0	0	0	0	0	0	0	0	0	0	0	0	0	0	0	0	1
363487	RGD1566265	1	0	363487	Gene_ID	R. norvegicus	363487	R. norvegicus	RGD1566265	similar to RIKEN cDNA 2610002M06	GO:0032509 endosome transport via multivesicular body sorting pathway;GO:0045324 late endosome to vacuole transport;GO:0071985 multivesicular body sorting pathway	0	0	0	0	0	0	0	0	0	0	0	0	0	0	0	0	0	0	0	0	1
307234	Kcng2	1	0	307234	Gene_ID	R. norvegicus	307234	R. norvegicus	Kcng2	potassium voltage-gated channel modifier subfamily G member 2	GO:0071805 potassium ion transmembrane transport;GO:0071804 cellular potassium ion transport;GO:0051260 protein homooligomerization	0	0	0	0	0	0	0	0	0	0	0	0	0	0	0	0	0	0	0	0	1
25277	Mfge8	1	0	25277	Gene_ID	R. norvegicus	25277	R. norvegicus	Mfge8	milk fat globule EGF and factor V/VIII domain containing	GO:0050766 positive regulation of phagocytosis;GO:0043277 apoptotic cell clearance;GO:0006910 phagocytosis, recognition	0	0	0	1	0	0	0	0	0	0	0	0	0	0	0	0	0	0	0	0	1
541462	Sprn	0	1	541462	Gene_ID	R. norvegicus	541462	R. norvegicus	Sprn	shadow of prion protein	GO:0006606 protein import into nucleus;GO:0051170 import into nucleus;GO:0017038 protein import	0	0	0	0	0	0	0	0	0	0	0	0	0	0	0	0	0	0	0	0	1
280670	Lzts3	0	1	280670	Gene_ID	R. norvegicus	280670	R. norvegicus	Lzts3	leucine zipper tumor suppressor family member 3	GO:0061001 regulation of dendritic spine morphogenesis;GO:0060997 dendritic spine morphogenesis;GO:0060998 regulation of dendritic spine development	0	0	0	0	0	0	0	0	0	0	0	0	0	0	0	0	0	0	0	0	1
25393	Bcan	1	0	25393	Gene_ID	R. norvegicus	25393	R. norvegicus	Bcan	brevican	GO:0048168 regulation of neuronal synaptic plasticity;GO:0021766 hippocampus development;GO:0060074 synapse maturation	0	0	0	0	0	0	1	0	0	0	0	0	0	1	0	0	0	0	0	0	1
288080	Stxbp5l	1	0	288080	Gene_ID	R. norvegicus	288080	R. norvegicus	Stxbp5l	syntaxin binding protein 5-like	GO:0046676 negative regulation of insulin secretion;GO:0090278 negative regulation of peptide hormone secretion;GO:2000300 regulation of synaptic vesicle exocytosis	0	0	0	0	0	0	0	0	0	1	0	0	0	0	0	0	0	0	0	0	1
360546	Efnb3	0	1	360546	Gene_ID	R. norvegicus	360546	R. norvegicus	Efnb3	ephrin B3	GO:0099557 trans-synaptic signaling by trans-synaptic complex, modulating synaptic transmission;GO:0016198 axon choice point recognition;GO:0099550 trans-synaptic signaling, modulating synaptic transmission	0	0	0	0	0	0	0	0	0	0	0	0	0	0	0	0	0	0	0	0	1
498831	RGD1562608	1	0	498831	Gene_ID	R. norvegicus	498831	R. norvegicus	RGD1562608	similar to KIAA1328 protein		0	0	0	0	0	0	0	0	0	0	0	0	0	0	0	0	0	0	0	0	1
291819	Car7	0	1	291819	Gene_ID	R. norvegicus	291819	R. norvegicus	Car7	carbonic anhydrase 7	GO:0032849 positive regulation of cellular pH reduction;GO:0032847 regulation of cellular pH reduction;GO:0032230 positive regulation of synaptic transmission, GABAergic	0	0	0	0	0	0	0	0	0	0	0	0	0	0	0	0	0	0	0	0	1
25641	Igfbp6	1	0	25641	Gene_ID	R. norvegicus	25641	R. norvegicus	Igfbp6	insulin-like growth factor binding protein 6	GO:0043567 regulation of insulin-like growth factor receptor signaling pathway;GO:0048009 insulin-like growth factor receptor signaling pathway;GO:0007169 transmembrane receptor protein tyrosine kinase signaling pathway	0	0	0	0	0	0	0	0	0	0	0	0	0	0	0	0	0	0	0	0	1
363259	Obsl1	0	1	363259	Gene_ID	R. norvegicus	363259	R. norvegicus	Obsl1	obscurin like cytoskeletal adaptor 1	GO:0050775 positive regulation of dendrite morphogenesis;GO:1900006 positive regulation of dendrite development;GO:0048814 regulation of dendrite morphogenesis	0	0	0	0	0	0	0	0	0	0	0	0	0	0	0	0	0	0	0	0	1
108348302	LOC108348302	1	0	108348302	Gene_ID	R. norvegicus	108348302	R. norvegicus	LOC108348302	zinc finger protein 709-like	GO:0006355 regulation of transcription, DNA-templated;GO:1903506 regulation of nucleic acid-templated transcription;GO:0006351 transcription, DNA-templated	0	0	0	0	0	0	0	0	0	0	0	0	0	0	0	0	0	0	0	0	1
315341	Hoxc5	1	0	315341	Gene_ID	R. norvegicus	315341	R. norvegicus	Hoxc5	homeo box C5	GO:0048706 embryonic skeletal system development;GO:0009952 anterior/posterior pattern specification;GO:0003002 regionalization	0	0	0	0	0	0	1	0	0	0	0	0	0	0	0	0	0	0	0	0	1
289734	Smtn	0	1	289734	Gene_ID	R. norvegicus	289734	R. norvegicus	Smtn	smoothelin	GO:0060452 positive regulation of cardiac muscle contraction;GO:0045989 positive regulation of striated muscle contraction;GO:0003085 negative regulation of systemic arterial blood pressure	0	0	0	0	0	0	0	0	1	0	0	0	0	0	0	0	0	0	0	0	1
116674	Jdp2	1	0	116674	Gene_ID	R. norvegicus	116674	R. norvegicus	Jdp2	Jun dimerization protein 2	GO:0031065 positive regulation of histone deacetylation;GO:0090312 positive regulation of protein deacetylation;GO:0031063 regulation of histone deacetylation	0	0	0	0	0	0	0	0	0	0	0	0	0	0	0	0	0	0	0	0	1
689823	Rad21l1	1	0	689823	Gene_ID	R. norvegicus	689823	R. norvegicus	Rad21l1	RAD21 cohesin complex component like 1	GO:0070197 meiotic attachment of telomere to nuclear envelope;GO:0044821 meiotic telomere tethering at nuclear periphery;GO:0045141 meiotic telomere clustering	0	0	0	0	0	0	0	0	0	0	0	0	0	0	0	0	0	0	0	0	1
305070	Tmem206	0	1	305070	Gene_ID	R. norvegicus	305070	R. norvegicus	Pacc1	proton activated chloride channel 1	GO:1902476 chloride transmembrane transport;GO:0006821 chloride transport;GO:0098661 inorganic anion transmembrane transport	0	0	0	0	0	0	0	0	0	0	0	0	0	0	0	0	0	0	0	0	1
498404	Ccdc117	1	0	498404	Gene_ID	R. norvegicus	498404	R. norvegicus	Ccdc117	coiled-coil domain containing 117		0	0	0	0	0	0	0	0	0	0	0	0	0	0	0	0	0	0	0	0	1
83577	Itgae	1	0	83577	Gene_ID	R. norvegicus	83577	R. norvegicus	Itgae	integrin subunit alpha E	GO:0007229 integrin-mediated signaling pathway;GO:0007155 cell adhesion;GO:0022610 biological adhesion	0	0	0	0	0	0	0	0	0	0	0	0	0	0	0	0	0	0	0	0	1
500563	Fam110d	1	0	500563	Gene_ID	R. norvegicus	500563	R. norvegicus	Fam110d	family with sequence similarity 110, member D		0	0	0	0	0	0	0	0	0	0	0	0	0	0	0	0	0	0	0	0	1
394266	Gjb2	1	0	394266	Gene_ID	R. norvegicus	394266	R. norvegicus	Gjb2	gap junction protein, beta 2	GO:0044752 response to human chorionic gonadotropin;GO:1905867 epididymis development;GO:0071377 cellular response to glucagon stimulus	0	0	0	0	0	0	0	0	0	0	0	0	0	0	0	1	0	0	0	0	1
170546	Ryr3	1	0	170546	Gene_ID	R. norvegicus	170546	R. norvegicus	Ryr3	ryanodine receptor 3	GO:0051209 release of sequestered calcium ion into cytosol;GO:0051481 negative regulation of cytosolic calcium ion concentration;GO:0097553 calcium ion transmembrane import into cytosol	0	0	0	0	0	0	0	0	0	0	0	0	0	0	0	0	0	0	0	0	1
362427	Mical3	1	0	362427	Gene_ID	R. norvegicus	362427	R. norvegicus	Mical3	microtubule associated monooxygenase, calponin and LIM domain containing 3	GO:0030042 actin filament depolymerization;GO:0051261 protein depolymerization;GO:0008154 actin polymerization or depolymerization	0	0	0	0	0	0	0	0	0	0	0	0	0	0	0	0	0	0	0	0	1
367782	Tceanc	0	1	367782	Gene_ID	R. norvegicus	367782	R. norvegicus	Tceanc	transcription elongation factor A N-terminal and central domain containing	GO:0006351 transcription, DNA-templated;GO:0097659 nucleic acid-templated transcription;GO:0032774 RNA biosynthetic process	0	0	0	0	0	0	0	0	0	0	0	0	0	0	0	0	0	0	0	0	1
501036	Plscr5	1	0	501036	Gene_ID	R. norvegicus	501036	R. norvegicus	Plscr5	phospholipid scramblase family, member 5	GO:0017121 phospholipid scrambling;GO:0097035 regulation of membrane lipid distribution;GO:0007009 plasma membrane organization	0	0	0	0	0	0	0	0	0	0	0	0	0	0	0	0	0	0	0	0	1
54259	Inpp5d	0	1	54259	Gene_ID	R. norvegicus	54259	R. norvegicus	Inpp5d	inositol polyphosphate-5-phosphatase D	GO:0045659 negative regulation of neutrophil differentiation;GO:0045658 regulation of neutrophil differentiation;GO:0045656 negative regulation of monocyte differentiation	0	0	0	0	0	0	0	0	0	0	0	0	0	0	0	0	1	0	0	0	1
338457	Tlr9	1	0	338457	Gene_ID	R. norvegicus	338457	R. norvegicus	Tlr9	toll-like receptor 9	GO:0034165 positive regulation of toll-like receptor 9 signaling pathway;GO:1901895 negative regulation of calcium-transporting ATPase activity;GO:0034163 regulation of toll-like receptor 9 signaling pathway	0	0	0	0	0	0	0	0	0	1	0	0	0	0	0	0	0	0	0	0	1
246245	Fmo2	0	1	246245	Gene_ID	R. norvegicus	246245	R. norvegicus	Fmo2	flavin containing dimethylaniline monoxygenase 2	GO:0070995 NADPH oxidation;GO:0072592 oxygen metabolic process;GO:0006739 NADP metabolic process	0	0	0	0	0	0	0	0	0	0	0	0	0	0	0	0	0	0	0	0	1
246149	Gbx1	1	0	246149	Gene_ID	R. norvegicus	246149	R. norvegicus	Gbx1	gastrulation brain homeobox 1	GO:0097374 sensory neuron axon guidance;GO:0019230 proprioception;GO:0021522 spinal cord motor neuron differentiation	0	0	0	0	0	0	0	0	0	0	0	0	1	0	0	0	0	0	0	0	1
287423	Hes7	0	1	287423	Gene_ID	R. norvegicus	287423	R. norvegicus	Hes7	hes family bHLH transcription factor 7	GO:0036342 post-anal tail morphogenesis;GO:0001756 somitogenesis;GO:0061053 somite development	0	0	0	0	0	0	1	0	0	0	0	0	0	0	0	0	0	0	0	0	1
310775	Lrif1	1	0	310775	Gene_ID	R. norvegicus	310775	R. norvegicus	Lrif1	ligand dependent nuclear receptor interacting factor 1	GO:0009048 dosage compensation by inactivation of X chromosome;GO:0007549 dosage compensation;GO:0040029 regulation of gene expression, epigenetic	0	0	0	0	0	0	0	0	0	0	0	0	0	0	0	0	0	0	0	0	1
304479	Mlxip	1	0	304479	Gene_ID	R. norvegicus	304479	R. norvegicus	Mlxip	MLX interacting protein	GO:0006913 nucleocytoplasmic transport;GO:0051169 nuclear transport;GO:0045944 positive regulation of transcription by RNA polymerase II	0	0	0	0	0	0	0	0	0	0	0	0	0	0	0	0	0	0	0	0	1
83588	Kcns3	0	1	83588	Gene_ID	R. norvegicus	83588	R. norvegicus	Kcns3	potassium voltage-gated channel, modifier subfamily S, member 3	GO:0071805 potassium ion transmembrane transport;GO:0071804 cellular potassium ion transport;GO:0051260 protein homooligomerization	0	0	0	0	0	0	0	0	0	0	0	0	0	0	0	0	0	0	0	0	1
292793	Sbsn	1	0	292793	Gene_ID	R. norvegicus	292793	R. norvegicus	Sbsn	suprabasin		0	0	0	0	0	0	0	0	0	0	0	0	0	0	0	0	0	0	0	0	1
292759	Sars2	1	0	292759	Gene_ID	R. norvegicus	292759	R. norvegicus	Sars2	seryl-tRNA synthetase 2, mitochondrial	GO:0070158 mitochondrial seryl-tRNA aminoacylation;GO:0006434 seryl-tRNA aminoacylation;GO:0070127 tRNA aminoacylation for mitochondrial protein translation	0	0	0	0	0	0	0	0	0	0	0	0	0	0	0	0	0	0	0	0	1
117278	Ebp	0	1	117278	Gene_ID	R. norvegicus	117278	R. norvegicus	Ebp	EBP, cholestenol delta-isomerase	GO:0006695 cholesterol biosynthetic process;GO:1902653 secondary alcohol biosynthetic process;GO:0016126 sterol biosynthetic process	0	1	0	0	0	0	0	0	0	0	0	0	0	0	0	0	0	0	0	1	1
308404	Irf2bp1	1	0	308404	Gene_ID	R. norvegicus	308404	R. norvegicus	Irf2bp1	interferon regulatory factor 2 binding protein 1	GO:0000209 protein polyubiquitination;GO:0000122 negative regulation of transcription by RNA polymerase II;GO:0045892 negative regulation of transcription, DNA-templated	0	0	0	0	0	0	0	0	0	0	0	0	0	0	0	0	0	0	0	0	1
50719	Slc7a5	1	0	50719	Gene_ID	R. norvegicus	50719	R. norvegicus	Slc7a5	solute carrier family 7 member 5	GO:1904556 L-tryptophan transmembrane transport;GO:0015827 tryptophan transport;GO:0015803 branched-chain amino acid transport	0	0	0	0	0	0	0	0	0	0	0	0	0	0	0	0	0	0	0	0	1
297784	Rrs1	1	0	297784	Gene_ID	R. norvegicus	297784	R. norvegicus	Rrs1	ribosome biogenesis regulator 1 homolog	GO:0000055 ribosomal large subunit export from nucleus;GO:0000447 endonucleolytic cleavage in ITS1 to separate SSU-rRNA from 5.8S rRNA and LSU-rRNA from tricistronic rRNA transcript (SSU-rRNA, 5.8S rRNA, LSU-rRNA);GO:0000054 ribosomal subunit export from nucleus	0	0	0	0	0	0	0	0	0	0	0	0	0	0	0	0	0	0	0	0	1
307091	Akr1e2	1	0	307091	Gene_ID	R. norvegicus	307091	R. norvegicus	Akr1e2	aldo-keto reductase family 1, member E2	GO:0055114 oxidation-reduction process;GO:0008152 metabolic process;GO:0008150 biological_process	0	0	0	0	0	0	0	0	0	0	0	0	0	0	0	0	0	0	0	0	1
117582	Tmem158	1	0	117582	Gene_ID	R. norvegicus	117582	R. norvegicus	Tmem158	transmembrane protein 158		0	0	0	0	0	0	0	0	0	0	0	0	0	0	0	0	0	0	0	0	1
24915	Pdlim4	1	0	24915	Gene_ID	R. norvegicus	24915	R. norvegicus	Pdlim4	PDZ and LIM domain 4	GO:0051496 positive regulation of stress fiber assembly;GO:0098976 excitatory chemical synaptic transmission;GO:0051492 regulation of stress fiber assembly	0	0	0	0	0	0	0	0	0	0	0	0	0	0	0	0	0	0	0	0	1
501015	C2cd4b	1	0	501015	Gene_ID	R. norvegicus	501015	R. norvegicus	C2cd4b	C2 calcium-dependent domain containing 4B	GO:0002528 regulation of vascular permeability involved in acute inflammatory response;GO:0002675 positive regulation of acute inflammatory response;GO:0043114 regulation of vascular permeability	0	0	0	0	0	0	0	0	1	0	0	0	0	0	0	0	0	0	0	0	1
292681	Nova2	1	0	292681	Gene_ID	R. norvegicus	292681	R. norvegicus	Nova2	NOVA alternative splicing regulator 2	GO:0120163 negative regulation of cold-induced thermogenesis;GO:0120161 regulation of cold-induced thermogenesis;GO:0106106 cold-induced thermogenesis	0	0	0	0	0	0	0	0	0	0	0	0	0	0	0	0	0	0	0	0	1
691920	Stard9	1	0	691920	Gene_ID	R. norvegicus	691920	R. norvegicus	Stard9	StAR-related lipid transfer domain containing 9	GO:0051225 spindle assembly;GO:0007051 spindle organization;GO:0007018 microtubule-based movement	0	0	0	0	0	0	0	0	0	0	0	0	0	0	0	0	0	0	0	0	1
117548	Kif1b	1	0	117548	Gene_ID	R. norvegicus	117548	R. norvegicus	Kif1b	kinesin family member 1B	GO:1990049 retrograde neuronal dense core vesicle transport;GO:1990048 anterograde neuronal dense core vesicle transport;GO:0099519 dense core granule cytoskeletal transport	0	0	0	0	0	0	0	0	0	0	0	0	0	0	0	0	0	0	0	0	1
310880	Zgrf1	0	1	310880	Gene_ID	R. norvegicus	310880	R. norvegicus	Zgrf1	zinc finger, GRF-type containing 1		0	0	0	0	0	0	0	0	0	0	0	0	0	0	0	0	0	0	0	0	1
311387	Slc24a5	1	0	311387	Gene_ID	R. norvegicus	311387	R. norvegicus	Slc24a5	solute carrier family 24 member 5	GO:0048022 negative regulation of melanin biosynthetic process;GO:1900377 negative regulation of secondary metabolite biosynthetic process;GO:0048021 regulation of melanin biosynthetic process	0	0	0	0	0	0	0	0	0	0	0	0	0	0	0	0	0	0	0	0	1
497010	Eng	1	0	497010	Gene_ID	R. norvegicus	497010	R. norvegicus	Eng	endoglin	GO:1905310 regulation of cardiac neural crest cell migration involved in outflow tract morphogenesis;GO:1905007 positive regulation of epithelial to mesenchymal transition involved in endocardial cushion formation;GO:0003253 cardiac neural crest cell migration involved in outflow tract morphogenesis	0	0	0	1	1	0	1	1	1	0	0	0	0	0	0	1	0	1	0	0	1
304918	Zbtb37	1	0	304918	Gene_ID	R. norvegicus	304918	R. norvegicus	Zbtb37	zinc finger and BTB domain containing 37	GO:0000122 negative regulation of transcription by RNA polymerase II;GO:0045892 negative regulation of transcription, DNA-templated;GO:1903507 negative regulation of nucleic acid-templated transcription	0	0	0	0	0	0	0	0	0	0	0	0	0	0	0	0	0	0	0	0	1
103690130	Hoxa3	0	1	103690130	Gene_ID	R. norvegicus	103690130	R. norvegicus	Hoxa3	homeobox A3	GO:0021615 glossopharyngeal nerve morphogenesis;GO:0021563 glossopharyngeal nerve development;GO:1900122 positive regulation of receptor binding	1	0	0	1	0	0	1	0	0	0	0	0	0	0	0	0	1	0	0	0	1
252961	Tank	0	1	252961	Gene_ID	R. norvegicus	252961	R. norvegicus	Tank	TRAF family member-associated NFKB activator	GO:2000158 positive regulation of ubiquitin-specific protease activity;GO:1903003 positive regulation of protein deubiquitination;GO:2000152 regulation of ubiquitin-specific protease activity	0	0	0	0	0	0	0	0	0	0	0	0	0	0	0	0	0	0	0	0	1
292912	Rasip1	1	0	292912	Gene_ID	R. norvegicus	292912	R. norvegicus	Rasip1	Ras interacting protein 1	GO:2000299 negative regulation of Rho-dependent protein serine/threonine kinase activity;GO:2000298 regulation of Rho-dependent protein serine/threonine kinase activity;GO:0033625 positive regulation of integrin activation	0	0	0	1	0	0	0	0	0	0	0	0	0	0	0	0	0	0	0	0	1
305461	Fam53a	0	1	305461	Gene_ID	R. norvegicus	305461	R. norvegicus	Fam53a	family with sequence similarity 53, member A	GO:0006606 protein import into nucleus;GO:0051170 import into nucleus;GO:0017038 protein import	0	0	0	0	0	0	0	0	0	0	0	0	0	0	0	0	0	0	0	0	1
58813	Nt5e	1	0	58813	Gene_ID	R. norvegicus	58813	R. norvegicus	Nt5e	5' nucleotidase, ecto	GO:0006196 AMP catabolic process;GO:0046086 adenosine biosynthetic process;GO:0009169 purine ribonucleoside monophosphate catabolic process	0	0	0	0	0	0	0	0	0	0	0	0	0	0	0	0	0	0	0	0	1
316482	Crispld1	1	0	316482	Gene_ID	R. norvegicus	316482	R. norvegicus	Crispld1	cysteine-rich secretory protein LCCL domain containing 1	GO:0060325 face morphogenesis;GO:0060323 head morphogenesis;GO:0060324 face development	0	0	0	0	0	0	0	0	0	0	0	0	0	0	0	0	0	0	0	0	1
361314	Arap3	1	0	361314	Gene_ID	R. norvegicus	361314	R. norvegicus	Arap3	ArfGAP with RhoGAP domain, ankyrin repeat and PH domain 3	GO:0035021 negative regulation of Rac protein signal transduction;GO:0035024 negative regulation of Rho protein signal transduction;GO:0035020 regulation of Rac protein signal transduction	0	0	0	0	0	0	0	0	0	0	0	0	0	0	0	0	0	0	0	0	1
83462	Dynlt1	0	1	83462	Gene_ID	R. norvegicus	83462	R. norvegicus	Dynlt1	dynein light chain Tctex-type 1	GO:0019060 intracellular transport of viral protein in host cell;GO:0030581 symbiont intracellular protein transport in host;GO:0051708 intracellular protein transport in other organism involved in symbiotic interaction	0	0	0	0	0	0	0	0	0	0	0	0	0	0	0	0	0	0	0	0	1
295293	Pear1	1	0	295293	Gene_ID	R. norvegicus	295293	R. norvegicus	Pear1	platelet endothelial aggregation receptor 1	GO:0043654 recognition of apoptotic cell;GO:0070527 platelet aggregation;GO:0045746 negative regulation of Notch signaling pathway	0	0	0	0	0	0	0	0	0	0	0	0	0	0	0	0	0	0	0	0	1
683470	Gas1	1	0	683470	Gene_ID	R. norvegicus	683470	R. norvegicus	Gas1	growth arrest-specific 1	GO:0042473 outer ear morphogenesis;GO:2001240 negative regulation of extrinsic apoptotic signaling pathway in absence of ligand;GO:0021904 dorsal/ventral neural tube patterning	0	0	0	0	0	0	1	0	0	0	0	0	1	0	0	0	0	0	0	0	1
287710	Cavin1	1	0	287710	Gene_ID	R. norvegicus	287710	R. norvegicus	Cavin1	caveolae associated protein 1	GO:0006363 termination of RNA polymerase I transcription;GO:0006361 transcription initiation from RNA polymerase I promoter;GO:0009303 rRNA transcription	0	0	0	0	0	0	0	0	0	1	0	0	0	0	0	0	0	0	0	0	1
64001	Cyb5a	0	1	64001	Gene_ID	R. norvegicus	64001	R. norvegicus	Cyb5a	cytochrome b5 type A	GO:0046686 response to cadmium ion;GO:0022900 electron transport chain;GO:0010038 response to metal ion	0	0	0	0	0	0	0	0	0	0	0	0	0	0	0	0	0	0	0	0	1
311723	Sox18	1	0	311723	Gene_ID	R. norvegicus	311723	R. norvegicus	Sox18	SRY-box transcription factor 18	GO:0060214 endocardium formation;GO:0060956 endocardial cell differentiation;GO:0060836 lymphatic endothelial cell differentiation	0	0	0	1	1	0	0	0	0	0	0	0	0	0	0	0	0	0	0	0	1
499772	Ier5l	1	0	499772	Gene_ID	R. norvegicus	499772	R. norvegicus	Ier5l	immediate early response 5-like		0	0	0	0	0	0	0	0	0	0	0	0	0	0	0	0	0	0	0	0	1
296200	Mgme1	0	1	296200	Gene_ID	R. norvegicus	296200	R. norvegicus	Mgme1	mitochondrial genome maintenance exonuclease 1	GO:0043504 mitochondrial DNA repair;GO:0006264 mitochondrial DNA replication;GO:0032042 mitochondrial DNA metabolic process	0	0	0	0	0	0	0	0	0	0	0	0	0	0	0	0	0	0	0	0	1
289211	Fcgr2b	1	0	289211	Gene_ID	R. norvegicus	289211	R. norvegicus	Fcgr2b	Fc fragment of IgG receptor IIb	GO:0001811 negative regulation of type I hypersensitivity;GO:0002924 negative regulation of humoral immune response mediated by circulating immunoglobulin;GO:0050859 negative regulation of B cell receptor signaling pathway	0	0	0	0	0	0	0	0	0	0	0	0	1	1	0	0	0	0	0	0	1
25083	Adra2a	1	0	25083	Gene_ID	R. norvegicus	25083	R. norvegicus	Adra2a	adrenoceptor alpha 2A	GO:0070473 negative regulation of uterine smooth muscle contraction;GO:0061179 negative regulation of insulin secretion involved in cellular response to glucose stimulus;GO:0045741 positive regulation of epidermal growth factor-activated receptor activity	0	0	0	0	0	0	0	0	1	1	0	0	0	0	0	0	0	0	0	0	1
366431	Tceanc2	0	1	366431	Gene_ID	R. norvegicus	366431	R. norvegicus	Tceanc2	transcription elongation factor A N-terminal and central domain containing 2	GO:0006351 transcription, DNA-templated;GO:0097659 nucleic acid-templated transcription;GO:0032774 RNA biosynthetic process	0	0	0	0	0	0	0	0	0	0	0	0	0	0	0	0	0	0	0	0	1
362886	Rassf3	0	1	362886	Gene_ID	R. norvegicus	362886	R. norvegicus	Rassf3	Ras association domain family member 3	GO:0042981 regulation of apoptotic process;GO:0043067 regulation of programmed cell death;GO:0006915 apoptotic process	0	0	0	0	0	0	0	0	0	0	0	0	0	0	0	0	0	0	0	0	1
305888	Zfhx2	1	0	305888	Gene_ID	R. norvegicus	305888	R. norvegicus	Zfhx2	zinc finger homeobox 2	GO:0051930 regulation of sensory perception of pain;GO:0051931 regulation of sensory perception;GO:0019233 sensory perception of pain	0	0	0	0	0	0	0	0	0	0	0	0	0	0	0	0	0	0	0	0	1
312670	Adipor2	0	1	312670	Gene_ID	R. norvegicus	312670	R. norvegicus	Adipor2	adiponectin receptor 2	GO:0046326 positive regulation of glucose import;GO:0061042 vascular wound healing;GO:0010828 positive regulation of glucose transmembrane transport	0	0	0	1	0	0	0	0	0	0	0	0	0	0	0	1	0	0	0	0	1
24571	Muc1	0	1	24571	Gene_ID	R. norvegicus	24571	R. norvegicus	Muc1	mucin 1, cell surface associated	GO:0006977 DNA damage response, signal transduction by p53 class mediator resulting in cell cycle arrest;GO:0090240 positive regulation of histone H4 acetylation;GO:0072431 signal transduction involved in mitotic G1 DNA damage checkpoint	1	0	0	0	0	0	0	0	0	0	0	0	0	0	0	0	0	0	0	0	1
309177	Znhit2	1	0	309177	Gene_ID	R. norvegicus	309177	R. norvegicus	Znhit2	zinc finger, HIT-type containing 2		0	0	0	0	0	0	0	0	0	0	0	0	0	0	0	0	0	0	0	0	1
54250	Fgf2	0	1	54250	Gene_ID	R. norvegicus	54250	R. norvegicus	Fgf2	fibroblast growth factor 2	GO:0014843 growth factor dependent regulation of skeletal muscle satellite cell proliferation;GO:2000546 positive regulation of endothelial cell chemotaxis to fibroblast growth factor;GO:0021940 positive regulation of cerebellar granule cell precursor proliferation	1	1	0	1	0	0	1	0	0	0	1	0	0	0	0	0	0	0	0	1	1
691447	Ppp1r3e	1	0	691447	Gene_ID	R. norvegicus	691447	R. norvegicus	Ppp1r3e	protein phosphatase 1, regulatory subunit 3E	GO:0045725 positive regulation of glycogen biosynthetic process;GO:0005981 regulation of glycogen catabolic process;GO:0070875 positive regulation of glycogen metabolic process	0	0	0	0	0	0	0	0	0	0	0	0	0	0	0	0	0	0	0	0	1
414792	RT1-CE10	1	0	414792	Gene_ID	R. norvegicus	414792	R. norvegicus	RT1-CE10	RT1 class I, locus CE10	GO:0002486 antigen processing and presentation of endogenous peptide antigen via MHC class I via ER pathway, TAP-independent;GO:0001916 positive regulation of T cell mediated cytotoxicity;GO:0002484 antigen processing and presentation of endogenous peptide antigen via MHC class I via ER pathway	0	0	0	0	0	0	0	0	0	0	0	0	0	0	0	0	0	0	0	0	1
362930	Ptp4a3	0	1	362930	Gene_ID	R. norvegicus	362930	R. norvegicus	Ptp4a3	protein tyrosine phosphatase 4A3	GO:1900746 regulation of vascular endothelial growth factor signaling pathway;GO:0043117 positive regulation of vascular permeability;GO:1902547 regulation of cellular response to vascular endothelial growth factor stimulus	0	0	0	0	0	0	0	0	1	0	0	0	0	0	1	0	0	0	0	0	1
298575	Pink1	1	0	298575	Gene_ID	R. norvegicus	298575	R. norvegicus	Pink1	PTEN induced kinase 1	GO:1903384 negative regulation of hydrogen peroxide-induced neuron intrinsic apoptotic signaling pathway;GO:1902958 positive regulation of mitochondrial electron transport, NADH to ubiquinone;GO:1903383 regulation of hydrogen peroxide-induced neuron intrinsic apoptotic signaling pathway	0	0	0	0	0	0	0	0	0	0	0	0	0	0	0	0	0	0	0	0	1
360616	Ppp1r1b	1	0	360616	Gene_ID	R. norvegicus	360616	R. norvegicus	Ppp1r1b	protein phosphatase 1, regulatory (inhibitor) subunit 1B	GO:0007621 negative regulation of female receptivity;GO:0043987 histone H3-S10 phosphorylation;GO:0045924 regulation of female receptivity	0	0	0	0	0	1	0	0	0	0	0	0	0	0	0	0	0	0	0	0	1
364706	Foxc1	1	0	364706	Gene_ID	R. norvegicus	364706	R. norvegicus	Foxc1	forkhead box C1	GO:1902257 negative regulation of apoptotic process involved in outflow tract morphogenesis;GO:1901491 negative regulation of lymphangiogenesis;GO:1902256 regulation of apoptotic process involved in outflow tract morphogenesis	0	0	0	1	0	0	1	0	1	0	0	0	1	0	0	0	1	0	0	0	1
363268	Fbxo36	0	1	363268	Gene_ID	R. norvegicus	363268	R. norvegicus	Fbxo36	F-box protein 36		0	0	0	0	0	0	0	0	0	0	0	0	0	0	0	0	0	0	0	0	1
65218	Agap2	0	1	65218	Gene_ID	R. norvegicus	65218	R. norvegicus	Agap2	ArfGAP with GTPase domain, ankyrin repeat and PH domain 2	GO:0033601 positive regulation of mammary gland epithelial cell proliferation;GO:0033599 regulation of mammary gland epithelial cell proliferation;GO:2001240 negative regulation of extrinsic apoptotic signaling pathway in absence of ligand	1	0	0	0	0	0	0	0	0	0	0	0	0	0	0	0	0	0	0	0	1
100362572	Mpv17l	1	0	100362572	Gene_ID	R. norvegicus	100362572	R. norvegicus	Mpv17l	MPV17 mitochondrial inner membrane protein like	GO:1901029 negative regulation of mitochondrial outer membrane permeabilization involved in apoptotic signaling pathway;GO:1901028 regulation of mitochondrial outer membrane permeabilization involved in apoptotic signaling pathway;GO:0010730 negative regulation of hydrogen peroxide biosynthetic process	0	0	0	0	0	0	0	0	0	0	0	0	0	0	0	0	0	0	0	0	1
315263	Adamts20	1	0	315263	Gene_ID	R. norvegicus	315263	R. norvegicus	Adamts20	ADAM metallopeptidase with thrombospondin type 1 motif, 20	GO:0045636 positive regulation of melanocyte differentiation;GO:0050942 positive regulation of pigment cell differentiation;GO:0045634 regulation of melanocyte differentiation	0	0	0	0	0	0	0	0	0	0	0	0	0	0	0	0	0	0	0	0	1
679921	Vasn	0	1	679921	Gene_ID	R. norvegicus	679921	R. norvegicus	Vasn	vasorin	GO:0071461 cellular response to redox state;GO:0010719 negative regulation of epithelial to mesenchymal transition;GO:0030512 negative regulation of transforming growth factor beta receptor signaling pathway	0	0	0	0	0	0	0	0	0	0	0	0	0	0	0	0	0	0	0	0	1
78976	Kiss1r	1	0	78976	Gene_ID	R. norvegicus	78976	R. norvegicus	Kiss1r	KISS1 receptor	GO:0050482 arachidonic acid secretion;GO:0051496 positive regulation of stress fiber assembly;GO:1903963 arachidonate transport	0	0	0	0	0	0	0	0	0	1	0	0	0	0	0	0	0	0	0	0	1
500287	Srgap3	1	0	500287	Gene_ID	R. norvegicus	500287	R. norvegicus	Srgap3	SLIT-ROBO Rho GTPase activating protein 3	GO:0030336 negative regulation of cell migration;GO:2000146 negative regulation of cell motility;GO:0043547 positive regulation of GTPase activity	0	0	0	0	0	0	0	0	0	0	0	0	0	0	0	0	0	0	0	0	1
117251	Dnah9	1	0	117251	Gene_ID	R. norvegicus	117251	R. norvegicus	Dnah9	dynein, axonemal, heavy chain 9	GO:0003341 cilium movement;GO:0007018 microtubule-based movement;GO:0007017 microtubule-based process	0	0	0	0	0	0	0	0	0	0	0	0	0	0	0	0	0	0	0	0	1
24252	Cebpa	1	0	24252	Gene_ID	R. norvegicus	24252	R. norvegicus	Cebpa	CCAAT/enhancer binding protein alpha	GO:0033274 response to vitamin B2;GO:0045945 positive regulation of transcription by RNA polymerase III;GO:0043032 positive regulation of macrophage activation	1	0	0	0	0	0	0	0	0	0	0	0	0	0	0	1	0	0	0	0	1
501194	Ppip5k2	0	1	501194	Gene_ID	R. norvegicus	501194	R. norvegicus	Ppip5k2	diphosphoinositol pentakisphosphate kinase 2	GO:0006020 inositol metabolic process;GO:0032958 inositol phosphate biosynthetic process;GO:0043647 inositol phosphate metabolic process	0	1	0	0	0	0	0	0	0	0	0	0	0	0	0	0	0	0	0	1	1
171138	Kcne2	0	1	171138	Gene_ID	R. norvegicus	171138	R. norvegicus	Kcne2	potassium voltage-gated channel subfamily E regulatory subunit 2	GO:1902260 negative regulation of delayed rectifier potassium channel activity;GO:1903817 negative regulation of voltage-gated potassium channel activity;GO:1901979 regulation of inward rectifier potassium channel activity	0	0	0	0	0	0	0	0	1	0	0	0	0	0	0	0	0	0	0	0	1
29517	Sgk1	1	0	29517	Gene_ID	R. norvegicus	29517	R. norvegicus	Sgk1	serum/glucocorticoid regulated kinase 1	GO:0043402 glucocorticoid mediated signaling pathway;GO:0050775 positive regulation of dendrite morphogenesis;GO:0031115 negative regulation of microtubule polymerization	0	0	0	0	0	1	0	0	0	0	0	0	0	0	0	1	0	0	0	0	1
305142	Abcg3l3	1	0	305142	Gene_ID	R. norvegicus	305142	R. norvegicus	Abcg3l3	ATP-binding cassette, subfamily G (WHITE), member 3-like 3	GO:0055085 transmembrane transport;GO:0006810 transport;GO:0051234 establishment of localization	0	0	0	0	0	0	0	0	0	0	0	0	0	0	0	0	0	0	0	0	1
100360867	Ypel1	0	1	100360867	Gene_ID	R. norvegicus	100360867	R. norvegicus	Ypel1	yippee-like 1		0	0	0	0	0	0	0	0	0	0	0	0	0	0	0	0	0	0	0	0	1
499362	Lbx1	1	0	499362	Gene_ID	R. norvegicus	499362	R. norvegicus	Lbx1	ladybird homeobox 1	GO:0021920 regulation of transcription from RNA polymerase II promoter involved in spinal cord association neuron specification;GO:0021519 spinal cord association neuron specification;GO:0021527 spinal cord association neuron differentiation	0	0	0	0	0	0	1	0	0	0	0	0	0	0	0	0	0	0	0	0	1
497986	Hoxb6	1	0	497986	Gene_ID	R. norvegicus	497986	R. norvegicus	Hoxb6	homeo box B6	GO:0048704 embryonic skeletal system morphogenesis;GO:0034101 erythrocyte homeostasis;GO:0048706 embryonic skeletal system development	0	0	0	0	0	0	1	0	0	0	0	0	0	0	0	0	0	0	0	0	1
360519	Rasgef1c	1	0	360519	Gene_ID	R. norvegicus	360519	R. norvegicus	Rasgef1c	RasGEF domain family, member 1C	GO:0007264 small GTPase mediated signal transduction;GO:0035556 intracellular signal transduction;GO:0007165 signal transduction	0	0	0	0	0	0	0	0	0	0	0	0	0	0	0	0	0	0	0	0	1
79240	Nr4a1	0	1	79240	Gene_ID	R. norvegicus	79240	R. norvegicus	Nr4a1	nuclear receptor subfamily 4, group A, member 1	GO:0071376 cellular response to corticotropin-releasing hormone stimulus;GO:0043435 response to corticotropin-releasing hormone;GO:0002042 cell migration involved in sprouting angiogenesis	1	0	0	1	0	0	0	0	0	0	0	0	0	0	1	1	0	0	0	0	1
685072	Rarg	0	1	685072	Gene_ID	R. norvegicus	685072	R. norvegicus	Rarg	retinoic acid receptor, gamma	GO:0003430 growth plate cartilage chondrocyte growth;GO:0003431 growth plate cartilage chondrocyte development;GO:0003415 chondrocyte hypertrophy	1	0	0	0	0	0	1	0	0	0	1	0	0	0	0	1	0	0	1	0	1
303382	Rasl10b	1	0	303382	Gene_ID	R. norvegicus	303382	R. norvegicus	Rasl10b	RAS-like, family 10, member B	GO:0003050 regulation of systemic arterial blood pressure by atrial natriuretic peptide;GO:0001990 regulation of systemic arterial blood pressure by hormone;GO:0003044 regulation of systemic arterial blood pressure mediated by a chemical signal	0	0	0	0	0	0	0	0	1	1	0	0	0	0	0	0	0	0	0	0	1
302946	Glis2	0	1	302946	Gene_ID	R. norvegicus	302946	R. norvegicus	Glis2	GLIS family zinc finger 2	GO:0060994 regulation of transcription from RNA polymerase II promoter involved in kidney development;GO:0061005 cell differentiation involved in kidney development;GO:0045879 negative regulation of smoothened signaling pathway	1	0	0	0	0	0	0	0	0	0	0	0	0	0	0	0	0	0	0	0	1
65026	Rwdd3	1	0	65026	Gene_ID	R. norvegicus	65026	R. norvegicus	Rwdd3	RWD domain containing 3	GO:1902073 positive regulation of hypoxia-inducible factor-1alpha signaling pathway;GO:1902071 regulation of hypoxia-inducible factor-1alpha signaling pathway;GO:1900039 positive regulation of cellular response to hypoxia	0	0	0	0	0	0	0	0	0	0	0	0	0	0	0	0	0	0	0	0	1
114203	Sh2b2	1	0	114203	Gene_ID	R. norvegicus	114203	R. norvegicus	Sh2b2	SH2B adaptor protein 2	GO:0001922 B-1 B cell homeostasis;GO:0001782 B cell homeostasis;GO:0008286 insulin receptor signaling pathway	0	0	0	0	0	0	0	0	0	0	0	0	0	0	0	0	0	0	0	0	1
171522	Cyp2d4	1	0	171522	Gene_ID	R. norvegicus	171522	R. norvegicus	Cyp2d4	cytochrome P450, family 2, subfamily d, polypeptide 4	GO:0090350 negative regulation of cellular organofluorine metabolic process;GO:0090348 regulation of cellular organofluorine metabolic process;GO:0090349 negative regulation of cellular organohalogen metabolic process	1	0	0	0	0	0	0	0	0	1	0	0	0	0	0	0	0	0	0	0	1
24613	Oprd1	1	0	24613	Gene_ID	R. norvegicus	24613	R. norvegicus	Oprd1	opioid receptor, delta 1	GO:0007191 adenylate cyclase-activating dopamine receptor signaling pathway;GO:0038003 opioid receptor signaling pathway;GO:0051930 regulation of sensory perception of pain	0	0	0	0	0	0	0	0	0	0	0	0	0	0	0	0	0	0	0	0	1
311549	Xkr7	0	1	311549	Gene_ID	R. norvegicus	311549	R. norvegicus	Xkr7	XK related 7	GO:0070782 phosphatidylserine exposure on apoptotic cell surface;GO:0043652 engulfment of apoptotic cell;GO:0017121 phospholipid scrambling	0	0	0	0	0	0	0	0	0	0	0	0	0	0	0	0	0	0	0	0	1
308339	Zfp579	1	0	308339	Gene_ID	R. norvegicus	308339	R. norvegicus	Zfp579	zinc finger protein 579		0	0	0	0	0	0	0	0	0	0	0	0	0	0	0	0	0	0	0	0	1
100362205	Fndc9	1	0	100362205	Gene_ID	R. norvegicus	100362205	R. norvegicus	Fndc9	fibronectin type III domain containing 9		0	0	0	0	0	0	0	0	0	0	0	0	0	0	0	0	0	0	0	0	1
362519	Smc2	1	0	362519	Gene_ID	R. norvegicus	362519	R. norvegicus	Smc2	structural maintenance of chromosomes 2	GO:0010032 meiotic chromosome condensation;GO:0007076 mitotic chromosome condensation;GO:0051383 kinetochore organization	0	0	0	0	0	0	0	0	0	0	0	0	0	0	0	0	0	0	0	0	1
361192	RGD1308544	1	0	361192	Gene_ID	R. norvegicus	361192	R. norvegicus	RGD1308544	LOC361192		0	0	0	0	0	0	0	0	0	0	0	0	0	0	0	0	0	0	0	0	1
66022	Kcns2	1	0	66022	Gene_ID	R. norvegicus	66022	R. norvegicus	Kcns2	potassium voltage-gated channel, modifier subfamily S, member 2	GO:1902259 regulation of delayed rectifier potassium channel activity;GO:1901016 regulation of potassium ion transmembrane transporter activity;GO:1901379 regulation of potassium ion transmembrane transport	0	0	0	0	0	0	0	0	0	0	0	0	0	0	0	0	0	0	0	0	1
691678	Tmem121	1	0	691678	Gene_ID	R. norvegicus	691678	R. norvegicus	Tmem121	transmembrane protein 121	GO:0008150 biological_process	0	0	0	0	0	0	0	0	0	0	0	0	0	0	0	0	0	0	0	0	1
259243	Kcnip4	1	0	259243	Gene_ID	R. norvegicus	259243	R. norvegicus	Kcnip4	potassium voltage-gated channel interacting protein 4	GO:1901379 regulation of potassium ion transmembrane transport;GO:0043266 regulation of potassium ion transport;GO:0071805 potassium ion transmembrane transport	0	0	0	0	0	0	0	0	1	0	0	0	0	0	0	0	0	0	0	0	1
25380	Anxa1	0	1	25380	Gene_ID	R. norvegicus	25380	R. norvegicus	Anxa1	annexin A1	GO:0045629 negative regulation of T-helper 2 cell differentiation;GO:0045627 positive regulation of T-helper 1 cell differentiation;GO:0045625 regulation of T-helper 1 cell differentiation	1	1	0	1	0	0	0	0	0	1	0	0	0	0	1	1	1	0	1	0	1
290615	RGD1311847	0	1	290615	Gene_ID	R. norvegicus	290615	R. norvegicus	RGD1311847	similar to 1700030K09Rik protein		0	0	0	0	0	0	0	0	0	0	0	0	0	0	0	0	0	0	0	0	1
25102	Chrna5	0	1	25102	Gene_ID	R. norvegicus	25102	R. norvegicus	Chrna5	cholinergic receptor nicotinic alpha 5 subunit	GO:0035095 behavioral response to nicotine;GO:2000300 regulation of synaptic vesicle exocytosis;GO:1902803 regulation of synaptic vesicle transport	0	0	0	0	0	0	0	0	0	1	0	0	0	0	0	0	0	0	0	0	1
304816	Lmod1	0	1	304816	Gene_ID	R. norvegicus	304816	R. norvegicus	Lmod1	leiomodin 1	GO:0051694 pointed-end actin filament capping;GO:0051693 actin filament capping;GO:0030835 negative regulation of actin filament depolymerization	0	0	0	0	0	0	0	0	1	0	0	0	0	0	0	0	0	0	0	0	1
307829	Zfhx3	1	0	307829	Gene_ID	R. norvegicus	307829	R. norvegicus	Zfhx3	zinc finger homeobox 3	GO:1904059 regulation of locomotor rhythm;GO:0045662 negative regulation of myoblast differentiation;GO:0045663 positive regulation of myoblast differentiation	0	0	0	0	0	0	0	0	0	0	0	0	0	0	0	0	0	0	0	0	1
252959	Dnah12	1	0	252959	Gene_ID	R. norvegicus	252959	R. norvegicus	Dnah12	dynein, axonemal, heavy chain 12	GO:0003341 cilium movement;GO:0007018 microtubule-based movement;GO:0007017 microtubule-based process	0	0	0	0	0	0	0	0	0	0	0	0	0	0	0	0	0	0	0	0	1
291874	Nup93	1	0	291874	Gene_ID	R. norvegicus	291874	R. norvegicus	Nup93	nucleoporin 93	GO:0016973 poly(A)+ mRNA export from nucleus;GO:0060391 positive regulation of SMAD protein signal transduction;GO:0006406 mRNA export from nucleus	0	0	0	0	0	0	0	0	0	0	0	0	0	0	0	0	0	0	0	0	1
312301	Zfp956	0	1	312301	Gene_ID	R. norvegicus	312301	R. norvegicus	Zfp956	zinc finger protein 956	GO:0010468 regulation of gene expression;GO:0060255 regulation of macromolecule metabolic process;GO:0019222 regulation of metabolic process	0	0	0	0	0	0	0	0	0	0	0	0	0	0	0	0	0	0	0	0	1
54234	Cacna1e	1	0	54234	Gene_ID	R. norvegicus	54234	R. norvegicus	Cacna1e	calcium voltage-gated channel subunit alpha1 E	GO:0090273 regulation of somatostatin secretion;GO:0099509 regulation of presynaptic cytosolic calcium ion concentration;GO:0070253 somatostatin secretion	0	0	0	0	0	1	0	0	1	1	0	0	0	0	0	0	0	0	0	0	1
315611	Scn4b	0	1	315611	Gene_ID	R. norvegicus	315611	R. norvegicus	Scn4b	sodium voltage-gated channel beta subunit 4	GO:0086016 AV node cell action potential;GO:0086027 AV node cell to bundle of His cell signaling;GO:0086067 AV node cell to bundle of His cell communication	0	0	0	0	0	0	0	0	1	0	0	0	0	0	0	0	0	0	0	0	1
309444	Fbxw4	0	1	309444	Gene_ID	R. norvegicus	309444	R. norvegicus	Fbxw4	F-box and WD repeat domain containing 4	GO:0042733 embryonic digit morphogenesis;GO:0002053 positive regulation of mesenchymal cell proliferation;GO:0031146 SCF-dependent proteasomal ubiquitin-dependent protein catabolic process	0	0	0	0	0	0	1	0	0	0	0	0	0	0	0	0	0	0	0	0	1
25186	Efnb1	0	1	25186	Gene_ID	R. norvegicus	25186	R. norvegicus	Efnb1	ephrin B1	GO:0031295 T cell costimulation;GO:0042102 positive regulation of T cell proliferation;GO:0031294 lymphocyte costimulation	0	0	0	0	0	0	1	0	0	0	0	0	0	0	0	0	0	0	0	0	1
291961	Exoc3l1	0	1	291961	Gene_ID	R. norvegicus	291961	R. norvegicus	Exoc3l1	exocyst complex component 3-like 1	GO:0051601 exocyst localization;GO:0034629 cellular protein-containing complex localization;GO:0030072 peptide hormone secretion	0	0	0	0	0	0	0	0	0	1	0	0	0	0	0	0	0	0	0	0	1
29308	Arl4a	1	0	29308	Gene_ID	R. norvegicus	29308	R. norvegicus	Arl4a	ADP-ribosylation factor like GTPase 4A	GO:0050873 brown fat cell differentiation;GO:0045444 fat cell differentiation;GO:0006886 intracellular protein transport	0	0	0	0	0	0	0	0	0	0	0	0	0	0	0	0	0	0	0	0	1
24603	Npr1	0	1	24603	Gene_ID	R. norvegicus	24603	R. norvegicus	Npr1	natriuretic peptide receptor 1	GO:0010753 positive regulation of cGMP-mediated signaling;GO:0006182 cGMP biosynthetic process;GO:0010752 regulation of cGMP-mediated signaling	0	0	0	0	0	0	0	0	1	0	0	1	0	0	0	0	0	0	0	1	1
287961	Cdc45	1	0	287961	Gene_ID	R. norvegicus	287961	R. norvegicus	Cdc45	cell division cycle 45	GO:1902977 mitotic DNA replication preinitiation complex assembly;GO:0031938 regulation of chromatin silencing at telomere;GO:0071163 DNA replication preinitiation complex assembly	0	0	0	0	0	0	0	0	0	0	0	0	0	0	0	0	0	0	0	0	1
498353	Scfd2	0	1	498353	Gene_ID	R. norvegicus	498353	R. norvegicus	Scfd2	sec1 family domain containing 2	GO:0006904 vesicle docking involved in exocytosis;GO:0140029 exocytic process;GO:0048278 vesicle docking	0	0	0	0	0	0	0	0	0	0	0	0	0	0	0	0	0	0	0	0	1
295663	Phospho2	0	1	295663	Gene_ID	R. norvegicus	295663	R. norvegicus	Phospho2	phosphatase, orphan 2	GO:0016311 dephosphorylation;GO:0006796 phosphate-containing compound metabolic process;GO:0006793 phosphorus metabolic process	0	0	0	0	0	0	0	0	0	0	0	0	0	0	0	0	0	0	0	0	1
364948	Asphd2	1	0	364948	Gene_ID	R. norvegicus	364948	R. norvegicus	Asphd2	aspartate beta-hydroxylase domain containing 2	GO:0018193 peptidyl-amino acid modification;GO:0055114 oxidation-reduction process;GO:0006464 cellular protein modification process	0	0	0	0	0	0	0	0	0	0	0	0	0	0	0	0	0	0	0	0	1
83783	Sult1a1	0	1	83783	Gene_ID	R. norvegicus	83783	R. norvegicus	Sult1a1	sulfotransferase family 1A member 1	GO:0018960 4-nitrophenol metabolic process;GO:0050427 3'-phosphoadenosine 5'-phosphosulfate metabolic process;GO:0006068 ethanol catabolic process	1	0	0	0	0	0	0	0	1	1	0	0	0	0	0	1	0	0	0	1	1
287479	Shpk	0	1	287479	Gene_ID	R. norvegicus	287479	R. norvegicus	Shpk	sedoheptulokinase	GO:0009052 pentose-phosphate shunt, non-oxidative branch;GO:0035963 cellular response to interleukin-13;GO:0035962 response to interleukin-13	0	0	0	0	0	0	0	0	0	0	0	0	0	0	0	0	0	0	0	0	1
60666	Gpd1	0	1	60666	Gene_ID	R. norvegicus	60666	R. norvegicus	Gpd1	glycerol-3-phosphate dehydrogenase 1	GO:0006127 glycerophosphate shuttle;GO:0045821 positive regulation of glycolytic process;GO:0006116 NADH oxidation	1	1	0	0	0	0	0	0	0	0	0	0	0	0	0	0	0	0	0	1	1
29719	Kcnj16	1	0	29719	Gene_ID	R. norvegicus	29719	R. norvegicus	Kcnj16	potassium inwardly-rectifying channel, subfamily J, member 16	GO:1990573 potassium ion import across plasma membrane;GO:0010107 potassium ion import;GO:0098659 inorganic cation import across plasma membrane	0	0	0	0	0	0	0	0	0	0	0	0	0	0	0	0	0	0	0	0	1
100360777	Mroh8	1	0	100360777	Gene_ID	R. norvegicus	100360777	R. norvegicus	Mroh8	maestro heat-like repeat family member 8		0	0	0	0	0	0	0	0	0	0	0	0	0	0	0	0	0	0	0	0	1
303741	Fscn2	1	0	303741	Gene_ID	R. norvegicus	303741	R. norvegicus	Fscn2	fascin actin-bundling protein 2, retinal	GO:0042462 eye photoreceptor cell development;GO:0042461 photoreceptor cell development;GO:0001754 eye photoreceptor cell differentiation	0	0	0	0	0	0	0	0	0	0	0	0	0	0	0	0	0	0	0	0	1
361810	Fkbp5	0	1	361810	Gene_ID	R. norvegicus	361810	R. norvegicus	Fkbp5	FKBP prolyl isomerase 5	GO:0000413 protein peptidyl-prolyl isomerization;GO:0018208 peptidyl-proline modification;GO:0061077 chaperone-mediated protein folding	0	0	0	0	0	0	0	0	0	0	0	0	0	0	0	0	0	0	0	0	1
266609	Bles03	1	0	266609	Gene_ID	R. norvegicus	266609	R. norvegicus	Bles03	basophilic leukemia expressed protein BLES03		0	0	0	0	0	0	0	0	0	0	0	0	0	0	0	0	0	0	0	0	1
364630	Thsd1	1	0	364630	Gene_ID	R. norvegicus	364630	R. norvegicus	Thsd1	thrombospondin type 1 domain containing 1	GO:0002244 hematopoietic progenitor cell differentiation;GO:0030097 hemopoiesis;GO:0048534 hematopoietic or lymphoid organ development	0	0	0	0	0	0	0	0	0	0	0	0	0	0	0	0	0	0	0	0	1
316023	Dclk3	0	1	316023	Gene_ID	R. norvegicus	316023	R. norvegicus	Dclk3	doublecortin-like kinase 3	GO:1900181 negative regulation of protein localization to nucleus;GO:1900180 regulation of protein localization to nucleus;GO:1903828 negative regulation of cellular protein localization	0	0	0	0	0	0	0	0	0	0	0	0	0	0	0	0	0	0	0	0	1
500925	Ccdc184	1	0	500925	Gene_ID	R. norvegicus	500925	R. norvegicus	Ccdc184	coiled-coil domain containing 184		0	0	0	0	0	0	0	0	0	0	0	0	0	0	0	0	0	0	0	0	1
364773	Akr1c12	1	0	364773	Gene_ID	R. norvegicus	364773	R. norvegicus	Akr1c12	aldo-keto reductase family 1, member C12	GO:0044597 daunorubicin metabolic process;GO:0042448 progesterone metabolic process;GO:0006693 prostaglandin metabolic process	1	0	0	0	0	0	0	0	0	1	0	0	0	0	0	0	0	0	0	0	1
310201	Cmbl	0	1	310201	Gene_ID	R. norvegicus	310201	R. norvegicus	Cmbl	carboxymethylenebutenolidase homolog		0	0	0	0	0	0	0	0	0	0	0	0	0	0	0	0	0	0	0	0	1
29331	Hapln1	0	1	29331	Gene_ID	R. norvegicus	29331	R. norvegicus	Hapln1	hyaluronan and proteoglycan link protein 1	GO:0001501 skeletal system development;GO:0007417 central nervous system development;GO:0007155 cell adhesion	0	0	0	0	0	0	1	0	0	0	0	0	0	0	0	0	0	0	0	0	1
305149	Nudt9	1	0	305149	Gene_ID	R. norvegicus	305149	R. norvegicus	Nudt9	nudix hydrolase 9	GO:0046032 ADP catabolic process;GO:0046709 IDP catabolic process;GO:0046707 IDP metabolic process	0	0	0	0	0	0	0	0	0	0	0	0	0	0	0	0	0	0	0	0	1
359727	Bysl	1	0	359727	Gene_ID	R. norvegicus	359727	R. norvegicus	Bysl	bystin-like	GO:0001829 trophectodermal cell differentiation;GO:0001825 blastocyst formation;GO:0000462 maturation of SSU-rRNA from tricistronic rRNA transcript (SSU-rRNA, 5.8S rRNA, LSU-rRNA)	0	0	0	0	0	0	0	0	0	0	0	0	0	0	0	0	0	0	0	0	1
116699	Inpp4b	1	0	116699	Gene_ID	R. norvegicus	116699	R. norvegicus	Inpp4b	inositol polyphosphate-4-phosphatase type II B	GO:0045671 negative regulation of osteoclast differentiation;GO:0046855 inositol phosphate dephosphorylation;GO:0036092 phosphatidylinositol-3-phosphate biosynthetic process	0	0	0	0	0	0	0	0	0	0	0	0	0	0	0	0	1	0	0	0	1
687208	Vps37d	0	1	687208	Gene_ID	R. norvegicus	687208	R. norvegicus	Vps37d	VPS37D subunit of ESCRT-I	GO:0043162 ubiquitin-dependent protein catabolic process via the multivesicular body sorting pathway;GO:0006623 protein targeting to vacuole;GO:0072666 establishment of protein localization to vacuole	0	0	0	0	0	0	0	0	0	0	0	0	0	0	0	0	0	0	0	0	1
362466	Bicd1	1	0	362466	Gene_ID	R. norvegicus	362466	R. norvegicus	Bicd1	BICD cargo adaptor 1	GO:1904781 positive regulation of protein localization to centrosome;GO:1900275 negative regulation of phospholipase C activity;GO:1900737 negative regulation of phospholipase C-activating G protein-coupled receptor signaling pathway	0	0	0	0	0	0	0	0	0	0	0	0	0	0	0	0	0	0	0	0	1
290361	Dok2	1	0	290361	Gene_ID	R. norvegicus	290361	R. norvegicus	Dok2	docking protein 2	GO:0007265 Ras protein signal transduction;GO:0007169 transmembrane receptor protein tyrosine kinase signaling pathway;GO:0007264 small GTPase mediated signal transduction	0	0	0	0	0	0	0	0	0	0	0	0	0	0	0	0	0	0	0	0	1
691153	Epop	1	0	691153	Gene_ID	R. norvegicus	691153	R. norvegicus	Epop	elongin BC and polycomb repressive complex 2 associated protein	GO:0035616 histone H2B conserved C-terminal lysine deubiquitination;GO:0016578 histone deubiquitination;GO:0048663 neuron fate commitment	0	0	0	0	0	0	0	0	0	0	0	0	0	0	0	0	0	0	0	0	1
362505	Ccl27	0	1	362505	Gene_ID	R. norvegicus	362505	R. norvegicus	Ccl27	C-C motif chemokine ligand 27	GO:0010820 positive regulation of T cell chemotaxis;GO:0010819 regulation of T cell chemotaxis;GO:0140131 positive regulation of lymphocyte chemotaxis	0	0	0	0	0	0	0	0	0	0	0	0	0	0	0	0	0	0	0	0	1
685933	Tbc1d12	1	0	685933	Gene_ID	R. norvegicus	685933	R. norvegicus	LOC685933	hypothetical protein LOC685933	GO:2000785 regulation of autophagosome assembly;GO:0090630 activation of GTPase activity;GO:0000045 autophagosome assembly	0	0	0	0	0	0	0	0	0	0	0	0	0	0	0	0	0	0	0	0	1
287437	Tnfsf13	1	0	287437	Gene_ID	R. norvegicus	287437	R. norvegicus	Tnfsf13	TNF superfamily member 13	GO:0048298 positive regulation of isotype switching to IgA isotypes;GO:0048296 regulation of isotype switching to IgA isotypes;GO:0048290 isotype switching to IgA isotypes	0	0	0	0	0	0	0	0	0	0	0	0	0	0	0	0	0	0	0	0	1
363001	Bcdin3d	0	1	363001	Gene_ID	R. norvegicus	363001	R. norvegicus	Bcdin3d	BCDIN3 domain containing RNA methyltransferase	GO:2000632 negative regulation of pre-miRNA processing;GO:2000631 regulation of pre-miRNA processing;GO:1903799 negative regulation of production of miRNAs involved in gene silencing by miRNA	0	0	0	0	0	0	0	0	0	0	0	0	0	0	0	0	0	0	0	0	1
308795	Tlnrd1	1	0	308795	Gene_ID	R. norvegicus	308795	R. norvegicus	Tlnrd1	talin rod domain containing 1		0	0	0	0	0	0	0	0	0	0	0	0	0	0	0	0	0	0	0	0	1
114486	Braf	1	0	114486	Gene_ID	R. norvegicus	114486	R. norvegicus	Braf	B-Raf proto-oncogene, serine/threonine kinase	GO:2000301 negative regulation of synaptic vesicle exocytosis;GO:0043369 CD4-positive or CD8-positive, alpha-beta T cell lineage commitment;GO:0048680 positive regulation of axon regeneration	0	0	0	0	0	1	0	0	0	0	0	0	0	0	0	0	0	0	0	0	1
64679	Tgm4	0	1	64679	Gene_ID	R. norvegicus	64679	R. norvegicus	Tgm4	transglutaminase 4	GO:0042628 mating plug formation;GO:0045297 post-mating behavior;GO:0007320 insemination	0	0	0	0	0	0	0	0	0	0	0	0	0	0	1	0	0	0	0	0	1
303113	Jade2	0	1	303113	Gene_ID	R. norvegicus	303113	R. norvegicus	Jade2	jade family PHD finger 2	GO:0043983 histone H4-K12 acetylation;GO:0043982 histone H4-K8 acetylation;GO:0043981 histone H4-K5 acetylation	0	0	0	0	0	0	0	0	0	0	0	0	0	0	0	0	0	0	0	0	1
100362331	Ndufa4l2	0	1	100362331	Gene_ID	R. norvegicus	100362331	R. norvegicus	Ndufa4l2	NDUFA4, mitochondrial complex associated like 2	GO:1902600 proton transmembrane transport;GO:0022900 electron transport chain;GO:0015672 monovalent inorganic cation transport	0	0	0	0	0	0	0	0	0	0	0	0	0	0	0	0	0	0	0	0	1
305342	N4bp2	0	1	305342	Gene_ID	R. norvegicus	305342	R. norvegicus	N4bp2	NEDD4 binding protein 2	GO:0090305 nucleic acid phosphodiester bond hydrolysis;GO:0016310 phosphorylation;GO:0006796 phosphate-containing compound metabolic process	0	0	0	0	0	0	0	0	0	0	0	0	0	0	0	0	0	0	0	0	1
306000	Slc25a37	0	1	306000	Gene_ID	R. norvegicus	306000	R. norvegicus	Slc25a37	solute carrier family 25 member 37	GO:0048250 iron import into the mitochondrion;GO:0097286 iron ion import;GO:0034755 iron ion transmembrane transport	0	0	0	0	0	0	0	0	0	0	0	0	0	0	0	0	0	0	0	0	1
500501	Caap1	1	0	500501	Gene_ID	R. norvegicus	500501	R. norvegicus	Caap1	caspase activity and apoptosis inhibitor 1	GO:2001268 negative regulation of cysteine-type endopeptidase activity involved in apoptotic signaling pathway;GO:2001267 regulation of cysteine-type endopeptidase activity involved in apoptotic signaling pathway;GO:0043154 negative regulation of cysteine-type endopeptidase activity involved in apoptotic process	0	0	0	0	0	0	0	0	0	0	0	0	0	0	0	0	0	0	0	0	1
680576	Tet3	1	0	680576	Gene_ID	R. norvegicus	680576	R. norvegicus	Tet3	tet methylcytosine dioxygenase 3	GO:0044727 DNA demethylation of male pronucleus;GO:0044725 chromatin reprogramming in the zygote;GO:0043045 DNA methylation involved in embryo development	0	0	0	0	0	0	0	0	0	0	0	0	0	0	0	0	0	0	0	0	1
29563	Crabp2	0	1	29563	Gene_ID	R. norvegicus	29563	R. norvegicus	Crabp2	cellular retinoic acid binding protein 2	GO:0048672 positive regulation of collateral sprouting;GO:0002138 retinoic acid biosynthetic process;GO:0048670 regulation of collateral sprouting	1	1	0	0	0	0	0	0	0	1	0	0	0	0	0	1	0	0	0	0	1
300519	Esam	1	0	300519	Gene_ID	R. norvegicus	300519	R. norvegicus	Esam	endothelial cell adhesion molecule	GO:0070830 bicellular tight junction assembly;GO:2000249 regulation of actin cytoskeleton reorganization;GO:0120192 tight junction assembly	0	0	0	0	0	0	0	0	0	0	0	0	0	0	0	0	0	0	0	0	1
245980	Nr2f6	1	0	245980	Gene_ID	R. norvegicus	245980	R. norvegicus	Nr2f6	nuclear receptor subfamily 2, group F, member 6	GO:0050965 detection of temperature stimulus involved in sensory perception of pain;GO:0043153 entrainment of circadian clock by photoperiod;GO:0050961 detection of temperature stimulus involved in sensory perception	0	0	0	0	0	1	0	0	0	0	0	0	0	0	0	1	0	0	0	0	1
299905	Med30	0	1	299905	Gene_ID	R. norvegicus	299905	R. norvegicus	Med30	mediator complex subunit 30	GO:0006367 transcription initiation from RNA polymerase II promoter;GO:0019827 stem cell population maintenance;GO:0006352 DNA-templated transcription, initiation	0	0	0	0	0	0	0	0	0	0	0	0	0	0	0	0	0	0	0	0	1
303923	B4galt4	1	0	303923	Gene_ID	R. norvegicus	303923	R. norvegicus	B4galt4	beta-1,4-galactosyltransferase 4	GO:0006486 protein glycosylation;GO:0043413 macromolecule glycosylation;GO:0009101 glycoprotein biosynthetic process	0	0	0	0	0	0	0	0	0	0	0	0	0	0	0	0	0	0	0	0	1
292464	Katna1	1	0	292464	Gene_ID	R. norvegicus	292464	R. norvegicus	Katna1	katanin catalytic subunit A1	GO:0051013 microtubule severing;GO:0010977 negative regulation of neuron projection development;GO:0045665 negative regulation of neuron differentiation	0	0	0	0	0	0	0	0	0	0	0	0	0	0	0	0	0	0	0	0	1
24482	Igf1	0	1	24482	Gene_ID	R. norvegicus	24482	R. norvegicus	Igf1	insulin-like growth factor 1	GO:1904075 positive regulation of trophectodermal cell proliferation;GO:1904073 regulation of trophectodermal cell proliferation;GO:0021940 positive regulation of cerebellar granule cell precursor proliferation	1	1	1	1	0	0	1	0	0	1	1	0	0	0	0	1	1	0	1	0	1
301039	Susd5	0	1	301039	Gene_ID	R. norvegicus	301039	R. norvegicus	Susd5	sushi domain containing 5	GO:0007219 Notch signaling pathway;GO:0007155 cell adhesion;GO:0022610 biological adhesion	0	0	0	0	0	0	0	0	0	0	0	0	0	0	0	0	0	0	0	0	1
360715	Boc	0	1	360715	Gene_ID	R. norvegicus	360715	R. norvegicus	Boc	BOC cell adhesion associated, oncogene regulated	GO:0045663 positive regulation of myoblast differentiation;GO:0045661 regulation of myoblast differentiation;GO:0007411 axon guidance	0	0	0	0	0	0	0	0	0	0	0	0	0	0	0	0	0	0	0	0	1
29744	Sema6c	1	0	29744	Gene_ID	R. norvegicus	29744	R. norvegicus	Sema6c	semaphorin 6C	GO:0048843 negative regulation of axon extension involved in axon guidance;GO:0048841 regulation of axon extension involved in axon guidance;GO:1902668 negative regulation of axon guidance	0	0	0	0	0	0	0	0	0	0	0	0	0	0	0	0	0	0	0	0	1
360583	Dhrs11	1	0	360583	Gene_ID	R. norvegicus	360583	R. norvegicus	Dhrs11	dehydrogenase/reductase 11	GO:0006694 steroid biosynthetic process;GO:0008202 steroid metabolic process;GO:0008610 lipid biosynthetic process	0	0	0	0	0	0	0	0	0	0	0	0	0	0	0	0	0	0	0	0	1
65037	Mertk	0	1	65037	Gene_ID	R. norvegicus	65037	R. norvegicus	Mertk	MER proto-oncogene, tyrosine kinase	GO:0097350 neutrophil clearance;GO:0060068 vagina development;GO:0001779 natural killer cell differentiation	0	0	0	0	0	0	0	0	0	0	0	0	0	0	0	0	1	0	0	0	1
310392	Slc7a11	1	0	310392	Gene_ID	R. norvegicus	310392	R. norvegicus	Slc7a11	solute carrier family 7 member 11	GO:0140206 dipeptide import across plasma membrane;GO:1901494 regulation of cysteine metabolic process;GO:1904717 regulation of AMPA glutamate receptor clustering	0	0	0	0	0	1	0	0	0	0	0	0	0	0	0	0	0	0	0	0	1
362559	Zyg11b	1	0	362559	Gene_ID	R. norvegicus	362559	R. norvegicus	Zyg11b	zyg-11 family member B, cell cycle regulator	GO:0032436 positive regulation of proteasomal ubiquitin-dependent protein catabolic process;GO:2000060 positive regulation of ubiquitin-dependent protein catabolic process;GO:1901800 positive regulation of proteasomal protein catabolic process	0	0	0	0	0	0	0	0	0	0	0	0	0	0	0	0	0	0	0	0	1
259171	Dclre1c	1	0	259171	Gene_ID	R. norvegicus	259171	R. norvegicus	Dclre1c	DNA cross-link repair 1C	GO:0031848 protection from non-homologous end joining at telomere;GO:0033151 V(D)J recombination;GO:0043247 telomere maintenance in response to DNA damage	0	0	0	0	0	1	0	0	0	0	0	0	0	0	0	0	0	0	0	0	1
301446	Carf	1	0	301446	Gene_ID	R. norvegicus	301446	R. norvegicus	Carf	calcium responsive transcription factor	GO:0061400 positive regulation of transcription from RNA polymerase II promoter in response to calcium ion;GO:0035865 cellular response to potassium ion;GO:1901522 positive regulation of transcription from RNA polymerase II promoter involved in cellular response to chemical stimulus	0	0	0	0	0	0	0	0	0	0	0	0	0	0	0	0	0	0	0	0	1
64677	Srd5a2	1	0	64677	Gene_ID	R. norvegicus	64677	R. norvegicus	Srd5a2	steroid 5 alpha-reductase 2	GO:0018963 phthalate metabolic process;GO:0006702 androgen biosynthetic process;GO:0018894 dibenzo-p-dioxin metabolic process	0	0	0	0	0	0	1	0	0	1	0	0	0	0	0	1	0	0	0	0	1
84402	Sfrp1	0	1	84402	Gene_ID	R. norvegicus	84402	R. norvegicus	Sfrp1	secreted frizzled-related protein 1	GO:2000041 negative regulation of planar cell polarity pathway involved in axis elongation;GO:2000080 negative regulation of canonical Wnt signaling pathway involved in controlling type B pancreatic cell proliferation;GO:0090179 planar cell polarity pathway involved in neural tube closure	1	0	1	0	0	0	1	0	0	1	0	0	0	0	0	1	1	0	1	0	1
295228	Gpatch4	0	1	295228	Gene_ID	R. norvegicus	295228	R. norvegicus	Gpatch4	G patch domain containing 4	GO:0002244 hematopoietic progenitor cell differentiation;GO:0030097 hemopoiesis;GO:0048534 hematopoietic or lymphoid organ development	0	0	0	0	0	0	0	0	0	0	0	0	0	0	0	0	0	0	0	0	1
100361636	LOC100361636	1	0	100361636	Gene_ID	R. norvegicus	100361636	R. norvegicus	LOC100361636	vasculin-like protein 1-like		0	0	0	0	0	0	0	0	0	0	0	0	0	0	0	0	0	0	0	0	1
140726	Cacng5	0	1	140726	Gene_ID	R. norvegicus	140726	R. norvegicus	Cacng5	calcium voltage-gated channel auxiliary subunit gamma 5	GO:0098962 regulation of postsynaptic neurotransmitter receptor activity;GO:2000311 regulation of AMPA receptor activity;GO:1900449 regulation of glutamate receptor signaling pathway	0	0	0	0	0	0	0	0	0	0	0	0	0	0	0	0	0	0	0	0	1
25269	Pvalb	0	1	25269	Gene_ID	R. norvegicus	25269	R. norvegicus	Pvalb	parvalbumin	GO:0090102 cochlea development;GO:0048839 inner ear development;GO:0043583 ear development	0	0	0	0	0	0	0	0	0	0	0	0	0	0	0	0	0	0	0	0	1
316559	Slc19a3	0	1	316559	Gene_ID	R. norvegicus	316559	R. norvegicus	Slc19a3	solute carrier family 19 member 3	GO:0071934 thiamine transmembrane transport;GO:0072531 pyrimidine-containing compound transmembrane transport;GO:0035461 vitamin transmembrane transport	0	0	0	0	0	0	0	0	0	0	0	0	0	0	0	0	0	0	0	0	1
680867	Tmem191c	0	1	680867	Gene_ID	R. norvegicus	680867	R. norvegicus	Tmem191c	transmembrane protein 191C		0	0	0	0	0	0	0	0	0	0	0	0	0	0	0	0	0	0	0	0	1
114519	Nfil3	0	1	114519	Gene_ID	R. norvegicus	114519	R. norvegicus	Nfil3	nuclear factor, interleukin 3 regulated	GO:0071353 cellular response to interleukin-4;GO:0070670 response to interleukin-4;GO:0000122 negative regulation of transcription by RNA polymerase II	0	0	0	0	0	0	0	0	0	0	0	0	0	0	0	0	0	0	0	0	1
117560	Klf9	0	1	117560	Gene_ID	R. norvegicus	117560	R. norvegicus	Klf9	Kruppel-like factor 9	GO:0071387 cellular response to cortisol stimulus;GO:0050847 progesterone receptor signaling pathway;GO:0051414 response to cortisol	1	0	0	0	0	0	0	0	0	0	0	0	0	0	0	1	0	0	0	0	1
680021	Grhpr	1	0	680021	Gene_ID	R. norvegicus	680021	R. norvegicus	Grhpr	glyoxylate and hydroxypyruvate reductase	GO:0046487 glyoxylate metabolic process;GO:0007588 excretion;GO:0043648 dicarboxylic acid metabolic process	0	0	0	0	0	0	0	0	0	0	0	0	0	0	0	0	0	0	0	0	1
364183	Bloc1s4	1	0	364183	Gene_ID	R. norvegicus	364183	R. norvegicus	Bloc1s4	biogenesis of lysosomal organelles complex 1 subunit 4	GO:0048490 anterograde synaptic vesicle transport;GO:0099517 synaptic vesicle transport along microtubule;GO:0099514 synaptic vesicle cytoskeletal transport	0	0	0	0	0	0	0	0	0	0	0	0	0	0	0	0	0	0	0	0	1
361744	Tmem252	0	1	361744	Gene_ID	R. norvegicus	361744	R. norvegicus	Tmem252	transmembrane protein 252		0	0	0	0	0	0	0	0	0	0	0	0	0	0	0	0	0	0	0	0	1
171394	Clstn2	1	0	171394	Gene_ID	R. norvegicus	171394	R. norvegicus	Clstn2	calsyntenin 2	GO:0051965 positive regulation of synapse assembly;GO:0050806 positive regulation of synaptic transmission;GO:0007156 homophilic cell adhesion via plasma membrane adhesion molecules	0	0	0	0	0	0	0	0	0	0	0	0	0	0	0	0	0	0	0	0	1
314618	Arhgap45	0	1	314618	Gene_ID	R. norvegicus	314618	R. norvegicus	Arhgap45	Rho GTPase activating protein 45	GO:0043547 positive regulation of GTPase activity;GO:0043087 regulation of GTPase activity;GO:0051345 positive regulation of hydrolase activity	0	0	0	0	0	0	0	0	0	0	0	0	0	0	0	0	0	0	0	0	1
291565	Afap1l1	1	0	291565	Gene_ID	R. norvegicus	291565	R. norvegicus	Afap1l1	actin filament associated protein 1-like 1		0	0	0	0	0	0	0	0	0	0	0	0	0	0	0	0	0	0	0	0	1
361686	Osbpl5	0	1	361686	Gene_ID	R. norvegicus	361686	R. norvegicus	Osbpl5	oxysterol binding protein-like 5	GO:0015914 phospholipid transport;GO:0015918 sterol transport;GO:0015748 organophosphate ester transport	0	0	0	0	0	0	0	0	0	0	0	0	0	0	0	0	0	0	0	0	1
299899	Eif3h	1	0	299899	Gene_ID	R. norvegicus	299899	R. norvegicus	Eif3h	eukaryotic translation initiation factor 3, subunit H	GO:0001732 formation of cytoplasmic translation initiation complex;GO:0002183 cytoplasmic translational initiation;GO:0006413 translational initiation	0	0	0	0	0	0	0	0	0	0	0	0	0	0	0	0	0	0	0	0	1
29275	Actc1	1	0	29275	Gene_ID	R. norvegicus	29275	R. norvegicus	Actc1	actin, alpha, cardiac muscle 1	GO:0030240 skeletal muscle thin filament assembly;GO:0090131 mesenchyme migration;GO:0055003 cardiac myofibril assembly	0	0	0	0	0	0	0	0	1	0	0	0	0	0	0	0	0	0	0	0	1
295284	Rbm8a	1	0	295284	Gene_ID	R. norvegicus	295284	R. norvegicus	Rbm8a	RNA binding motif protein 8A	GO:0000381 regulation of alternative mRNA splicing, via spliceosome;GO:0000184 nuclear-transcribed mRNA catabolic process, nonsense-mediated decay;GO:0000380 alternative mRNA splicing, via spliceosome	0	0	0	0	0	0	0	0	0	0	0	0	0	0	0	0	0	0	0	0	1
360634	Plekhh3	1	0	360634	Gene_ID	R. norvegicus	360634	R. norvegicus	Plekhh3	pleckstrin homology, MyTH4 and FERM domain containing H3	GO:0007165 signal transduction;GO:0023052 signaling;GO:0007154 cell communication	0	0	0	0	0	0	0	0	0	0	0	0	0	0	0	0	0	0	0	0	1
364975	Gcdh	1	0	364975	Gene_ID	R. norvegicus	364975	R. norvegicus	Gcdh	glutaryl-CoA dehydrogenase	GO:0033539 fatty acid beta-oxidation using acyl-CoA dehydrogenase;GO:0046949 fatty-acyl-CoA biosynthetic process;GO:0035337 fatty-acyl-CoA metabolic process	0	0	0	0	0	0	0	0	0	0	0	0	0	0	0	0	0	0	0	0	1
114516	Glra3	0	1	114516	Gene_ID	R. norvegicus	114516	R. norvegicus	Glra3	glycine receptor, alpha 3	GO:0097688 glutamate receptor clustering;GO:0060012 synaptic transmission, glycinergic;GO:2000300 regulation of synaptic vesicle exocytosis	0	0	0	0	0	0	0	0	0	1	0	0	0	0	0	0	0	0	0	0	1
266764	Tbkbp1	1	0	266764	Gene_ID	R. norvegicus	266764	R. norvegicus	Tbkbp1	TBK1 binding protein 1	GO:0045087 innate immune response;GO:0006955 immune response;GO:0006952 defense response	0	0	0	0	0	0	0	0	0	0	0	0	0	0	0	0	0	0	0	0	1
308557	Iglon5	1	0	308557	Gene_ID	R. norvegicus	308557	R. norvegicus	Iglon5	IgLON family member 5		0	0	0	0	0	0	0	0	0	0	0	0	0	0	0	0	0	0	0	0	1
406168	Fkbpl	1	0	406168	Gene_ID	R. norvegicus	406168	R. norvegicus	Fkbpl	FKBP prolyl isomerase like	GO:1905553 regulation of blood vessel branching;GO:0001569 branching involved in blood vessel morphogenesis;GO:0045765 regulation of angiogenesis	0	0	0	1	0	0	0	0	0	0	0	0	0	0	0	0	0	1	0	0	1
500818	Rfx4	1	0	500818	Gene_ID	R. norvegicus	500818	R. norvegicus	Rfx4	regulatory factor X4	GO:0021914 negative regulation of smoothened signaling pathway involved in ventral spinal cord patterning;GO:0021910 smoothened signaling pathway involved in ventral spinal cord patterning;GO:0021696 cerebellar cortex morphogenesis	0	0	0	0	0	0	1	0	0	0	0	0	1	0	0	0	0	0	0	0	1
361431	Cbfa2t3	0	1	361431	Gene_ID	R. norvegicus	361431	R. norvegicus	Cbfa2t3	CBFA2/RUNX1 partner transcriptional co-repressor 3	GO:0045820 negative regulation of glycolytic process;GO:2001170 negative regulation of ATP biosynthetic process;GO:0006110 regulation of glycolytic process	0	1	0	0	0	0	0	0	0	0	0	0	0	0	0	0	0	0	0	0	1
619550	Gpr153	1	0	619550	Gene_ID	R. norvegicus	619550	R. norvegicus	Gpr153	G protein-coupled receptor 153	GO:0007186 G protein-coupled receptor signaling pathway;GO:0007165 signal transduction;GO:0023052 signaling	0	0	0	0	0	0	0	0	0	0	0	0	0	0	0	0	0	0	0	0	1
25391	Atp2a3	0	1	25391	Gene_ID	R. norvegicus	25391	R. norvegicus	Atp2a3	ATPase sarcoplasmic/endoplasmic reticulum Ca2+ transporting 3	GO:1903515 calcium ion transport from cytosol to endoplasmic reticulum;GO:0006919 activation of cysteine-type endopeptidase activity involved in apoptotic process;GO:0032469 endoplasmic reticulum calcium ion homeostasis	0	0	0	0	0	0	0	0	1	0	0	0	0	0	0	0	0	0	0	0	1
294297	Scube3	1	0	294297	Gene_ID	R. norvegicus	294297	R. norvegicus	Scube3	signal peptide, CUB domain and EGF like domain containing 3	GO:0045880 positive regulation of smoothened signaling pathway;GO:0008589 regulation of smoothened signaling pathway;GO:0007224 smoothened signaling pathway	0	0	0	0	0	0	0	0	0	0	0	0	0	0	0	0	0	0	0	0	1
290363	Rcbtb2	0	1	290363	Gene_ID	R. norvegicus	290363	R. norvegicus	Rcbtb2	RCC1 and BTB domain containing protein 2		0	0	0	0	0	0	0	0	0	0	0	0	0	0	0	0	0	0	0	0	1
191572	Ahnak	0	1	191572	Gene_ID	R. norvegicus	191572	R. norvegicus	Ahnak	AHNAK nucleoprotein	GO:1901385 regulation of voltage-gated calcium channel activity;GO:1901019 regulation of calcium ion transmembrane transporter activity;GO:1903169 regulation of calcium ion transmembrane transport	0	0	0	0	0	0	0	0	0	0	0	0	0	0	0	0	0	0	0	0	1
85274	Prdx4	0	1	85274	Gene_ID	R. norvegicus	85274	R. norvegicus	Prdx4	peroxiredoxin 4	GO:2000255 negative regulation of male germ cell proliferation;GO:1905937 negative regulation of germ cell proliferation;GO:2000254 regulation of male germ cell proliferation	0	0	1	0	0	0	0	0	0	0	0	0	0	0	0	0	0	0	0	0	1
361968	Tmem144	0	1	361968	Gene_ID	R. norvegicus	361968	R. norvegicus	Tmem144	transmembrane protein 144	GO:0034219 carbohydrate transmembrane transport;GO:0008643 carbohydrate transport;GO:0055085 transmembrane transport	0	0	0	0	0	0	0	0	0	0	0	0	0	0	0	0	0	0	0	0	1
541457	Dbx2	1	0	541457	Gene_ID	R. norvegicus	541457	R. norvegicus	Dbx2	developing brain homeobox 2	GO:0006357 regulation of transcription by RNA polymerase II;GO:0006366 transcription by RNA polymerase II;GO:0006355 regulation of transcription, DNA-templated	0	0	0	0	0	0	0	0	0	0	0	0	0	0	0	0	0	0	0	0	1
444983	Apold1	0	1	444983	Gene_ID	R. norvegicus	444983	R. norvegicus	Apold1	apolipoprotein L domain containing 1	GO:0042118 endothelial cell activation;GO:0045601 regulation of endothelial cell differentiation;GO:0045446 endothelial cell differentiation	1	0	0	1	1	0	0	0	0	0	0	0	0	0	0	0	0	0	0	0	1
310745	Dclre1b	1	0	310745	Gene_ID	R. norvegicus	310745	R. norvegicus	Dclre1b	DNA cross-link repair 1B	GO:0031860 telomeric 3' overhang formation;GO:0031627 telomeric loop formation;GO:0031848 protection from non-homologous end joining at telomere	0	0	0	0	0	0	0	0	0	0	0	0	0	0	0	0	0	0	0	0	1
117030	Erp29	1	0	117030	Gene_ID	R. norvegicus	117030	R. norvegicus	Erp29	endoplasmic reticulum protein 29	GO:1902235 regulation of endoplasmic reticulum stress-induced intrinsic apoptotic signaling pathway;GO:0000187 activation of MAPK activity;GO:0070059 intrinsic apoptotic signaling pathway in response to endoplasmic reticulum stress	0	0	0	0	0	0	0	0	0	1	0	0	0	0	0	0	0	0	0	0	1
296913	Lsm8	1	0	296913	Gene_ID	R. norvegicus	296913	R. norvegicus	Lsm8	LSM8 homolog, U6 small nuclear RNA associated	GO:0000398 mRNA splicing, via spliceosome;GO:0000377 RNA splicing, via transesterification reactions with bulged adenosine as nucleophile;GO:0000375 RNA splicing, via transesterification reactions	0	0	0	0	0	0	0	0	0	0	0	0	0	0	0	0	0	0	0	0	1
60371	Birc2	1	0	60371	Gene_ID	R. norvegicus	60371	R. norvegicus	Birc2	baculoviral IAP repeat-containing 2	GO:1902443 negative regulation of ripoptosome assembly involved in necroptotic process;GO:1902524 positive regulation of protein K48-linked ubiquitination;GO:1902442 regulation of ripoptosome assembly involved in necroptotic process	0	0	0	0	0	0	0	0	0	0	0	0	0	0	0	0	0	0	0	0	1
304293	Zfp316	1	0	304293	Gene_ID	R. norvegicus	304293	R. norvegicus	Zfp316	zinc finger protein 316	GO:0006355 regulation of transcription, DNA-templated;GO:1903506 regulation of nucleic acid-templated transcription;GO:0006351 transcription, DNA-templated	0	0	0	0	0	0	0	0	0	0	0	0	0	0	0	0	0	0	0	0	1
293112	Crebzf	1	0	293112	Gene_ID	R. norvegicus	293112	R. norvegicus	Crebzf	CREB/ATF bZIP transcription factor	GO:0045814 negative regulation of gene expression, epigenetic;GO:0009615 response to virus;GO:0051090 regulation of DNA-binding transcription factor activity	0	0	0	0	0	0	0	0	0	0	0	0	0	0	0	0	0	0	0	0	1
362485	Ccne2	1	0	362485	Gene_ID	R. norvegicus	362485	R. norvegicus	Ccne2	cyclin E2	GO:0007129 synapsis;GO:0045143 homologous chromosome segregation;GO:0000079 regulation of cyclin-dependent protein serine/threonine kinase activity	0	0	0	0	0	0	0	0	0	0	0	0	0	0	0	0	0	0	0	0	1
361881	Zbed3	0	1	361881	Gene_ID	R. norvegicus	361881	R. norvegicus	Zbed3	zinc finger, BED-type containing 3	GO:0090263 positive regulation of canonical Wnt signaling pathway;GO:0030177 positive regulation of Wnt signaling pathway;GO:0060828 regulation of canonical Wnt signaling pathway	0	0	0	0	0	0	0	0	0	0	0	0	0	0	0	0	0	0	0	0	1
25157	Plagl1	1	0	25157	Gene_ID	R. norvegicus	25157	R. norvegicus	Plagl1	PLAG1 like zinc finger 1	GO:0035914 skeletal muscle cell differentiation;GO:0007519 skeletal muscle tissue development;GO:0060538 skeletal muscle organ development	0	0	0	0	0	0	0	0	0	0	0	0	0	0	0	0	0	0	0	0	1
499745	Nrarp	1	0	499745	Gene_ID	R. norvegicus	499745	R. norvegicus	Nrarp	Notch-regulated ankyrin repeat protein	GO:1902367 negative regulation of Notch signaling pathway involved in somitogenesis;GO:1902366 regulation of Notch signaling pathway involved in somitogenesis;GO:1902359 Notch signaling pathway involved in somitogenesis	0	0	0	1	0	0	1	0	0	0	0	0	0	0	0	0	0	1	0	0	1
500843	RGD1565498	0	1	500843	Gene_ID	R. norvegicus	500843	R. norvegicus	RGD1565498	similar to Hypothetical protein LOC270802	GO:1904262 negative regulation of TORC1 signaling;GO:0042149 cellular response to glucose starvation;GO:0034198 cellular response to amino acid starvation	0	0	0	0	0	0	0	0	0	0	0	0	0	0	0	0	0	0	0	0	1
315510	Igsf9b	1	0	315510	Gene_ID	R. norvegicus	315510	R. norvegicus	Igsf9b	immunoglobulin superfamily, member 9B	GO:0097151 positive regulation of inhibitory postsynaptic potential;GO:0098828 modulation of inhibitory postsynaptic potential;GO:0060080 inhibitory postsynaptic potential	0	0	0	0	0	0	0	0	0	0	0	0	0	0	0	0	0	0	0	0	1
361481	Prr18	1	0	361481	Gene_ID	R. norvegicus	361481	R. norvegicus	Prr18	proline rich 18		0	0	0	0	0	0	0	0	0	0	0	0	0	0	0	0	0	0	0	0	1
296761	Tmem60	0	1	296761	Gene_ID	R. norvegicus	296761	R. norvegicus	Tmem60	transmembrane protein 60		0	0	0	0	0	0	0	0	0	0	0	0	0	0	0	0	0	0	0	0	1
295283	Ankrd34a	0	1	295283	Gene_ID	R. norvegicus	295283	R. norvegicus	Ankrd34a	ankyrin repeat domain 34A		0	0	0	0	0	0	0	0	0	0	0	0	0	0	0	0	0	0	0	0	1
365494	Nanos1	1	0	365494	Gene_ID	R. norvegicus	365494	R. norvegicus	Nanos1	nanos C2HC-type zinc finger 1	GO:0098749 cerebellar neuron development;GO:1900153 positive regulation of nuclear-transcribed mRNA catabolic process, deadenylation-dependent decay;GO:1900151 regulation of nuclear-transcribed mRNA catabolic process, deadenylation-dependent decay	0	0	0	0	0	0	0	0	0	0	0	0	1	0	0	0	0	0	0	0	1
309373	Ubtd1	1	0	309373	Gene_ID	R. norvegicus	309373	R. norvegicus	Ubtd1	ubiquitin domain containing 1		0	0	0	0	0	0	0	0	0	0	0	0	0	0	0	0	0	0	0	0	1
24649	Pim1	0	1	24649	Gene_ID	R. norvegicus	24649	R. norvegicus	Pim1	Pim-1 proto-oncogene, serine/threonine kinase	GO:1905062 positive regulation of cardioblast proliferation;GO:0070561 vitamin D receptor signaling pathway;GO:2000138 positive regulation of cell proliferation involved in heart morphogenesis	0	0	0	0	0	0	0	0	0	0	1	0	0	0	0	1	0	0	1	0	1
684439	Cenpo	1	0	684439	Gene_ID	R. norvegicus	684439	R. norvegicus	Cenpo	centromere protein O	GO:0034508 centromere complex assembly;GO:0065004 protein-DNA complex assembly;GO:0071824 protein-DNA complex subunit organization	0	0	0	0	0	0	0	0	0	0	0	0	0	0	0	0	0	0	0	0	1
100910434	Chadl	1	0	100910434	Gene_ID	R. norvegicus	100910434	R. norvegicus	Chadl	chondroadherin-like	GO:1904027 negative regulation of collagen fibril organization;GO:1904026 regulation of collagen fibril organization;GO:0032331 negative regulation of chondrocyte differentiation	0	0	0	0	0	0	1	0	0	0	0	0	0	0	0	0	0	0	0	0	1
294770	Card6	1	0	294770	Gene_ID	R. norvegicus	294770	R. norvegicus	Card6	caspase recruitment domain family, member 6	GO:0042981 regulation of apoptotic process;GO:0043067 regulation of programmed cell death;GO:0006915 apoptotic process	0	0	0	0	0	0	0	0	0	0	0	0	0	0	0	0	0	0	0	0	1
24974	RT1-A2	1	0	24974	Gene_ID	R. norvegicus	24974	R. norvegicus	RT1-A2	RT1 class Ia, locus A2	GO:0002485 antigen processing and presentation of endogenous peptide antigen via MHC class I via ER pathway, TAP-dependent;GO:0002486 antigen processing and presentation of endogenous peptide antigen via MHC class I via ER pathway, TAP-independent;GO:0001916 positive regulation of T cell mediated cytotoxicity	0	0	0	0	0	0	0	0	0	0	0	0	0	0	0	0	0	0	0	0	1
298322	Lonrf3	0	1	298322	Gene_ID	R. norvegicus	298322	R. norvegicus	Lonrf3	LON peptidase N-terminal domain and ring finger 3		0	0	0	0	0	0	0	0	0	0	0	0	0	0	0	0	0	0	0	0	1
29715	Slc8a1	1	0	29715	Gene_ID	R. norvegicus	29715	R. norvegicus	Slc8a1	solute carrier family 8 member A1	GO:0010881 regulation of cardiac muscle contraction by regulation of the release of sequestered calcium ion;GO:0010880 regulation of release of sequestered calcium ion into cytosol by sarcoplasmic reticulum;GO:0014808 release of sequestered calcium ion into cytosol by sarcoplasmic reticulum	1	0	0	0	0	0	0	0	1	0	0	0	0	0	0	0	0	0	0	0	1
287380	Dhrs7b	0	1	287380	Gene_ID	R. norvegicus	287380	R. norvegicus	Dhrs7b	dehydrogenase/reductase 7B	GO:0008611 ether lipid biosynthetic process;GO:0030223 neutrophil differentiation;GO:0046504 glycerol ether biosynthetic process	0	1	0	0	0	0	0	0	0	0	0	0	0	0	0	0	0	0	0	0	1
685691	Eid2	1	0	685691	Gene_ID	R. norvegicus	685691	R. norvegicus	Eid2	EP300 interacting inhibitor of differentiation 2	GO:0007181 transforming growth factor beta receptor complex assembly;GO:0030512 negative regulation of transforming growth factor beta receptor signaling pathway;GO:0007183 SMAD protein complex assembly	0	0	0	0	0	0	0	0	0	0	0	0	0	0	0	0	0	0	0	0	1
498795	Ccdc3	0	1	498795	Gene_ID	R. norvegicus	498795	R. norvegicus	Ccdc3	coiled-coil domain containing 3	GO:0010804 negative regulation of tumor necrosis factor-mediated signaling pathway;GO:0010803 regulation of tumor necrosis factor-mediated signaling pathway;GO:0001960 negative regulation of cytokine-mediated signaling pathway	1	1	0	0	0	0	0	0	0	0	0	0	0	0	0	0	0	0	1	0	1
100362634	Kmt2d	1	0	100362634	Gene_ID	R. norvegicus	100362634	R. norvegicus	Kmt2d	lysine methyltransferase 2D	GO:0033148 positive regulation of intracellular estrogen receptor signaling pathway;GO:0001555 oocyte growth;GO:0044648 histone H3-K4 dimethylation	0	0	0	0	0	0	0	0	0	0	0	0	0	0	0	1	0	0	0	0	1
89788	Gna15	1	0	89788	Gene_ID	R. norvegicus	89788	R. norvegicus	Gna15	G protein subunit alpha 15	GO:0051482 positive regulation of cytosolic calcium ion concentration involved in phospholipase C-activating G protein-coupled signaling pathway;GO:0060158 phospholipase C-activating dopamine receptor signaling pathway;GO:0007204 positive regulation of cytosolic calcium ion concentration	0	0	0	0	0	0	0	0	0	0	0	0	0	0	0	0	0	0	0	0	1
140729	Cacng8	1	0	140729	Gene_ID	R. norvegicus	140729	R. norvegicus	Cacng8	calcium voltage-gated channel auxiliary subunit gamma 8	GO:0098943 neurotransmitter receptor transport, postsynaptic endosome to lysosome;GO:2000969 positive regulation of AMPA receptor activity;GO:0098970 postsynaptic neurotransmitter receptor diffusion trapping	0	0	0	0	0	0	0	0	1	0	0	0	0	0	0	0	0	0	0	0	1
292328	RGD1562747	1	0	292328	Gene_ID	R. norvegicus	292328	R. norvegicus	Eola2	endothelium and lymphocyte associated ASCH domain 2		0	0	0	0	0	0	0	0	0	0	0	0	0	0	0	0	0	0	0	0	1
293135	Lrrc32	1	0	293135	Gene_ID	R. norvegicus	293135	R. norvegicus	Lrrc32	leucine rich repeat containing 32	GO:1901398 regulation of transforming growth factor beta3 activation;GO:0036366 transforming growth factor beta3 activation;GO:0046007 negative regulation of activated T cell proliferation	0	0	0	0	0	0	0	0	0	1	0	0	0	0	0	0	0	0	0	0	1
314600	Zfp955a	1	0	314600	Gene_ID	R. norvegicus	314600	R. norvegicus	Zfp955a	zinc finger protein 955A	GO:0006355 regulation of transcription, DNA-templated;GO:1903506 regulation of nucleic acid-templated transcription;GO:0006351 transcription, DNA-templated	0	0	0	0	0	0	0	0	0	0	0	0	0	0	0	0	0	0	0	0	1
24530	Lcat	0	1	24530	Gene_ID	R. norvegicus	24530	R. norvegicus	Lcat	lecithin cholesterol acyltransferase	GO:0090107 regulation of high-density lipoprotein particle assembly;GO:0034372 very-low-density lipoprotein particle remodeling;GO:0034370 triglyceride-rich lipoprotein particle remodeling	0	1	0	0	0	0	0	0	0	0	0	0	0	0	0	1	0	0	0	1	1
499205	Fam181b	1	0	499205	Gene_ID	R. norvegicus	499205	R. norvegicus	Fam181b	family with sequence similarity 181, member B		0	0	0	0	0	0	0	0	0	0	0	0	0	0	0	0	0	0	0	0	1
59101	P3h4	1	0	59101	Gene_ID	R. norvegicus	59101	R. norvegicus	P3h4	prolyl 3-hydroxylase family member 4 (non-enzymatic)	GO:0017185 peptidyl-lysine hydroxylation;GO:0030199 collagen fibril organization;GO:0032964 collagen biosynthetic process	0	0	0	0	0	0	0	1	0	0	0	0	0	0	0	0	1	0	0	0	1
100361025	LOC100361025	0	1	100361025	Gene_ID	R. norvegicus	100361025	R. norvegicus	LOC100361025	protein arginine methyltransferase 1-like		0	0	0	0	0	0	0	0	0	0	0	0	0	0	0	0	0	0	0	0	1
290905	Col4a1	1	0	290905	Gene_ID	R. norvegicus	290905	R. norvegicus	Col4a1	collagen type IV alpha 1 chain	GO:0061304 retinal blood vessel morphogenesis;GO:0061299 retina vasculature morphogenesis in camera-type eye;GO:0061298 retina vasculature development in camera-type eye	0	0	0	1	0	0	0	0	0	0	0	0	0	0	0	0	0	1	0	0	1
25620	Crem	0	1	25620	Gene_ID	R. norvegicus	25620	R. norvegicus	Crem	cAMP responsive element modulator	GO:0006687 glycosphingolipid metabolic process;GO:0048384 retinoic acid receptor signaling pathway;GO:0051591 response to cAMP	0	0	0	0	0	0	0	0	0	0	0	0	0	0	0	1	0	0	0	0	1
314386	Gpr68	0	1	314386	Gene_ID	R. norvegicus	314386	R. norvegicus	Gpr68	G protein-coupled receptor 68	GO:2001206 positive regulation of osteoclast development;GO:0045656 negative regulation of monocyte differentiation;GO:2001204 regulation of osteoclast development	0	0	0	0	0	0	1	0	0	1	0	0	0	0	0	0	0	0	0	0	1
366951	Scrt1	1	0	366951	Gene_ID	R. norvegicus	366951	R. norvegicus	Scrt1	scratch family transcriptional repressor 1	GO:2001222 regulation of neuron migration;GO:0001764 neuron migration;GO:0000122 negative regulation of transcription by RNA polymerase II	0	0	0	0	0	0	0	0	0	0	0	0	0	0	0	0	0	0	0	0	1
500584	LOC500584	1	0	500584	Gene_ID	R. norvegicus	500584	R. norvegicus	LOC500584	similar to casein kinase 1, gamma 3 isoform 2	GO:0006355 regulation of transcription, DNA-templated;GO:1903506 regulation of nucleic acid-templated transcription;GO:0006351 transcription, DNA-templated	0	0	0	0	0	0	0	0	0	0	0	0	0	0	0	0	0	0	0	0	1
24457	Hoxb8	1	0	24457	Gene_ID	R. norvegicus	24457	R. norvegicus	Hoxb8	homeo box B8	GO:0021516 dorsal spinal cord development;GO:0045638 negative regulation of myeloid cell differentiation;GO:0007625 grooming behavior	0	0	0	0	0	0	1	0	0	0	0	0	0	0	0	0	0	0	0	0	1
304951	Nuf2	1	0	304951	Gene_ID	R. norvegicus	304951	R. norvegicus	Nuf2	NUF2 component of NDC80 kinetochore complex	GO:0051315 attachment of mitotic spindle microtubules to kinetochore;GO:0007080 mitotic metaphase plate congression;GO:0051310 metaphase plate congression	0	0	0	0	0	0	0	0	0	0	0	0	0	0	0	0	0	0	0	0	1
317444	Hccs	1	0	317444	Gene_ID	R. norvegicus	317444	R. norvegicus	Hccs	holocytochrome c synthase	GO:0018063 cytochrome c-heme linkage;GO:0017003 protein-heme linkage;GO:0017006 protein-tetrapyrrole linkage	0	0	0	0	0	0	0	0	0	0	0	0	0	0	0	0	0	0	0	0	1
299620	Sf3a2	1	0	299620	Gene_ID	R. norvegicus	299620	R. norvegicus	Sf3a2	splicing factor 3a, subunit 2	GO:1903241 U2-type prespliceosome assembly;GO:0000245 spliceosomal complex assembly;GO:0010976 positive regulation of neuron projection development	0	0	0	0	0	0	0	0	0	0	0	0	0	0	0	0	0	0	0	0	1
362176	Lmo2	1	0	362176	Gene_ID	R. norvegicus	362176	R. norvegicus	Lmo2	LIM domain only 2	GO:0045647 negative regulation of erythrocyte differentiation;GO:0045646 regulation of erythrocyte differentiation;GO:0097067 cellular response to thyroid hormone stimulus	0	0	0	0	0	0	0	0	0	0	0	0	0	0	0	0	0	0	0	0	1
314397	Rin3	0	1	314397	Gene_ID	R. norvegicus	314397	R. norvegicus	Rin3	Ras and Rab interactor 3	GO:0007165 signal transduction;GO:0023052 signaling;GO:0007154 cell communication	0	0	0	0	0	0	0	0	0	0	0	0	0	0	0	0	0	0	0	0	1
309729	Rtkn2	1	0	309729	Gene_ID	R. norvegicus	309729	R. norvegicus	Rtkn2	rhotekin 2	GO:2001243 negative regulation of intrinsic apoptotic signaling pathway;GO:1901224 positive regulation of NIK/NF-kappaB signaling;GO:0051092 positive regulation of NF-kappaB transcription factor activity	0	0	0	0	0	0	0	0	0	0	0	0	0	0	0	0	0	0	0	0	1
305687	Zfp503	1	0	305687	Gene_ID	R. norvegicus	305687	R. norvegicus	Zfp503	zinc finger protein 503	GO:0070315 G1 to G0 transition involved in cell differentiation;GO:0070314 G1 to G0 transition;GO:0061351 neural precursor cell proliferation	0	0	0	0	0	0	0	0	0	0	0	0	0	0	0	0	0	0	0	0	1
500475	LOC500475	0	1	500475	Gene_ID	R. norvegicus	500475	R. norvegicus	LOC500475	similar to hypothetical protein 4933430I17		0	0	0	0	0	0	0	0	0	0	0	0	0	0	0	0	0	0	0	0	1
303311	Rtn4rl1	0	1	303311	Gene_ID	R. norvegicus	303311	R. norvegicus	Rtn4rl1	reticulon 4 receptor-like 1	GO:0048681 negative regulation of axon regeneration;GO:0070571 negative regulation of neuron projection regeneration;GO:0048679 regulation of axon regeneration	0	0	0	0	0	0	0	0	0	0	0	0	0	0	0	0	0	0	0	0	1
681219	Cox14	0	1	681219	Gene_ID	R. norvegicus	681219	R. norvegicus	Cox14	cytochrome c oxidase assembly factor COX14	GO:0033617 mitochondrial respiratory chain complex IV assembly;GO:0008535 respiratory chain complex IV assembly;GO:0017004 cytochrome complex assembly	0	0	0	0	0	0	0	0	0	0	0	0	0	0	0	0	0	0	0	0	1
361833	Ank3	1	0	361833	Gene_ID	R. norvegicus	361833	R. norvegicus	Ank3	ankyrin 3	GO:1902260 negative regulation of delayed rectifier potassium channel activity;GO:1900827 positive regulation of membrane depolarization during cardiac muscle cell action potential;GO:1903817 negative regulation of voltage-gated potassium channel activity	0	0	0	0	0	0	0	0	0	0	0	0	0	0	0	0	0	0	0	0	1
311847	Dolk	1	0	311847	Gene_ID	R. norvegicus	311847	R. norvegicus	Dolk	dolichol kinase	GO:0043048 dolichyl monophosphate biosynthetic process;GO:0008654 phospholipid biosynthetic process;GO:0006644 phospholipid metabolic process	0	0	0	0	0	0	0	0	0	0	0	0	0	0	0	0	0	0	0	0	1
296161	Ubox5	0	1	296161	Gene_ID	R. norvegicus	296161	R. norvegicus	Ubox5	U-box domain containing 5	GO:0000209 protein polyubiquitination;GO:0016567 protein ubiquitination;GO:0032446 protein modification by small protein conjugation	0	0	0	0	0	0	0	0	0	0	0	0	0	0	0	0	0	0	0	0	1
313098	Usp45	1	0	313098	Gene_ID	R. norvegicus	313098	R. norvegicus	Usp45	ubiquitin specific peptidase 45	GO:0045494 photoreceptor cell maintenance;GO:0001895 retina homeostasis;GO:0016579 protein deubiquitination	0	0	0	0	0	0	0	0	0	0	0	0	0	0	0	0	0	0	0	0	1
680726	Rbms3	1	0	680726	Gene_ID	R. norvegicus	680726	R. norvegicus	Rbms3	RNA binding motif, single stranded interacting protein 3	GO:0002357 defense response to tumor cell;GO:0002347 response to tumor cell;GO:0090090 negative regulation of canonical Wnt signaling pathway	0	0	0	0	0	0	0	0	0	0	0	0	0	0	0	0	0	0	0	0	1
192350	Cdk12	1	0	192350	Gene_ID	R. norvegicus	192350	R. norvegicus	Cdk12	cyclin-dependent kinase 12	GO:0032968 positive regulation of transcription elongation from RNA polymerase II promoter;GO:2000737 negative regulation of stem cell differentiation;GO:0070816 phosphorylation of RNA polymerase II C-terminal domain	0	0	0	0	0	0	0	0	0	0	0	0	0	0	0	0	0	0	0	0	1
307035	Mpp7	0	1	307035	Gene_ID	R. norvegicus	307035	R. norvegicus	Mpp7	membrane palmitoylated protein 7	GO:0071896 protein localization to adherens junction;GO:0070830 bicellular tight junction assembly;GO:0120192 tight junction assembly	0	0	0	0	0	0	0	0	0	0	0	0	0	0	0	0	0	0	0	0	1
290657	Klhl26	0	1	290657	Gene_ID	R. norvegicus	290657	R. norvegicus	Klhl26	kelch-like family member 26		0	0	0	0	0	0	0	0	0	0	0	0	0	0	0	0	0	0	0	0	1
315167	Ndufa6	0	1	315167	Gene_ID	R. norvegicus	315167	R. norvegicus	Ndufa6	NADH:ubiquinone oxidoreductase subunit A6	GO:0032981 mitochondrial respiratory chain complex I assembly;GO:0010257 NADH dehydrogenase complex assembly;GO:0033108 mitochondrial respiratory chain complex assembly	0	0	0	0	0	0	0	0	0	0	0	0	0	0	0	0	0	0	0	0	1
689988	Sox12	1	0	689988	Gene_ID	R. norvegicus	689988	R. norvegicus	Sox12	SRY-box transcription factor 12	GO:0021510 spinal cord development;GO:0065004 protein-DNA complex assembly;GO:0045944 positive regulation of transcription by RNA polymerase II	0	0	0	0	0	0	0	0	0	0	0	0	0	0	0	0	0	0	0	0	1
309375	Marveld1	0	1	309375	Gene_ID	R. norvegicus	309375	R. norvegicus	Marveld1	MARVEL domain containing 1		0	0	0	0	0	0	0	0	0	0	0	0	0	0	0	0	0	0	0	0	1
500316	Acrbp	0	1	500316	Gene_ID	R. norvegicus	500316	R. norvegicus	Acrbp	acrosin binding protein	GO:0001675 acrosome assembly;GO:0007286 spermatid development;GO:0033363 secretory granule organization	0	0	0	0	0	0	0	0	0	0	0	0	0	0	0	0	0	0	0	0	1
108351137	LOC108351137	1	0	108351137	Gene_ID	R. norvegicus	108351137	R. norvegicus	LOC108351137	glyceraldehyde-3-phosphate dehydrogenase	GO:0035606 peptidyl-cysteine S-trans-nitrosylation;GO:0006096 glycolytic process;GO:0018119 peptidyl-cysteine S-nitrosylation	0	0	0	0	0	0	0	0	0	0	0	0	0	0	0	0	0	0	0	0	1
246152	Wdr44	1	0	246152	Gene_ID	R. norvegicus	246152	R. norvegicus	Wdr44	WD repeat domain 44	GO:0030334 regulation of cell migration;GO:2000145 regulation of cell motility;GO:0051270 regulation of cellular component movement	0	0	0	0	0	0	0	0	0	0	0	0	0	0	0	0	0	0	0	0	1
117277	Epn1	1	0	117277	Gene_ID	R. norvegicus	117277	R. norvegicus	Epn1	Epsin 1	GO:1905445 positive regulation of clathrin coat assembly;GO:1905443 regulation of clathrin coat assembly;GO:1903671 negative regulation of sprouting angiogenesis	0	0	0	1	0	0	0	0	0	0	0	0	0	0	0	0	0	0	0	0	1
315996	Sema3f	1	0	315996	Gene_ID	R. norvegicus	315996	R. norvegicus	Sema3f	semaphorin 3F	GO:0036486 ventral trunk neural crest cell migration;GO:0021785 branchiomotor neuron axon guidance;GO:0021612 facial nerve structural organization	0	0	0	0	0	0	1	0	0	0	0	0	0	0	0	0	0	0	0	0	1
363502	Mid2	1	0	363502	Gene_ID	R. norvegicus	363502	R. norvegicus	Mid2	midline 2	GO:1902187 negative regulation of viral release from host cell;GO:0046597 negative regulation of viral entry into host cell;GO:1902186 regulation of viral release from host cell	0	0	0	0	0	0	0	0	0	0	0	0	0	0	0	0	0	0	0	0	1
29461	Vgf	1	0	29461	Gene_ID	R. norvegicus	29461	R. norvegicus	Vgf	VGF nerve growth factor inducible	GO:0043084 penile erection;GO:0001541 ovarian follicle development;GO:0048168 regulation of neuronal synaptic plasticity	0	0	0	0	0	0	0	0	0	1	0	0	0	1	0	0	0	0	0	0	1
287840	Ubald2	1	0	287840	Gene_ID	R. norvegicus	287840	R. norvegicus	Ubald2	UBA-like domain containing 2		0	0	0	0	0	0	0	0	0	0	0	0	0	0	0	0	0	0	0	0	1
361799	Dxo	0	1	361799	Gene_ID	R. norvegicus	361799	R. norvegicus	Dxo	decapping exoribonuclease	GO:0071028 nuclear mRNA surveillance;GO:0050779 RNA destabilization;GO:0071027 nuclear RNA surveillance	0	0	0	0	0	0	0	0	0	0	0	0	0	0	0	0	0	0	0	0	1
293665	Zdhhc24	1	0	293665	Gene_ID	R. norvegicus	293665	R. norvegicus	Zdhhc24	zinc finger, DHHC-type containing 24	GO:0018230 peptidyl-L-cysteine S-palmitoylation;GO:0018345 protein palmitoylation;GO:0018231 peptidyl-S-diacylglycerol-L-cysteine biosynthetic process from peptidyl-cysteine	0	0	0	0	0	0	0	0	0	0	0	0	0	0	0	0	0	0	0	0	1
287422	Per1	1	0	287422	Gene_ID	R. norvegicus	287422	R. norvegicus	Per1	period circadian regulator 1	GO:2000323 negative regulation of glucocorticoid receptor signaling pathway;GO:2000322 regulation of glucocorticoid receptor signaling pathway;GO:0042921 glucocorticoid receptor signaling pathway	0	0	0	0	0	1	0	0	0	0	0	0	0	0	0	1	0	0	0	0	1
314910	Nab2	1	0	314910	Gene_ID	R. norvegicus	314910	R. norvegicus	Nab2	Ngfi-A binding protein 2	GO:1902949 positive regulation of tau-protein kinase activity;GO:0016480 negative regulation of transcription by RNA polymerase III;GO:1902947 regulation of tau-protein kinase activity	0	0	0	0	0	0	1	0	0	0	0	0	0	0	0	0	0	0	0	0	1
296211	Ralgapa2	1	0	296211	Gene_ID	R. norvegicus	296211	R. norvegicus	Ralgapa2	Ral GTPase activating protein catalytic subunit alpha 2	GO:0060178 regulation of exocyst localization;GO:0032484 Ral protein signal transduction;GO:0051601 exocyst localization	0	0	0	0	0	0	0	0	0	0	0	0	0	0	0	0	0	0	0	0	1
24783	Slc9a2	0	1	24783	Gene_ID	R. norvegicus	24783	R. norvegicus	Slc9a2	solute carrier family 9 member A2	GO:0098719 sodium ion import across plasma membrane;GO:0051453 regulation of intracellular pH;GO:0030641 regulation of cellular pH	0	0	0	0	0	0	0	0	0	0	0	0	0	0	0	0	0	0	0	0	1
314614	Plppr3	1	0	314614	Gene_ID	R. norvegicus	314614	R. norvegicus	Plppr3	phospholipid phosphatase related 3	GO:0046839 phospholipid dephosphorylation;GO:0030258 lipid modification;GO:0006644 phospholipid metabolic process	0	0	0	0	0	0	0	0	0	0	0	0	0	0	0	0	0	0	0	0	1
171068	Pou2f1	1	0	171068	Gene_ID	R. norvegicus	171068	R. norvegicus	Pou2f1	POU class 2 homeobox 1	GO:0060235 lens induction in camera-type eye;GO:0030910 olfactory placode formation;GO:0071699 olfactory placode morphogenesis	0	0	0	0	0	0	0	0	0	0	0	0	0	0	0	0	0	0	0	0	1
498704	Prr7	1	0	498704	Gene_ID	R. norvegicus	498704	R. norvegicus	Prr7	proline rich 7 (synaptic)	GO:2001269 positive regulation of cysteine-type endopeptidase activity involved in apoptotic signaling pathway;GO:2001267 regulation of cysteine-type endopeptidase activity involved in apoptotic signaling pathway;GO:0099527 postsynapse to nucleus signaling pathway	0	0	0	0	0	0	0	0	0	0	0	0	0	0	0	0	0	0	0	0	1
29354	Pla2g5	0	1	29354	Gene_ID	R. norvegicus	29354	R. norvegicus	Pla2g5	phospholipase A2, group V	GO:0006663 platelet activating factor biosynthetic process;GO:0050482 arachidonic acid secretion;GO:0034374 low-density lipoprotein particle remodeling	0	1	0	0	0	0	0	0	0	0	0	0	0	0	0	0	0	0	0	0	1
690871	Ndufaf8	0	1	690871	Gene_ID	R. norvegicus	690871	R. norvegicus	Ndufaf8	NADH:ubiquinone oxidoreductase complex assembly factor 8	GO:0032981 mitochondrial respiratory chain complex I assembly;GO:0010257 NADH dehydrogenase complex assembly;GO:0033108 mitochondrial respiratory chain complex assembly	0	0	0	0	0	0	0	0	0	0	0	0	0	0	0	0	0	0	0	0	1
207118	Bod1l1	1	0	207118	Gene_ID	R. norvegicus	207118	R. norvegicus	Bod1l1	biorientation of chromosomes in cell division 1-like 1	GO:0032515 negative regulation of phosphoprotein phosphatase activity;GO:0031297 replication fork processing;GO:0035308 negative regulation of protein dephosphorylation	0	0	0	0	0	0	0	0	0	0	0	0	0	0	0	0	0	0	0	0	1
360896	Esrrg	0	1	360896	Gene_ID	R. norvegicus	360896	R. norvegicus	Esrrg	estrogen-related receptor gamma	GO:0120162 positive regulation of cold-induced thermogenesis;GO:0048384 retinoic acid receptor signaling pathway;GO:0120161 regulation of cold-induced thermogenesis	0	0	0	0	0	0	0	0	0	0	0	0	0	0	0	1	0	0	0	0	1
252939	Gpr37l1	1	0	252939	Gene_ID	R. norvegicus	252939	R. norvegicus	Gpr37l1	G protein-coupled receptor 37-like 1	GO:0021940 positive regulation of cerebellar granule cell precursor proliferation;GO:0021936 regulation of cerebellar granule cell precursor proliferation;GO:0021930 cerebellar granule cell precursor proliferation	0	0	0	0	0	0	0	0	1	0	0	0	1	0	0	0	0	0	0	0	1
25311	Dcc	1	0	25311	Gene_ID	R. norvegicus	25311	R. norvegicus	Dcc	DCC netrin 1 receptor	GO:0021965 spinal cord ventral commissure morphogenesis;GO:0033563 dorsal/ventral axon guidance;GO:0033564 anterior/posterior axon guidance	0	0	0	0	0	0	0	0	0	0	0	0	0	0	0	0	0	0	0	0	1
306338	Abhd8	1	0	306338	Gene_ID	R. norvegicus	306338	R. norvegicus	Abhd8	abhydrolase domain containing 8		0	0	0	0	0	0	0	0	0	0	0	0	0	0	0	0	0	0	0	0	1
312309	Zfp775	1	0	312309	Gene_ID	R. norvegicus	312309	R. norvegicus	Zfp775	zinc finger protein 775		0	0	0	0	0	0	0	0	0	0	0	0	0	0	0	0	0	0	0	0	1
54319	Ezr	1	0	54319	Gene_ID	R. norvegicus	54319	R. norvegicus	Ezr	ezrin	GO:1900041 negative regulation of interleukin-2 secretion;GO:0050860 negative regulation of T cell receptor signaling pathway;GO:0001951 intestinal D-glucose absorption	0	0	0	0	1	0	0	0	0	1	0	0	0	0	0	0	0	0	0	0	1
287094	Zfp213	0	1	287094	Gene_ID	R. norvegicus	287094	R. norvegicus	Zfp213	zinc finger protein 213	GO:0006355 regulation of transcription, DNA-templated;GO:1903506 regulation of nucleic acid-templated transcription;GO:0006351 transcription, DNA-templated	0	0	0	0	0	0	0	0	0	0	0	0	0	0	0	0	0	0	0	0	1
117542	Baiap2	0	1	117542	Gene_ID	R. norvegicus	117542	R. norvegicus	Baiap2	BAR/IMD domain containing adaptor protein 2	GO:0099564 modification of synaptic structure, modulating synaptic transmission;GO:0061003 positive regulation of dendritic spine morphogenesis;GO:1905274 regulation of modification of postsynaptic actin cytoskeleton	0	0	0	0	0	0	0	0	0	0	0	0	0	0	0	0	0	0	0	0	1
317235	Zdhhc15	0	1	317235	Gene_ID	R. norvegicus	317235	R. norvegicus	Zdhhc15	zinc finger DHHC-type palmitoyltransferase 15	GO:0018230 peptidyl-L-cysteine S-palmitoylation;GO:0016188 synaptic vesicle maturation;GO:0018345 protein palmitoylation	0	0	0	0	0	0	0	0	0	0	0	0	0	0	0	0	0	0	0	0	1
501002	Tmem266	1	0	501002	Gene_ID	R. norvegicus	501002	R. norvegicus	Tmem266	transmembrane protein 266	GO:0055085 transmembrane transport;GO:0006810 transport;GO:0051234 establishment of localization	0	0	0	0	0	0	0	0	0	0	0	0	0	0	0	0	0	0	0	0	1
89813	Pdk4	1	0	89813	Gene_ID	R. norvegicus	89813	R. norvegicus	Pdk4	pyruvate dehydrogenase kinase 4	GO:0010510 regulation of acetyl-CoA biosynthetic process from pyruvate;GO:0050812 regulation of acyl-CoA biosynthetic process;GO:0006086 acetyl-CoA biosynthetic process from pyruvate	0	0	0	0	0	0	0	0	0	0	0	0	0	0	0	0	1	0	0	0	1
24179	Agt	1	0	24179	Gene_ID	R. norvegicus	24179	R. norvegicus	Agt	angiotensinogen	GO:1905589 positive regulation of L-arginine import across plasma membrane;GO:1905010 positive regulation of L-lysine import across plasma membrane;GO:0002018 renin-angiotensin regulation of aldosterone production	0	0	0	1	1	1	0	0	1	1	0	0	0	1	0	0	1	0	0	0	1
686234	Mtrf1	0	1	686234	Gene_ID	R. norvegicus	686234	R. norvegicus	Mtrf1	mitochondrial translation release factor 1	GO:0070126 mitochondrial translational termination;GO:0006415 translational termination;GO:0032543 mitochondrial translation	0	0	0	0	0	0	0	0	0	0	0	0	0	0	0	0	0	0	0	0	1
301073	Hhatl	0	1	301073	Gene_ID	R. norvegicus	301073	R. norvegicus	Hhatl	hedgehog acyltransferase-like	GO:0060262 negative regulation of N-terminal protein palmitoylation;GO:0060254 regulation of N-terminal protein palmitoylation;GO:1903060 negative regulation of protein lipidation	0	0	0	0	0	0	0	0	0	0	0	0	0	0	0	0	0	0	0	0	1
65131	Cldn5	1	0	65131	Gene_ID	R. norvegicus	65131	R. norvegicus	Cldn5	claudin 5	GO:1903142 positive regulation of establishment of endothelial barrier;GO:1903348 positive regulation of bicellular tight junction assembly;GO:1901552 positive regulation of endothelial cell development	0	0	0	1	1	0	0	0	1	0	0	0	0	0	0	0	0	0	0	0	1
84482	Foxo1	1	0	84482	Gene_ID	R. norvegicus	84482	R. norvegicus	Foxo1	forkhead box O1	GO:1903243 negative regulation of cardiac muscle hypertrophy in response to stress;GO:1903661 positive regulation of complement-dependent cytotoxicity;GO:0010616 negative regulation of cardiac muscle adaptation	0	0	0	1	0	0	0	0	0	0	0	0	0	0	0	1	0	0	0	0	1
56083	Tgm2	1	0	56083	Gene_ID	R. norvegicus	56083	R. norvegicus	Tgm2	transglutaminase 2	GO:0018153 isopeptide cross-linking via N6-(L-isoglutamyl)-L-lysine;GO:0032471 negative regulation of endoplasmic reticulum calcium ion concentration;GO:0051561 positive regulation of mitochondrial calcium ion concentration	0	0	0	0	0	0	0	0	0	0	0	0	0	0	0	0	1	0	0	0	1
85256	Slc2a8	1	0	85256	Gene_ID	R. norvegicus	85256	R. norvegicus	Slc2a8	solute carrier family 2 member 8	GO:0015755 fructose transmembrane transport;GO:0070837 dehydroascorbic acid transport;GO:0007141 male meiosis I	0	0	0	0	0	0	0	0	0	0	0	0	0	0	0	0	0	0	0	0	1
314265	Zfyve26	1	0	314265	Gene_ID	R. norvegicus	314265	R. norvegicus	Zfyve26	zinc finger FYVE-type containing 26	GO:0000281 mitotic cytokinesis;GO:0032465 regulation of cytokinesis;GO:0000724 double-strand break repair via homologous recombination	0	0	0	0	0	0	0	0	0	0	0	0	0	0	0	0	0	0	0	0	1
497903	Sowaha	1	0	497903	Gene_ID	R. norvegicus	497903	R. norvegicus	Sowaha	sosondowah ankyrin repeat domain family member A		0	0	0	0	0	0	0	0	0	0	0	0	0	0	0	0	0	0	0	0	1
59117	Ago2	1	0	59117	Gene_ID	R. norvegicus	59117	R. norvegicus	Ago2	argonaute RISC catalytic component 2	GO:1905618 positive regulation of miRNA mediated inhibition of translation;GO:1905616 regulation of miRNA mediated inhibition of translation;GO:0060213 positive regulation of nuclear-transcribed mRNA poly(A) tail shortening	0	0	0	1	0	0	0	0	0	0	0	0	0	0	0	0	0	0	0	0	1
29345	Serpinh1	1	0	29345	Gene_ID	R. norvegicus	29345	R. norvegicus	Serpinh1	serpin family H member 1	GO:0003433 chondrocyte development involved in endochondral bone morphogenesis;GO:0003413 chondrocyte differentiation involved in endochondral bone morphogenesis;GO:0060351 cartilage development involved in endochondral bone morphogenesis	0	0	0	0	0	0	1	1	0	0	0	0	0	0	0	0	0	0	0	0	1
288921	Fbxw9	1	0	288921	Gene_ID	R. norvegicus	288921	R. norvegicus	Fbxw9	F-box and WD repeat domain containing 9	GO:0000470 maturation of LSU-rRNA;GO:0000460 maturation of 5.8S rRNA;GO:0042273 ribosomal large subunit biogenesis	0	0	0	0	0	0	0	0	0	0	0	0	0	0	0	0	0	0	0	0	1
305941	Sgcg	0	1	305941	Gene_ID	R. norvegicus	305941	R. norvegicus	Sgcg	sarcoglycan, gamma	GO:0048738 cardiac muscle tissue development;GO:0060047 heart contraction;GO:0003015 heart process	0	0	0	0	0	0	0	0	1	0	0	0	0	0	0	0	0	0	0	0	1
313511	Mob3c	1	0	313511	Gene_ID	R. norvegicus	313511	R. norvegicus	Mob3c	MOB kinase activator 3C		0	0	0	0	0	0	0	0	0	0	0	0	0	0	0	0	0	0	0	0	1
365192	Zfp324	0	1	365192	Gene_ID	R. norvegicus	365192	R. norvegicus	Zfp324	zinc finger protein 324	GO:0006355 regulation of transcription, DNA-templated;GO:1903506 regulation of nucleic acid-templated transcription;GO:0006351 transcription, DNA-templated	0	0	0	0	0	0	0	0	0	0	0	0	0	0	0	0	0	0	0	0	1
287989	Ephb3	1	0	287989	Gene_ID	R. norvegicus	287989	R. norvegicus	Ephb3	Eph receptor B3	GO:0021952 central nervous system projection neuron axonogenesis;GO:0031290 retinal ganglion cell axon guidance;GO:0007413 axonal fasciculation	0	0	0	1	0	0	0	0	0	0	0	0	0	0	0	0	0	0	0	0	1
299996	Matn2	0	1	299996	Gene_ID	R. norvegicus	299996	R. norvegicus	Matn2	matrilin 2	GO:0003429 growth plate cartilage chondrocyte morphogenesis;GO:0003414 chondrocyte morphogenesis involved in endochondral bone morphogenesis;GO:0031104 dendrite regeneration	0	0	0	0	0	0	1	0	0	0	1	0	0	0	0	0	0	0	0	0	1
690276	LOC690276	0	1	690276	Gene_ID	R. norvegicus	690276	R. norvegicus	LOC690276	hypothetical protein LOC690276		0	0	0	0	0	0	0	0	0	0	0	0	0	0	0	0	0	0	0	0	1
313339	Acer2	0	1	313339	Gene_ID	R. norvegicus	313339	R. norvegicus	Acer2	alkaline ceramidase 2	GO:0090285 negative regulation of protein glycosylation in Golgi;GO:0090283 regulation of protein glycosylation in Golgi;GO:0060051 negative regulation of protein glycosylation	0	1	0	0	0	0	0	0	0	0	0	0	0	0	0	0	0	0	0	1	1
309452	Nfkb2	1	0	309452	Gene_ID	R. norvegicus	309452	R. norvegicus	Nfkb2	nuclear factor kappa B subunit 2	GO:0002268 follicular dendritic cell differentiation;GO:0002266 follicular dendritic cell activation;GO:0002467 germinal center formation	0	0	0	0	0	0	0	0	0	0	0	0	0	0	0	0	0	0	0	0	1
299864	Ebag9	1	0	299864	Gene_ID	R. norvegicus	299864	R. norvegicus	Ebag9	estrogen receptor binding site associated, antigen, 9	GO:0006915 apoptotic process;GO:0012501 programmed cell death;GO:0008219 cell death	0	0	0	0	0	0	0	0	0	0	0	0	0	0	0	0	0	0	0	0	1
286923	Dlgap3	1	0	286923	Gene_ID	R. norvegicus	286923	R. norvegicus	Dlgap3	DLG associated protein 3	GO:0099563 modification of synaptic structure;GO:0050808 synapse organization;GO:0065003 protein-containing complex assembly	0	0	0	0	0	0	0	0	0	0	0	0	0	0	0	0	0	0	0	0	1
681398	Fam174b	1	0	681398	Gene_ID	R. norvegicus	681398	R. norvegicus	Fam174b	family with sequence similarity 174, member B	GO:0007030 Golgi organization;GO:0010256 endomembrane system organization;GO:0006996 organelle organization	0	0	0	0	0	0	0	0	0	0	0	0	0	0	0	0	0	0	0	0	1
25661	Fn1	0	1	25661	Gene_ID	R. norvegicus	25661	R. norvegicus	Fn1	fibronectin 1	GO:2001202 negative regulation of transforming growth factor-beta secretion;GO:1904237 positive regulation of substrate-dependent cell migration, cell attachment to substrate;GO:2001201 regulation of transforming growth factor-beta secretion	0	0	0	1	0	0	0	1	0	1	0	0	0	0	1	1	0	0	0	0	1
362291	Myt1	1	0	362291	Gene_ID	R. norvegicus	362291	R. norvegicus	Myt1	myelin transcription factor 1	GO:0061178 regulation of insulin secretion involved in cellular response to glucose stimulus;GO:0060539 diaphragm development;GO:0035773 insulin secretion involved in cellular response to glucose stimulus	0	0	0	0	0	0	0	0	0	1	0	0	0	0	0	0	0	0	0	0	1
117264	P2ry6	0	1	117264	Gene_ID	R. norvegicus	117264	R. norvegicus	P2ry6	pyrimidinergic receptor P2Y6	GO:0031587 positive regulation of inositol 1,4,5-trisphosphate-sensitive calcium-release channel activity;GO:0031585 regulation of inositol 1,4,5-trisphosphate-sensitive calcium-release channel activity;GO:0051281 positive regulation of release of sequestered calcium ion into cytosol	1	1	0	0	0	0	0	0	0	0	1	0	0	0	0	0	0	0	0	1	1
29602	Ptgfrn	0	1	29602	Gene_ID	R. norvegicus	29602	R. norvegicus	Ptgfrn	prostaglandin F2 receptor inhibitor	GO:0014905 myoblast fusion involved in skeletal muscle regeneration;GO:0014908 myotube differentiation involved in skeletal muscle regeneration;GO:0007520 myoblast fusion	0	0	0	0	0	0	0	0	0	0	0	0	0	0	0	0	0	0	0	0	1
100361389	Fam171a2	1	0	100361389	Gene_ID	R. norvegicus	100361389	R. norvegicus	Fam171a2	family with sequence similarity 171, member A2		0	0	0	0	0	0	0	0	0	0	0	0	0	0	0	0	0	0	0	0	1
499401	Znrd1as1	0	1	499401	Gene_ID	R. norvegicus	499401	R. norvegicus	Znrd1as1	ZNRD1 antisense RNA 1		0	0	0	0	0	0	0	0	0	0	0	0	0	0	0	0	0	0	0	0	1
297708	Pyroxd1	1	0	297708	Gene_ID	R. norvegicus	297708	R. norvegicus	Pyroxd1	pyridine nucleotide-disulphide oxidoreductase domain 1	GO:0034599 cellular response to oxidative stress;GO:0006979 response to oxidative stress;GO:0055114 oxidation-reduction process	0	0	0	0	0	0	0	0	0	0	0	0	0	0	0	0	0	0	0	0	1
315394	Kbtbd3	1	0	315394	Gene_ID	R. norvegicus	315394	R. norvegicus	Kbtbd3	kelch repeat and BTB domain containing 3		0	0	0	0	0	0	0	0	0	0	0	0	0	0	0	0	0	0	0	0	1
25357	Thrsp	0	1	25357	Gene_ID	R. norvegicus	25357	R. norvegicus	Thrsp	thyroid hormone responsive	GO:0010866 regulation of triglyceride biosynthetic process;GO:0019432 triglyceride biosynthetic process;GO:0090207 regulation of triglyceride metabolic process	1	1	0	0	0	0	0	0	0	0	0	0	0	0	0	0	0	0	0	0	1
100188934	Ctxn3	1	0	100188934	Gene_ID	R. norvegicus	100188934	R. norvegicus	Ctxn3	cortexin 3		0	0	0	0	0	0	0	0	0	0	0	0	0	0	0	0	0	0	0	0	1
59107	Ltbp1	0	1	59107	Gene_ID	R. norvegicus	59107	R. norvegicus	Ltbp1	latent transforming growth factor beta binding protein 1	GO:0035583 sequestering of TGFbeta in extracellular matrix;GO:1901388 regulation of transforming growth factor beta activation;GO:0071305 cellular response to vitamin D	0	0	0	1	0	0	0	1	0	0	0	0	0	0	0	0	0	0	0	0	1
245962	Cd48	1	0	245962	Gene_ID	R. norvegicus	245962	R. norvegicus	Cd48	Cd48 molecule	GO:0045576 mast cell activation;GO:0002819 regulation of adaptive immune response;GO:0042110 T cell activation	0	0	0	0	0	0	0	0	0	0	0	0	0	0	0	0	0	0	0	0	1
360894	RGD1310587	1	0	360894	Gene_ID	R. norvegicus	360894	R. norvegicus	RGD1310587	similar to hypothetical protein FLJ14146		0	0	0	0	0	0	0	0	0	0	0	0	0	0	0	0	0	0	0	0	1
685707	Nav1	1	0	685707	Gene_ID	R. norvegicus	685707	R. norvegicus	Nav1	neuron navigator 1	GO:0001578 microtubule bundle formation;GO:0001764 neuron migration;GO:0000226 microtubule cytoskeleton organization	0	0	0	0	0	0	0	0	0	0	0	0	0	0	0	0	0	0	0	0	1
360622	Igfbp4	1	0	360622	Gene_ID	R. norvegicus	360622	R. norvegicus	Igfbp4	insulin-like growth factor binding protein 4	GO:0043568 positive regulation of insulin-like growth factor receptor signaling pathway;GO:0043567 regulation of insulin-like growth factor receptor signaling pathway;GO:0044342 type B pancreatic cell proliferation	0	0	0	0	0	0	0	0	0	0	0	0	0	0	0	0	0	0	0	0	1
300947	Tfdp2	0	1	300947	Gene_ID	R. norvegicus	300947	R. norvegicus	Tfdp2	transcription factor Dp-2	GO:0045944 positive regulation of transcription by RNA polymerase II;GO:0045892 negative regulation of transcription, DNA-templated;GO:0007507 heart development	0	0	0	0	0	0	0	0	0	0	0	0	0	0	0	0	0	0	0	0	1
307351	Tubb6	1	0	307351	Gene_ID	R. norvegicus	307351	R. norvegicus	Tubb6	tubulin, beta 6 class V	GO:0000226 microtubule cytoskeleton organization;GO:0007017 microtubule-based process;GO:0000278 mitotic cell cycle	0	0	0	0	0	0	0	0	0	0	0	0	0	0	0	0	0	0	0	0	1
25237	Acvrl1	0	1	25237	Gene_ID	R. norvegicus	25237	R. norvegicus	Acvrl1	activin A receptor like type 1	GO:0035912 dorsal aorta morphogenesis;GO:0035313 wound healing, spreading of epidermal cells;GO:0051895 negative regulation of focal adhesion assembly	1	0	0	1	1	0	0	0	1	0	0	0	0	0	0	0	1	0	0	0	1
685882	Syndig1l	0	1	685882	Gene_ID	R. norvegicus	685882	R. norvegicus	Syndig1l	synapse differentiation inducing 1-like		0	0	0	0	0	0	0	0	0	0	0	0	0	0	0	0	0	0	0	0	1
499155	Fancf	1	0	499155	Gene_ID	R. norvegicus	499155	R. norvegicus	Fancf	FA complementation group F	GO:0001541 ovarian follicle development;GO:0008585 female gonad development;GO:0046545 development of primary female sexual characteristics	0	0	0	0	0	0	0	0	0	0	0	0	0	0	0	0	0	0	0	0	1
313536	B4galt2	1	0	313536	Gene_ID	R. norvegicus	313536	R. norvegicus	B4galt2	beta-1,4-galactosyltransferase 2	GO:0021680 cerebellar Purkinje cell layer development;GO:0021695 cerebellar cortex development;GO:0008542 visual learning	0	0	0	0	0	1	0	0	0	0	0	0	1	0	0	0	0	0	0	0	1
117513	Sec22a	1	0	117513	Gene_ID	R. norvegicus	117513	R. norvegicus	Sec22a	SEC22 homolog A, vesicle trafficking protein	GO:0006888 ER to Golgi vesicle-mediated transport;GO:0048193 Golgi vesicle transport;GO:0015031 protein transport	0	0	0	0	0	0	0	0	0	0	0	0	0	0	0	0	0	0	0	0	1
117517	C7	0	1	117517	Gene_ID	R. norvegicus	117517	R. norvegicus	C7	complement C7	GO:0006883 cellular sodium ion homeostasis;GO:0055078 sodium ion homeostasis;GO:0030004 cellular monovalent inorganic cation homeostasis	0	0	0	0	0	0	0	0	0	0	0	0	0	0	0	0	0	0	0	0	1
295382	Ntng1	0	1	295382	Gene_ID	R. norvegicus	295382	R. norvegicus	Ntng1	netrin G1	GO:0099560 synaptic membrane adhesion;GO:0007409 axonogenesis;GO:0061564 axon development	0	0	0	0	0	0	0	0	0	0	0	0	0	0	0	0	0	0	0	0	1
290648	Pgpep1	0	1	290648	Gene_ID	R. norvegicus	290648	R. norvegicus	Pgpep1	pyroglutamyl-peptidase I	GO:0006508 proteolysis;GO:0019538 protein metabolic process;GO:1901564 organonitrogen compound metabolic process	0	0	0	0	0	0	0	0	0	0	0	0	0	0	0	0	0	0	0	0	1
100362471	Tmem240	1	0	100362471	Gene_ID	R. norvegicus	100362471	R. norvegicus	Tmem240	transmembrane protein 240		0	0	0	0	0	0	0	0	0	0	0	0	0	0	0	0	0	0	0	0	1
286993	Taok1	1	0	286993	Gene_ID	R. norvegicus	286993	R. norvegicus	Taok1	TAO kinase 1	GO:0007095 mitotic G2 DNA damage checkpoint;GO:0007026 negative regulation of microtubule depolymerization;GO:0000186 activation of MAPKK activity	0	0	0	0	0	0	0	0	0	0	0	0	0	0	0	0	0	0	0	0	1
362419	Tamm41	0	1	362419	Gene_ID	R. norvegicus	362419	R. norvegicus	Tamm41	TAM41 mitochondrial translocator assembly and maintenance homolog	GO:0032049 cardiolipin biosynthetic process;GO:0016024 CDP-diacylglycerol biosynthetic process;GO:0006655 phosphatidylglycerol biosynthetic process	0	1	0	0	0	0	0	0	0	0	0	0	0	0	0	0	0	0	0	0	1
60564	Syt9	0	1	60564	Gene_ID	R. norvegicus	60564	R. norvegicus	Syt9	synaptotagmin 9	GO:0099502 calcium-dependent activation of synaptic vesicle fusion;GO:0031632 positive regulation of synaptic vesicle fusion to presynaptic active zone membrane;GO:0031630 regulation of synaptic vesicle fusion to presynaptic active zone membrane	0	0	0	0	0	0	0	0	0	1	0	0	0	0	0	0	0	0	0	0	1
299618	Mknk2	0	1	299618	Gene_ID	R. norvegicus	299618	R. norvegicus	Mknk2	MAPK interacting serine/threonine kinase 2	GO:0071243 cellular response to arsenic-containing substance;GO:0097192 extrinsic apoptotic signaling pathway in absence of ligand;GO:0046685 response to arsenic-containing substance	0	0	0	0	0	0	0	0	0	0	0	0	0	0	0	0	0	0	0	0	1
683460	Proser2	0	1	683460	Gene_ID	R. norvegicus	683460	R. norvegicus	Proser2	proline and serine rich 2		0	0	0	0	0	0	0	0	0	0	0	0	0	0	0	0	0	0	0	0	1
360816	Sdsl	1	0	360816	Gene_ID	R. norvegicus	360816	R. norvegicus	Sdsl	serine dehydratase-like	GO:0006565 L-serine catabolic process;GO:0006567 threonine catabolic process;GO:0006566 threonine metabolic process	0	0	0	0	0	0	0	0	0	0	0	0	0	0	0	0	0	0	0	0	1
299612	RGD1359127	1	0	299612	Gene_ID	R. norvegicus	299612	R. norvegicus	RGD1359127	similar to RIKEN cDNA 2310011J03		0	0	0	0	0	0	0	0	0	0	0	0	0	0	0	0	0	0	0	0	1
498185	Slc8b1	0	1	498185	Gene_ID	R. norvegicus	498185	R. norvegicus	Slc8b1	solute carrier family 8 member B1	GO:0099093 calcium export from the mitochondrion;GO:0051209 release of sequestered calcium ion into cytosol;GO:2001256 regulation of store-operated calcium entry	0	0	0	0	0	0	0	0	0	1	0	0	0	0	0	0	0	0	0	0	1
83500	Slc22a8	1	0	83500	Gene_ID	R. norvegicus	83500	R. norvegicus	Slc22a8	solute carrier family 22 member 8	GO:0034635 glutathione transport;GO:0031427 response to methotrexate;GO:0042939 tripeptide transport	0	0	0	0	0	0	0	0	0	0	0	0	0	0	0	0	0	0	0	0	1
304725	LOC304725	1	0	304725	Gene_ID	R. norvegicus	304725	R. norvegicus	LOC304725	similar to contactin associated protein-like 5 isoform 1	GO:0007155 cell adhesion;GO:0022610 biological adhesion;GO:0008150 biological_process	0	0	0	0	0	0	0	0	0	0	0	0	0	0	0	0	0	0	0	0	1
316731	Mettl4	0	1	316731	Gene_ID	R. norvegicus	316731	R. norvegicus	Mettl4	methyltransferase like 4	GO:0032775 DNA methylation on adenine;GO:0006306 DNA methylation;GO:0006305 DNA alkylation	0	0	0	0	0	0	0	0	0	0	0	0	0	0	0	0	0	0	0	0	1
302500	Mcts1	0	1	302500	Gene_ID	R. norvegicus	302500	R. norvegicus	Mcts1	MCTS1, re-initiation and release factor	GO:0075522 IRES-dependent viral translational initiation;GO:0002188 translation reinitiation;GO:0019081 viral translation	0	0	0	0	0	0	0	0	0	0	0	0	0	0	0	0	0	0	0	0	1
84400	Prelp	0	1	84400	Gene_ID	R. norvegicus	84400	R. norvegicus	Prelp	proline and arginine rich end leucine rich repeat protein	GO:0007569 cell aging;GO:0007568 aging;GO:0048869 cellular developmental process	0	0	0	0	0	0	0	0	0	0	0	0	0	0	0	0	0	0	0	0	1
246304	Cep350	1	0	246304	Gene_ID	R. norvegicus	246304	R. norvegicus	Cep350	centrosomal protein 350	GO:0034453 microtubule anchoring;GO:0000226 microtubule cytoskeleton organization;GO:0007017 microtubule-based process	0	0	0	0	0	0	0	0	0	0	0	0	0	0	0	0	0	0	0	0	1
314613	Rnf126	0	1	314613	Gene_ID	R. norvegicus	314613	R. norvegicus	Rnf126	ring finger protein 126	GO:0071629 cytoplasm protein quality control by the ubiquitin-proteasome system;GO:0042059 negative regulation of epidermal growth factor receptor signaling pathway;GO:0043162 ubiquitin-dependent protein catabolic process via the multivesicular body sorting pathway	0	0	0	0	0	0	0	0	0	0	0	0	0	0	0	0	0	0	0	0	1
309459	Neurl1	1	0	309459	Gene_ID	R. norvegicus	309459	R. norvegicus	Neurl1	neuralized E3 ubiquitin protein ligase 1	GO:0048170 positive regulation of long-term neuronal synaptic plasticity;GO:0045741 positive regulation of epidermal growth factor-activated receptor activity;GO:0007288 sperm axoneme assembly	0	0	0	0	0	0	0	0	0	0	0	0	0	1	0	0	0	0	0	0	1
102550385	LOC102550385	0	1	102550385	Gene_ID	R. norvegicus	102550385	R. norvegicus	Lyrm4	LYR motif containing 4	GO:0016226 iron-sulfur cluster assembly;GO:0031163 metallo-sulfur cluster assembly;GO:0006790 sulfur compound metabolic process	0	0	0	0	0	0	0	0	0	0	0	0	0	0	0	0	0	0	0	0	1
362946	MGC94207	1	0	362946	Gene_ID	R. norvegicus	362946	R. norvegicus	MGC94207	similar to RIKEN cDNA C030006K11		0	0	0	0	0	0	0	0	0	0	0	0	0	0	0	0	0	0	0	0	1
307555	Asxl3	1	0	307555	Gene_ID	R. norvegicus	307555	R. norvegicus	Asxl3	ASXL transcriptional regulator 3	GO:0051055 negative regulation of lipid biosynthetic process;GO:0045833 negative regulation of lipid metabolic process;GO:0046890 regulation of lipid biosynthetic process	0	0	0	0	0	0	0	0	0	0	0	0	0	0	0	0	0	0	0	0	1
303559	Arl4d	1	0	303559	Gene_ID	R. norvegicus	303559	R. norvegicus	Arl4d	ADP-ribosylation factor like GTPase 4D	GO:0006886 intracellular protein transport;GO:0015031 protein transport;GO:0015833 peptide transport	0	0	0	0	0	0	0	0	0	0	0	0	0	0	0	0	0	0	0	0	1
685890	Srrm3	1	0	685890	Gene_ID	R. norvegicus	685890	R. norvegicus	Srrm3	serine/arginine repetitive matrix 3		0	0	0	0	0	0	0	0	0	0	0	0	0	0	0	0	0	0	0	0	1
297433	Podxl2	1	0	297433	Gene_ID	R. norvegicus	297433	R. norvegicus	Podxl2	podocalyxin-like 2	GO:0050901 leukocyte tethering or rolling;GO:0061756 leukocyte adhesion to vascular endothelial cell;GO:0045123 cellular extravasation	0	0	0	0	0	0	0	0	0	0	0	0	0	0	0	0	0	0	0	0	1
288044	Tm4sf19	0	1	288044	Gene_ID	R. norvegicus	288044	R. norvegicus	Tm4sf19	transmembrane 4 L six family member 19		0	0	0	0	0	0	0	0	0	0	0	0	0	0	0	0	0	0	0	0	1
25196	Inhbb	0	1	25196	Gene_ID	R. norvegicus	25196	R. norvegicus	Inhbb	inhibin subunit beta B	GO:0046882 negative regulation of follicle-stimulating hormone secretion;GO:0046881 positive regulation of follicle-stimulating hormone secretion;GO:0048178 negative regulation of hepatocyte growth factor biosynthetic process	1	0	1	0	0	0	0	0	0	1	1	0	0	0	0	0	0	0	0	0	1
314457	Ankrd9	1	0	314457	Gene_ID	R. norvegicus	314457	R. norvegicus	Ankrd9	ankyrin repeat domain 9		0	0	0	0	0	0	0	0	0	0	0	0	0	0	0	0	0	0	0	0	1
363448	Dynlt3	1	0	363448	Gene_ID	R. norvegicus	363448	R. norvegicus	Dynlt3	dynein light chain Tctex-type 3	GO:0045931 positive regulation of mitotic cell cycle;GO:0045787 positive regulation of cell cycle;GO:0007346 regulation of mitotic cell cycle	0	0	0	0	0	0	0	0	0	0	0	0	0	0	0	0	0	0	0	0	1
499536	Ccdc152	1	0	499536	Gene_ID	R. norvegicus	499536	R. norvegicus	Ccdc152	coiled-coil domain containing 152		0	0	0	0	0	0	0	0	0	0	0	0	0	0	0	0	0	0	0	0	1
317191	Apool	1	0	317191	Gene_ID	R. norvegicus	317191	R. norvegicus	Apool	apolipoprotein O-like	GO:0042407 cristae formation;GO:0007007 inner mitochondrial membrane organization;GO:0007006 mitochondrial membrane organization	0	0	0	0	0	0	0	0	0	0	0	0	0	0	0	0	0	0	0	0	1
691889	Atp8a2	1	0	691889	Gene_ID	R. norvegicus	691889	R. norvegicus	Atp8a2	ATPase phospholipid transporting 8A2	GO:0061092 positive regulation of phospholipid translocation;GO:0003011 involuntary skeletal muscle contraction;GO:0061091 regulation of phospholipid translocation	0	0	0	0	0	1	0	0	0	0	0	0	0	0	0	0	0	0	0	0	1
691979	Esco2	0	1	691979	Gene_ID	R. norvegicus	691979	R. norvegicus	Esco2	establishment of sister chromatid cohesion N-acetyltransferase 2	GO:0034421 post-translational protein acetylation;GO:0071168 protein localization to chromatin;GO:0007062 sister chromatid cohesion	0	0	0	0	0	0	0	0	0	0	0	0	0	0	0	0	0	0	0	0	1
361821	Col6a2	0	1	361821	Gene_ID	R. norvegicus	361821	R. norvegicus	Col6a2	collagen type VI alpha 2 chain	GO:0003429 growth plate cartilage chondrocyte morphogenesis;GO:0003414 chondrocyte morphogenesis involved in endochondral bone morphogenesis;GO:0003422 growth plate cartilage morphogenesis	0	0	0	0	0	0	1	0	0	0	1	0	0	0	0	0	0	0	0	0	1
362517	Mrpl50	0	1	362517	Gene_ID	R. norvegicus	362517	R. norvegicus	Mrpl50	mitochondrial ribosomal protein L50		0	0	0	0	0	0	0	0	0	0	0	0	0	0	0	0	0	0	0	0	1
24699	Ptprc	1	0	24699	Gene_ID	R. norvegicus	24699	R. norvegicus	Ptprc	protein tyrosine phosphatase, receptor type, C	GO:0048304 positive regulation of isotype switching to IgG isotypes;GO:0048302 regulation of isotype switching to IgG isotypes;GO:1905451 positive regulation of Fc-gamma receptor signaling pathway involved in phagocytosis	0	0	0	0	0	1	1	0	0	0	0	0	0	0	0	0	0	0	0	0	1
499442	Ccdc138	1	0	499442	Gene_ID	R. norvegicus	499442	R. norvegicus	Ccdc138	coiled-coil domain containing 138		0	0	0	0	0	0	0	0	0	0	0	0	0	0	0	0	0	0	0	0	1
24157	Acaa1a	1	0	24157	Gene_ID	R. norvegicus	24157	R. norvegicus	Acaa1a	acetyl-CoA acyltransferase 1A	GO:0010124 phenylacetate catabolic process;GO:0009852 auxin catabolic process;GO:0042178 xenobiotic catabolic process	0	0	0	0	0	0	0	0	0	1	0	0	0	0	0	1	0	0	0	0	1
313658	Ubr4	1	0	313658	Gene_ID	R. norvegicus	313658	R. norvegicus	Ubr4	ubiquitin protein ligase E3 component n-recognin 4	GO:0006511 ubiquitin-dependent protein catabolic process;GO:0019941 modification-dependent protein catabolic process;GO:0051603 proteolysis involved in cellular protein catabolic process	0	0	0	0	0	0	0	0	0	0	0	0	0	0	0	0	0	0	0	0	1
294978	RGD1307100	1	0	294978	Gene_ID	R. norvegicus	294978	R. norvegicus	RGD1307100	similar to RIKEN cDNA D630029K19	GO:0048488 synaptic vesicle endocytosis;GO:0140238 presynaptic endocytosis;GO:0036465 synaptic vesicle recycling	0	0	0	0	0	0	0	0	0	0	0	0	0	0	0	0	0	0	0	0	1
312083	Vps50	0	1	312083	Gene_ID	R. norvegicus	312083	R. norvegicus	Vps50	VPS50 subunit of EARP/GARPII complex	GO:0032456 endocytic recycling;GO:0042147 retrograde transport, endosome to Golgi;GO:0016482 cytosolic transport	0	0	0	0	0	0	0	0	0	0	0	0	0	0	0	0	0	0	0	0	1
497881	Tlx3	1	0	497881	Gene_ID	R. norvegicus	497881	R. norvegicus	Tlx3	T-cell leukemia, homeobox 3	GO:0002087 regulation of respiratory gaseous exchange by neurological system process;GO:0044065 regulation of respiratory system process;GO:0048665 neuron fate specification	0	0	0	0	0	0	0	0	0	0	0	0	0	0	0	0	0	0	0	0	1
299511	Rdh16	0	1	299511	Gene_ID	R. norvegicus	299511	R. norvegicus	Rdh16	retinol dehydrogenase 16	GO:1900054 positive regulation of retinoic acid biosynthetic process;GO:1900052 regulation of retinoic acid biosynthetic process;GO:0042904 9-cis-retinoic acid biosynthetic process	1	1	0	0	0	0	0	0	0	1	0	0	0	0	0	0	0	0	0	1	1
102554315	LOC102554315	1	0	102554315	Gene_ID	R. norvegicus	102554315	R. norvegicus	LOC102554315	zinc finger protein 596-like	GO:0006355 regulation of transcription, DNA-templated;GO:1903506 regulation of nucleic acid-templated transcription;GO:0006351 transcription, DNA-templated	0	0	0	0	0	0	0	0	0	0	0	0	0	0	0	0	0	0	0	0	1
680121	LOC680121	1	0	680121	Gene_ID	R. norvegicus	680121	R. norvegicus	LOC680121	similar to heat shock protein 8	GO:0061740 protein targeting to lysosome involved in chaperone-mediated autophagy;GO:1990832 slow axonal transport;GO:0071211 protein targeting to vacuole involved in autophagy	0	0	0	0	0	0	0	0	0	0	0	0	0	0	0	0	0	0	0	0	1
502201	Lrrc29	1	0	502201	Gene_ID	R. norvegicus	502201	R. norvegicus	Lrrc29	leucine rich repeat containing 29	GO:0031146 SCF-dependent proteasomal ubiquitin-dependent protein catabolic process;GO:0043161 proteasome-mediated ubiquitin-dependent protein catabolic process;GO:0006511 ubiquitin-dependent protein catabolic process	0	0	0	0	0	0	0	0	0	0	0	0	0	0	0	0	0	0	0	0	1
140928	Pde11a	0	1	140928	Gene_ID	R. norvegicus	140928	R. norvegicus	Pde11a	phosphodiesterase 11A	GO:0010754 negative regulation of cGMP-mediated signaling;GO:0043951 negative regulation of cAMP-mediated signaling;GO:0010752 regulation of cGMP-mediated signaling	0	0	0	0	0	0	0	0	0	0	0	0	0	0	0	0	0	0	0	0	1
311427	Hspa12b	1	0	311427	Gene_ID	R. norvegicus	311427	R. norvegicus	Hspa12b	heat shock protein family A (Hsp70) member 12B		0	0	0	0	0	0	0	0	0	0	0	0	0	0	0	0	0	0	0	0	1
287366	Pld6	0	1	287366	Gene_ID	R. norvegicus	287366	R. norvegicus	Pld6	phospholipase D family, member 6	GO:0030719 P granule organization;GO:0007315 pole plasm assembly;GO:0007314 oocyte anterior/posterior axis specification	0	0	1	0	0	0	1	0	0	0	0	0	0	0	0	0	0	0	0	0	1
170841	Mutyh	1	0	170841	Gene_ID	R. norvegicus	170841	R. norvegicus	Mutyh	mutY DNA glycosylase	GO:0060546 negative regulation of necroptotic process;GO:0060544 regulation of necroptotic process;GO:0060547 negative regulation of necrotic cell death	0	0	0	0	0	0	0	0	0	0	0	0	0	0	0	0	0	0	0	0	1
315606	Kmt2a	1	0	315606	Gene_ID	R. norvegicus	315606	R. norvegicus	Kmt2a	lysine methyltransferase 2A	GO:1901674 regulation of histone H3-K27 acetylation;GO:0071440 regulation of histone H3-K14 acetylation;GO:0043974 histone H3-K27 acetylation	0	0	0	0	0	1	1	0	0	0	0	0	0	1	0	0	0	0	0	0	1
313557	Hivep3	1	0	313557	Gene_ID	R. norvegicus	313557	R. norvegicus	Hivep3	human immunodeficiency virus type I enhancer binding protein 3	GO:0035914 skeletal muscle cell differentiation;GO:0007519 skeletal muscle tissue development;GO:0060538 skeletal muscle organ development	0	0	0	0	0	0	0	0	0	0	0	0	0	0	0	0	0	0	0	0	1
83801	Ptms	1	0	83801	Gene_ID	R. norvegicus	83801	R. norvegicus	Ptms	parathymosin	GO:0043086 negative regulation of catalytic activity;GO:0044092 negative regulation of molecular function;GO:0050790 regulation of catalytic activity	0	0	0	0	0	0	0	0	0	0	0	0	0	0	0	0	0	0	0	0	1
84596	Srm	1	0	84596	Gene_ID	R. norvegicus	84596	R. norvegicus	Srm	spermidine synthase	GO:0008295 spermidine biosynthetic process;GO:0008216 spermidine metabolic process;GO:0006596 polyamine biosynthetic process	0	0	0	0	0	0	0	0	0	0	0	0	0	0	0	0	0	0	0	0	1
300807	Rora	1	0	300807	Gene_ID	R. norvegicus	300807	R. norvegicus	Rora	RAR-related orphan receptor A	GO:0021702 cerebellar Purkinje cell differentiation;GO:0072539 T-helper 17 cell differentiation;GO:0021694 cerebellar Purkinje cell layer formation	0	0	0	1	0	0	0	0	0	0	0	1	1	0	0	1	0	0	0	0	1
288589	Rasa4	0	1	288589	Gene_ID	R. norvegicus	288589	R. norvegicus	Rasa4	RAS p21 protein activator 4	GO:0046580 negative regulation of Ras protein signal transduction;GO:0051058 negative regulation of small GTPase mediated signal transduction;GO:0071277 cellular response to calcium ion	0	0	0	0	0	0	0	0	0	0	0	0	0	0	0	0	0	0	0	0	1
64512	Fzd2	1	0	64512	Gene_ID	R. norvegicus	64512	R. norvegicus	Fzd2	frizzled class receptor 2	GO:0090179 planar cell polarity pathway involved in neural tube closure;GO:0090178 regulation of establishment of planar polarity involved in neural tube closure;GO:0090177 establishment of planar polarity involved in neural tube closure	0	0	0	0	0	0	0	0	0	0	0	0	0	0	0	0	0	0	0	0	1
25644	Bmp6	0	1	25644	Gene_ID	R. norvegicus	25644	R. norvegicus	Bmp6	bone morphogenetic protein 6	GO:2000860 positive regulation of aldosterone secretion;GO:2000857 positive regulation of mineralocorticoid secretion;GO:2000858 regulation of aldosterone secretion	1	1	0	0	1	0	1	0	1	1	0	0	0	0	0	1	0	0	0	1	1
360612	Scrn2	1	0	360612	Gene_ID	R. norvegicus	360612	R. norvegicus	Scrn2	secernin 2	GO:0006508 proteolysis;GO:0019538 protein metabolic process;GO:1901564 organonitrogen compound metabolic process	0	0	0	0	0	0	0	0	0	0	0	0	0	0	0	0	0	0	0	0	1
293514	Bcl7c	1	0	293514	Gene_ID	R. norvegicus	293514	R. norvegicus	Bcl7c	BAF chromatin remodeling complex subunit BCL7C		0	0	0	0	0	0	0	0	0	0	0	0	0	0	0	0	0	0	0	0	1
296635	Plpp7	1	0	296635	Gene_ID	R. norvegicus	296635	R. norvegicus	Plpp7	phospholipid phosphatase 7 (inactive)	GO:0010832 negative regulation of myotube differentiation;GO:0051154 negative regulation of striated muscle cell differentiation;GO:0010830 regulation of myotube differentiation	0	0	0	0	0	0	0	0	0	0	0	0	0	0	0	0	0	0	0	0	1
363193	Ppp2r5d	0	1	363193	Gene_ID	R. norvegicus	363193	R. norvegicus	Ppp2r5d	protein phosphatase 2, regulatory subunit B', delta	GO:0010801 negative regulation of peptidyl-threonine phosphorylation;GO:0035307 positive regulation of protein dephosphorylation;GO:0010799 regulation of peptidyl-threonine phosphorylation	0	0	0	0	0	0	0	0	0	0	0	0	0	0	0	0	0	0	0	0	1
688613	LOC688613	1	0	688613	Gene_ID	R. norvegicus	688613	R. norvegicus	LOC688613	hypothetical protein LOC688613		0	0	0	0	0	0	0	0	0	0	0	0	0	0	0	0	0	0	0	0	1
362100	Endog	1	0	362100	Gene_ID	R. norvegicus	362100	R. norvegicus	Endog	endonuclease G	GO:1901300 positive regulation of hydrogen peroxide-mediated programmed cell death;GO:1902512 positive regulation of apoptotic DNA fragmentation;GO:1905206 positive regulation of hydrogen peroxide-induced cell death	0	0	0	0	0	0	0	0	0	0	0	0	0	0	0	0	0	0	0	0	1
291705	Iws1	1	0	291705	Gene_ID	R. norvegicus	291705	R. norvegicus	Iws1	interacts with SUPT6H, CTD assembly factor 1	GO:2001253 regulation of histone H3-K36 trimethylation;GO:0010793 regulation of mRNA export from nucleus;GO:0097198 histone H3-K36 trimethylation	0	0	0	0	0	0	0	0	0	0	0	0	0	0	0	0	0	0	0	0	1
116669	Vwf	0	1	116669	Gene_ID	R. norvegicus	116669	R. norvegicus	Vwf	von Willebrand factor	GO:0033591 response to L-ascorbic acid;GO:0070417 cellular response to cold;GO:0097421 liver regeneration	0	0	0	0	0	0	0	0	0	0	0	0	0	0	0	0	0	0	1	0	1
307449	Mcc	0	1	307449	Gene_ID	R. norvegicus	307449	R. norvegicus	Mcc	MCC regulator of WNT signaling pathway	GO:0010633 negative regulation of epithelial cell migration;GO:0090090 negative regulation of canonical Wnt signaling pathway;GO:0030178 negative regulation of Wnt signaling pathway	1	0	0	0	0	0	0	0	0	0	0	0	0	0	0	0	0	0	0	0	1
89784	Idi1	1	0	89784	Gene_ID	R. norvegicus	89784	R. norvegicus	Idi1	isopentenyl-diphosphate delta isomerase 1	GO:0050992 dimethylallyl diphosphate biosynthetic process;GO:0050993 dimethylallyl diphosphate metabolic process;GO:0009240 isopentenyl diphosphate biosynthetic process	0	0	0	0	0	0	0	0	0	0	0	0	0	0	0	0	0	0	0	0	1
50555	Ugt8	0	1	50555	Gene_ID	R. norvegicus	50555	R. norvegicus	Ugt8	UDP glycosyltransferase 8	GO:0006682 galactosylceramide biosynthetic process;GO:0030913 paranodal junction assembly;GO:0046476 glycosylceramide biosynthetic process	0	1	0	0	0	0	0	0	0	0	0	0	0	0	0	0	0	0	0	0	1
64515	Cdc20	0	1	64515	Gene_ID	R. norvegicus	64515	R. norvegicus	Cdc20	cell division cycle 20	GO:1904146 positive regulation of meiotic cell cycle process involved in oocyte maturation;GO:1900195 positive regulation of oocyte maturation;GO:1903538 regulation of meiotic cell cycle process involved in oocyte maturation	0	0	1	0	0	0	0	0	0	0	0	0	0	0	0	0	0	0	0	0	1
362548	Itgb3bp	1	0	362548	Gene_ID	R. norvegicus	362548	R. norvegicus	Itgb3bp	integrin subunit beta 3 binding protein	GO:0034080 CENP-A containing nucleosome assembly;GO:0006336 DNA replication-independent nucleosome assembly;GO:0031055 chromatin remodeling at centromere	0	0	0	0	0	0	0	0	0	0	0	0	0	0	0	0	0	0	0	0	1
366949	Mafa	1	0	366949	Gene_ID	R. norvegicus	366949	R. norvegicus	Mafa	MAF bZIP transcription factor A	GO:0007263 nitric oxide mediated signal transduction;GO:0030073 insulin secretion;GO:0009749 response to glucose	0	0	0	0	0	0	0	0	0	1	0	0	0	0	0	0	0	0	0	0	1
309014	Plpp4	1	0	309014	Gene_ID	R. norvegicus	309014	R. norvegicus	Plpp4	phospholipid phosphatase 4	GO:0090279 regulation of calcium ion import;GO:0001835 blastocyst hatching;GO:0070509 calcium ion import	0	0	0	0	0	0	0	0	0	0	0	0	0	0	0	0	0	0	0	0	1
361953	Lekr1	1	0	361953	Gene_ID	R. norvegicus	361953	R. norvegicus	Lekr1	leucine, glutamate and lysine rich 1		0	0	0	0	0	0	0	0	0	0	0	0	0	0	0	0	0	0	0	0	1
314228	Snapc1	1	0	314228	Gene_ID	R. norvegicus	314228	R. norvegicus	Snapc1	small nuclear RNA activating complex, polypeptide 1	GO:0042796 snRNA transcription by RNA polymerase III;GO:0042795 snRNA transcription by RNA polymerase II;GO:0009301 snRNA transcription	0	0	0	0	0	0	0	0	0	0	0	0	0	0	0	0	0	0	0	0	1
308478	Spred3	1	0	308478	Gene_ID	R. norvegicus	308478	R. norvegicus	Spred3	sprouty-related, EVH1 domain containing 3	GO:0000188 inactivation of MAPK activity;GO:0043517 positive regulation of DNA damage response, signal transduction by p53 class mediator;GO:0010801 negative regulation of peptidyl-threonine phosphorylation	0	0	0	0	0	0	0	0	0	0	0	0	0	0	0	0	0	0	0	0	1
314329	Irf2bpl	0	1	314329	Gene_ID	R. norvegicus	314329	R. norvegicus	Irf2bpl	interferon regulatory factor 2 binding protein-like	GO:0046543 development of secondary female sexual characteristics;GO:0045136 development of secondary sexual characteristics;GO:0000122 negative regulation of transcription by RNA polymerase II	0	0	0	0	0	0	0	0	0	0	0	0	0	0	0	0	0	0	0	0	1
25051	Glp1r	0	1	25051	Gene_ID	R. norvegicus	25051	R. norvegicus	Glp1r	glucagon-like peptide 1 receptor	GO:0046326 positive regulation of glucose import;GO:0051209 release of sequestered calcium ion into cytosol;GO:0010828 positive regulation of glucose transmembrane transport	0	0	0	0	0	0	0	0	1	1	0	0	0	0	0	0	0	0	0	0	1
304007	Cep97	1	0	304007	Gene_ID	R. norvegicus	304007	R. norvegicus	Cep97	centrosomal protein 97	GO:1902018 negative regulation of cilium assembly;GO:1901673 regulation of mitotic spindle assembly;GO:0090169 regulation of spindle assembly	0	0	0	0	0	0	0	0	0	0	0	0	0	0	0	0	0	0	0	0	1
296849	Pdk3	1	0	296849	Gene_ID	R. norvegicus	296849	R. norvegicus	Pdk3	pyruvate dehydrogenase kinase 3	GO:0010510 regulation of acetyl-CoA biosynthetic process from pyruvate;GO:0050812 regulation of acyl-CoA biosynthetic process;GO:0006086 acetyl-CoA biosynthetic process from pyruvate	0	0	0	0	0	0	0	0	0	0	0	0	0	0	0	0	0	0	0	0	1
361441	Fam89a	1	0	361441	Gene_ID	R. norvegicus	361441	R. norvegicus	Fam89a	family with sequence similarity 89, member A		0	0	0	0	0	0	0	0	0	0	0	0	0	0	0	0	0	0	0	0	1
140914	Olr1	1	0	140914	Gene_ID	R. norvegicus	140914	R. norvegicus	Olr1	oxidized low density lipoprotein receptor 1	GO:0032930 positive regulation of superoxide anion generation;GO:0032928 regulation of superoxide anion generation;GO:0097756 negative regulation of blood vessel diameter	0	0	0	0	0	0	0	0	1	0	0	0	0	0	0	0	0	0	0	0	1
94174	Tinagl1	0	1	94174	Gene_ID	R. norvegicus	94174	R. norvegicus	Tinagl1	tubulointerstitial nephritis antigen-like 1	GO:0006508 proteolysis;GO:0019538 protein metabolic process;GO:1901564 organonitrogen compound metabolic process	0	0	0	0	0	0	0	0	0	0	0	0	0	0	0	0	0	0	0	0	1
29539	Aldh2	1	0	29539	Gene_ID	R. norvegicus	29539	R. norvegicus	Aldh2	aldehyde dehydrogenase 2 family member	GO:1904639 cellular response to resveratrol;GO:1904638 response to resveratrol;GO:0006068 ethanol catabolic process	1	0	0	0	0	0	0	0	0	0	0	0	0	0	0	1	0	0	0	0	1
303660	Btbd17	1	0	303660	Gene_ID	R. norvegicus	303660	R. norvegicus	Btbd17	BTB domain containing 17		0	0	0	0	0	0	0	0	0	0	0	0	0	0	0	0	0	0	0	0	1
501164	Cdk5r2	1	0	501164	Gene_ID	R. norvegicus	501164	R. norvegicus	Cdk5r2	cyclin-dependent kinase 5 regulatory subunit 2	GO:0021819 layer formation in cerebral cortex;GO:0021722 superior olivary nucleus maturation;GO:0021718 superior olivary nucleus development	0	0	0	0	0	0	0	0	0	0	0	0	1	0	0	0	0	0	0	0	1
292139	Shtn1	1	0	292139	Gene_ID	R. norvegicus	292139	R. norvegicus	Shtn1	shootin 1	GO:0061573 actin filament bundle retrograde transport;GO:0045773 positive regulation of axon extension;GO:0060327 cytoplasmic actin-based contraction involved in cell motility	0	0	0	0	0	0	0	0	0	0	0	0	0	0	0	0	0	0	0	0	1
81520	Marcksl1	1	0	81520	Gene_ID	R. norvegicus	81520	R. norvegicus	Marcksl1	MARCKS-like 1	GO:0099509 regulation of presynaptic cytosolic calcium ion concentration;GO:0070050 neuron cellular homeostasis;GO:0051480 regulation of cytosolic calcium ion concentration	0	0	0	0	0	0	0	0	0	0	0	0	0	0	0	0	0	0	0	0	1
308476	Capn12	1	0	308476	Gene_ID	R. norvegicus	308476	R. norvegicus	Capn12	calpain 12	GO:0006508 proteolysis;GO:0019538 protein metabolic process;GO:1901564 organonitrogen compound metabolic process	0	0	0	0	0	0	0	0	0	0	0	0	0	0	0	0	0	0	0	0	1
501049	Gpr62	1	0	501049	Gene_ID	R. norvegicus	501049	R. norvegicus	Gpr62	G protein-coupled receptor 62	GO:0043950 positive regulation of cAMP-mediated signaling;GO:0043949 regulation of cAMP-mediated signaling;GO:0048016 inositol phosphate-mediated signaling	0	0	0	0	0	0	0	0	0	0	0	0	0	0	0	0	0	0	0	0	1
499839	RGD1564664	1	0	499839	Gene_ID	R. norvegicus	499839	R. norvegicus	RGD1564664	similar to LOC387763 protein		0	0	0	0	0	0	0	0	0	0	0	0	0	0	0	0	0	0	0	0	1
292874	RGD1309036	1	0	292874	Gene_ID	R. norvegicus	292874	R. norvegicus	RGD1309036	hypothetical LOC292874		0	0	0	0	0	0	0	0	0	0	0	0	0	0	0	0	0	0	0	0	1
690559	Zfp758	1	0	690559	Gene_ID	R. norvegicus	690559	R. norvegicus	Zfp758	zinc finger protein 758		0	0	0	0	0	0	0	0	0	0	0	0	0	0	0	0	0	0	0	0	1
114593	Nppc	1	0	114593	Gene_ID	R. norvegicus	114593	R. norvegicus	Nppc	natriuretic peptide C	GO:1900721 positive regulation of uterine smooth muscle relaxation;GO:1900194 negative regulation of oocyte maturation;GO:1900719 regulation of uterine smooth muscle relaxation	1	0	0	0	0	0	1	1	1	0	0	1	0	0	0	0	0	0	0	0	1
60670	Fut4	0	1	60670	Gene_ID	R. norvegicus	60670	R. norvegicus	Fut4	fucosyltransferase 4	GO:1903238 positive regulation of leukocyte tethering or rolling;GO:1903236 regulation of leukocyte tethering or rolling;GO:1904996 positive regulation of leukocyte adhesion to vascular endothelial cell	0	0	0	0	0	0	0	0	0	0	0	0	0	0	0	0	0	0	0	0	1
315174	Scube1	0	1	315174	Gene_ID	R. norvegicus	315174	R. norvegicus	Scube1	signal peptide, CUB domain and EGF like domain containing 1	GO:0045880 positive regulation of smoothened signaling pathway;GO:0008589 regulation of smoothened signaling pathway;GO:0007224 smoothened signaling pathway	0	0	0	0	0	0	0	0	0	0	0	0	0	0	0	0	0	0	0	0	1
266802	Alk	0	1	266802	Gene_ID	R. norvegicus	266802	R. norvegicus	Alk	ALK receptor tyrosine kinase	GO:0090648 response to environmental enrichment;GO:0060159 regulation of dopamine receptor signaling pathway;GO:1900006 positive regulation of dendrite development	0	0	0	0	0	0	0	0	0	0	0	0	0	0	0	0	0	0	0	0	1
292101	Sprtn	1	0	292101	Gene_ID	R. norvegicus	292101	R. norvegicus	Sprtn	SprT-like N-terminal domain	GO:0019985 translesion synthesis;GO:0031398 positive regulation of protein ubiquitination;GO:0000731 DNA synthesis involved in DNA repair	0	0	0	0	0	1	0	0	0	0	0	0	0	0	0	0	0	0	0	0	1
116719	Acacb	0	1	116719	Gene_ID	R. norvegicus	116719	R. norvegicus	Acacb	acetyl-CoA carboxylase beta	GO:0031999 negative regulation of fatty acid beta-oxidation;GO:2001295 malonyl-CoA biosynthetic process;GO:2001293 malonyl-CoA metabolic process	0	1	0	0	0	0	0	0	0	0	1	0	0	0	0	0	0	0	0	0	1
315663	Exph5	1	0	315663	Gene_ID	R. norvegicus	315663	R. norvegicus	Exph5	exophilin 5	GO:0003334 keratinocyte development;GO:0045921 positive regulation of exocytosis;GO:0050714 positive regulation of protein secretion	0	0	0	0	0	0	0	0	0	1	0	0	0	0	0	0	0	0	0	0	1
85251	Col18a1	0	1	85251	Gene_ID	R. norvegicus	85251	R. norvegicus	Col18a1	collagen type XVIII alpha 1 chain	GO:0001886 endothelial cell morphogenesis;GO:2000353 positive regulation of endothelial cell apoptotic process;GO:0051599 response to hydrostatic pressure	1	0	0	1	1	0	0	0	0	0	0	0	0	0	0	0	0	0	0	0	1
689560	Ryr2	1	0	689560	Gene_ID	R. norvegicus	689560	R. norvegicus	Ryr2	ryanodine receptor 2	GO:0010881 regulation of cardiac muscle contraction by regulation of the release of sequestered calcium ion;GO:0098907 regulation of SA node cell action potential;GO:0010880 regulation of release of sequestered calcium ion into cytosol by sarcoplasmic reticulum	0	0	0	0	0	0	0	0	1	0	0	0	0	0	0	0	0	0	0	0	1
29705	Gabra1	1	0	29705	Gene_ID	R. norvegicus	29705	R. norvegicus	Gabra1	gamma-aminobutyric acid type A receptor subunit alpha 1	GO:0071420 cellular response to histamine;GO:0034776 response to histamine;GO:1904862 inhibitory synapse assembly	0	0	0	0	0	0	0	0	0	0	0	0	0	0	0	0	0	0	0	0	1
81716	Ggcx	0	1	81716	Gene_ID	R. norvegicus	81716	R. norvegicus	Ggcx	gamma-glutamyl carboxylase	GO:0032571 response to vitamin K;GO:0017187 peptidyl-glutamic acid carboxylation;GO:0060437 lung growth	0	0	0	0	0	0	0	0	0	0	1	0	0	0	0	1	0	0	0	0	1
24602	Nppa	1	0	24602	Gene_ID	R. norvegicus	24602	R. norvegicus	Nppa	natriuretic peptide A	GO:1903815 negative regulation of collecting lymphatic vessel constriction;GO:1902261 positive regulation of delayed rectifier potassium channel activity;GO:1903595 positive regulation of histamine secretion by mast cell	0	0	0	0	0	0	0	0	1	1	0	1	0	0	0	0	0	0	0	0	1
363989	Phlda3	1	0	363989	Gene_ID	R. norvegicus	363989	R. norvegicus	Phlda3	pleckstrin homology-like domain, family A, member 3	GO:0042771 intrinsic apoptotic signaling pathway in response to DNA damage by p53 class mediator;GO:0051898 negative regulation of protein kinase B signaling;GO:0072332 intrinsic apoptotic signaling pathway by p53 class mediator	0	0	0	0	0	0	0	0	0	0	0	0	0	0	0	0	0	0	0	0	1
102552527	LOC102552527	1	0	102552527	Gene_ID	R. norvegicus	102552527	R. norvegicus	LOC102552527	zinc finger protein 420-like	GO:0006355 regulation of transcription, DNA-templated;GO:1903506 regulation of nucleic acid-templated transcription;GO:0006351 transcription, DNA-templated	0	0	0	0	0	0	0	0	0	0	0	0	0	0	0	0	0	0	0	0	1
296190	Ndufaf5	1	0	296190	Gene_ID	R. norvegicus	296190	R. norvegicus	Ndufaf5	NADH:ubiquinone oxidoreductase complex assembly factor 5	GO:0030961 peptidyl-arginine hydroxylation;GO:0032981 mitochondrial respiratory chain complex I assembly;GO:0018195 peptidyl-arginine modification	0	0	0	0	0	0	0	0	0	0	0	0	0	0	0	0	0	0	0	0	1
100365259	LOC100365259	1	0	100365259	Gene_ID	R. norvegicus	100365259	R. norvegicus	Spty2d1	SPT2 chromatin protein domain containing 1	GO:0010847 regulation of chromatin assembly;GO:0001672 regulation of chromatin assembly or disassembly;GO:0043486 histone exchange	0	0	0	0	0	0	0	0	0	0	0	0	0	0	0	0	0	0	0	0	1
314543	Gulp1	1	0	314543	Gene_ID	R. norvegicus	314543	R. norvegicus	Gulp1	GULP PTB domain containing engulfment adaptor 1	GO:0006911 phagocytosis, engulfment;GO:0099024 plasma membrane invagination;GO:0010324 membrane invagination	0	0	0	0	0	0	0	0	0	0	0	0	0	0	0	0	0	0	0	0	1
298084	Zbtb5	1	0	298084	Gene_ID	R. norvegicus	298084	R. norvegicus	Zbtb5	zinc finger and BTB domain containing 5	GO:0000122 negative regulation of transcription by RNA polymerase II;GO:0045892 negative regulation of transcription, DNA-templated;GO:1903507 negative regulation of nucleic acid-templated transcription	0	0	0	0	0	0	0	0	0	0	0	0	0	0	0	0	0	0	0	0	1

## Sheet: Enrichment
GroupID	Category	Term	Description	LogP	Log(q-value)	InTerm_InList	Genes	Symbols
1_Summary	GO Biological Processes	GO:0045778	positive regulation of ossification	-4.85086	-0.584771	12/104	24252,24482,24518,25644,29715,54250,84426,114593,292263,293649,313860,353227,299511,25380,498795,25261,84402,81517,60666,117264,25237,65218,79240,29539,83783,171522,364773,299246,302946,308408,685072,25357,24571,85251,306792,366960,444983,117560,307449,25196,103690130,291091,29563	Cebpa,Igf1,Jund,Bmp6,Slc8a1,Fgf2,Wnt4,Nppc,Fbxo5,Lrp5,Pkdcc,Zbtb16,Rdh16,Anxa1,Ccdc3,Id1,Sfrp1,Mdk,Gpd1,P2ry6,Acvrl1,Agap2,Nr4a1,Aldh2,Sult1a1,Cyp2d4,Akr1c12,Ttc8,Glis2,Gpr4,Rarg,Thrsp,Muc1,Col18a1,S1pr3,Maff,Apold1,Klf9,Mcc,Inhbb,Hoxa3,Serpinb1a,Crabp2
1_Member	GO Biological Processes	GO:0045778	positive regulation of ossification	-4.85086	-0.584771	12/104	24252,24482,24518,25644,29715,54250,84426,114593,292263,293649,313860,353227	Cebpa,Igf1,Jund,Bmp6,Slc8a1,Fgf2,Wnt4,Nppc,Fbxo5,Lrp5,Pkdcc,Zbtb16
1_Member	GO Biological Processes	GO:0045669	positive regulation of osteoblast differentiation	-4.19777	-0.458678	9/69	24252,24482,24518,25644,54250,84426,114593,292263,293649	Cebpa,Igf1,Jund,Bmp6,Fgf2,Wnt4,Nppc,Fbxo5,Lrp5
1_Member	GO Biological Processes	GO:0090031	positive regulation of steroid hormone biosynthetic process	-4.10951	-0.644596	3/9	24482,25644,84426	Igf1,Bmp6,Wnt4
1_Member	GO Biological Processes	GO:0032352	positive regulation of hormone metabolic process	-4.06559	-0.644596	4/24	24482,25644,84426,299511	Igf1,Bmp6,Wnt4,Rdh16
1_Member	GO Biological Processes	GO:0046889	positive regulation of lipid biosynthetic process	-3.38122	-0.434631	6/97	24482,25380,25644,84426,299511,498795	Igf1,Anxa1,Bmp6,Wnt4,Rdh16,Ccdc3
1_Member	GO Biological Processes	GO:0045667	regulation of osteoblast differentiation	-3.29586	-0.434631	7/140	24482,25261,25644,54250,84402,84426,292263	Igf1,Id1,Bmp6,Fgf2,Sfrp1,Wnt4,Fbxo5
1_Member	GO Biological Processes	GO:0046886	positive regulation of hormone biosynthetic process	-3.22674	-0.434631	3/17	24482,25644,84426	Igf1,Bmp6,Wnt4
1_Member	GO Biological Processes	GO:0030278	regulation of ossification	-2.9716	-0.250521	15/234	24252,24482,24518,25261,25644,29715,54250,81517,84402,84426,114593,292263,293649,313860,353227	Cebpa,Igf1,Jund,Id1,Bmp6,Slc8a1,Fgf2,Mdk,Sfrp1,Wnt4,Nppc,Fbxo5,Lrp5,Pkdcc,Zbtb16
1_Member	GO Biological Processes	GO:0090030	regulation of steroid hormone biosynthetic process	-2.9481	-0.344767	3/21	24482,25644,84426	Igf1,Bmp6,Wnt4
1_Member	GO Biological Processes	GO:0045834	positive regulation of lipid metabolic process	-2.90666	-0.321813	7/163	24482,25380,25644,54250,84426,299511,498795	Igf1,Anxa1,Bmp6,Fgf2,Wnt4,Rdh16,Ccdc3
1_Member	GO Biological Processes	GO:0062013	positive regulation of small molecule metabolic process	-2.86095	-0.293827	7/166	24482,25380,25644,60666,84426,117264,299511	Igf1,Anxa1,Bmp6,Gpd1,Wnt4,P2ry6,Rdh16
1_Member	GO Biological Processes	GO:0050679	positive regulation of epithelial cell proliferation	-2.79749	-0.289793	8/219	24482,25237,25261,25644,54250,65218,79240,84402	Igf1,Acvrl1,Id1,Bmp6,Fgf2,Agap2,Nr4a1,Sfrp1
1_Member	GO Biological Processes	GO:0034308	primary alcohol metabolic process	-2.7613	-0.187451	8/87	25644,29539,60666,83783,84426,171522,299511,364773	Bmp6,Aldh2,Gpd1,Sult1a1,Wnt4,Cyp2d4,Rdh16,Akr1c12
1_Member	GO Biological Processes	GO:0010893	positive regulation of steroid biosynthetic process	-2.62483	-0.246083	3/27	24482,25644,84426	Igf1,Bmp6,Wnt4
1_Member	GO Biological Processes	GO:0001655	urogenital system development	-2.62143	-0.246083	11/403	24482,25380,25644,54250,84402,84426,299246,302946,308408,353227,685072	Igf1,Anxa1,Bmp6,Fgf2,Sfrp1,Wnt4,Ttc8,Glis2,Gpr4,Zbtb16,Rarg
1_Member	GO Biological Processes	GO:0046890	regulation of lipid biosynthetic process	-2.60698	-0.246083	7/184	24482,25357,25380,25644,84426,299511,498795	Igf1,Thrsp,Anxa1,Bmp6,Wnt4,Rdh16,Ccdc3
1_Member	GO Biological Processes	GO:0002067	glandular epithelial cell differentiation	-2.60611	-0.246083	4/57	25644,54250,84426,685072	Bmp6,Fgf2,Wnt4,Rarg
1_Member	GO Biological Processes	GO:0032350	regulation of hormone metabolic process	-2.60611	-0.246083	4/57	24482,25644,84426,299511	Igf1,Bmp6,Wnt4,Rdh16
1_Member	GO Biological Processes	GO:0030855	epithelial cell differentiation	-2.58757	-0.236598	15/662	24482,24571,25237,25261,25380,25644,54250,84426,85251,299246,306792,308408,366960,444983,685072	Igf1,Muc1,Acvrl1,Id1,Anxa1,Bmp6,Fgf2,Wnt4,Col18a1,Ttc8,S1pr3,Gpr4,Maff,Apold1,Rarg
1_Member	GO Biological Processes	GO:0001938	positive regulation of endothelial cell proliferation	-2.56711	-0.235519	5/96	24482,25237,25644,54250,79240	Igf1,Acvrl1,Bmp6,Fgf2,Nr4a1
1_Member	GO Biological Processes	GO:1902932	positive regulation of alcohol biosynthetic process	-2.49191	-0.231921	3/30	25644,84426,117264	Bmp6,Wnt4,P2ry6
1_Member	GO Biological Processes	GO:0045940	positive regulation of steroid metabolic process	-2.33606	-0.167745	3/34	24482,25644,84426	Igf1,Bmp6,Wnt4
1_Member	GO Biological Processes	GO:0050678	regulation of epithelial cell proliferation	-2.27032	-0.159981	10/386	24482,25237,25261,25644,54250,65218,79240,84402,117560,307449	Igf1,Acvrl1,Id1,Bmp6,Fgf2,Agap2,Nr4a1,Sfrp1,Klf9,Mcc
1_Member	GO Biological Processes	GO:0001649	osteoblast differentiation	-2.25875	-0.159981	7/213	24482,25261,25644,54250,84402,84426,292263	Igf1,Id1,Bmp6,Fgf2,Sfrp1,Wnt4,Fbxo5
1_Member	GO Biological Processes	GO:0035270	endocrine system development	-2.1959	-0.128464	6/166	25196,25380,25644,54250,84426,103690130	Inhbb,Anxa1,Bmp6,Fgf2,Wnt4,Hoxa3
1_Member	GO Biological Processes	GO:0050673	epithelial cell proliferation	-2.18534	-0.123366	11/461	24482,25237,25261,25644,54250,65218,79240,84402,117560,291091,307449	Igf1,Acvrl1,Id1,Bmp6,Fgf2,Agap2,Nr4a1,Sfrp1,Klf9,Serpinb1a,Mcc
1_Member	GO Biological Processes	GO:0046885	regulation of hormone biosynthetic process	-2.1679	-0.11929	3/39	24482,25644,84426	Igf1,Bmp6,Wnt4
1_Member	GO Biological Processes	GO:0034754	cellular hormone metabolic process	-2.14089	-0.0975114	5/121	25644,29563,83783,84426,299511	Bmp6,Crabp2,Sult1a1,Wnt4,Rdh16
2_Summary	GO Biological Processes	GO:0008610	lipid biosynthetic process	-4.3906	-0.644596	17/555	24482,24530,25357,25380,25644,29354,29563,50555,54250,84426,116719,117278,287380,299511,313339,362419,498795,60666,63840,117264,289197,361431,501194	Igf1,Lcat,Thrsp,Anxa1,Bmp6,Pla2g5,Crabp2,Ugt8,Fgf2,Wnt4,Acacb,Ebp,Dhrs7b,Rdh16,Acer2,Tamm41,Ccdc3,Gpd1,Per2,P2ry6,Mgst3,Cbfa2t3,Ppip5k2
2_Member	GO Biological Processes	GO:0008610	lipid biosynthetic process	-4.3906	-0.644596	17/555	24482,24530,25357,25380,25644,29354,29563,50555,54250,84426,116719,117278,287380,299511,313339,362419,498795	Igf1,Lcat,Thrsp,Anxa1,Bmp6,Pla2g5,Crabp2,Ugt8,Fgf2,Wnt4,Acacb,Ebp,Dhrs7b,Rdh16,Acer2,Tamm41,Ccdc3
2_Member	GO Biological Processes	GO:0044283	small molecule biosynthetic process	-3.30365	-0.434631	17/685	24482,25380,25644,29354,29563,54250,60666,63840,84426,116719,117264,117278,289197,299511,313339,361431,501194	Igf1,Anxa1,Bmp6,Pla2g5,Crabp2,Fgf2,Gpd1,Per2,Wnt4,Acacb,P2ry6,Ebp,Mgst3,Rdh16,Acer2,Cbfa2t3,Ppip5k2
2_Member	GO Biological Processes	GO:0046394	carboxylic acid biosynthetic process	-2.34904	-0.167745	10/376	24482,25380,29354,29563,60666,63840,116719,289197,299511,361431	Igf1,Anxa1,Pla2g5,Crabp2,Gpd1,Per2,Acacb,Mgst3,Rdh16,Cbfa2t3
2_Member	GO Biological Processes	GO:0016053	organic acid biosynthetic process	-2.33305	-0.167745	10/378	24482,25380,29354,29563,60666,63840,116719,289197,299511,361431	Igf1,Anxa1,Pla2g5,Crabp2,Gpd1,Per2,Acacb,Mgst3,Rdh16,Cbfa2t3
2_Member	GO Biological Processes	GO:0072330	monocarboxylic acid biosynthetic process	-2.2533	-0.157471	8/269	24482,25380,29563,60666,63840,116719,299511,361431	Igf1,Anxa1,Crabp2,Gpd1,Per2,Acacb,Rdh16,Cbfa2t3
3_Summary	GO Biological Processes	GO:0048599	oocyte development	-4.34523	-0.644596	6/65	24482,25196,64515,84426,287366,292263,84402,85274,170905	Igf1,Inhbb,Cdc20,Wnt4,Pld6,Fbxo5,Sfrp1,Prdx4,Lfng
3_Member	GO Biological Processes	GO:0048599	oocyte development	-4.34523	-0.644596	6/65	24482,25196,64515,84426,287366,292263	Igf1,Inhbb,Cdc20,Wnt4,Pld6,Fbxo5
3_Member	GO Biological Processes	GO:0009994	oocyte differentiation	-4.16237	-0.644596	6/70	24482,25196,64515,84426,287366,292263	Igf1,Inhbb,Cdc20,Wnt4,Pld6,Fbxo5
3_Member	GO Biological Processes	GO:0048477	oogenesis	-3.26457	-0.434631	6/102	24482,25196,64515,84426,287366,292263	Igf1,Inhbb,Cdc20,Wnt4,Pld6,Fbxo5
3_Member	GO Biological Processes	GO:2000241	regulation of reproductive process	-3.20945	-0.434631	8/189	24482,25196,64515,84402,84426,85274,170905,292263	Igf1,Inhbb,Cdc20,Sfrp1,Wnt4,Prdx4,Lfng,Fbxo5
3_Member	GO Biological Processes	GO:0051445	regulation of meiotic cell cycle	-2.30594	-0.167745	4/69	64515,84426,170905,292263	Cdc20,Wnt4,Lfng,Fbxo5
3_Member	GO Biological Processes	GO:2000242	negative regulation of reproductive process	-2.30594	-0.167745	4/69	24482,84426,85274,292263	Igf1,Wnt4,Prdx4,Fbxo5
3_Member	GO Biological Processes	GO:0051446	positive regulation of meiotic cell cycle	-2.26566	-0.159981	3/36	64515,84426,170905	Cdc20,Wnt4,Lfng
3_Member	GO Biological Processes	GO:0040020	regulation of meiotic nuclear division	-2.23208	-0.148895	3/37	64515,84426,292263	Cdc20,Wnt4,Fbxo5
3_Member	GO Biological Processes	GO:0007292	female gamete generation	-2.1959	-0.128464	6/166	24482,25196,64515,84426,287366,292263	Igf1,Inhbb,Cdc20,Wnt4,Pld6,Fbxo5
4_Summary	GO Biological Processes	GO:0001525	angiogenesis	-4.34301	-0.458678	29/504	24179,25237,25261,25277,25380,25661,54250,59117,64345,65131,79240,81517,85251,117277,287989,290905,292912,300807,302965,306288,308408,311723,312670,364706,406168,444983,497010,499745,103690130,84426,293649,59107,84482,24482	Agt,Acvrl1,Id1,Mfge8,Anxa1,Fn1,Fgf2,Ago2,Hif3a,Cldn5,Nr4a1,Mdk,Col18a1,Epn1,Ephb3,Col4a1,Rasip1,Rora,Tnfrsf12a,Mmrn2,Gpr4,Sox18,Adipor2,Foxc1,Fkbpl,Apold1,Eng,Nrarp,Hoxa3,Wnt4,Lrp5,Ltbp1,Foxo1,Igf1
4_Member	GO Biological Processes	GO:0001525	angiogenesis	-4.34301	-0.458678	29/504	24179,25237,25261,25277,25380,25661,54250,59117,64345,65131,79240,81517,85251,117277,287989,290905,292912,300807,302965,306288,308408,311723,312670,364706,406168,444983,497010,499745,103690130	Agt,Acvrl1,Id1,Mfge8,Anxa1,Fn1,Fgf2,Ago2,Hif3a,Cldn5,Nr4a1,Mdk,Col18a1,Epn1,Ephb3,Col4a1,Rasip1,Rora,Tnfrsf12a,Mmrn2,Gpr4,Sox18,Adipor2,Foxc1,Fkbpl,Apold1,Eng,Nrarp,Hoxa3
4_Member	GO Biological Processes	GO:0048514	blood vessel morphogenesis	-3.61896	-0.427743	31/610	24179,25237,25261,25277,25380,25661,54250,59117,64345,65131,79240,81517,84426,85251,117277,287989,290905,292912,293649,300807,302965,306288,308408,311723,312670,364706,406168,444983,497010,499745,103690130	Agt,Acvrl1,Id1,Mfge8,Anxa1,Fn1,Fgf2,Ago2,Hif3a,Cldn5,Nr4a1,Mdk,Wnt4,Col18a1,Epn1,Ephb3,Col4a1,Rasip1,Lrp5,Rora,Tnfrsf12a,Mmrn2,Gpr4,Sox18,Adipor2,Foxc1,Fkbpl,Apold1,Eng,Nrarp,Hoxa3
4_Member	GO Biological Processes	GO:0001568	blood vessel development	-3.12996	-0.257539	33/710	24179,25237,25261,25277,25380,25661,54250,59107,59117,64345,65131,79240,81517,84426,84482,85251,117277,287989,290905,292912,293649,300807,302965,306288,308408,311723,312670,364706,406168,444983,497010,499745,103690130	Agt,Acvrl1,Id1,Mfge8,Anxa1,Fn1,Fgf2,Ltbp1,Ago2,Hif3a,Cldn5,Nr4a1,Mdk,Wnt4,Foxo1,Col18a1,Epn1,Ephb3,Col4a1,Rasip1,Lrp5,Rora,Tnfrsf12a,Mmrn2,Gpr4,Sox18,Adipor2,Foxc1,Fkbpl,Apold1,Eng,Nrarp,Hoxa3
4_Member	GO Biological Processes	GO:0001944	vasculature development	-3.05145	-0.250521	34/747	24179,24482,25237,25261,25277,25380,25661,54250,59107,59117,64345,65131,79240,81517,84426,84482,85251,117277,287989,290905,292912,293649,300807,302965,306288,308408,311723,312670,364706,406168,444983,497010,499745,103690130	Agt,Igf1,Acvrl1,Id1,Mfge8,Anxa1,Fn1,Fgf2,Ltbp1,Ago2,Hif3a,Cldn5,Nr4a1,Mdk,Wnt4,Foxo1,Col18a1,Epn1,Ephb3,Col4a1,Rasip1,Lrp5,Rora,Tnfrsf12a,Mmrn2,Gpr4,Sox18,Adipor2,Foxc1,Fkbpl,Apold1,Eng,Nrarp,Hoxa3
4_Member	GO Biological Processes	GO:0072358	cardiovascular system development	-2.91491	-0.250521	34/761	24179,24482,25237,25261,25277,25380,25661,54250,59107,59117,64345,65131,79240,81517,84426,84482,85251,117277,287989,290905,292912,293649,300807,302965,306288,308408,311723,312670,364706,406168,444983,497010,499745,103690130	Agt,Igf1,Acvrl1,Id1,Mfge8,Anxa1,Fn1,Fgf2,Ltbp1,Ago2,Hif3a,Cldn5,Nr4a1,Mdk,Wnt4,Foxo1,Col18a1,Epn1,Ephb3,Col4a1,Rasip1,Lrp5,Rora,Tnfrsf12a,Mmrn2,Gpr4,Sox18,Adipor2,Foxc1,Fkbpl,Apold1,Eng,Nrarp,Hoxa3
4_Member	GO Biological Processes	GO:0045765	regulation of angiogenesis	-2.25985	-0.159981	12/314	24179,25261,59117,65131,81517,117277,302965,306288,308408,364706,406168,497010	Agt,Id1,Ago2,Cldn5,Mdk,Epn1,Tnfrsf12a,Mmrn2,Gpr4,Foxc1,Fkbpl,Eng
5_Summary	GO Biological Processes	GO:0045601	regulation of endothelial cell differentiation	-4.28777	-0.644596	5/41	25237,25261,25644,306792,444983,24179,54319,65131,85251,311723,497010,366960	Acvrl1,Id1,Bmp6,S1pr3,Apold1,Agt,Ezr,Cldn5,Col18a1,Sox18,Eng,Maff
5_Member	GO Biological Processes	GO:0045601	regulation of endothelial cell differentiation	-4.28777	-0.644596	5/41	25237,25261,25644,306792,444983	Acvrl1,Id1,Bmp6,S1pr3,Apold1
5_Member	GO Biological Processes	GO:0045602	negative regulation of endothelial cell differentiation	-3.82268	-0.556587	3/11	25237,25261,306792	Acvrl1,Id1,S1pr3
5_Member	GO Biological Processes	GO:0045446	endothelial cell differentiation	-3.68164	-0.427743	11/117	24179,25237,25261,25644,54319,65131,85251,306792,311723,444983,497010	Agt,Acvrl1,Id1,Bmp6,Ezr,Cldn5,Col18a1,S1pr3,Sox18,Apold1,Eng
5_Member	GO Biological Processes	GO:0003158	endothelium development	-3.14734	-0.257539	11/135	24179,25237,25261,25644,54319,65131,85251,306792,311723,444983,497010	Agt,Acvrl1,Id1,Bmp6,Ezr,Cldn5,Col18a1,S1pr3,Sox18,Apold1,Eng
5_Member	GO Biological Processes	GO:0001885	endothelial cell development	-3.10866	-0.257539	8/77	24179,25261,54319,65131,85251,306792,311723,497010	Agt,Id1,Ezr,Cldn5,Col18a1,S1pr3,Sox18,Eng
5_Member	GO Biological Processes	GO:0030856	regulation of epithelial cell differentiation	-2.31186	-0.167745	6/157	25237,25261,25644,306792,366960,444983	Acvrl1,Id1,Bmp6,S1pr3,Maff,Apold1
6_Summary	GO Biological Processes	GO:0008306	associative learning	-4.14021	-0.644596	9/109	24179,24410,29517,54234,114486,310392,313536,315606,360616,24518,85241,245980,287422,292101,304761,691889,24699,259171,293649	Agt,Grin2b,Sgk1,Cacna1e,Braf,Slc7a11,B4galt2,Kmt2a,Ppp1r1b,Jund,Pola1,Nr2f6,Per1,Sprtn,Zranb3,Atp8a2,Ptprc,Dclre1c,Lrp5
6_Member	GO Biological Processes	GO:0008306	associative learning	-4.14021	-0.644596	9/109	24179,24410,29517,54234,114486,310392,313536,315606,360616	Agt,Grin2b,Sgk1,Cacna1e,Braf,Slc7a11,B4galt2,Kmt2a,Ppp1r1b
6_Member	GO Biological Processes	GO:0008542	visual learning	-3.89432	-0.556587	7/69	29517,54234,114486,310392,313536,315606,360616	Sgk1,Cacna1e,Braf,Slc7a11,B4galt2,Kmt2a,Ppp1r1b
6_Member	GO Biological Processes	GO:0007632	visual behavior	-3.77707	-0.552377	7/72	29517,54234,114486,310392,313536,315606,360616	Sgk1,Cacna1e,Braf,Slc7a11,B4galt2,Kmt2a,Ppp1r1b
6_Member	GO Biological Processes	GO:0009416	response to light stimulus	-2.9713	-0.344767	14/330	24518,29517,54234,85241,114486,245980,287422,292101,304761,310392,313536,315606,360616,691889	Jund,Sgk1,Cacna1e,Pola1,Braf,Nr2f6,Per1,Sprtn,Zranb3,Slc7a11,B4galt2,Kmt2a,Ppp1r1b,Atp8a2
6_Member	GO Biological Processes	GO:0007612	learning	-2.53799	-0.232848	9/181	24179,24410,29517,54234,114486,310392,313536,315606,360616	Agt,Grin2b,Sgk1,Cacna1e,Braf,Slc7a11,B4galt2,Kmt2a,Ppp1r1b
6_Member	GO Biological Processes	GO:0009314	response to radiation	-2.33467	-0.167745	17/514	24518,24699,29517,54234,85241,114486,245980,259171,287422,292101,293649,304761,310392,313536,315606,360616,691889	Jund,Ptprc,Sgk1,Cacna1e,Pola1,Braf,Nr2f6,Dclre1c,Per1,Sprtn,Lrp5,Zranb3,Slc7a11,B4galt2,Kmt2a,Ppp1r1b,Atp8a2
7_Summary	GO Biological Processes	GO:0001501	skeletal system development	-4.12271	-0.458678	30/545	24457,24482,24699,25393,25644,29331,29345,54250,64677,81517,84402,114593,287423,293649,299996,309444,313860,314386,314910,315341,353227,361821,364706,497010,497986,683470,685072,100910434,100912525,103690130,170905,287366,315606,499745,25186,114020,299246,315996,499362,500818	Hoxb8,Igf1,Ptprc,Bcan,Bmp6,Hapln1,Serpinh1,Fgf2,Srd5a2,Mdk,Sfrp1,Nppc,Hes7,Lrp5,Matn2,Fbxw4,Pkdcc,Gpr68,Nab2,Hoxc5,Zbtb16,Col6a2,Foxc1,Eng,Hoxb6,Gas1,Rarg,Chadl,Hoxa4,Hoxa3,Lfng,Pld6,Kmt2a,Nrarp,Efnb1,Nat8f5,Ttc8,Sema3f,Lbx1,Rfx4
7_Member	GO Biological Processes	GO:0001501	skeletal system development	-4.12271	-0.458678	30/545	24457,24482,24699,25393,25644,29331,29345,54250,64677,81517,84402,114593,287423,293649,299996,309444,313860,314386,314910,315341,353227,361821,364706,497010,497986,683470,685072,100910434,100912525,103690130	Hoxb8,Igf1,Ptprc,Bcan,Bmp6,Hapln1,Serpinh1,Fgf2,Srd5a2,Mdk,Sfrp1,Nppc,Hes7,Lrp5,Matn2,Fbxw4,Pkdcc,Gpr68,Nab2,Hoxc5,Zbtb16,Col6a2,Foxc1,Eng,Hoxb6,Gas1,Rarg,Chadl,Hoxa4,Hoxa3
7_Member	GO Biological Processes	GO:0009952	anterior/posterior pattern specification	-3.02817	-0.250521	15/231	24457,84402,170905,287366,287423,293649,315341,315606,353227,364706,497986,499745,685072,100912525,103690130	Hoxb8,Sfrp1,Lfng,Pld6,Hes7,Lrp5,Hoxc5,Kmt2a,Zbtb16,Foxc1,Hoxb6,Nrarp,Rarg,Hoxa4,Hoxa3
7_Member	GO Biological Processes	GO:0007389	pattern specification process	-2.94119	-0.250521	24/471	24457,25186,54250,84402,114020,170905,287366,287423,293649,299246,315341,315606,315996,353227,364706,497010,497986,499362,499745,500818,683470,685072,100912525,103690130	Hoxb8,Efnb1,Fgf2,Sfrp1,Nat8f5,Lfng,Pld6,Hes7,Lrp5,Ttc8,Hoxc5,Kmt2a,Sema3f,Zbtb16,Foxc1,Eng,Hoxb6,Lbx1,Nrarp,Rfx4,Gas1,Rarg,Hoxa4,Hoxa3
8_Summary	GO Biological Processes	GO:0032964	collagen biosynthetic process	-3.96548	-0.455441	8/58	25661,29345,59101,59107,84426,114593,494125,497010,25261	Fn1,Serpinh1,P3h4,Ltbp1,Wnt4,Nppc,Rcn3,Eng,Id1
8_Member	GO Biological Processes	GO:0032964	collagen biosynthetic process	-3.96548	-0.455441	8/58	25661,29345,59101,59107,84426,114593,494125,497010	Fn1,Serpinh1,P3h4,Ltbp1,Wnt4,Nppc,Rcn3,Eng
8_Member	GO Biological Processes	GO:0032963	collagen metabolic process	-2.68411	-0.158377	9/110	25261,25661,29345,59101,59107,84426,114593,494125,497010	Id1,Fn1,Serpinh1,P3h4,Ltbp1,Wnt4,Nppc,Rcn3,Eng
9_Summary	GO Biological Processes	GO:0008015	blood circulation	-3.90869	-0.455441	28/507	24179,24602,24603,24837,25051,25083,25237,25644,29275,29715,54234,63840,65131,83783,114593,140914,171138,252939,289734,293649,303382,305941,315611,362930,364706,497010,501015,689560,25391,140729,259243,304816	Agt,Nppa,Npr1,Tnnt2,Glp1r,Adra2a,Acvrl1,Bmp6,Actc1,Slc8a1,Cacna1e,Per2,Cldn5,Sult1a1,Nppc,Olr1,Kcne2,Gpr37l1,Smtn,Lrp5,Rasl10b,Sgcg,Scn4b,Ptp4a3,Foxc1,Eng,C2cd4b,Ryr2,Atp2a3,Cacng8,Kcnip4,Lmod1
9_Member	GO Biological Processes	GO:0008015	blood circulation	-3.90869	-0.455441	28/507	24179,24602,24603,24837,25051,25083,25237,25644,29275,29715,54234,63840,65131,83783,114593,140914,171138,252939,289734,293649,303382,305941,315611,362930,364706,497010,501015,689560	Agt,Nppa,Npr1,Tnnt2,Glp1r,Adra2a,Acvrl1,Bmp6,Actc1,Slc8a1,Cacna1e,Per2,Cldn5,Sult1a1,Nppc,Olr1,Kcne2,Gpr37l1,Smtn,Lrp5,Rasl10b,Sgcg,Scn4b,Ptp4a3,Foxc1,Eng,C2cd4b,Ryr2
9_Member	GO Biological Processes	GO:0003013	circulatory system process	-3.76729	-0.455441	28/517	24179,24602,24603,24837,25051,25083,25237,25644,29275,29715,54234,63840,65131,83783,114593,140914,171138,252939,289734,293649,303382,305941,315611,362930,364706,497010,501015,689560	Agt,Nppa,Npr1,Tnnt2,Glp1r,Adra2a,Acvrl1,Bmp6,Actc1,Slc8a1,Cacna1e,Per2,Cldn5,Sult1a1,Nppc,Olr1,Kcne2,Gpr37l1,Smtn,Lrp5,Rasl10b,Sgcg,Scn4b,Ptp4a3,Foxc1,Eng,C2cd4b,Ryr2
9_Member	Reactome Gene Sets	R-RNO-397014	Muscle contraction	-3.57989	-0.427743	13/161	24602,24603,24837,25391,29275,29715,114593,140729,171138,259243,304816,315611,689560	Nppa,Npr1,Tnnt2,Atp2a3,Actc1,Slc8a1,Nppc,Cacng8,Kcne2,Kcnip4,Lmod1,Scn4b,Ryr2
9_Member	GO Biological Processes	GO:0003018	vascular process in circulatory system	-2.09472	-0.0814778	9/212	24179,24602,25083,29715,65131,114593,140914,364706,501015	Agt,Nppa,Adra2a,Slc8a1,Cldn5,Nppc,Olr1,Foxc1,C2cd4b
10_Summary	GO Biological Processes	GO:0010817	regulation of hormone levels	-3.84773	-0.455441	31/592	24157,24179,24482,24602,25051,25083,25196,25380,25644,29461,29563,54234,60564,63840,64677,78976,83783,84402,84426,171101,171522,288080,291961,293649,299511,303382,314386,362291,364773,366949,498185,25661,54319,81517,117030,287710,291091,293135,315663,338457,494125,25102,114516	Acaa1a,Agt,Igf1,Nppa,Glp1r,Adra2a,Inhbb,Anxa1,Bmp6,Vgf,Crabp2,Cacna1e,Syt9,Per2,Srd5a2,Kiss1r,Sult1a1,Sfrp1,Wnt4,Grp,Cyp2d4,Stxbp5l,Exoc3l1,Lrp5,Rdh16,Rasl10b,Gpr68,Myt1,Akr1c12,Mafa,Slc8b1,Fn1,Ezr,Mdk,Erp29,Cavin1,Serpinb1a,Lrrc32,Exph5,Tlr9,Rcn3,Chrna5,Glra3
10_Member	GO Biological Processes	GO:0010817	regulation of hormone levels	-3.84773	-0.455441	31/592	24157,24179,24482,24602,25051,25083,25196,25380,25644,29461,29563,54234,60564,63840,64677,78976,83783,84402,84426,171101,171522,288080,291961,293649,299511,303382,314386,362291,364773,366949,498185	Acaa1a,Agt,Igf1,Nppa,Glp1r,Adra2a,Inhbb,Anxa1,Bmp6,Vgf,Crabp2,Cacna1e,Syt9,Per2,Srd5a2,Kiss1r,Sult1a1,Sfrp1,Wnt4,Grp,Cyp2d4,Stxbp5l,Exoc3l1,Lrp5,Rdh16,Rasl10b,Gpr68,Myt1,Akr1c12,Mafa,Slc8b1
10_Member	GO Biological Processes	GO:0046879	hormone secretion	-3.43594	-0.345936	22/382	24179,24602,25051,25083,25196,25380,25644,29461,54234,60564,63840,78976,84402,171101,288080,291961,293649,303382,314386,362291,366949,498185	Agt,Nppa,Glp1r,Adra2a,Inhbb,Anxa1,Bmp6,Vgf,Cacna1e,Syt9,Per2,Kiss1r,Sfrp1,Grp,Stxbp5l,Exoc3l1,Lrp5,Rasl10b,Gpr68,Myt1,Mafa,Slc8b1
10_Member	GO Biological Processes	GO:0009914	hormone transport	-3.2545	-0.257539	22/394	24179,24602,25051,25083,25196,25380,25644,29461,54234,60564,63840,78976,84402,171101,288080,291961,293649,303382,314386,362291,366949,498185	Agt,Nppa,Glp1r,Adra2a,Inhbb,Anxa1,Bmp6,Vgf,Cacna1e,Syt9,Per2,Kiss1r,Sfrp1,Grp,Stxbp5l,Exoc3l1,Lrp5,Rasl10b,Gpr68,Myt1,Mafa,Slc8b1
10_Member	GO Biological Processes	GO:0030072	peptide hormone secretion	-3.21734	-0.257539	18/294	25051,25083,25196,25380,29461,54234,60564,63840,84402,171101,288080,291961,293649,303382,314386,362291,366949,498185	Glp1r,Adra2a,Inhbb,Anxa1,Vgf,Cacna1e,Syt9,Per2,Sfrp1,Grp,Stxbp5l,Exoc3l1,Lrp5,Rasl10b,Gpr68,Myt1,Mafa,Slc8b1
10_Member	GO Biological Processes	GO:0046883	regulation of hormone secretion	-3.15346	-0.257539	19/323	24179,24602,25051,25083,25196,25380,25644,54234,60564,63840,78976,84402,171101,288080,293649,303382,314386,362291,498185	Agt,Nppa,Glp1r,Adra2a,Inhbb,Anxa1,Bmp6,Cacna1e,Syt9,Per2,Kiss1r,Sfrp1,Grp,Stxbp5l,Lrp5,Rasl10b,Gpr68,Myt1,Slc8b1
10_Member	GO Biological Processes	GO:0030073	insulin secretion	-3.02817	-0.250521	15/231	25051,25083,25196,25380,29461,54234,60564,63840,84402,288080,293649,314386,362291,366949,498185	Glp1r,Adra2a,Inhbb,Anxa1,Vgf,Cacna1e,Syt9,Per2,Sfrp1,Stxbp5l,Lrp5,Gpr68,Myt1,Mafa,Slc8b1
10_Member	GO Biological Processes	GO:0090276	regulation of peptide hormone secretion	-2.50664	-0.231921	8/244	25051,25196,60564,63840,84402,171101,314386,498185	Glp1r,Inhbb,Syt9,Per2,Sfrp1,Grp,Gpr68,Slc8b1
10_Member	GO Biological Processes	GO:0050796	regulation of insulin secretion	-2.49164	-0.231921	7/193	25051,25196,60564,63840,84402,314386,498185	Glp1r,Inhbb,Syt9,Per2,Sfrp1,Gpr68,Slc8b1
10_Member	GO Biological Processes	GO:0002790	peptide secretion	-2.41642	-0.0195615	30/695	24179,24482,25051,25083,25196,25380,25661,29461,54234,54319,60564,63840,81517,84402,117030,171101,287710,288080,291091,291961,293135,293649,303382,314386,315663,338457,362291,366949,494125,498185	Agt,Igf1,Glp1r,Adra2a,Inhbb,Anxa1,Fn1,Vgf,Cacna1e,Ezr,Syt9,Per2,Mdk,Sfrp1,Erp29,Grp,Cavin1,Stxbp5l,Serpinb1a,Exoc3l1,Lrrc32,Lrp5,Rasl10b,Gpr68,Exph5,Tlr9,Myt1,Mafa,Rcn3,Slc8b1
10_Member	GO Biological Processes	GO:0023061	signal release	-2.4071	-0.194251	13/558	25051,25102,25196,25380,25644,60564,63840,84402,114516,171101,291961,314386,498185	Glp1r,Chrna5,Inhbb,Anxa1,Bmp6,Syt9,Per2,Sfrp1,Glra3,Grp,Exoc3l1,Gpr68,Slc8b1
11_Summary	GO Biological Processes	GO:1904016	response to Thyroglobulin triiodothyronine	-3.82268	-0.556587	3/11	24482,25196,81716,24649,54250,116719,299996,361821,685072,117264	Igf1,Inhbb,Ggcx,Pim1,Fgf2,Acacb,Matn2,Col6a2,Rarg,P2ry6
11_Member	GO Biological Processes	GO:1904016	response to Thyroglobulin triiodothyronine	-3.82268	-0.556587	3/11	24482,25196,81716	Igf1,Inhbb,Ggcx
11_Member	GO Biological Processes	GO:0060421	positive regulation of heart growth	-2.91796	-0.323968	4/47	24482,24649,54250,116719	Igf1,Pim1,Fgf2,Acacb
11_Member	GO Biological Processes	GO:0035265	organ growth	-2.78503	-0.289793	8/220	24482,24649,54250,81716,116719,299996,361821,685072	Igf1,Pim1,Fgf2,Ggcx,Acacb,Matn2,Col6a2,Rarg
11_Member	GO Biological Processes	GO:0046622	positive regulation of organ growth	-2.55126	-0.232848	4/59	24482,24649,54250,116719	Igf1,Pim1,Fgf2,Acacb
11_Member	GO Biological Processes	GO:1904707	positive regulation of vascular smooth muscle cell proliferation	-2.26566	-0.159981	3/36	24482,54250,117264	Igf1,Fgf2,P2ry6
11_Member	GO Biological Processes	GO:0055023	positive regulation of cardiac muscle tissue growth	-2.02248	-0.0441895	3/44	24482,24649,54250	Igf1,Pim1,Fgf2
12_Summary	GO Biological Processes	GO:0046068	cGMP metabolic process	-3.80707	-0.455441	5/21	24602,24603,81529,114593,300807	Nppa,Npr1,Pde1a,Nppc,Rora
12_Member	GO Biological Processes	GO:0046068	cGMP metabolic process	-3.80707	-0.455441	5/21	24602,24603,81529,114593,300807	Nppa,Npr1,Pde1a,Nppc,Rora
12_Member	GO Biological Processes	GO:0009187	cyclic nucleotide metabolic process	-2.47074	-0.0490785	5/40	24602,24603,81529,114593,300807	Nppa,Npr1,Pde1a,Nppc,Rora
13_Summary	GO Biological Processes	GO:0021549	cerebellum development	-3.7328	-0.545889	10/151	81517,246149,289211,300807,313536,364706,365494,500818,501164,683470,252939	Mdk,Gbx1,Fcgr2b,Rora,B4galt2,Foxc1,Nanos1,Rfx4,Cdk5r2,Gas1,Gpr37l1
13_Member	GO Biological Processes	GO:0021549	cerebellum development	-3.7328	-0.545889	10/151	81517,246149,289211,300807,313536,364706,365494,500818,501164,683470	Mdk,Gbx1,Fcgr2b,Rora,B4galt2,Foxc1,Nanos1,Rfx4,Cdk5r2,Gas1
13_Member	GO Biological Processes	GO:0022037	metencephalon development	-3.46474	-0.477406	10/163	81517,246149,289211,300807,313536,364706,365494,500818,501164,683470	Mdk,Gbx1,Fcgr2b,Rora,B4galt2,Foxc1,Nanos1,Rfx4,Cdk5r2,Gas1
13_Member	GO Biological Processes	GO:0030902	hindbrain development	-3.12119	-0.423303	11/213	81517,246149,252939,289211,300807,313536,364706,365494,500818,501164,683470	Mdk,Gbx1,Gpr37l1,Fcgr2b,Rora,B4galt2,Foxc1,Nanos1,Rfx4,Cdk5r2,Gas1
14_Summary	GO Biological Processes	GO:0048168	regulation of neuronal synaptic plasticity	-3.52507	-0.477406	7/79	24179,24410,25393,29461,289211,309459,315606	Agt,Grin2b,Bcan,Vgf,Fcgr2b,Neurl1,Kmt2a
14_Member	GO Biological Processes	GO:0048168	regulation of neuronal synaptic plasticity	-3.52507	-0.477406	7/79	24179,24410,25393,29461,289211,309459,315606	Agt,Grin2b,Bcan,Vgf,Fcgr2b,Neurl1,Kmt2a
14_Member	GO Biological Processes	GO:0048169	regulation of long-term neuronal synaptic plasticity	-2.48517	-0.231921	4/38	24179,24410,289211,309459	Agt,Grin2b,Fcgr2b,Neurl1
15_Summary	GO Biological Processes	GO:0018149	peptide cross-linking	-3.51034	-0.477406	4/33	25380,25661,60327,64679,79240,362930	Anxa1,Fn1,F13a1,Tgm4,Nr4a1,Ptp4a3
15_Member	GO Biological Processes	GO:0018149	peptide cross-linking	-3.51034	-0.477406	4/33	25380,25661,60327,64679	Anxa1,Fn1,F13a1,Tgm4
15_Member	GO Biological Processes	GO:0035924	cellular response to vascular endothelial growth factor stimulus	-2.63436	-0.246083	4/56	25380,25661,79240,362930	Anxa1,Fn1,Nr4a1,Ptp4a3
16_Summary	GO Biological Processes	GO:0048384	retinoic acid receptor signaling pathway	-3.51034	-0.477406	4/33	25620,29563,360896,685072,24482,24649,79240,84402,117560,24157,24252,24410,24530,25380,25644,25661,29517,29539,64677,81517,81716,83783,84482,245980,287422,300807,394266,497010,100362634,312670	Crem,Crabp2,Esrrg,Rarg,Igf1,Pim1,Nr4a1,Sfrp1,Klf9,Acaa1a,Cebpa,Grin2b,Lcat,Anxa1,Bmp6,Fn1,Sgk1,Aldh2,Srd5a2,Mdk,Ggcx,Sult1a1,Foxo1,Nr2f6,Per1,Rora,Gjb2,Eng,Kmt2d,Adipor2
16_Member	GO Biological Processes	GO:0048384	retinoic acid receptor signaling pathway	-3.51034	-0.477406	4/33	25620,29563,360896,685072	Crem,Crabp2,Esrrg,Rarg
16_Member	GO Biological Processes	GO:0030522	intracellular receptor signaling pathway	-3.25759	-0.434631	9/233	24482,24649,25620,29563,79240,84402,117560,360896,685072	Igf1,Pim1,Crem,Crabp2,Nr4a1,Sfrp1,Klf9,Esrrg,Rarg
16_Member	GO Biological Processes	GO:0048545	response to steroid hormone	-2.7668	-0.187451	26/542	24157,24252,24410,24482,24530,25380,25644,25661,29517,29539,64677,79240,81517,81716,83783,84402,84482,117560,245980,287422,300807,360896,394266,497010,685072,100362634	Acaa1a,Cebpa,Grin2b,Igf1,Lcat,Anxa1,Bmp6,Fn1,Sgk1,Aldh2,Srd5a2,Nr4a1,Mdk,Ggcx,Sult1a1,Sfrp1,Foxo1,Klf9,Nr2f6,Per1,Rora,Esrrg,Gjb2,Eng,Rarg,Kmt2d
16_Member	GO Biological Processes	GO:0043401	steroid hormone mediated signaling pathway	-2.47052	-0.0490785	11/164	24482,29517,79240,84402,117560,245980,287422,300807,360896,685072,100362634	Igf1,Sgk1,Nr4a1,Sfrp1,Klf9,Nr2f6,Per1,Rora,Esrrg,Rarg,Kmt2d
16_Member	Reactome Gene Sets	R-RNO-383280	Nuclear Receptor transcription pathway	-2.42332	-0.0205526	5/41	79240,245980,300807,360896,685072	Nr4a1,Nr2f6,Rora,Esrrg,Rarg
16_Member	GO Biological Processes	GO:0009755	hormone-mediated signaling pathway	-2.32548	-0.167745	7/207	24482,79240,84402,117560,312670,360896,685072	Igf1,Nr4a1,Sfrp1,Klf9,Adipor2,Esrrg,Rarg
17_Summary	GO Biological Processes	GO:0048771	tissue remodeling	-3.43658	-0.345936	15/211	24179,24482,25237,25380,54259,56083,59101,65037,81517,84402,89813,116699,293649,364706,103690130	Agt,Igf1,Acvrl1,Anxa1,Inpp5d,Tgm2,P3h4,Mertk,Mdk,Sfrp1,Pdk4,Inpp4b,Lrp5,Foxc1,Hoxa3
17_Member	GO Biological Processes	GO:0048771	tissue remodeling	-3.43658	-0.345936	15/211	24179,24482,25237,25380,54259,56083,59101,65037,81517,84402,89813,116699,293649,364706,103690130	Agt,Igf1,Acvrl1,Anxa1,Inpp5d,Tgm2,P3h4,Mertk,Mdk,Sfrp1,Pdk4,Inpp4b,Lrp5,Foxc1,Hoxa3
18_Summary	GO Biological Processes	GO:0001569	branching involved in blood vessel morphogenesis	-3.34333	-0.434631	5/40	81517,290905,406168,497010,499745	Mdk,Col4a1,Fkbpl,Eng,Nrarp
18_Member	GO Biological Processes	GO:0001569	branching involved in blood vessel morphogenesis	-3.34333	-0.434631	5/40	81517,290905,406168,497010,499745	Mdk,Col4a1,Fkbpl,Eng,Nrarp
19_Summary	GO Biological Processes	GO:0045600	positive regulation of fat cell differentiation	-3.23841	-0.434631	5/68	24482,24649,84402,353227,498795,25380,685072,116669	Igf1,Pim1,Sfrp1,Zbtb16,Ccdc3,Anxa1,Rarg,Vwf
19_Member	GO Biological Processes	GO:0045600	positive regulation of fat cell differentiation	-3.23841	-0.434631	5/68	24482,24649,84402,353227,498795	Igf1,Pim1,Sfrp1,Zbtb16,Ccdc3
19_Member	GO Biological Processes	GO:0030850	prostate gland development	-2.47288	-0.227767	4/62	24482,25380,84402,685072	Igf1,Anxa1,Sfrp1,Rarg
19_Member	GO Biological Processes	GO:0060740	prostate gland epithelium morphogenesis	-2.37303	-0.171395	3/33	24482,84402,685072	Igf1,Sfrp1,Rarg
19_Member	GO Biological Processes	GO:0060512	prostate gland morphogenesis	-2.3003	-0.167745	3/35	24482,84402,685072	Igf1,Sfrp1,Rarg
19_Member	GO Biological Processes	GO:0010165	response to X-ray	-2.05001	-0.0603811	3/43	25380,84402,116669	Anxa1,Sfrp1,Vwf
20_Summary	GO Biological Processes	GO:0006066	alcohol metabolic process	-3.23288	-0.434631	11/338	24530,25644,54250,60666,83783,84426,117264,117278,299511,313339,501194,24603,63840	Lcat,Bmp6,Fgf2,Gpd1,Sult1a1,Wnt4,P2ry6,Ebp,Rdh16,Acer2,Ppip5k2,Npr1,Per2
20_Member	GO Biological Processes	GO:0006066	alcohol metabolic process	-3.23288	-0.434631	11/338	24530,25644,54250,60666,83783,84426,117264,117278,299511,313339,501194	Lcat,Bmp6,Fgf2,Gpd1,Sult1a1,Wnt4,P2ry6,Ebp,Rdh16,Acer2,Ppip5k2
20_Member	GO Biological Processes	GO:0046165	alcohol biosynthetic process	-3.06698	-0.38067	7/153	25644,54250,84426,117264,117278,313339,501194	Bmp6,Fgf2,Wnt4,P2ry6,Ebp,Acer2,Ppip5k2
20_Member	GO Biological Processes	GO:1901615	organic hydroxy compound metabolic process	-2.74225	-0.2755	13/510	24530,24603,25644,54250,60666,63840,83783,84426,117264,117278,299511,313339,501194	Lcat,Npr1,Bmp6,Fgf2,Gpd1,Per2,Sult1a1,Wnt4,P2ry6,Ebp,Rdh16,Acer2,Ppip5k2
20_Member	GO Biological Processes	GO:1901617	organic hydroxy compound biosynthetic process	-2.5175	-0.231921	8/243	25644,54250,63840,84426,117264,117278,313339,501194	Bmp6,Fgf2,Per2,Wnt4,P2ry6,Ebp,Acer2,Ppip5k2
20_Member	GO Biological Processes	GO:0046173	polyol biosynthetic process	-2.15774	-0.111757	4/76	54250,117264,313339,501194	Fgf2,P2ry6,Acer2,Ppip5k2
