# Supplementary material for: Circadian regulation of chemotherapy-induced peripheral neuropathic pain and the underlying transcriptomic landscape
Source: Sci Rep. 2020 Aug 14;10:13844. doi: 10.1038/s41598-020-70757-w (PMC7427990; doi:10.1038/s41598-020-70757-w)
Supplement: Supplementary file 5 — Supplementary Table S4. [file 41598_2020_70757_MOESM5_ESM.xlsx]

## Sheet: Sheet1
Circadian regulation of chemotherapy-induced peripheral neuropathic pain and the underlying transcriptomic landscape
Hee Kee Kim1,8, Sun-Yeul Lee2,3,8, Nobuya Koike4, Eunju Kim2, Marvin Wirianto2, Mark J. Burish5, Kazuhiro Yagita4, Hyun Kyoung Lee6, Zheng Chen2, Jin Mo Chung7, Salahadin Abdi1, Seung-Hee Yoo2§
1. Department of Pain Medicine, Division of Anesthesiology, Critical Care and Pain Medicine, The University of Texas MD Anderson Cancer Center, Houston, TX 77030, USA
2. Department of Biochemistry and Molecular Biology, The University of Texas Health Science Center at Houston, 6431 Fannin St., Houston, TX 77030, USA
3. Department of Anesthesiology and Pain Medicine, Chungnam National University Hospital, Daejeon, South Korea
4. Department of Physiology and Systems Bioscience, Graduate School of Medical Science, Kyoto Prefectural University of Medicine, Kyoto, Japan
5. Department of Neurosurgery, The University of Texas Health Science Center at Houston, 6400 Fannin St., Houston, TX 77030, USA
6. Department of Pediatrics, Baylor College of Medicine, Neurological Research Institute, Texas Children’s Hospital, Houston, Texas 77030, USA
7. Department of Neuroscience, Cell Biology and Anatomy, University of Texas Medical Branch, Galveston, TX, USA
8. These authors contributed equally to this work.
§: To whom correspondence should be addressed.

## Sheet: Annotation
Gene	original_id	ZT20DRG	ZT8DRG	Gene ID	Type	Tax ID	Homologene Gene ID	Homologene Gene Tax ID	Gene Symbol	Description	Biological Process (GO)	GO:0001503 ossification	rno04512 ECM-receptor interaction	GO:0009611 response to wounding	GO:0030198 extracellular matrix organizat	GO:1901342 regulation of vasculature deve	R-RNO-1474244 Extracellular matrix organizat	GO:0010977 negative regulation of neuron	GO:0001501 skeletal system development	GO:0007169 transmembrane receptor protein	GO:0008285 negative regulation of cell pr	GO:0031589 cell-substrate adhesion	GO:0048729 tissue morphogenesis	GO:0008344 adult locomotory behavior	GO:0021549 cerebellum development	GO:0098657 import into cell	GO:0048771 tissue remodeling	GO:0007422 peripheral nervous system deve	GO:0034330 cell junction organization	R-RNO-6806667 Metabolism of fat-soluble vita	R-RNO-72695 Formation of the ternary compl	TotalEvidenceCount
313866	Plekhh2	1	1	313866	Gene_ID	R. norvegicus	313866	R. norvegicus	Plekhh2	pleckstrin homology, MyTH4 and FERM domain containing H2	GO:0030835 negative regulation of actin filament depolymerization;GO:0030834 regulation of actin filament depolymerization;GO:1901880 negative regulation of protein depolymerization	0	0	0	0	0	0	1	0	0	0	0	0	0	0	0	0	0	0	0	0	2
24825	Tf	1	1	24825	Gene_ID	R. norvegicus	24825	R. norvegicus	Tf	transferrin	GO:0070447 positive regulation of oligodendrocyte progenitor proliferation;GO:0007257 activation of JUN kinase activity;GO:0031643 positive regulation of myelination	0	0	0	0	0	0	0	0	0	0	0	0	0	0	1	1	1	0	0	0	2
299285	Clmn	1	1	299285	Gene_ID	R. norvegicus	299285	R. norvegicus	Clmn	calmin	GO:0090286 cytoskeletal anchoring at nuclear membrane;GO:0007097 nuclear migration;GO:0032507 maintenance of protein location in cell	0	0	0	0	0	0	0	0	0	1	0	0	0	0	0	0	0	0	0	0	2
312727	Tspan11	1	1	312727	Gene_ID	R. norvegicus	312727	R. norvegicus	Tspan11	tetraspanin 11	GO:0016477 cell migration;GO:0048870 cell motility;GO:0051674 localization of cell	0	0	0	0	0	0	0	0	0	0	0	0	0	0	0	0	0	0	0	0	2
83469	Lrp4	1	1	83469	Gene_ID	R. norvegicus	83469	R. norvegicus	Lrp4	LDL receptor related protein 4	GO:1904395 positive regulation of skeletal muscle acetylcholine-gated channel clustering;GO:1901631 positive regulation of presynaptic membrane organization;GO:1901628 positive regulation of postsynaptic membrane organization	1	0	0	0	0	0	1	0	1	0	0	1	0	0	1	0	0	0	0	0	2
25285	Igfbp5	1	1	25285	Gene_ID	R. norvegicus	25285	R. norvegicus	Igfbp5	insulin-like growth factor binding protein 5	GO:1904205 negative regulation of skeletal muscle hypertrophy;GO:1904204 regulation of skeletal muscle hypertrophy;GO:0014734 skeletal muscle hypertrophy	1	0	0	0	0	0	0	0	1	1	0	1	0	0	0	1	0	0	0	1	2
307212	Cndp1	1	1	307212	Gene_ID	R. norvegicus	307212	R. norvegicus	Cndp1	carnosine dipeptidase 1	GO:0032268 regulation of cellular protein metabolic process;GO:0006508 proteolysis;GO:0051246 regulation of protein metabolic process	0	0	0	0	0	0	0	0	0	0	0	0	0	0	0	0	0	0	0	0	2
64618	Zic1	1	1	64618	Gene_ID	R. norvegicus	64618	R. norvegicus	Zic1	Zic family member 1	GO:0042307 positive regulation of protein import into nucleus;GO:1904591 positive regulation of protein import;GO:0042306 regulation of protein import into nucleus	0	0	0	0	0	0	0	0	0	0	0	0	1	0	0	0	0	0	0	0	2
292406	Thbs2	1	1	292406	Gene_ID	R. norvegicus	292406	R. norvegicus	Thbs2	thrombospondin 2	GO:0016525 negative regulation of angiogenesis;GO:2000181 negative regulation of blood vessel morphogenesis;GO:0051965 positive regulation of synapse assembly	0	1	0	0	1	0	0	0	0	0	0	0	0	0	0	0	0	0	0	0	2
287788	Abca9	1	1	287788	Gene_ID	R. norvegicus	287788	R. norvegicus	Abca9	ATP binding cassette subfamily A member 9	GO:0055085 transmembrane transport;GO:0006810 transport;GO:0051234 establishment of localization	0	0	0	0	0	0	0	0	0	0	0	0	0	0	0	0	0	0	0	0	2
29348	Fgf7	1	1	29348	Gene_ID	R. norvegicus	29348	R. norvegicus	Fgf7	fibroblast growth factor 7	GO:0060665 regulation of branching involved in salivary gland morphogenesis by mesenchymal-epithelial signaling;GO:0060501 positive regulation of epithelial cell proliferation involved in lung morphogenesis;GO:0061033 secretion by lung epithelial cell involved in lung growth	0	1	1	0	1	0	0	0	1	1	0	1	0	0	0	1	0	0	0	0	2
289459	Slc10a6	1	1	289459	Gene_ID	R. norvegicus	289459	R. norvegicus	Slc10a6	solute carrier family 10 member 6	GO:0043251 sodium-dependent organic anion transport;GO:0015721 bile acid and bile salt transport;GO:0015718 monocarboxylic acid transport	0	0	0	0	0	0	0	0	0	0	0	0	0	0	0	0	0	0	0	0	2
295263	Gabpb2	1	1	295263	Gene_ID	R. norvegicus	295263	R. norvegicus	Gabpb2	GA binding protein transcription factor subunit beta 2	GO:0045944 positive regulation of transcription by RNA polymerase II;GO:0045893 positive regulation of transcription, DNA-templated;GO:1903508 positive regulation of nucleic acid-templated transcription	0	0	0	0	0	0	0	0	0	0	0	0	0	0	0	0	0	0	0	0	2
315263	Adamts20	1	1	315263	Gene_ID	R. norvegicus	315263	R. norvegicus	Adamts20	ADAM metallopeptidase with thrombospondin type 1 motif, 20	GO:0045636 positive regulation of melanocyte differentiation;GO:0050942 positive regulation of pigment cell differentiation;GO:0045634 regulation of melanocyte differentiation	0	0	0	1	0	0	0	0	0	0	0	0	0	0	0	0	0	0	0	0	2
114523	Ntn1	1	1	114523	Gene_ID	R. norvegicus	114523	R. norvegicus	Ntn1	netrin 1	GO:0061643 chemorepulsion of axon;GO:0033564 anterior/posterior axon guidance;GO:0030517 negative regulation of axon extension	0	0	0	0	0	0	1	0	0	0	0	1	0	0	0	0	0	0	0	0	2
290212	Efs	1	1	290212	Gene_ID	R. norvegicus	290212	R. norvegicus	Efs	embryonal Fyn-associated substrate	GO:0090527 actin filament reorganization;GO:0031532 actin cytoskeleton reorganization;GO:0007015 actin filament organization	0	0	0	0	0	0	0	0	1	0	0	0	0	0	0	0	0	0	0	0	2
294103	Papss2	1	1	294103	Gene_ID	R. norvegicus	294103	R. norvegicus	Papss2	3'-phosphoadenosine 5'-phosphosulfate synthase 2	GO:0050428 3'-phosphoadenosine 5'-phosphosulfate biosynthetic process;GO:0034036 purine ribonucleoside bisphosphate biosynthetic process;GO:0050427 3'-phosphoadenosine 5'-phosphosulfate metabolic process	0	0	1	0	0	0	0	1	0	0	0	0	0	0	0	0	0	0	1	0	2
361894	Ndufaf2	1	1	361894	Gene_ID	R. norvegicus	361894	R. norvegicus	Ndufaf2	NADH:ubiquinone oxidoreductase complex assembly factor 2	GO:0061179 negative regulation of insulin secretion involved in cellular response to glucose stimulus;GO:0046676 negative regulation of insulin secretion;GO:0061178 regulation of insulin secretion involved in cellular response to glucose stimulus	0	0	0	0	0	0	0	0	0	0	0	0	0	0	0	0	0	0	0	0	2
85496	Enpp1	1	1	85496	Gene_ID	R. norvegicus	85496	R. norvegicus	Enpp1	ectonucleotide pyrophosphatase/phosphodiesterase 1	GO:0046325 negative regulation of glucose import;GO:0045719 negative regulation of glycogen biosynthetic process;GO:1990787 negative regulation of hh target transcription factor activity	1	0	0	0	0	0	0	0	1	0	0	0	0	1	1	1	0	0	1	0	2
362792	Pld4	1	1	362792	Gene_ID	R. norvegicus	362792	R. norvegicus	Pld4	phospholipase D family, member 4	GO:1900015 regulation of cytokine production involved in inflammatory response;GO:0002534 cytokine production involved in inflammatory response;GO:0002532 production of molecular mediator involved in inflammatory response	0	0	0	0	0	0	0	0	0	0	0	0	0	0	1	0	0	0	0	0	2
500087	Fmc1	1	1	500087	Gene_ID	R. norvegicus	500087	R. norvegicus	Fmc1	formation of mitochondrial complex V assembly factor 1	GO:0033615 mitochondrial proton-transporting ATP synthase complex assembly;GO:0061469 regulation of type B pancreatic cell proliferation;GO:0043461 proton-transporting ATP synthase complex assembly	0	0	0	0	0	0	0	0	0	1	0	0	0	0	0	0	0	0	0	0	2
311437	Rassf2	1	1	311437	Gene_ID	R. norvegicus	311437	R. norvegicus	Rassf2	Ras association domain family member 2	GO:0038168 epidermal growth factor receptor signaling pathway via I-kappaB kinase/NF-kappaB cascade;GO:0038167 epidermal growth factor receptor signaling pathway via positive regulation of NF-kappaB transcription factor activity;GO:0045670 regulation of osteoclast differentiation	1	0	0	0	0	0	0	1	1	0	0	0	0	0	0	1	0	0	0	0	2
296864	Zc3h12b	1	1	296864	Gene_ID	R. norvegicus	296864	R. norvegicus	Zc3h12b	zinc finger CCCH-type containing 12B		0	0	0	0	0	0	0	0	0	0	0	0	0	0	0	0	0	0	0	0	2
290561	Tnnc1	1	1	290561	Gene_ID	R. norvegicus	290561	R. norvegicus	Tnnc1	troponin C1, slow skeletal and cardiac type	GO:0032972 regulation of muscle filament sliding speed;GO:0002086 diaphragm contraction;GO:0032971 regulation of muscle filament sliding	0	1	0	0	0	0	0	0	0	0	0	1	0	0	0	0	0	0	0	0	2
365871	Ciart	1	1	365871	Gene_ID	R. norvegicus	365871	R. norvegicus	Ciart	circadian associated repressor of transcription	GO:0045475 locomotor rhythm;GO:0032922 circadian regulation of gene expression;GO:0048512 circadian behavior	0	0	0	0	0	0	0	0	0	0	0	0	1	0	0	0	0	0	0	0	2
29409	Mag	1	1	29409	Gene_ID	R. norvegicus	29409	R. norvegicus	Mag	myelin-associated glycoprotein	GO:0048711 positive regulation of astrocyte differentiation;GO:0030517 negative regulation of axon extension;GO:0022010 central nervous system myelination	0	0	1	0	0	0	1	0	0	0	0	0	0	0	0	0	1	0	0	0	2
294337	Col6a1	1	1	294337	Gene_ID	R. norvegicus	294337	R. norvegicus	Col6a1	collagen type VI alpha 1 chain	GO:0035987 endodermal cell differentiation;GO:0001706 endoderm formation;GO:0071230 cellular response to amino acid stimulus	0	1	0	1	0	1	0	0	0	0	0	1	0	0	0	0	0	0	0	0	2
314131	Insm2	1	1	314131	Gene_ID	R. norvegicus	314131	R. norvegicus	Insm2	INSM transcriptional repressor 2	GO:0000122 negative regulation of transcription by RNA polymerase II;GO:0045892 negative regulation of transcription, DNA-templated;GO:1903507 negative regulation of nucleic acid-templated transcription	0	0	0	0	0	0	0	0	0	0	0	0	0	0	0	0	0	0	0	0	2
292734	Ltbp4	1	1	292734	Gene_ID	R. norvegicus	292734	R. norvegicus	Ltbp4	latent transforming growth factor beta binding protein 4	GO:0007179 transforming growth factor beta receptor signaling pathway;GO:0071560 cellular response to transforming growth factor beta stimulus;GO:0046879 hormone secretion	0	0	0	0	0	1	0	0	0	0	0	0	0	0	0	0	0	0	0	0	2
24482	Igf1	1	1	24482	Gene_ID	R. norvegicus	24482	R. norvegicus	Igf1	insulin-like growth factor 1	GO:1904075 positive regulation of trophectodermal cell proliferation;GO:1904073 regulation of trophectodermal cell proliferation;GO:0021940 positive regulation of cerebellar granule cell precursor proliferation	1	1	1	0	1	0	1	1	1	1	1	1	0	1	0	1	1	0	0	1	2
306782	Ror2	1	1	306782	Gene_ID	R. norvegicus	306782	R. norvegicus	Ror2	receptor tyrosine kinase-like orphan receptor 2	GO:0045651 positive regulation of macrophage differentiation;GO:1900020 positive regulation of protein kinase C activity;GO:0030538 embryonic genitalia morphogenesis	1	0	0	0	0	0	0	1	1	1	0	1	0	0	0	0	0	0	0	0	2
363151	Ccdc12	1	1	363151	Gene_ID	R. norvegicus	363151	R. norvegicus	Ccdc12	coiled-coil domain containing 12	GO:0008150 biological_process	0	0	0	0	0	0	0	0	0	0	0	0	0	0	0	0	0	0	0	0	2
293154	Folr2	1	1	293154	Gene_ID	R. norvegicus	293154	R. norvegicus	Folr2	folate receptor beta	GO:1904447 folate import across plasma membrane;GO:0071231 cellular response to folic acid;GO:0098838 folate transmembrane transport	0	0	0	0	0	0	0	0	0	0	0	0	0	0	1	0	0	0	1	0	2
78962	Per3	1	1	78962	Gene_ID	R. norvegicus	78962	R. norvegicus	Per3	period circadian regulator 3	GO:0045187 regulation of circadian sleep/wake cycle, sleep;GO:0050802 circadian sleep/wake cycle, sleep;GO:0043153 entrainment of circadian clock by photoperiod	0	0	0	0	0	0	0	0	0	0	0	0	0	0	0	0	0	0	0	0	2
25236	Gpc3	1	1	25236	Gene_ID	R. norvegicus	25236	R. norvegicus	Gpc3	glypican 3	GO:0072180 mesonephric duct morphogenesis;GO:0072138 mesenchymal cell proliferation involved in ureteric bud development;GO:2000096 positive regulation of Wnt signaling pathway, planar cell polarity pathway	1	0	0	0	1	1	0	0	0	1	0	1	0	0	1	0	0	0	1	0	2
25683	Col12a1	1	1	25683	Gene_ID	R. norvegicus	25683	R. norvegicus	Col12a1	collagen type XII alpha 1 chain	GO:0003429 growth plate cartilage chondrocyte morphogenesis;GO:0003414 chondrocyte morphogenesis involved in endochondral bone morphogenesis;GO:0003422 growth plate cartilage morphogenesis	0	0	0	0	0	1	0	1	0	0	0	1	0	0	0	0	0	0	0	0	2
310689	Lrrc71	1	1	310689	Gene_ID	R. norvegicus	310689	R. norvegicus	Lrrc71	leucine rich repeat containing 71		0	0	0	0	0	0	0	0	0	0	0	0	0	0	0	0	0	0	0	0	2
25026	Adm	1	1	25026	Gene_ID	R. norvegicus	25026	R. norvegicus	Adm	adrenomedullin	GO:0045906 negative regulation of vasoconstriction;GO:0060670 branching involved in labyrinthine layer morphogenesis;GO:2001214 positive regulation of vasculogenesis	0	0	1	0	1	0	0	0	0	1	0	1	0	0	1	0	0	0	0	0	2
29629	Gria4	1	0	29629	Gene_ID	R. norvegicus	29629	R. norvegicus	Gria4	glutamate ionotropic receptor AMPA type subunit 4	GO:0051968 positive regulation of synaptic transmission, glutamatergic;GO:0051966 regulation of synaptic transmission, glutamatergic;GO:0060992 response to fungicide	0	0	0	0	0	0	0	0	0	0	0	0	0	0	0	0	0	0	0	0	1
304317	Amz1	0	1	304317	Gene_ID	R. norvegicus	304317	R. norvegicus	Amz1	archaelysin family metallopeptidase 1	GO:0006508 proteolysis;GO:0019538 protein metabolic process;GO:1901564 organonitrogen compound metabolic process	0	0	0	0	0	0	0	0	0	0	0	0	0	0	0	0	0	0	0	0	1
361239	Bphl	1	0	361239	Gene_ID	R. norvegicus	361239	R. norvegicus	Bphl	biphenyl hydrolase like	GO:1990966 ATP generation from poly-ADP-D-ribose;GO:0046034 ATP metabolic process;GO:0009205 purine ribonucleoside triphosphate metabolic process	0	0	0	0	0	0	0	0	0	0	0	0	0	0	0	0	0	0	0	0	1
690333	Sertm1	0	1	690333	Gene_ID	R. norvegicus	690333	R. norvegicus	Sertm1	serine-rich and transmembrane domain containing 1		0	0	0	0	0	0	0	0	0	0	0	0	0	0	0	0	0	0	0	0	1
299203	Acyp1	1	0	299203	Gene_ID	R. norvegicus	299203	R. norvegicus	Acyp1	acylphosphatase 1		0	0	0	0	0	0	0	0	0	0	0	0	0	0	0	0	0	0	0	0	1
292750	Plekhg2	0	1	292750	Gene_ID	R. norvegicus	292750	R. norvegicus	Plekhg2	pleckstrin homology and RhoGEF domain containing G2	GO:0030833 regulation of actin filament polymerization;GO:0008064 regulation of actin polymerization or depolymerization;GO:0030041 actin filament polymerization	0	0	0	0	0	0	0	0	0	0	0	0	0	0	0	0	0	0	0	0	1
29344	Zfp36l1	0	1	29344	Gene_ID	R. norvegicus	29344	R. norvegicus	Zfp36l1	zinc finger protein 36, C3H type-like 1	GO:0045657 positive regulation of monocyte differentiation;GO:0097403 cellular response to raffinose;GO:0060710 chorio-allantoic fusion	1	0	1	0	1	1	0	0	0	1	0	1	0	0	0	0	0	0	0	0	1
361710	Sipa1	0	1	361710	Gene_ID	R. norvegicus	361710	R. norvegicus	Sipa1	signal-induced proliferation-associated 1	GO:0042631 cellular response to water deprivation;GO:0071462 cellular response to water stimulus;GO:0009414 response to water deprivation	0	0	0	0	0	0	0	0	0	0	0	0	0	0	0	0	0	0	0	0	1
360596	Msi2	1	0	360596	Gene_ID	R. norvegicus	360596	R. norvegicus	Msi2	musashi RNA-binding protein 2	GO:0048864 stem cell development;GO:0048863 stem cell differentiation;GO:0048468 cell development	0	0	0	0	0	0	0	0	0	0	0	0	0	0	0	0	0	0	0	0	1
291526	Poli	0	1	291526	Gene_ID	R. norvegicus	291526	R. norvegicus	Poli	DNA polymerase iota	GO:0071494 cellular response to UV-C;GO:0010225 response to UV-C;GO:0019985 translesion synthesis	0	0	0	0	0	0	0	0	0	0	0	0	0	0	0	0	0	0	0	0	1
54295	Rgs6	0	1	54295	Gene_ID	R. norvegicus	54295	R. norvegicus	Rgs6	regulator of G-protein signaling 6	GO:0045666 positive regulation of neuron differentiation;GO:0043547 positive regulation of GTPase activity;GO:0050769 positive regulation of neurogenesis	0	0	0	0	0	0	0	0	0	0	0	0	0	0	0	0	0	0	0	0	1
54322	Cox6c	1	0	54322	Gene_ID	R. norvegicus	54322	R. norvegicus	Cox6c	cytochrome c oxidase subunit 6C	GO:1902600 proton transmembrane transport;GO:0022900 electron transport chain;GO:0015672 monovalent inorganic cation transport	0	0	0	0	0	0	0	0	0	0	0	0	0	0	0	0	0	0	0	0	1
307296	Zfp608	1	0	307296	Gene_ID	R. norvegicus	307296	R. norvegicus	Zfp608	zinc finger protein 608	GO:0000122 negative regulation of transcription by RNA polymerase II;GO:0045892 negative regulation of transcription, DNA-templated;GO:1903507 negative regulation of nucleic acid-templated transcription	0	0	0	0	0	0	0	0	0	0	0	0	0	0	0	0	0	0	0	0	1
361673	Ifitm3	1	0	361673	Gene_ID	R. norvegicus	361673	R. norvegicus	Ifitm3	interferon induced transmembrane protein 3	GO:0046597 negative regulation of viral entry into host cell;GO:0046596 regulation of viral entry into host cell;GO:0032897 negative regulation of viral transcription	0	0	0	0	0	0	0	0	0	1	0	0	0	0	1	0	0	0	0	0	1
306636	Efnb2	0	1	306636	Gene_ID	R. norvegicus	306636	R. norvegicus	Efnb2	ephrin B2	GO:1903849 positive regulation of aorta morphogenesis;GO:1903847 regulation of aorta morphogenesis;GO:1905653 positive regulation of artery morphogenesis	0	0	0	0	1	0	1	0	1	1	1	1	0	0	1	0	0	1	0	0	1
316214	Tfeb	0	1	316214	Gene_ID	R. norvegicus	316214	R. norvegicus	Tfeb	transcription factor EB	GO:1902477 regulation of defense response to bacterium, incompatible interaction;GO:0009816 defense response to bacterium, incompatible interaction;GO:1900424 regulation of defense response to bacterium	0	0	0	0	0	0	0	0	0	0	0	0	0	0	0	0	0	0	0	0	1
25695	Cebpd	1	0	25695	Gene_ID	R. norvegicus	25695	R. norvegicus	Cebpd	CCAAT/enhancer binding protein delta	GO:0045669 positive regulation of osteoblast differentiation;GO:0045778 positive regulation of ossification;GO:0045667 regulation of osteoblast differentiation	1	0	0	0	0	0	0	0	0	0	0	0	0	0	0	0	0	0	0	0	1
289094	Hmcn1	1	0	289094	Gene_ID	R. norvegicus	289094	R. norvegicus	Hmcn1	hemicentin 1	GO:0050808 synapse organization;GO:0009617 response to bacterium;GO:0051707 response to other organism	0	0	0	0	0	0	0	0	0	0	0	0	0	0	0	0	0	0	0	0	1
171393	Clstn3	0	1	171393	Gene_ID	R. norvegicus	171393	R. norvegicus	Clstn3	calsyntenin 3	GO:1902474 positive regulation of protein localization to synapse;GO:1905606 regulation of presynapse assembly;GO:1902473 regulation of protein localization to synapse	0	0	0	0	0	0	0	0	0	0	0	0	0	0	0	0	0	0	0	0	1
498028	Cep295nl	1	0	498028	Gene_ID	R. norvegicus	498028	R. norvegicus	Cep295nl	CEP295 N-terminal like	GO:0046599 regulation of centriole replication;GO:0010824 regulation of centrosome duplication;GO:0007099 centriole replication	0	0	0	0	0	0	0	0	0	0	0	0	0	0	0	0	0	0	0	0	1
364073	Ddx3y	0	1	364073	Gene_ID	R. norvegicus	364073	R. norvegicus	Ddx3y	DEAD-box helicase 3, Y-linked	GO:0007283 spermatogenesis;GO:0048232 male gamete generation;GO:0007276 gamete generation	0	0	0	0	0	0	0	0	0	0	0	0	0	0	0	0	0	0	0	0	1
303684	Trim65	0	1	303684	Gene_ID	R. norvegicus	303684	R. norvegicus	Trim65	tripartite motif-containing 65	GO:0010508 positive regulation of autophagy;GO:0010506 regulation of autophagy;GO:0031331 positive regulation of cellular catabolic process	0	0	0	0	0	0	0	0	0	0	0	0	0	0	0	0	0	0	0	0	1
59329	Sik1	1	0	59329	Gene_ID	R. norvegicus	59329	R. norvegicus	Sik1	salt-inducible kinase 1	GO:0010868 negative regulation of triglyceride biosynthetic process;GO:0090209 negative regulation of triglyceride metabolic process;GO:2000210 positive regulation of anoikis	0	0	0	0	0	0	0	0	0	0	0	0	0	0	0	0	0	0	0	0	1
100360594	Fanci	0	1	100360594	Gene_ID	R. norvegicus	100360594	R. norvegicus	Fanci	FA complementation group I	GO:0031398 positive regulation of protein ubiquitination;GO:1903322 positive regulation of protein modification by small protein conjugation or removal;GO:0031396 regulation of protein ubiquitination	0	0	0	0	0	0	0	0	0	0	0	0	0	0	0	0	0	0	0	0	1
116649	Kcnj4	0	1	116649	Gene_ID	R. norvegicus	116649	R. norvegicus	Kcnj4	potassium inwardly-rectifying channel, subfamily J, member 4	GO:1990573 potassium ion import across plasma membrane;GO:0010107 potassium ion import;GO:0098659 inorganic cation import across plasma membrane	0	0	0	0	0	0	0	0	0	0	0	0	0	0	1	0	0	0	0	0	1
171146	Kcnh5	1	0	171146	Gene_ID	R. norvegicus	171146	R. norvegicus	Kcnh5	potassium voltage-gated channel subfamily H member 5	GO:0010389 regulation of G2/M transition of mitotic cell cycle;GO:0071805 potassium ion transmembrane transport;GO:1902749 regulation of cell cycle G2/M phase transition	0	0	0	0	0	0	0	0	0	0	0	0	0	0	0	0	0	0	0	0	1
293649	Lrp5	0	1	293649	Gene_ID	R. norvegicus	293649	R. norvegicus	Lrp5	LDL receptor related protein 5	GO:0061304 retinal blood vessel morphogenesis;GO:1904395 positive regulation of skeletal muscle acetylcholine-gated channel clustering;GO:0061299 retina vasculature morphogenesis in camera-type eye	1	0	0	0	1	0	0	1	0	0	0	1	0	0	0	1	0	0	0	0	1
25546	Shox2	0	1	25546	Gene_ID	R. norvegicus	25546	R. norvegicus	Shox2	short stature homeobox 2	GO:0048743 positive regulation of skeletal muscle fiber development;GO:0048742 regulation of skeletal muscle fiber development;GO:0060272 embryonic skeletal joint morphogenesis	1	0	0	0	0	0	1	1	0	0	0	1	0	0	0	0	0	0	0	0	1
361878	Papd4	0	1	361878	Gene_ID	R. norvegicus	361878	R. norvegicus	Tent2	terminal nucleotidyltransferase 2	GO:1990603 dark adaptation;GO:2000626 negative regulation of miRNA catabolic process;GO:0071485 cellular response to absence of light	0	0	0	0	0	0	0	0	0	0	0	0	0	0	0	0	0	0	0	0	1
25358	Timp3	0	1	25358	Gene_ID	R. norvegicus	25358	R. norvegicus	Timp3	TIMP metallopeptidase inhibitor 3	GO:1903984 positive regulation of TRAIL-activated apoptotic signaling pathway;GO:1903121 regulation of TRAIL-activated apoptotic signaling pathway;GO:1904684 negative regulation of metalloendopeptidase activity	0	0	1	0	0	0	0	0	0	0	0	0	0	0	0	0	0	0	0	0	1
81822	Actb	0	1	81822	Gene_ID	R. norvegicus	81822	R. norvegicus	Actb	actin, beta	GO:0051621 regulation of norepinephrine uptake;GO:0072749 cellular response to cytochalasin B;GO:1901328 response to cytochalasin B	0	1	0	0	0	0	1	0	0	0	0	1	0	0	1	0	0	1	0	0	1
679082	Arhgap19	0	1	679082	Gene_ID	R. norvegicus	679082	R. norvegicus	Arhgap19	Rho GTPase activating protein 19	GO:0043547 positive regulation of GTPase activity;GO:0051056 regulation of small GTPase mediated signal transduction;GO:0043087 regulation of GTPase activity	0	0	0	0	0	0	0	0	0	0	0	0	0	0	0	0	0	0	0	0	1
292661	Ptgir	0	1	292661	Gene_ID	R. norvegicus	292661	R. norvegicus	Ptgir	prostaglandin I2 receptor	GO:0010642 negative regulation of platelet-derived growth factor receptor signaling pathway;GO:0010640 regulation of platelet-derived growth factor receptor signaling pathway;GO:0048662 negative regulation of smooth muscle cell proliferation	0	0	0	0	0	0	0	0	1	1	0	0	0	0	0	0	0	0	0	0	1
83497	Ocln	0	1	83497	Gene_ID	R. norvegicus	83497	R. norvegicus	Ocln	occludin	GO:0046326 positive regulation of glucose import;GO:1905605 positive regulation of maintenance of permeability of blood-brain barrier;GO:0010828 positive regulation of glucose transmembrane transport	0	0	1	0	0	0	0	0	0	0	0	0	0	0	0	0	0	1	0	0	1
315711	Sema7a	0	1	315711	Gene_ID	R. norvegicus	315711	R. norvegicus	Sema7a	semaphorin 7A (John Milton Hagen blood group)	GO:0048843 negative regulation of axon extension involved in axon guidance;GO:0060907 positive regulation of macrophage cytokine production;GO:0048841 regulation of axon extension involved in axon guidance	0	0	0	0	1	0	1	0	0	0	0	0	0	0	0	0	0	0	0	0	1
502643	Ypel4	0	1	502643	Gene_ID	R. norvegicus	502643	R. norvegicus	Ypel4	yippee-like 4		0	0	0	0	0	0	0	0	0	0	0	0	0	0	0	0	0	0	0	0	1
296655	Stom	0	1	296655	Gene_ID	R. norvegicus	296655	R. norvegicus	Stom	stomatin	GO:1901585 regulation of acid-sensing ion channel activity;GO:0044829 positive regulation by host of viral genome replication;GO:0044827 modulation by host of viral genome replication	0	0	0	0	0	0	0	0	0	0	0	0	0	0	0	0	0	0	0	0	1
302424	Eda	1	0	302424	Gene_ID	R. norvegicus	302424	R. norvegicus	Eda	ectodysplasin-A	GO:0061153 trachea gland development;GO:0060789 hair follicle placode formation;GO:0061152 trachea submucosa development	0	0	0	0	0	0	0	0	0	0	1	0	0	0	0	0	0	0	0	0	1
300679	Mpzl2	0	1	300679	Gene_ID	R. norvegicus	300679	R. norvegicus	Mpzl2	myelin protein zero-like 2	GO:0033077 T cell differentiation in thymus;GO:0030217 T cell differentiation;GO:0030098 lymphocyte differentiation	0	0	0	0	0	0	0	0	0	0	0	0	0	0	0	0	0	0	0	0	1
113984	Nr2f2	0	1	113984	Gene_ID	R. norvegicus	113984	R. norvegicus	Nr2f2	nuclear receptor subfamily 2, group F, member 2	GO:0060849 regulation of transcription involved in lymphatic endothelial cell fate commitment;GO:0060838 lymphatic endothelial cell fate commitment;GO:0060707 trophoblast giant cell differentiation	0	0	0	0	1	0	0	0	0	1	0	1	0	0	0	0	0	0	0	0	1
84493	Fmo3	0	1	84493	Gene_ID	R. norvegicus	84493	R. norvegicus	Fmo3	flavin containing dimethylaniline monoxygenase 3	GO:0017144 drug metabolic process;GO:0055114 oxidation-reduction process;GO:0044237 cellular metabolic process	0	0	0	0	0	0	0	0	0	0	0	0	0	0	0	0	0	0	0	0	1
25448	Cenpi	0	1	25448	Gene_ID	R. norvegicus	25448	R. norvegicus	Cenpi	centromere protein I	GO:0042699 follicle-stimulating hormone signaling pathway;GO:0001541 ovarian follicle development;GO:0008585 female gonad development	0	0	0	0	0	0	0	0	0	0	0	0	0	0	0	0	0	0	0	0	1
300074	Fam227a	1	0	300074	Gene_ID	R. norvegicus	300074	R. norvegicus	Fam227a	family with sequence similarity 227, member A		0	0	0	0	0	0	0	0	0	0	0	0	0	0	0	0	0	0	0	0	1
25467	Irs1	1	0	25467	Gene_ID	R. norvegicus	25467	R. norvegicus	Irs1	insulin receptor substrate 1	GO:0090275 negative regulation of somatostatin secretion;GO:0070094 positive regulation of glucagon secretion;GO:0032000 positive regulation of fatty acid beta-oxidation	0	1	0	0	0	0	0	0	1	0	0	0	0	0	0	0	0	0	0	0	1
315191	Fbln1	0	1	315191	Gene_ID	R. norvegicus	315191	R. norvegicus	Fbln1	fibulin 1	GO:1904188 negative regulation of transformation of host cell by virus;GO:1904187 regulation of transformation of host cell by virus;GO:2001202 negative regulation of transforming growth factor-beta secretion	0	0	1	1	0	0	1	0	0	1	1	0	0	0	0	0	0	0	0	0	1
685046	Erich4	1	0	685046	Gene_ID	R. norvegicus	685046	R. norvegicus	Erich4	glutamate-rich 4		0	0	0	0	0	0	0	0	0	0	0	0	0	0	0	0	0	0	0	0	1
690945	Dera	0	1	690945	Gene_ID	R. norvegicus	690945	R. norvegicus	Dera	deoxyribose-phosphate aldolase	GO:0046121 deoxyribonucleoside catabolic process;GO:0009264 deoxyribonucleotide catabolic process;GO:0009120 deoxyribonucleoside metabolic process	0	0	0	0	0	0	0	0	0	0	0	0	0	0	0	0	0	0	0	0	1
252885	Hoxc6	1	0	252885	Gene_ID	R. norvegicus	252885	R. norvegicus	Hoxc6	homeo box C6	GO:0048706 embryonic skeletal system development;GO:0009952 anterior/posterior pattern specification;GO:0003002 regionalization	0	0	0	0	0	0	0	1	0	0	0	1	0	0	0	0	0	0	0	0	1
288978	LOC288978	1	0	288978	Gene_ID	R. norvegicus	288978	R. norvegicus	LOC288978	hypothetical LOC288978		0	0	0	0	0	0	0	0	0	0	0	0	0	0	0	0	0	0	0	0	1
29220	Thbs4	1	0	29220	Gene_ID	R. norvegicus	29220	R. norvegicus	Thbs4	thrombospondin 4	GO:0090023 positive regulation of neutrophil chemotaxis;GO:0071624 positive regulation of granulocyte chemotaxis;GO:0071603 endothelial cell-cell adhesion	0	1	0	0	1	0	0	0	1	1	0	0	0	0	0	1	0	0	0	0	1
304298	Foxk1	1	0	304298	Gene_ID	R. norvegicus	304298	R. norvegicus	Foxk1	forkhead box K1	GO:0061621 canonical glycolysis;GO:0061620 glycolytic process through glucose-6-phosphate;GO:0061615 glycolytic process through fructose-6-phosphate	0	0	0	0	0	0	0	0	0	0	0	0	0	0	0	0	0	0	0	0	1
100912096	Zfp113	0	1	100912096	Gene_ID	R. norvegicus	100912096	R. norvegicus	Zfp113	zinc finger protein 3	GO:0006355 regulation of transcription, DNA-templated;GO:1903506 regulation of nucleic acid-templated transcription;GO:0006351 transcription, DNA-templated	0	0	0	0	0	0	0	0	0	0	0	0	0	0	0	0	0	0	0	0	1
304376	Nyap1	0	1	304376	Gene_ID	R. norvegicus	304376	R. norvegicus	Nyap1	neuronal tyrosine-phosphorylated phosphoinositide-3-kinase adaptor 1	GO:0014065 phosphatidylinositol 3-kinase signaling;GO:0048015 phosphatidylinositol-mediated signaling;GO:0048812 neuron projection morphogenesis	0	0	0	0	0	0	1	0	0	0	0	0	0	0	0	0	0	0	0	0	1
365468	Lzts2	0	1	365468	Gene_ID	R. norvegicus	365468	R. norvegicus	Lzts2	leucine zipper tumor suppressor 2	GO:0060682 primary ureteric bud growth;GO:0060677 ureteric bud elongation;GO:0060675 ureteric bud morphogenesis	0	0	0	0	0	0	1	0	0	1	0	1	0	0	0	0	0	0	0	0	1
171414	Pmfbp1	0	1	171414	Gene_ID	R. norvegicus	171414	R. norvegicus	Pmfbp1	polyamine modulated factor 1 binding protein 1	GO:0007283 spermatogenesis;GO:0048232 male gamete generation;GO:0007276 gamete generation	0	0	0	0	0	0	0	0	0	0	0	0	0	0	0	0	0	0	0	0	1
306759	Spock1	0	1	306759	Gene_ID	R. norvegicus	306759	R. norvegicus	Spock1	sparc/osteonectin, cwcv and kazal like domains proteoglycan 1	GO:0010812 negative regulation of cell-substrate adhesion;GO:0010977 negative regulation of neuron projection development;GO:0010951 negative regulation of endopeptidase activity	0	0	0	0	0	0	1	0	0	0	1	0	0	0	0	0	0	0	0	0	1
311311	Meis2	0	1	311311	Gene_ID	R. norvegicus	311311	R. norvegicus	Meis2	Meis homeobox 2	GO:0110024 positive regulation of cardiac muscle myoblast proliferation;GO:0110022 regulation of cardiac muscle myoblast proliferation;GO:0110021 cardiac muscle myoblast proliferation	0	0	0	0	0	0	0	0	0	0	0	0	0	0	0	0	0	0	0	0	1
24770	Ccl2	1	0	24770	Gene_ID	R. norvegicus	24770	R. norvegicus	Ccl2	C-C motif chemokine ligand 2	GO:2000502 negative regulation of natural killer cell chemotaxis;GO:0090265 positive regulation of immune complex clearance by monocytes and macrophages;GO:1901624 negative regulation of lymphocyte chemotaxis	0	0	1	0	1	0	1	0	1	1	1	0	0	0	1	0	0	0	0	0	1
63840	Per2	0	1	63840	Gene_ID	R. norvegicus	63840	R. norvegicus	Per2	period circadian regulator 2	GO:0051946 regulation of glutamate uptake involved in transmission of nerve impulse;GO:0051935 glutamate reuptake;GO:0002036 regulation of L-glutamate import across plasma membrane	1	0	0	0	0	0	1	0	0	1	0	0	0	0	1	0	0	0	0	0	1
100363484	Ddit4l	0	1	100363484	Gene_ID	R. norvegicus	100363484	R. norvegicus	Ddit4l	DNA-damage-inducible transcript 4-like	GO:0009968 negative regulation of signal transduction;GO:0010648 negative regulation of cell communication;GO:0023057 negative regulation of signaling	0	0	0	0	0	0	0	0	0	0	0	0	0	0	0	0	0	0	0	0	1
29511	Padi2	0	1	29511	Gene_ID	R. norvegicus	29511	R. norvegicus	Padi2	peptidyl arginine deiminase 2	GO:1901624 negative regulation of lymphocyte chemotaxis;GO:0036413 histone H3-R26 citrullination;GO:0070100 negative regulation of chemokine-mediated signaling pathway	0	0	0	0	0	0	1	0	0	0	0	0	0	0	0	0	0	0	0	0	1
291044	Nedd9	0	1	291044	Gene_ID	R. norvegicus	291044	R. norvegicus	Nedd9	neural precursor cell expressed, developmentally down-regulated 9	GO:0090527 actin filament reorganization;GO:1900026 positive regulation of substrate adhesion-dependent cell spreading;GO:0061098 positive regulation of protein tyrosine kinase activity	0	0	0	0	0	0	1	0	1	0	1	0	0	0	0	0	0	0	0	0	1
309533	Sorcs1	0	1	309533	Gene_ID	R. norvegicus	309533	R. norvegicus	Sorcs1	sortilin-related VPS10 domain containing receptor 1	GO:0006892 post-Golgi vesicle-mediated transport;GO:0048193 Golgi vesicle transport;GO:0016192 vesicle-mediated transport	0	0	0	0	0	0	0	0	0	0	0	0	0	0	0	0	0	0	0	0	1
680248	Nudt11	0	1	680248	Gene_ID	R. norvegicus	680248	R. norvegicus	Nudt11	nudix hydrolase 11		0	0	0	0	0	0	0	0	0	0	0	0	0	0	0	0	0	0	0	0	1
293186	Lyve1	0	1	293186	Gene_ID	R. norvegicus	293186	R. norvegicus	Lyve1	lymphatic vessel endothelial hyaluronan receptor 1	GO:0006027 glycosaminoglycan catabolic process;GO:0006026 aminoglycan catabolic process;GO:0030203 glycosaminoglycan metabolic process	0	0	0	0	0	0	0	0	0	0	0	0	0	0	0	0	0	0	1	0	1
689826	Ncmap	0	1	689826	Gene_ID	R. norvegicus	689826	R. norvegicus	Ncmap	noncompact myelin associated protein	GO:0032290 peripheral nervous system myelin formation;GO:0031643 positive regulation of myelination;GO:0022011 myelination in peripheral nervous system	0	0	0	0	0	0	0	0	0	0	0	0	0	0	0	0	1	0	0	0	1
116466	Wnt2b	0	1	116466	Gene_ID	R. norvegicus	116466	R. norvegicus	Wnt2b	Wnt family member 2B	GO:0090190 positive regulation of branching involved in ureteric bud morphogenesis;GO:0090189 regulation of branching involved in ureteric bud morphogenesis;GO:0060492 lung induction	0	0	0	0	0	0	0	1	0	0	0	1	0	0	0	0	0	0	0	0	1
293451	Hs3st2	0	1	293451	Gene_ID	R. norvegicus	293451	R. norvegicus	Hs3st2	heparan sulfate-glucosamine 3-sulfotransferase 2	GO:0007623 circadian rhythm;GO:0048511 rhythmic process;GO:0008150 biological_process	0	0	0	0	0	0	0	0	0	0	0	0	0	0	0	0	0	0	1	0	1
24615	S100a4	1	0	24615	Gene_ID	R. norvegicus	24615	R. norvegicus	S100a4	S100 calcium-binding protein A4	GO:0043123 positive regulation of I-kappaB kinase/NF-kappaB signaling;GO:0043122 regulation of I-kappaB kinase/NF-kappaB signaling;GO:0007249 I-kappaB kinase/NF-kappaB signaling	0	0	0	0	0	0	0	0	0	0	0	0	0	0	0	0	0	0	0	0	1
171299	Foxd1	0	1	171299	Gene_ID	R. norvegicus	171299	R. norvegicus	Foxd1	forkhead box D1	GO:0060678 dichotomous subdivision of terminal units involved in ureteric bud branching;GO:0072267 metanephric capsule specification;GO:0072130 renal capsule specification	0	0	0	0	0	0	1	1	0	0	0	1	0	0	0	0	0	0	0	0	1
499801	Ifih1	0	1	499801	Gene_ID	R. norvegicus	499801	R. norvegicus	Ifih1	interferon induced with helicase C domain 1	GO:0035549 positive regulation of interferon-beta secretion;GO:0039530 MDA-5 signaling pathway;GO:1902741 positive regulation of interferon-alpha secretion	0	0	0	0	0	0	0	0	0	0	0	0	0	0	0	0	0	0	0	0	1
679845	Shc4	0	1	679845	Gene_ID	R. norvegicus	679845	R. norvegicus	Shc4	SHC adaptor protein 4	GO:0048863 stem cell differentiation;GO:0007169 transmembrane receptor protein tyrosine kinase signaling pathway;GO:0008284 positive regulation of cell proliferation	0	1	0	0	0	0	0	0	1	0	0	0	0	0	0	0	0	0	0	0	1
363948	Cdh20	0	1	363948	Gene_ID	R. norvegicus	363948	R. norvegicus	Cdh20	cadherin 20	GO:0007156 homophilic cell adhesion via plasma membrane adhesion molecules;GO:0098742 cell-cell adhesion via plasma-membrane adhesion molecules;GO:0098609 cell-cell adhesion	0	0	0	0	0	0	0	0	0	0	0	0	0	0	0	0	0	0	0	0	1
309611	Vwa7	0	1	309611	Gene_ID	R. norvegicus	309611	R. norvegicus	Vwa7	von Willebrand factor A domain containing 7		0	0	0	0	0	0	0	0	0	0	0	0	0	0	0	0	0	0	0	0	1
301570	Sp110	0	1	301570	Gene_ID	R. norvegicus	301570	R. norvegicus	Sp110	SP110 nuclear body protein	GO:0043065 positive regulation of apoptotic process;GO:0043068 positive regulation of programmed cell death;GO:0010942 positive regulation of cell death	0	0	0	0	0	0	0	0	0	0	0	0	0	0	0	0	0	0	0	0	1
60327	F13a1	1	0	60327	Gene_ID	R. norvegicus	60327	R. norvegicus	F13a1	coagulation factor XIII A1 chain	GO:0072378 blood coagulation, fibrin clot formation;GO:0018149 peptide cross-linking;GO:0007596 blood coagulation	0	0	1	0	0	0	0	0	0	0	0	0	0	0	0	0	0	0	0	0	1
25327	Kcnc1	0	1	25327	Gene_ID	R. norvegicus	25327	R. norvegicus	Kcnc1	potassium voltage-gated channel subfamily C member 1	GO:1903818 positive regulation of voltage-gated potassium channel activity;GO:0021759 globus pallidus development;GO:1901018 positive regulation of potassium ion transmembrane transporter activity	0	0	0	0	0	0	0	0	0	0	0	0	0	1	0	0	0	0	0	0	1
89803	Sfrp4	0	1	89803	Gene_ID	R. norvegicus	89803	R. norvegicus	Sfrp4	secreted frizzled-related protein 4	GO:2000119 negative regulation of sodium-dependent phosphate transport;GO:1902174 positive regulation of keratinocyte apoptotic process;GO:2000118 regulation of sodium-dependent phosphate transport	0	0	0	0	0	0	0	1	0	1	0	0	0	0	1	1	0	0	0	0	1
29304	Rps6	1	0	29304	Gene_ID	R. norvegicus	29304	R. norvegicus	Rps6	ribosomal protein S6	GO:1903347 negative regulation of bicellular tight junction assembly;GO:0002309 T cell proliferation involved in immune response;GO:0006924 activation-induced cell death of T cells	0	1	0	0	0	1	0	0	0	0	0	1	0	0	0	0	0	1	0	1	1
497948	Trpv3	1	0	497948	Gene_ID	R. norvegicus	497948	R. norvegicus	Trpv3	transient receptor potential cation channel, subfamily V, member 3	GO:0090280 positive regulation of calcium ion import;GO:0042636 negative regulation of hair cycle;GO:0090279 regulation of calcium ion import	0	0	0	0	0	0	0	0	0	0	0	0	0	0	0	0	0	0	0	0	1
116831	Fxyd3	0	1	116831	Gene_ID	R. norvegicus	116831	R. norvegicus	Fxyd3	FXYD domain-containing ion transport regulator 3	GO:2000649 regulation of sodium ion transmembrane transporter activity;GO:1902305 regulation of sodium ion transmembrane transport;GO:0002028 regulation of sodium ion transport	0	0	0	0	0	0	0	0	0	0	0	0	0	0	0	0	0	0	0	0	1
680532	Sem1	1	0	680532	Gene_ID	R. norvegicus	680532	R. norvegicus	Sem1	SEM1, 26S proteasome complex subunit	GO:0006406 mRNA export from nucleus;GO:0071427 mRNA-containing ribonucleoprotein complex export from nucleus;GO:0071426 ribonucleoprotein complex export from nucleus	0	0	0	0	0	0	0	0	0	0	0	0	0	0	0	0	0	0	0	0	1
313210	Abca1	1	0	313210	Gene_ID	R. norvegicus	313210	R. norvegicus	Abca1	ATP binding cassette subfamily A member 1	GO:0090108 positive regulation of high-density lipoprotein particle assembly;GO:0090107 regulation of high-density lipoprotein particle assembly;GO:0010875 positive regulation of cholesterol efflux	0	0	0	1	0	0	0	0	0	0	0	0	0	0	1	0	0	0	0	0	1
308578	Ap2a1	0	1	308578	Gene_ID	R. norvegicus	308578	R. norvegicus	Ap2a1	adaptor related protein complex 2 subunit alpha 1	GO:1900126 negative regulation of hyaluronan biosynthetic process;GO:1900125 regulation of hyaluronan biosynthetic process;GO:0030213 hyaluronan biosynthetic process	0	0	0	0	0	0	0	0	0	0	0	0	0	0	1	0	0	0	0	0	1
140589	Gli1	0	1	140589	Gene_ID	R. norvegicus	140589	R. norvegicus	Gli1	GLI family zinc finger 1	GO:0021938 smoothened signaling pathway involved in regulation of cerebellar granule cell precursor cell proliferation;GO:0021937 cerebellar Purkinje cell-granule cell precursor cell signaling involved in regulation of granule cell precursor cell proliferation;GO:0021940 positive regulation of cerebellar granule cell precursor proliferation	1	0	1	0	0	0	0	0	0	1	0	1	0	1	0	0	0	0	0	0	1
305826	Samd4a	1	0	305826	Gene_ID	R. norvegicus	305826	R. norvegicus	Samd4a	sterile alpha motif domain containing 4A	GO:0000289 nuclear-transcribed mRNA poly(A) tail shortening;GO:0000288 nuclear-transcribed mRNA catabolic process, deadenylation-dependent decay;GO:0043488 regulation of mRNA stability	0	0	0	0	0	0	0	0	0	0	0	0	0	0	0	0	0	0	0	1	1
296619	Pkn3	0	1	296619	Gene_ID	R. norvegicus	296619	R. norvegicus	Pkn3	protein kinase N3	GO:0006334 nucleosome assembly;GO:0031497 chromatin assembly;GO:0010631 epithelial cell migration	0	0	0	0	1	0	0	0	0	0	0	0	0	0	0	0	0	0	0	0	1
295934	Chst1	0	1	295934	Gene_ID	R. norvegicus	295934	R. norvegicus	Chst1	carbohydrate sulfotransferase 1	GO:0042339 keratan sulfate metabolic process;GO:0006044 N-acetylglucosamine metabolic process;GO:0006012 galactose metabolic process	0	0	0	0	0	0	0	0	0	0	0	0	0	0	0	0	0	0	1	0	1
24423	Gstm1	0	1	24423	Gene_ID	R. norvegicus	24423	R. norvegicus	Gstm1	glutathione S-transferase mu 1	GO:0070458 cellular detoxification of nitrogen compound;GO:0018916 nitrobenzene metabolic process;GO:0051410 detoxification of nitrogen compound	0	0	1	0	0	0	0	0	0	0	0	0	0	0	0	0	0	0	0	0	1
360626	Krt19	0	1	360626	Gene_ID	R. norvegicus	360626	R. norvegicus	Krt19	keratin 19	GO:0060706 cell differentiation involved in embryonic placenta development;GO:0045214 sarcomere organization;GO:0030239 myofibril assembly	0	0	0	0	0	0	0	0	0	0	0	0	0	0	0	0	0	0	0	0	1
25409	Cdh6	0	1	25409	Gene_ID	R. norvegicus	25409	R. norvegicus	Cdh6	cadherin 6	GO:0016339 calcium-dependent cell-cell adhesion via plasma membrane cell adhesion molecules;GO:0008585 female gonad development;GO:0044331 cell-cell adhesion mediated by cadherin	0	0	0	0	0	0	0	0	0	0	0	0	0	0	0	0	0	1	0	0	1
308988	Sez6l2	0	1	308988	Gene_ID	R. norvegicus	308988	R. norvegicus	Sez6l2	seizure related 6 homolog like 2	GO:0021680 cerebellar Purkinje cell layer development;GO:0021695 cerebellar cortex development;GO:0090036 regulation of protein kinase C signaling	0	0	0	0	0	0	0	0	0	0	0	0	1	1	0	0	0	0	0	0	1
501628	Tceal3	0	1	501628	Gene_ID	R. norvegicus	501628	R. norvegicus	Tceal3	transcription elongation factor A like 3		0	0	0	0	0	0	0	0	0	0	0	0	0	0	0	0	0	0	0	0	1
313022	Map3k6	0	1	313022	Gene_ID	R. norvegicus	313022	R. norvegicus	Map3k6	mitogen-activated protein kinase kinase kinase 6	GO:0000186 activation of MAPKK activity;GO:0043406 positive regulation of MAP kinase activity;GO:0071902 positive regulation of protein serine/threonine kinase activity	0	0	0	0	0	0	0	0	0	0	0	0	0	0	0	0	0	0	0	0	1
298031	Susd1	0	1	298031	Gene_ID	R. norvegicus	298031	R. norvegicus	Susd1	sushi domain containing 1		0	0	0	0	0	0	0	0	0	0	0	0	0	0	0	0	0	0	0	0	1
294018	Taf5	1	0	294018	Gene_ID	R. norvegicus	294018	R. norvegicus	Taf5	TATA-box binding protein associated factor 5	GO:0016573 histone acetylation;GO:0018393 internal peptidyl-lysine acetylation;GO:0006367 transcription initiation from RNA polymerase II promoter	0	0	0	0	0	0	0	0	0	0	0	0	0	0	0	0	0	0	0	0	1
25702	Pnlip	1	0	25702	Gene_ID	R. norvegicus	25702	R. norvegicus	Pnlip	pancreatic lipase	GO:0030299 intestinal cholesterol absorption;GO:0061365 positive regulation of triglyceride lipase activity;GO:0098856 intestinal lipid absorption	0	0	0	0	0	0	0	0	0	0	0	0	0	0	0	0	0	0	1	0	1
360803	Snrnp35	0	1	360803	Gene_ID	R. norvegicus	360803	R. norvegicus	Snrnp35	small nuclear ribonucleoprotein U11/U12 subunit 35	GO:0000398 mRNA splicing, via spliceosome;GO:0000377 RNA splicing, via transesterification reactions with bulged adenosine as nucleophile;GO:0000375 RNA splicing, via transesterification reactions	0	0	0	0	0	0	0	0	0	0	0	0	0	0	0	0	0	0	0	0	1
683470	Gas1	0	1	683470	Gene_ID	R. norvegicus	683470	R. norvegicus	Gas1	growth arrest-specific 1	GO:0042473 outer ear morphogenesis;GO:2001240 negative regulation of extrinsic apoptotic signaling pathway in absence of ligand;GO:0021904 dorsal/ventral neural tube patterning	0	0	0	0	0	0	1	1	0	1	0	1	0	1	1	0	0	0	0	0	1
171163	Slc6a13	0	1	171163	Gene_ID	R. norvegicus	171163	R. norvegicus	Slc6a13	solute carrier family 6 member 13	GO:0015812 gamma-aminobutyric acid transport;GO:0015718 monocarboxylic acid transport;GO:0006865 amino acid transport	0	0	0	0	0	0	0	0	0	0	0	0	0	0	0	0	0	0	0	0	1
266780	Rimbp2	0	1	266780	Gene_ID	R. norvegicus	266780	R. norvegicus	Rimbp2	RIMS binding protein 2	GO:0007274 neuromuscular synaptic transmission;GO:0010923 negative regulation of phosphatase activity;GO:0035305 negative regulation of dephosphorylation	0	0	0	0	0	0	0	0	0	0	0	0	0	0	0	0	0	0	0	0	1
171442	Svop	0	1	171442	Gene_ID	R. norvegicus	171442	R. norvegicus	Svop	SV2 related protein	GO:0055085 transmembrane transport;GO:0006810 transport;GO:0051234 establishment of localization	0	0	0	0	0	0	0	0	0	0	0	0	0	0	0	0	0	0	0	0	1
171451	Marc2	0	1	171451	Gene_ID	R. norvegicus	171451	R. norvegicus	Mtarc2	mitochondrial amidoxime reducing component 2	GO:0042126 nitrate metabolic process;GO:2001057 reactive nitrogen species metabolic process;GO:0043436 oxoacid metabolic process	0	0	0	0	0	0	0	0	0	0	0	0	0	0	0	0	0	0	0	0	1
309377	Sfrp5	0	1	309377	Gene_ID	R. norvegicus	309377	R. norvegicus	Sfrp5	secreted frizzled-related protein 5	GO:2000041 negative regulation of planar cell polarity pathway involved in axis elongation;GO:0090179 planar cell polarity pathway involved in neural tube closure;GO:2000057 negative regulation of Wnt signaling pathway involved in digestive tract morphogenesis	0	0	0	0	0	0	1	0	0	1	0	1	0	0	0	0	0	0	0	0	1
246245	Fmo2	0	1	246245	Gene_ID	R. norvegicus	246245	R. norvegicus	Fmo2	flavin containing dimethylaniline monoxygenase 2	GO:0070995 NADPH oxidation;GO:0072592 oxygen metabolic process;GO:0006739 NADP metabolic process	0	0	0	0	0	0	0	0	0	0	0	0	0	0	0	0	0	0	0	0	1
291463	Ppic	1	0	291463	Gene_ID	R. norvegicus	291463	R. norvegicus	Ppic	peptidylprolyl isomerase C	GO:0000413 protein peptidyl-prolyl isomerization;GO:0042026 protein refolding;GO:0018208 peptidyl-proline modification	0	0	0	0	0	0	0	0	0	0	0	0	0	0	0	0	0	0	0	0	1
500750	Tmem196	1	0	500750	Gene_ID	R. norvegicus	500750	R. norvegicus	Tmem196	transmembrane protein 196		0	0	0	0	0	0	0	0	0	0	0	0	0	0	0	0	0	0	0	0	1
360605	Epn3	0	1	360605	Gene_ID	R. norvegicus	360605	R. norvegicus	Epn3	epsin 3		0	0	0	0	0	0	0	0	0	0	0	0	0	0	0	0	0	0	0	0	1
305096	Klhdc8a	0	1	305096	Gene_ID	R. norvegicus	305096	R. norvegicus	Klhdc8a	kelch domain containing 8A		0	0	0	0	0	0	0	0	0	0	0	0	0	0	0	0	0	0	0	0	1
246060	Cdkn1c	0	1	246060	Gene_ID	R. norvegicus	246060	R. norvegicus	Cdkn1c	cyclin-dependent kinase inhibitor 1C	GO:1902746 regulation of lens fiber cell differentiation;GO:0045736 negative regulation of cyclin-dependent protein serine/threonine kinase activity;GO:0030511 positive regulation of transforming growth factor beta receptor signaling pathway	0	0	0	0	0	0	0	1	0	1	0	1	0	0	0	0	0	0	0	0	1
64365	Tcn2	0	1	64365	Gene_ID	R. norvegicus	64365	R. norvegicus	Tcn2	transcobalamin 2	GO:0006824 cobalt ion transport;GO:0015889 cobalamin transport;GO:0051180 vitamin transport	0	0	0	0	0	0	0	0	0	0	0	0	0	0	0	0	0	0	0	0	1
362342	Hipk2	1	0	362342	Gene_ID	R. norvegicus	362342	R. norvegicus	Hipk2	homeodomain interacting protein kinase 2	GO:0060235 lens induction in camera-type eye;GO:0060059 embryonic retina morphogenesis in camera-type eye;GO:0061072 iris morphogenesis	0	0	0	0	1	0	0	0	1	0	0	1	1	0	0	0	0	0	0	0	1
307050	Mtpap	0	1	307050	Gene_ID	R. norvegicus	307050	R. norvegicus	Mtpap	mitochondrial poly(A) polymerase	GO:0071044 histone mRNA catabolic process;GO:0006378 mRNA polyadenylation;GO:0008334 histone mRNA metabolic process	0	0	0	0	0	0	0	0	0	0	0	0	0	0	0	0	0	0	0	0	1
362429	Mfap5	0	1	362429	Gene_ID	R. norvegicus	362429	R. norvegicus	Mfap5	microfibril associated protein 5	GO:0060216 definitive hemopoiesis;GO:0030097 hemopoiesis;GO:0048534 hematopoietic or lymphoid organ development	0	0	0	0	0	1	0	0	0	0	0	0	0	0	0	0	0	0	0	0	1
310807	Sass6	0	1	310807	Gene_ID	R. norvegicus	310807	R. norvegicus	Sass6	SAS-6 centriolar assembly protein	GO:0007099 centriole replication;GO:0051298 centrosome duplication;GO:0098534 centriole assembly	0	0	0	0	0	0	0	0	0	0	0	0	0	0	0	0	0	0	0	0	1
689623	Psmg4	1	0	689623	Gene_ID	R. norvegicus	689623	R. norvegicus	Psmg4	proteasome assembly chaperone 4	GO:0043248 proteasome assembly;GO:0034622 cellular protein-containing complex assembly;GO:0065003 protein-containing complex assembly	0	0	0	0	0	0	0	0	0	0	0	0	0	0	0	0	0	0	0	0	1
81717	Ctbp2	1	0	81717	Gene_ID	R. norvegicus	81717	R. norvegicus	Ctbp2	C-terminal binding protein 2	GO:0048386 positive regulation of retinoic acid receptor signaling pathway;GO:0016081 synaptic vesicle docking;GO:0048790 maintenance of presynaptic active zone structure	1	0	0	0	0	0	0	0	0	0	0	0	0	0	0	0	0	0	0	0	1
289734	Smtn	0	1	289734	Gene_ID	R. norvegicus	289734	R. norvegicus	Smtn	smoothelin	GO:0060452 positive regulation of cardiac muscle contraction;GO:0045989 positive regulation of striated muscle contraction;GO:0003085 negative regulation of systemic arterial blood pressure	0	0	0	0	0	0	0	0	0	0	0	0	0	0	0	0	0	0	0	0	1
310395	Noct	0	1	310395	Gene_ID	R. norvegicus	310395	R. norvegicus	Noct	nocturnin	GO:0000290 deadenylation-dependent decapping of nuclear-transcribed mRNA;GO:0048255 mRNA stabilization;GO:1902373 negative regulation of mRNA catabolic process	1	0	0	0	0	0	0	0	0	0	0	0	0	0	0	0	0	0	0	0	1
303337	Rab11fip4	0	1	303337	Gene_ID	R. norvegicus	303337	R. norvegicus	Rab11fip4	RAB11 family interacting protein 4	GO:1903452 positive regulation of G1 to G0 transition;GO:1903450 regulation of G1 to G0 transition;GO:0070314 G1 to G0 transition	0	0	0	0	0	0	0	0	0	0	0	0	0	0	0	0	0	0	0	0	1
361501	Isoc2b	1	0	361501	Gene_ID	R. norvegicus	361501	R. norvegicus	Isoc2b	isochorismatase domain containing 2b	GO:0031648 protein destabilization;GO:0031647 regulation of protein stability;GO:0065008 regulation of biological quality	0	0	0	0	0	0	0	0	0	0	0	0	0	0	0	0	0	0	0	0	1
293545	Gpr139	1	0	293545	Gene_ID	R. norvegicus	293545	R. norvegicus	Gpr139	G protein-coupled receptor 139	GO:0007200 phospholipase C-activating G protein-coupled receptor signaling pathway;GO:0007218 neuropeptide signaling pathway;GO:0007186 G protein-coupled receptor signaling pathway	0	0	0	0	0	0	0	0	0	0	0	0	0	0	0	0	0	0	0	0	1
298559	Tcea3	1	0	298559	Gene_ID	R. norvegicus	298559	R. norvegicus	Tcea3	transcription elongation factor A3	GO:0006414 translational elongation;GO:0006412 translation;GO:0043043 peptide biosynthetic process	0	0	0	0	0	0	0	0	0	0	0	0	0	0	0	0	0	0	0	1	1
304346	Mblac1	0	1	304346	Gene_ID	R. norvegicus	304346	R. norvegicus	Mblac1	metallo-beta-lactamase domain containing 1		0	0	0	0	0	0	0	0	0	0	0	0	0	0	0	0	0	0	0	0	1
499422	Gstt3	0	1	499422	Gene_ID	R. norvegicus	499422	R. norvegicus	Gstt3	glutathione S-transferase, theta 3	GO:0006749 glutathione metabolic process;GO:0006575 cellular modified amino acid metabolic process;GO:0006790 sulfur compound metabolic process	0	0	0	0	0	0	0	0	0	0	0	0	0	0	0	0	0	0	0	0	1
307925	Spire2	0	1	307925	Gene_ID	R. norvegicus	307925	R. norvegicus	Spire2	spire-type actin nucleation factor 2	GO:0070649 formin-nucleated actin cable assembly;GO:0040038 polar body extrusion after meiotic divisions;GO:0051295 establishment of meiotic spindle localization	0	0	0	0	0	0	0	0	0	0	0	0	0	0	0	0	0	0	0	0	1
361430	Piezo1	0	1	361430	Gene_ID	R. norvegicus	361430	R. norvegicus	Piezo1	piezo-type mechanosensitive ion channel component 1	GO:0033634 positive regulation of cell-cell adhesion mediated by integrin;GO:0033625 positive regulation of integrin activation;GO:0033632 regulation of cell-cell adhesion mediated by integrin	0	0	0	0	0	0	0	0	0	0	1	0	0	0	0	0	0	0	0	0	1
293493	Fam57b	0	1	293493	Gene_ID	R. norvegicus	293493	R. norvegicus	Tlcd3b	TLC domain containing 3B	GO:0046513 ceramide biosynthetic process;GO:0045599 negative regulation of fat cell differentiation;GO:0006672 ceramide metabolic process	1	0	0	0	0	0	0	0	0	0	0	0	0	0	0	0	0	0	0	0	1
25493	Nfkbia	1	0	25493	Gene_ID	R. norvegicus	25493	R. norvegicus	Nfkbia	NFKB inhibitor alpha	GO:0070427 nucleotide-binding oligomerization domain containing 1 signaling pathway;GO:0070431 nucleotide-binding oligomerization domain containing 2 signaling pathway;GO:0070423 nucleotide-binding oligomerization domain containing signaling pathway	0	0	0	0	0	0	0	0	0	0	0	0	0	0	0	0	0	0	0	0	1
287432	Wrap53	0	1	287432	Gene_ID	R. norvegicus	287432	R. norvegicus	Wrap53	WD repeat containing, antisense to TP53	GO:1904867 protein localization to Cajal body;GO:1904851 positive regulation of establishment of protein localization to telomere;GO:0032203 telomere formation via telomerase	0	0	0	0	0	0	0	0	0	0	0	0	0	0	0	1	0	0	0	0	1
171109	Dusp5	0	1	171109	Gene_ID	R. norvegicus	171109	R. norvegicus	Dusp5	dual specificity phosphatase 5	GO:0045906 negative regulation of vasoconstriction;GO:0000188 inactivation of MAPK activity;GO:0019229 regulation of vasoconstriction	0	0	0	0	0	1	0	0	0	0	0	1	0	0	0	0	0	0	0	0	1
192280	Ppp1r3b	0	1	192280	Gene_ID	R. norvegicus	192280	R. norvegicus	Ppp1r3b	protein phosphatase 1, regulatory subunit 3B	GO:0005981 regulation of glycogen catabolic process;GO:0005979 regulation of glycogen biosynthetic process;GO:0005980 glycogen catabolic process	0	0	0	0	0	0	0	0	0	0	0	0	0	0	0	0	0	0	0	0	1
311546	Tpx2	0	1	311546	Gene_ID	R. norvegicus	311546	R. norvegicus	Tpx2	TPX2, microtubule nucleation factor	GO:0007026 negative regulation of microtubule depolymerization;GO:0031114 regulation of microtubule depolymerization;GO:0060236 regulation of mitotic spindle organization	0	0	0	0	0	0	1	0	0	0	0	0	0	0	0	0	0	0	0	0	1
85268	Hrh3	1	0	85268	Gene_ID	R. norvegicus	85268	R. norvegicus	Hrh3	histamine receptor H3	GO:0014053 negative regulation of gamma-aminobutyric acid secretion;GO:0014050 negative regulation of glutamate secretion;GO:0014063 negative regulation of serotonin secretion	0	0	0	0	0	0	0	0	0	1	0	0	0	0	0	0	0	0	0	0	1
282636	Impa2	0	1	282636	Gene_ID	R. norvegicus	282636	R. norvegicus	Impa2	inositol monophosphatase 2	GO:0006021 inositol biosynthetic process;GO:0046855 inositol phosphate dephosphorylation;GO:0071545 inositol phosphate catabolic process	0	0	0	0	0	0	0	0	0	0	0	0	0	0	0	0	0	0	0	0	1
293677	Efemp2	0	1	293677	Gene_ID	R. norvegicus	293677	R. norvegicus	Efemp2	EGF containing fibulin extracellular matrix protein 2	GO:0048251 elastic fiber assembly;GO:0085029 extracellular matrix assembly;GO:0060840 artery development	0	0	0	1	1	1	0	0	0	0	0	0	0	0	0	0	0	0	0	0	1
680424	Pex10	0	1	680424	Gene_ID	R. norvegicus	680424	R. norvegicus	Pex10	peroxisomal biogenesis factor 10	GO:0016558 protein import into peroxisome matrix;GO:0006625 protein targeting to peroxisome;GO:0015919 peroxisomal membrane transport	0	0	0	0	0	0	0	0	0	0	0	0	0	0	0	0	0	0	0	0	1
362811	Ankrd52	0	1	362811	Gene_ID	R. norvegicus	362811	R. norvegicus	Ankrd52	ankyrin repeat domain 52		0	0	0	0	0	0	0	0	0	0	0	0	0	0	0	0	0	0	0	0	1
619382	Acap2	0	1	619382	Gene_ID	R. norvegicus	619382	R. norvegicus	Acap2	ArfGAP with coiled-coil, ankyrin repeat and PH domains 2	GO:1990090 cellular response to nerve growth factor stimulus;GO:0032456 endocytic recycling;GO:1990089 response to nerve growth factor	0	0	0	0	0	0	0	0	0	0	0	0	0	0	0	0	0	0	0	0	1
289453	Abcg3l1	0	1	289453	Gene_ID	R. norvegicus	289453	R. norvegicus	Abcg3l1	ATP-binding cassette, subfamily G (WHITE), member 3-like 1	GO:0055085 transmembrane transport;GO:0006810 transport;GO:0051234 establishment of localization	0	0	0	0	0	0	0	0	0	0	0	0	0	0	0	0	0	0	0	0	1
360546	Efnb3	0	1	360546	Gene_ID	R. norvegicus	360546	R. norvegicus	Efnb3	ephrin B3	GO:0099557 trans-synaptic signaling by trans-synaptic complex, modulating synaptic transmission;GO:0016198 axon choice point recognition;GO:0099550 trans-synaptic signaling, modulating synaptic transmission	0	0	0	0	0	0	1	0	1	0	1	0	1	0	0	0	0	0	0	0	1
24784	Slc9a3	0	1	24784	Gene_ID	R. norvegicus	24784	R. norvegicus	Slc9a3	solute carrier family 9 member A3	GO:0098719 sodium ion import across plasma membrane;GO:0051453 regulation of intracellular pH;GO:0030641 regulation of cellular pH	0	0	0	0	0	0	0	0	0	0	0	0	0	0	1	0	0	0	0	0	1
360539	Slc47a1	0	1	360539	Gene_ID	R. norvegicus	360539	R. norvegicus	Slc47a1	solute carrier family 47 member 1	GO:0042908 xenobiotic transport;GO:0015695 organic cation transport;GO:0098655 cation transmembrane transport	0	0	0	0	0	0	0	0	0	0	0	0	0	0	0	0	0	0	0	0	1
116638	Slc17a7	0	1	116638	Gene_ID	R. norvegicus	116638	R. norvegicus	Slc17a7	solute carrier family 17 member 7	GO:0097401 synaptic vesicle lumen acidification;GO:0042137 sequestering of neurotransmitter;GO:0015813 L-glutamate transmembrane transport	0	0	0	0	0	0	0	0	0	0	0	0	0	0	1	1	0	0	0	0	1
500464	Epb41l4b	0	1	500464	Gene_ID	R. norvegicus	500464	R. norvegicus	Epb41l4b	erythrocyte membrane protein band 4.1 like 4B	GO:0051549 positive regulation of keratinocyte migration;GO:0051547 regulation of keratinocyte migration;GO:0051546 keratinocyte migration	0	0	1	0	1	0	0	0	0	1	1	0	0	0	0	0	0	0	0	0	1
64865	Pcdh8	0	1	64865	Gene_ID	R. norvegicus	64865	R. norvegicus	Pcdh8	protocadherin 8	GO:0099179 regulation of synaptic membrane adhesion;GO:0099560 synaptic membrane adhesion;GO:0007616 long-term memory	0	0	0	0	0	0	0	0	0	0	1	1	0	0	0	0	0	0	0	0	1
362581	Scmh1	0	1	362581	Gene_ID	R. norvegicus	362581	R. norvegicus	Scmh1	Scm polycomb group protein homolog 1	GO:0007283 spermatogenesis;GO:0009952 anterior/posterior pattern specification;GO:0006338 chromatin remodeling	0	0	0	0	0	0	0	0	0	0	0	1	0	0	0	0	0	0	0	0	1
25433	Hbegf	0	1	25433	Gene_ID	R. norvegicus	25433	R. norvegicus	Hbegf	heparin-binding EGF-like growth factor	GO:0051545 negative regulation of elastin biosynthetic process;GO:0051543 regulation of elastin biosynthetic process;GO:0035313 wound healing, spreading of epidermal cells	0	0	1	0	1	0	0	0	1	0	0	1	0	0	0	0	0	0	0	0	1
362979	Panx2	0	1	362979	Gene_ID	R. norvegicus	362979	R. norvegicus	Panx2	pannexin 2	GO:0050716 positive regulation of interleukin-1 secretion;GO:0050704 regulation of interleukin-1 secretion;GO:0050701 interleukin-1 secretion	0	0	0	0	0	0	0	0	0	0	0	0	0	0	0	0	0	0	0	0	1
361818	Rsph1	0	1	361818	Gene_ID	R. norvegicus	361818	R. norvegicus	Rsph1	radial spoke head component 1	GO:0007286 spermatid development;GO:0035082 axoneme assembly;GO:0048515 spermatid differentiation	0	0	0	0	0	0	0	0	0	0	0	0	0	0	0	0	0	0	0	0	1
309460	Sh3pxd2a	1	0	309460	Gene_ID	R. norvegicus	309460	R. norvegicus	Sh3pxd2a	SH3 and PX domains 2A	GO:0072675 osteoclast fusion;GO:0072674 multinuclear osteoclast differentiation;GO:0030316 osteoclast differentiation	0	0	0	0	0	1	0	0	0	0	0	0	0	0	0	0	0	0	0	0	1
252917	Nr1d1	0	1	252917	Gene_ID	R. norvegicus	252917	R. norvegicus	Nr1d1	nuclear receptor subfamily 1, group D, member 1	GO:0034144 negative regulation of toll-like receptor 4 signaling pathway;GO:0061889 negative regulation of astrocyte activation;GO:0070859 positive regulation of bile acid biosynthetic process	1	0	0	0	0	0	1	0	0	1	0	0	0	0	0	0	0	0	0	0	1
25339	Npr3	1	0	25339	Gene_ID	R. norvegicus	25339	R. norvegicus	Npr3	natriuretic peptide receptor 3	GO:0051000 positive regulation of nitric-oxide synthase activity;GO:0035810 positive regulation of urine volume;GO:0120163 negative regulation of cold-induced thermogenesis	0	0	0	0	0	0	0	1	0	1	0	0	0	0	0	0	0	0	0	0	1
315649	Sik2	0	1	315649	Gene_ID	R. norvegicus	315649	R. norvegicus	Sik2	salt-inducible kinase 2	GO:0046626 regulation of insulin receptor signaling pathway;GO:1900076 regulation of cellular response to insulin stimulus;GO:0008286 insulin receptor signaling pathway	0	0	0	0	0	0	0	0	1	0	0	0	0	0	0	0	0	0	0	0	1
84021	Irs3	0	1	84021	Gene_ID	R. norvegicus	84021	R. norvegicus	Irs3	insulin receptor substrate 3	GO:0008286 insulin receptor signaling pathway;GO:0032869 cellular response to insulin stimulus;GO:0032868 response to insulin	0	0	0	0	0	0	0	0	1	0	0	0	0	0	0	0	0	0	0	0	1
499249	Plekha7	1	0	499249	Gene_ID	R. norvegicus	499249	R. norvegicus	Plekha7	pleckstrin homology domain containing A7	GO:0045218 zonula adherens maintenance;GO:0034334 adherens junction maintenance;GO:0045217 cell-cell junction maintenance	0	0	0	0	0	0	0	0	0	0	0	0	0	0	0	0	0	1	0	0	1
681316	Tpbgl	0	1	681316	Gene_ID	R. norvegicus	681316	R. norvegicus	Tpbgl	trophoblast glycoprotein-like		0	0	0	0	0	0	0	0	0	0	0	0	0	0	0	0	0	0	0	0	1
24215	Atp2b2	0	1	24215	Gene_ID	R. norvegicus	24215	R. norvegicus	Atp2b2	ATPase plasma membrane Ca2+ transporting 2	GO:0021707 cerebellar granule cell differentiation;GO:0021702 cerebellar Purkinje cell differentiation;GO:0021684 cerebellar granular layer formation	0	0	0	0	0	0	1	0	0	0	0	1	1	1	0	1	0	0	0	0	1
100912012	Clec3b	0	1	100912012	Gene_ID	R. norvegicus	100912012	R. norvegicus	Clec3b	C-type lectin domain family 3, member B	GO:0010756 positive regulation of plasminogen activation;GO:0010755 regulation of plasminogen activation;GO:0010954 positive regulation of protein processing	1	0	0	0	0	0	0	1	0	0	0	0	0	0	0	0	0	0	0	0	1
338475	Nrep	0	1	338475	Gene_ID	R. norvegicus	338475	R. norvegicus	Nrep	neuronal regeneration related protein	GO:0031103 axon regeneration;GO:0031102 neuron projection regeneration;GO:0017015 regulation of transforming growth factor beta receptor signaling pathway	0	0	1	0	0	0	1	0	0	0	0	0	0	0	0	0	0	0	0	0	1
685729	Pcbd2	1	0	685729	Gene_ID	R. norvegicus	685729	R. norvegicus	Pcbd2	pterin-4 alpha-carbinolamine dehydratase 2	GO:0006729 tetrahydrobiopterin biosynthetic process;GO:0046146 tetrahydrobiopterin metabolic process;GO:0034312 diol biosynthetic process	0	0	0	0	0	0	0	0	0	0	0	0	0	0	0	0	0	0	0	0	1
58982	Ncan	0	1	58982	Gene_ID	R. norvegicus	58982	R. norvegicus	Ncan	neurocan	GO:0051823 regulation of synapse structural plasticity;GO:0050807 regulation of synapse organization;GO:0050803 regulation of synapse structure or activity	0	0	0	0	0	0	0	1	0	0	0	0	0	0	0	0	0	0	0	0	1
289388	G0s2	0	1	289388	Gene_ID	R. norvegicus	289388	R. norvegicus	G0s2	G0/G1switch 2	GO:2001238 positive regulation of extrinsic apoptotic signaling pathway;GO:0120162 positive regulation of cold-induced thermogenesis;GO:0120161 regulation of cold-induced thermogenesis	0	0	0	0	0	0	0	0	0	0	0	0	0	0	0	0	0	0	0	0	1
316211	Usp49	0	1	316211	Gene_ID	R. norvegicus	316211	R. norvegicus	Usp49	ubiquitin specific peptidase 49	GO:0035616 histone H2B conserved C-terminal lysine deubiquitination;GO:0016578 histone deubiquitination;GO:0016579 protein deubiquitination	0	0	0	0	0	0	0	0	0	0	0	0	0	0	0	0	0	0	0	0	1
24546	Slco2a1	0	1	24546	Gene_ID	R. norvegicus	24546	R. norvegicus	Slco2a1	solute carrier organic anion transporter family, member 2a1	GO:0015732 prostaglandin transport;GO:0043252 sodium-independent organic anion transport;GO:0071715 icosanoid transport	0	0	0	0	0	0	0	0	0	0	0	0	0	0	0	0	0	0	0	0	1
689711	Rflna	1	0	689711	Gene_ID	R. norvegicus	689711	R. norvegicus	Rflna	refilin A	GO:1900158 negative regulation of bone mineralization involved in bone maturation;GO:1900157 regulation of bone mineralization involved in bone maturation;GO:0061182 negative regulation of chondrocyte development	1	0	0	0	0	0	0	1	0	0	0	0	0	0	0	0	0	0	0	0	1
24705	Rara	1	0	24705	Gene_ID	R. norvegicus	24705	R. norvegicus	Rara	retinoic acid receptor, alpha	GO:0045630 positive regulation of T-helper 2 cell differentiation;GO:0045628 regulation of T-helper 2 cell differentiation;GO:0045624 positive regulation of T-helper cell differentiation	0	0	0	0	0	0	0	1	0	1	1	1	0	0	1	0	0	0	0	1	1
25347	Rpl39	1	0	25347	Gene_ID	R. norvegicus	25347	R. norvegicus	Rpl39	ribosomal protein L39	GO:0002227 innate immune response in mucosa;GO:0019731 antibacterial humoral response;GO:0002385 mucosal immune response	0	0	0	0	0	0	0	0	0	0	0	0	0	0	0	0	0	0	0	1	1
691464	Dhrs2	1	0	691464	Gene_ID	R. norvegicus	691464	R. norvegicus	Dhrs2	dehydrogenase/reductase 2	GO:0043011 myeloid dendritic cell differentiation;GO:0097028 dendritic cell differentiation;GO:0001773 myeloid dendritic cell activation	0	0	0	0	0	0	0	0	0	0	0	0	0	0	0	0	0	0	0	0	1
309004	Vkorc1	1	0	309004	Gene_ID	R. norvegicus	309004	R. norvegicus	Vkorc1	vitamin K epoxide reductase complex, subunit 1	GO:0017187 peptidyl-glutamic acid carboxylation;GO:0042373 vitamin K metabolic process;GO:0018214 protein carboxylation	0	0	1	0	0	0	0	1	0	0	0	0	0	0	0	0	0	0	1	0	1
171060	Il13ra2	0	1	171060	Gene_ID	R. norvegicus	171060	R. norvegicus	Il13ra2	interleukin 13 receptor subunit alpha 2	GO:0043305 negative regulation of mast cell degranulation;GO:0033007 negative regulation of mast cell activation involved in immune response;GO:0043301 negative regulation of leukocyte degranulation	0	0	0	0	0	0	0	0	0	0	0	0	0	0	1	0	0	0	0	0	1
89818	Vamp5	0	1	89818	Gene_ID	R. norvegicus	89818	R. norvegicus	Vamp5	vesicle-associated membrane protein 5	GO:0043001 Golgi to plasma membrane protein transport;GO:0061951 establishment of protein localization to plasma membrane;GO:0006893 Golgi to plasma membrane transport	0	0	0	0	0	0	0	0	0	0	0	0	0	0	0	0	0	0	0	0	1
680280	Gas2l3	0	1	680280	Gene_ID	R. norvegicus	680280	R. norvegicus	Gas2l3	growth arrest-specific 2 like 3	GO:0009617 response to bacterium;GO:0000226 microtubule cytoskeleton organization;GO:0030036 actin cytoskeleton organization	0	0	0	0	0	0	0	0	0	0	0	0	0	0	0	0	0	0	0	0	1
29398	Stk10	0	1	29398	Gene_ID	R. norvegicus	29398	R. norvegicus	Stk10	serine/threonine kinase 10	GO:0071593 lymphocyte aggregation;GO:0070486 leukocyte aggregation;GO:2000401 regulation of lymphocyte migration	0	0	0	0	0	0	0	0	0	0	0	0	0	0	0	0	0	0	0	0	1
679921	Vasn	1	0	679921	Gene_ID	R. norvegicus	679921	R. norvegicus	Vasn	vasorin	GO:0071461 cellular response to redox state;GO:0010719 negative regulation of epithelial to mesenchymal transition;GO:0030512 negative regulation of transforming growth factor beta receptor signaling pathway	0	0	0	0	0	0	0	0	0	0	0	0	0	0	0	0	0	0	0	0	1
171051	Cabp1	0	1	171051	Gene_ID	R. norvegicus	171051	R. norvegicus	Cabp1	calcium binding protein 1	GO:1905539 regulation of postsynapse to nucleus signaling pathway;GO:0010651 negative regulation of cell communication by electrical coupling;GO:1901386 negative regulation of voltage-gated calcium channel activity	0	0	0	0	0	0	0	0	0	0	0	0	0	0	0	0	0	0	0	0	1
361005	Chchd1	1	0	361005	Gene_ID	R. norvegicus	361005	R. norvegicus	Chchd1	coiled-coil-helix-coiled-coil-helix domain containing 1	GO:0032543 mitochondrial translation;GO:0140053 mitochondrial gene expression;GO:0006412 translation	0	0	0	0	0	0	0	0	0	0	0	0	0	0	0	0	0	0	0	1	1
171088	Inpp5j	0	1	171088	Gene_ID	R. norvegicus	171088	R. norvegicus	Inpp5j	inositol polyphosphate-5-phosphatase J	GO:0031115 negative regulation of microtubule polymerization;GO:0046855 inositol phosphate dephosphorylation;GO:0071545 inositol phosphate catabolic process	0	0	0	0	0	0	1	0	0	0	0	0	0	0	0	0	0	0	0	0	1
303754	Rab40b	0	1	303754	Gene_ID	R. norvegicus	303754	R. norvegicus	Rab40b	Rab40b, member RAS oncogene family	GO:0032482 Rab protein signal transduction;GO:0072659 protein localization to plasma membrane;GO:1990778 protein localization to cell periphery	0	0	0	0	0	0	0	0	0	0	0	0	0	0	0	0	0	0	0	0	1
311862	Lamc3	1	0	311862	Gene_ID	R. norvegicus	311862	R. norvegicus	Lamc3	laminin subunit gamma 3	GO:0014002 astrocyte development;GO:0048708 astrocyte differentiation;GO:0021782 glial cell development	0	1	0	0	0	0	0	0	0	0	0	0	0	0	0	0	0	0	0	0	1
498331	Ptpn13	0	1	498331	Gene_ID	R. norvegicus	498331	R. norvegicus	Ptpn13	protein tyrosine phosphatase, non-receptor type 13	GO:0014066 regulation of phosphatidylinositol 3-kinase signaling;GO:0014065 phosphatidylinositol 3-kinase signaling;GO:0035335 peptidyl-tyrosine dephosphorylation	0	0	0	0	0	0	0	0	0	0	0	0	0	0	0	0	0	0	0	0	1
364706	Foxc1	0	1	364706	Gene_ID	R. norvegicus	364706	R. norvegicus	Foxc1	forkhead box C1	GO:1902257 negative regulation of apoptotic process involved in outflow tract morphogenesis;GO:1901491 negative regulation of lymphangiogenesis;GO:1902256 regulation of apoptotic process involved in outflow tract morphogenesis	1	0	0	1	1	0	0	1	1	0	0	1	0	1	0	1	0	0	0	0	1
116685	Lmnb1	0	1	116685	Gene_ID	R. norvegicus	116685	R. norvegicus	Lmnb1	lamin B1	GO:1904609 cellular response to monosodium L-glutamate;GO:0071386 cellular response to corticosterone stimulus;GO:1904608 response to monosodium L-glutamate	0	0	0	0	0	0	0	0	0	0	0	0	0	0	0	0	0	0	0	0	1
289864	Prorsd1	1	0	289864	Gene_ID	R. norvegicus	289864	R. norvegicus	Prorsd1	prolyl-tRNA synthetase associated domain containing 1	GO:0106074 aminoacyl-tRNA metabolism involved in translational fidelity;GO:0006450 regulation of translational fidelity;GO:0006399 tRNA metabolic process	0	0	0	0	0	0	0	0	0	0	0	0	0	0	0	0	0	0	0	0	1
290722	Cep44	1	0	290722	Gene_ID	R. norvegicus	290722	R. norvegicus	Cep44	centrosomal protein 44		0	0	0	0	0	0	0	0	0	0	0	0	0	0	0	0	0	0	0	0	1
296207	Smim26	1	0	296207	Gene_ID	R. norvegicus	296207	R. norvegicus	Smim26	small integral membrane protein 26		0	0	0	0	0	0	0	0	0	0	0	0	0	0	0	0	0	0	0	0	1
315883	Plscr2	0	1	315883	Gene_ID	R. norvegicus	315883	R. norvegicus	Plscr2	phospholipid scramblase 2	GO:0017121 phospholipid scrambling;GO:0071222 cellular response to lipopolysaccharide;GO:0071219 cellular response to molecule of bacterial origin	0	0	0	0	0	0	0	0	0	0	0	0	0	0	0	0	0	0	0	0	1
81775	Rps21	1	0	81775	Gene_ID	R. norvegicus	81775	R. norvegicus	Rps21	ribosomal protein S21	GO:0000461 endonucleolytic cleavage to generate mature 3'-end of SSU-rRNA from (SSU-rRNA, 5.8S rRNA, LSU-rRNA);GO:0000447 endonucleolytic cleavage in ITS1 to separate SSU-rRNA from 5.8S rRNA and LSU-rRNA from tricistronic rRNA transcript (SSU-rRNA, 5.8S rRNA, LSU-rRNA);GO:0000479 endonucleolytic cleavage of tricistronic rRNA transcript (SSU-rRNA, 5.8S rRNA, LSU-rRNA)	0	0	0	0	0	0	0	0	0	0	0	0	0	0	0	0	0	0	0	1	1
25441	Fcer1g	1	0	25441	Gene_ID	R. norvegicus	25441	R. norvegicus	Fcer1g	Fc fragment of IgE receptor Ig	GO:0001798 positive regulation of type IIa hypersensitivity;GO:0001805 positive regulation of type III hypersensitivity;GO:0001812 positive regulation of type I hypersensitivity	0	0	1	0	0	0	0	0	0	0	0	0	0	0	1	0	0	0	0	0	1
293693	Cdc42bpg	0	1	293693	Gene_ID	R. norvegicus	293693	R. norvegicus	Cdc42bpg	CDC42 binding protein kinase gamma	GO:0018107 peptidyl-threonine phosphorylation;GO:0031532 actin cytoskeleton reorganization;GO:0018210 peptidyl-threonine modification	0	0	0	0	0	0	0	0	0	0	0	0	0	0	0	0	0	0	0	0	1
266762	Mrgprf	0	1	266762	Gene_ID	R. norvegicus	266762	R. norvegicus	Mrgprf	MAS related GPR family member F	GO:0007186 G protein-coupled receptor signaling pathway;GO:0007165 signal transduction;GO:0023052 signaling	0	0	0	0	0	0	0	0	0	0	0	0	0	0	0	0	0	0	0	0	1
170796	Grin3b	0	1	170796	Gene_ID	R. norvegicus	170796	R. norvegicus	Grin3b	glutamate ionotropic receptor NMDA type subunit 3B	GO:0035235 ionotropic glutamate receptor signaling pathway;GO:0051205 protein insertion into membrane;GO:0035249 synaptic transmission, glutamatergic	0	0	0	0	0	0	0	0	0	0	0	0	0	0	0	0	0	0	0	0	1
500690	Map3k9	0	1	500690	Gene_ID	R. norvegicus	500690	R. norvegicus	Map3k9	mitogen-activated protein kinase kinase kinase 9	GO:0007256 activation of JNKK activity;GO:0007257 activation of JUN kinase activity;GO:0043507 positive regulation of JUN kinase activity	0	0	0	0	0	0	0	0	0	0	0	0	0	0	0	0	0	0	0	0	1
363135	Rad54l2	0	1	363135	Gene_ID	R. norvegicus	363135	R. norvegicus	Rad54l2	RAD54 like 2	GO:0045944 positive regulation of transcription by RNA polymerase II;GO:0045893 positive regulation of transcription, DNA-templated;GO:1903508 positive regulation of nucleic acid-templated transcription	0	0	0	0	0	0	0	0	0	0	0	0	0	0	0	0	0	0	0	0	1
362897	Uqcrb	1	0	362897	Gene_ID	R. norvegicus	362897	R. norvegicus	Uqcrb	ubiquinol-cytochrome c reductase binding protein	GO:0006122 mitochondrial electron transport, ubiquinol to cytochrome c;GO:0034551 mitochondrial respiratory chain complex III assembly;GO:0042775 mitochondrial ATP synthesis coupled electron transport	0	0	0	0	0	0	0	0	0	0	0	0	0	0	0	0	0	0	0	0	1
499885	Itpripl1	0	1	499885	Gene_ID	R. norvegicus	499885	R. norvegicus	Itpripl1	ITPRIP like 1		0	0	0	0	0	0	0	0	0	0	0	0	0	0	0	0	0	0	0	0	1
316539	Epha4	0	1	316539	Gene_ID	R. norvegicus	316539	R. norvegicus	Epha4	Eph receptor A4	GO:2001108 positive regulation of Rho guanyl-nucleotide exchange factor activity;GO:0021957 corticospinal tract morphogenesis;GO:0097156 fasciculation of motor neuron axon	0	0	1	0	0	0	1	0	1	0	0	1	1	0	0	0	0	1	0	0	1
66023	Gfra4	0	1	66023	Gene_ID	R. norvegicus	66023	R. norvegicus	Gfra4	GDNF family receptor alpha 4	GO:0035860 glial cell-derived neurotrophic factor receptor signaling pathway;GO:0030279 negative regulation of ossification;GO:0030278 regulation of ossification	1	0	0	0	0	0	0	0	1	0	0	0	0	0	0	0	0	0	0	0	1
114097	Ltc4s	1	0	114097	Gene_ID	R. norvegicus	114097	R. norvegicus	Ltc4s	leukotriene C4 synthase	GO:0071299 cellular response to vitamin A;GO:0019370 leukotriene biosynthetic process;GO:0033189 response to vitamin A	0	0	1	0	0	0	0	0	0	0	0	0	0	0	0	0	0	0	0	0	1
314799	Ccdc59	1	0	314799	Gene_ID	R. norvegicus	314799	R. norvegicus	Ccdc59	coiled-coil domain containing 59		0	0	0	0	0	0	0	0	0	0	0	0	0	0	0	0	0	0	0	0	1
308405	Dmpk	0	1	308405	Gene_ID	R. norvegicus	308405	R. norvegicus	Dmpk	DM1 protein kinase	GO:0014853 regulation of excitatory postsynaptic membrane potential involved in skeletal muscle contraction;GO:0014852 regulation of skeletal muscle contraction by neural stimulation via neuromuscular junction;GO:0014722 regulation of skeletal muscle contraction by calcium ion signaling	0	0	0	0	0	0	0	0	0	0	0	0	0	0	0	0	0	0	0	0	1
116996	Il16	0	1	116996	Gene_ID	R. norvegicus	116996	R. norvegicus	Il16	interleukin 16	GO:0050930 induction of positive chemotaxis;GO:0050927 positive regulation of positive chemotaxis;GO:0050926 regulation of positive chemotaxis	0	0	0	0	0	0	0	0	0	0	0	0	0	0	0	0	0	0	0	0	1
287556	Rhbdl3	1	0	287556	Gene_ID	R. norvegicus	287556	R. norvegicus	Rhbdl3	rhomboid like 3	GO:0006508 proteolysis;GO:0019538 protein metabolic process;GO:1901564 organonitrogen compound metabolic process	0	0	0	0	0	0	0	0	0	0	0	0	0	0	0	0	0	0	0	0	1
300797	Fam96a	1	0	300797	Gene_ID	R. norvegicus	300797	R. norvegicus	Ciao2a	cytosolic iron-sulfur assembly component 2A	GO:0106035 protein maturation by [4Fe-4S] cluster transfer;GO:0097428 protein maturation by iron-sulfur cluster transfer;GO:0016226 iron-sulfur cluster assembly	0	0	0	0	0	0	0	0	0	0	0	0	0	0	0	0	0	0	0	0	1
306891	Serpinb1b	1	0	306891	Gene_ID	R. norvegicus	306891	R. norvegicus	Serpinb1b	serine (or cysteine) peptidase inhibitor, clade B, member 1b	GO:0010951 negative regulation of endopeptidase activity;GO:0010466 negative regulation of peptidase activity;GO:0045861 negative regulation of proteolysis	0	0	0	0	0	0	0	0	0	0	0	0	0	0	0	0	0	0	0	0	1
309150	Carns1	0	1	309150	Gene_ID	R. norvegicus	309150	R. norvegicus	Carns1	carnosine synthase 1	GO:0035499 carnosine biosynthetic process;GO:0019516 lactate oxidation;GO:0035498 carnosine metabolic process	0	0	0	0	0	0	0	0	0	0	0	0	0	0	0	0	0	0	0	0	1
24252	Cebpa	1	0	24252	Gene_ID	R. norvegicus	24252	R. norvegicus	Cebpa	CCAAT/enhancer binding protein alpha	GO:0033274 response to vitamin B2;GO:0045945 positive regulation of transcription by RNA polymerase III;GO:0043032 positive regulation of macrophage activation	1	0	0	0	0	0	0	0	0	1	0	0	0	0	0	0	0	0	0	0	1
81818	Vim	0	1	81818	Gene_ID	R. norvegicus	81818	R. norvegicus	Vim	vimentin	GO:1900147 regulation of Schwann cell migration;GO:0070307 lens fiber cell development;GO:0060020 Bergmann glial cell differentiation	1	0	1	0	0	0	1	0	0	0	0	0	0	0	0	0	0	0	0	0	1
297757	Sbspon	0	1	297757	Gene_ID	R. norvegicus	297757	R. norvegicus	Sbspon	somatomedin B and thrombospondin, type 1 domain containing		0	0	0	0	0	0	0	0	0	0	0	0	0	0	0	0	0	0	0	0	1
497811	Xdh	0	1	497811	Gene_ID	R. norvegicus	497811	R. norvegicus	Xdh	xanthine dehydrogenase	GO:0006150 hypoxanthine oxidation;GO:2001213 negative regulation of vasculogenesis;GO:0009114 hypoxanthine catabolic process	0	0	0	0	1	0	0	0	1	1	0	0	0	0	0	0	0	0	0	0	1
100361631	Tmem35b	1	0	100361631	Gene_ID	R. norvegicus	100361631	R. norvegicus	Tmem35b	transmembrane protein 35B		0	0	0	0	0	0	0	0	0	0	0	0	0	0	0	0	0	0	0	0	1
689885	Klrg2	0	1	689885	Gene_ID	R. norvegicus	689885	R. norvegicus	Klrg2	killer cell lectin like receptor G2		0	0	0	0	0	0	0	0	0	0	0	0	0	0	0	0	0	0	0	0	1
689257	Adgrd1	1	0	689257	Gene_ID	R. norvegicus	689257	R. norvegicus	Adgrd1	adhesion G protein-coupled receptor D1	GO:0007189 adenylate cyclase-activating G protein-coupled receptor signaling pathway;GO:0019933 cAMP-mediated signaling;GO:0007188 adenylate cyclase-modulating G protein-coupled receptor signaling pathway	0	0	0	0	0	0	0	0	0	0	0	0	0	0	0	0	0	0	0	0	1
313024	Wasf2	1	0	313024	Gene_ID	R. norvegicus	313024	R. norvegicus	Wasf2	WASP family member 2	GO:0051497 negative regulation of stress fiber assembly;GO:0035855 megakaryocyte development;GO:0010592 positive regulation of lamellipodium assembly	0	0	0	0	1	0	0	1	0	0	0	0	0	0	1	0	0	0	0	0	1
303298	Rap1gap2	0	1	303298	Gene_ID	R. norvegicus	303298	R. norvegicus	Rap1gap2	RAP1 GTPase activating protein 2	GO:0010977 negative regulation of neuron projection development;GO:0045665 negative regulation of neuron differentiation;GO:0050768 negative regulation of neurogenesis	0	0	0	0	0	0	1	0	0	0	0	0	0	0	0	0	0	0	0	0	1
364594	Tlr3	0	1	364594	Gene_ID	R. norvegicus	364594	R. norvegicus	Tlr3	toll-like receptor 3	GO:0045356 positive regulation of interferon-alpha biosynthetic process;GO:0034346 positive regulation of type III interferon production;GO:0034123 positive regulation of toll-like receptor signaling pathway	0	0	0	0	1	0	0	0	0	0	0	0	0	0	0	0	0	0	0	0	1
24309	Dbp	0	1	24309	Gene_ID	R. norvegicus	24309	R. norvegicus	Dbp	D-box binding PAR bZIP transcription factor	GO:0001889 liver development;GO:0061008 hepaticobiliary system development;GO:0007623 circadian rhythm	0	0	0	0	0	0	0	0	0	0	0	0	0	0	0	0	0	0	0	0	1
102551085	Xrcc3	0	1	102551085	Gene_ID	R. norvegicus	102551085	R. norvegicus	Xrcc3	X-ray repair cross complementing 3	GO:0090267 positive regulation of mitotic cell cycle spindle assembly checkpoint;GO:0090266 regulation of mitotic cell cycle spindle assembly checkpoint;GO:1903504 regulation of mitotic spindle checkpoint	0	0	0	0	0	0	1	0	0	0	0	0	0	0	0	1	0	0	0	0	1
295245	Slc50a1	0	1	295245	Gene_ID	R. norvegicus	295245	R. norvegicus	Slc50a1	solute carrier family 50 member 1	GO:0042946 glucoside transport;GO:1901656 glycoside transport;GO:0034219 carbohydrate transmembrane transport	0	0	0	0	0	0	0	0	0	0	0	0	0	0	0	0	0	0	0	0	1
25530	Rab12	1	0	25530	Gene_ID	R. norvegicus	25530	R. norvegicus	Rab12	RAB12, member RAS oncogene family	GO:0048210 Golgi vesicle fusion to target membrane;GO:0016239 positive regulation of macroautophagy;GO:0006904 vesicle docking involved in exocytosis	0	0	0	0	0	0	0	0	0	0	0	0	0	0	1	0	0	0	0	0	1
300999	Mst1r	0	1	300999	Gene_ID	R. norvegicus	300999	R. norvegicus	Mst1r	macrophage stimulating 1 receptor	GO:0043406 positive regulation of MAP kinase activity;GO:0051897 positive regulation of protein kinase B signaling;GO:0071902 positive regulation of protein serine/threonine kinase activity	0	0	0	0	0	0	0	0	1	0	0	0	0	0	0	0	0	0	0	0	1
290612	Sh2d4b	0	1	290612	Gene_ID	R. norvegicus	290612	R. norvegicus	Sh2d4b	SH2 domain containing 4B	GO:0009967 positive regulation of signal transduction;GO:0023056 positive regulation of signaling;GO:0010647 positive regulation of cell communication	0	0	0	0	0	0	0	0	0	0	0	0	0	0	0	0	0	0	0	0	1
113992	Ugt1a6	0	1	113992	Gene_ID	R. norvegicus	113992	R. norvegicus	Ugt1a6	UDP glucuronosyltransferase family 1 member A6	GO:0018880 4-chlorobiphenyl metabolic process;GO:0042196 chlorinated hydrocarbon metabolic process;GO:0052696 flavonoid glucuronidation	0	0	0	0	0	0	0	0	0	0	0	0	0	0	0	0	0	0	0	0	1
307916	Jph3	0	1	307916	Gene_ID	R. norvegicus	307916	R. norvegicus	Jph3	junctophilin 3	GO:0060314 regulation of ryanodine-sensitive calcium-release channel activity;GO:0051279 regulation of release of sequestered calcium ion into cytosol;GO:0051209 release of sequestered calcium ion into cytosol	0	0	0	0	0	0	0	0	0	0	0	0	0	0	0	0	0	0	0	0	1
307829	Zfhx3	1	0	307829	Gene_ID	R. norvegicus	307829	R. norvegicus	Zfhx3	zinc finger homeobox 3	GO:1904059 regulation of locomotor rhythm;GO:0045662 negative regulation of myoblast differentiation;GO:0045663 positive regulation of myoblast differentiation	0	0	0	0	0	0	0	0	0	0	1	0	0	0	0	0	0	0	0	0	1
308834	Usp35	0	1	308834	Gene_ID	R. norvegicus	308834	R. norvegicus	Usp35	ubiquitin specific peptidase 35	GO:0016579 protein deubiquitination;GO:0070646 protein modification by small protein removal;GO:0006511 ubiquitin-dependent protein catabolic process	0	0	0	0	0	0	0	0	0	0	0	0	0	0	0	0	0	0	0	0	1
303926	Igsf11	0	1	303926	Gene_ID	R. norvegicus	303926	R. norvegicus	Igsf11	immunoglobulin superfamily, member 11	GO:0061885 positive regulation of mini excitatory postsynaptic potential;GO:0061884 regulation of mini excitatory postsynaptic potential;GO:0098816 mini excitatory postsynaptic potential	0	0	0	0	0	0	0	0	0	0	0	0	0	0	0	0	0	0	0	0	1
170913	Abcb1a	0	1	170913	Gene_ID	R. norvegicus	170913	R. norvegicus	Abcb1a	ATP binding cassette subfamily B member 1A	GO:1904446 positive regulation of establishment of Sertoli cell barrier;GO:1904444 regulation of establishment of Sertoli cell barrier;GO:1905233 response to codeine	0	0	0	0	0	0	0	0	0	0	0	0	0	0	0	0	0	0	0	0	1
361705	Cnih2	1	0	361705	Gene_ID	R. norvegicus	361705	R. norvegicus	Cnih2	cornichon family AMPA receptor auxiliary protein 2	GO:1903743 negative regulation of anterograde synaptic vesicle transport;GO:1901609 negative regulation of vesicle transport along microtubule;GO:1903742 regulation of anterograde synaptic vesicle transport	0	0	0	0	0	0	0	0	0	0	0	0	0	0	1	0	0	0	0	0	1
29576	Wisp2	0	1	29576	Gene_ID	R. norvegicus	29576	R. norvegicus	Ccn5	cellular communication network factor 5	GO:0001558 regulation of cell growth;GO:0008285 negative regulation of cell proliferation;GO:0016049 cell growth	0	0	0	0	0	0	0	0	0	1	0	0	0	0	0	0	0	0	0	0	1
315108	Apol3	0	1	315108	Gene_ID	R. norvegicus	315108	R. norvegicus	Apol3	apolipoprotein L, 3	GO:0042157 lipoprotein metabolic process;GO:0006869 lipid transport;GO:0010876 lipid localization	0	0	0	0	0	0	0	0	0	0	0	0	0	0	0	0	0	0	0	0	1
60666	Gpd1	0	1	60666	Gene_ID	R. norvegicus	60666	R. norvegicus	Gpd1	glycerol-3-phosphate dehydrogenase 1	GO:0006127 glycerophosphate shuttle;GO:0045821 positive regulation of glycolytic process;GO:0006116 NADH oxidation	0	0	0	0	0	0	0	0	0	0	0	0	0	0	0	0	0	0	0	0	1
287076	Zfp263	1	0	287076	Gene_ID	R. norvegicus	287076	R. norvegicus	Zfp263	zinc finger protein 263	GO:0000122 negative regulation of transcription by RNA polymerase II;GO:0045892 negative regulation of transcription, DNA-templated;GO:1903507 negative regulation of nucleic acid-templated transcription	0	0	0	0	0	0	0	0	0	0	0	0	0	0	0	0	0	0	0	0	1
307618	Cdh5	0	1	307618	Gene_ID	R. norvegicus	307618	R. norvegicus	Cdh5	cadherin 5	GO:1903142 positive regulation of establishment of endothelial barrier;GO:1901552 positive regulation of endothelial cell development;GO:1903140 regulation of establishment of endothelial barrier	0	0	0	0	1	0	1	0	0	1	0	0	0	0	0	0	0	1	0	0	1
361448	Ginm1	0	1	361448	Gene_ID	R. norvegicus	361448	R. norvegicus	Ginm1	glycoprotein integral membrane 1		0	0	0	0	0	0	0	0	0	0	0	0	0	0	0	0	0	0	0	0	1
252860	Zfp394	1	0	252860	Gene_ID	R. norvegicus	252860	R. norvegicus	Zfp394	zinc finger protein 394	GO:0006355 regulation of transcription, DNA-templated;GO:1903506 regulation of nucleic acid-templated transcription;GO:0006351 transcription, DNA-templated	0	0	0	0	0	0	0	0	0	0	0	0	0	0	0	0	0	0	0	0	1
65153	Ncs1	0	1	65153	Gene_ID	R. norvegicus	65153	R. norvegicus	Ncs1	neuronal calcium sensor 1	GO:0099509 regulation of presynaptic cytosolic calcium ion concentration;GO:2000300 regulation of synaptic vesicle exocytosis;GO:1902803 regulation of synaptic vesicle transport	0	0	0	0	0	0	0	0	0	0	0	0	0	0	1	1	0	0	0	0	1
85273	Fbxo2	0	1	85273	Gene_ID	R. norvegicus	85273	R. norvegicus	Fbxo2	F-box protein 2	GO:0031146 SCF-dependent proteasomal ubiquitin-dependent protein catabolic process;GO:0030433 ubiquitin-dependent ERAD pathway;GO:0006516 glycoprotein catabolic process	0	0	0	0	0	0	0	0	0	1	0	0	0	0	0	0	0	0	0	0	1
83619	Nfe2l2	0	1	83619	Gene_ID	R. norvegicus	83619	R. norvegicus	Nfe2l2	nuclear factor, erythroid 2-like 2	GO:1903788 positive regulation of glutathione biosynthetic process;GO:0046223 aflatoxin catabolic process;GO:1902037 negative regulation of hematopoietic stem cell differentiation	0	0	1	0	1	0	0	0	0	0	0	0	0	0	0	0	0	0	0	0	1
84573	Otof	1	0	84573	Gene_ID	R. norvegicus	84573	R. norvegicus	Otof	otoferlin	GO:0016082 synaptic vesicle priming;GO:0090102 cochlea development;GO:0016079 synaptic vesicle exocytosis	0	0	0	0	0	0	0	0	0	0	0	0	0	0	0	0	0	0	0	0	1
29412	Adra1a	0	1	29412	Gene_ID	R. norvegicus	29412	R. norvegicus	Adra1a	adrenoceptor alpha 1A	GO:0001985 negative regulation of heart rate involved in baroreceptor response to increased systemic arterial blood pressure;GO:0001983 baroreceptor response to increased systemic arterial blood pressure;GO:0001997 positive regulation of the force of heart contraction by epinephrine-norepinephrine	0	0	0	0	0	0	1	0	1	0	0	0	0	0	1	0	0	0	0	0	1
503568	Slc13a4	0	1	503568	Gene_ID	R. norvegicus	503568	R. norvegicus	Slc13a4	solute carrier family 13 member 4	GO:0071422 succinate transmembrane transport;GO:0015744 succinate transport;GO:0015746 citrate transport	0	0	0	0	0	0	0	0	0	0	0	0	0	0	0	0	0	0	0	0	1
361907	Fbxl7	1	0	361907	Gene_ID	R. norvegicus	361907	R. norvegicus	Fbxl7	F-box and leucine-rich repeat protein 7	GO:0031146 SCF-dependent proteasomal ubiquitin-dependent protein catabolic process;GO:0000086 G2/M transition of mitotic cell cycle;GO:0043161 proteasome-mediated ubiquitin-dependent protein catabolic process	0	0	0	0	0	0	0	0	0	0	0	0	0	0	0	0	0	0	0	0	1
690911	Spen	1	0	690911	Gene_ID	R. norvegicus	690911	R. norvegicus	Spen	spen family transcriptional repressor	GO:0000122 negative regulation of transcription by RNA polymerase II;GO:0050769 positive regulation of neurogenesis;GO:0010720 positive regulation of cell development	0	0	0	0	0	0	0	0	0	0	0	0	0	0	0	0	0	0	0	0	1
192268	Gls2	0	1	192268	Gene_ID	R. norvegicus	192268	R. norvegicus	Gls2	glutaminase 2	GO:0006543 glutamine catabolic process;GO:0006537 glutamate biosynthetic process;GO:0009065 glutamine family amino acid catabolic process	0	0	0	0	0	0	0	0	0	0	0	0	0	0	0	0	0	0	0	0	1
305451	Tnip2	0	1	305451	Gene_ID	R. norvegicus	305451	R. norvegicus	Tnip2	TNFAIP3 interacting protein 2	GO:0034134 toll-like receptor 2 signaling pathway;GO:0034162 toll-like receptor 9 signaling pathway;GO:0034138 toll-like receptor 3 signaling pathway	0	0	0	0	0	0	0	0	0	0	0	0	0	0	0	0	0	0	0	0	1
116595	Nrxn2	0	1	116595	Gene_ID	R. norvegicus	116595	R. norvegicus	Nrxn2	neurexin 2	GO:0097116 gephyrin clustering involved in postsynaptic density assembly;GO:0042297 vocal learning;GO:0097118 neuroligin clustering involved in postsynaptic membrane assembly	0	0	0	0	0	0	0	0	0	0	0	0	1	0	0	0	0	0	0	0	1
287526	Serpinf1	1	0	287526	Gene_ID	R. norvegicus	287526	R. norvegicus	Serpinf1	serpin family F member 1	GO:0060770 negative regulation of epithelial cell proliferation involved in prostate gland development;GO:0060768 regulation of epithelial cell proliferation involved in prostate gland development;GO:0071279 cellular response to cobalt ion	0	0	0	0	1	0	0	0	0	1	0	0	0	0	0	0	0	0	0	0	1
361303	Lims2	0	1	361303	Gene_ID	R. norvegicus	361303	R. norvegicus	Lims2	LIM zinc finger domain containing 2	GO:2000346 negative regulation of hepatocyte proliferation;GO:2000345 regulation of hepatocyte proliferation;GO:0072574 hepatocyte proliferation	0	0	0	0	0	0	1	0	0	1	1	0	0	0	0	0	0	1	0	0	1
117059	Calb2	0	1	117059	Gene_ID	R. norvegicus	117059	R. norvegicus	Calb2	calbindin 2	GO:0099509 regulation of presynaptic cytosolic calcium ion concentration;GO:1900271 regulation of long-term synaptic potentiation;GO:0060291 long-term synaptic potentiation	0	0	0	0	0	0	0	0	0	0	0	0	0	0	0	1	0	0	0	0	1
29168	Ubd	1	0	29168	Gene_ID	R. norvegicus	29168	R. norvegicus	Ubd	ubiquitin D	GO:0043011 myeloid dendritic cell differentiation;GO:0070842 aggresome assembly;GO:0097028 dendritic cell differentiation	0	0	0	0	0	0	0	0	0	0	0	0	0	0	0	0	0	0	0	0	1
306600	Atp11a	0	1	306600	Gene_ID	R. norvegicus	306600	R. norvegicus	Atp11a	ATPase phospholipid transporting 11A	GO:0045332 phospholipid translocation;GO:0034204 lipid translocation;GO:0015914 phospholipid transport	0	0	0	0	0	0	0	0	0	0	0	0	0	0	0	0	0	0	0	0	1
29584	Gjb1	0	1	29584	Gene_ID	R. norvegicus	29584	R. norvegicus	Gjb1	gap junction protein, beta 1	GO:1905867 epididymis development;GO:0015868 purine ribonucleotide transport;GO:0015865 purine nucleotide transport	0	0	0	0	0	0	0	0	0	0	0	0	0	0	0	0	0	0	0	0	1
300758	Celf6	1	0	300758	Gene_ID	R. norvegicus	300758	R. norvegicus	Celf6	CUGBP, Elav-like family member 6	GO:0099153 synaptic transmission, serotonergic;GO:0006376 mRNA splice site selection;GO:0000381 regulation of alternative mRNA splicing, via spliceosome	0	0	0	0	0	0	0	0	0	0	0	0	0	0	0	0	0	0	0	0	1
313592	Col8a2	0	1	313592	Gene_ID	R. norvegicus	313592	R. norvegicus	Col8a2	collagen type VIII alpha 2 chain	GO:0048593 camera-type eye morphogenesis;GO:0048592 eye morphogenesis;GO:0043010 camera-type eye development	0	0	0	1	0	1	0	0	0	1	0	0	0	0	0	0	0	0	0	0	1
83783	Sult1a1	0	1	83783	Gene_ID	R. norvegicus	83783	R. norvegicus	Sult1a1	sulfotransferase family 1A member 1	GO:0018960 4-nitrophenol metabolic process;GO:0050427 3'-phosphoadenosine 5'-phosphosulfate metabolic process;GO:0006068 ethanol catabolic process	0	0	0	0	0	0	0	0	0	0	0	0	0	0	0	0	0	0	0	0	1
85490	Col5a1	1	0	85490	Gene_ID	R. norvegicus	85490	R. norvegicus	Col5a1	collagen type V alpha 1 chain	GO:1903225 negative regulation of endodermal cell differentiation;GO:0035313 wound healing, spreading of epidermal cells;GO:1903224 regulation of endodermal cell differentiation	0	0	1	1	1	1	0	1	0	0	0	1	0	0	0	0	0	0	0	0	1
246262	Sema3d	0	1	246262	Gene_ID	R. norvegicus	246262	R. norvegicus	Sema3d	semaphorin 3D	GO:0048843 negative regulation of axon extension involved in axon guidance;GO:0048841 regulation of axon extension involved in axon guidance;GO:1902668 negative regulation of axon guidance	0	0	0	0	1	0	1	0	0	0	0	0	0	0	0	0	0	0	0	0	1
29146	Jag1	0	1	29146	Gene_ID	R. norvegicus	29146	R. norvegicus	Jag1	jagged canonical Notch ligand 1	GO:0072015 glomerular visceral epithelial cell development;GO:0061444 endocardial cushion cell development;GO:0072310 glomerular epithelial cell development	1	0	1	0	1	0	1	0	0	0	1	1	0	0	0	1	0	0	0	0	1
289178	Dpt	0	1	289178	Gene_ID	R. norvegicus	289178	R. norvegicus	Dpt	dermatopontin	GO:0030199 collagen fibril organization;GO:0030198 extracellular matrix organization;GO:0043062 extracellular structure organization	0	0	0	1	0	0	0	0	0	1	0	0	0	0	0	0	0	0	0	0	1
303067	Thg1l	0	1	303067	Gene_ID	R. norvegicus	303067	R. norvegicus	Thg1l	tRNA-histidine guanylyltransferase 1-like	GO:0099116 tRNA 5'-end processing;GO:0034471 ncRNA 5'-end processing;GO:0051289 protein homotetramerization	0	0	0	0	0	0	0	0	0	0	0	0	0	0	0	0	0	0	0	0	1
156275	Ggt7	0	1	156275	Gene_ID	R. norvegicus	156275	R. norvegicus	Ggt7	gamma-glutamyltransferase 7	GO:0006750 glutathione biosynthetic process;GO:0006751 glutathione catabolic process;GO:0019184 nonribosomal peptide biosynthetic process	0	0	0	0	0	0	0	0	0	0	0	0	0	0	0	0	0	0	0	0	1
314993	Atad2	1	0	314993	Gene_ID	R. norvegicus	314993	R. norvegicus	Atad2	ATPase family, AAA domain containing 2	GO:0031936 negative regulation of chromatin silencing;GO:0031935 regulation of chromatin silencing;GO:0060969 negative regulation of gene silencing	0	0	0	0	0	0	0	0	0	0	0	0	0	0	0	0	0	0	0	0	1
500608	Arhgef33	1	0	500608	Gene_ID	R. norvegicus	500608	R. norvegicus	Arhgef33	Rho guanine nucleotide exchange factor 33		0	0	0	0	0	0	0	0	0	0	0	0	0	0	0	0	0	0	0	0	1
156117	Casp12	0	1	156117	Gene_ID	R. norvegicus	156117	R. norvegicus	Casp12	caspase 12	GO:0001554 luteolysis;GO:0010041 response to iron(III) ion;GO:0010663 positive regulation of striated muscle cell apoptotic process	0	0	0	0	0	0	0	0	0	0	0	0	0	0	0	0	0	0	0	0	1
685072	Rarg	0	1	685072	Gene_ID	R. norvegicus	685072	R. norvegicus	Rarg	retinoic acid receptor, gamma	GO:0003430 growth plate cartilage chondrocyte growth;GO:0003431 growth plate cartilage chondrocyte development;GO:0003415 chondrocyte hypertrophy	0	0	0	0	0	0	1	1	0	1	0	1	0	0	0	0	1	0	0	0	1
79240	Nr4a1	1	0	79240	Gene_ID	R. norvegicus	79240	R. norvegicus	Nr4a1	nuclear receptor subfamily 4, group A, member 1	GO:0071376 cellular response to corticotropin-releasing hormone stimulus;GO:0043435 response to corticotropin-releasing hormone;GO:0002042 cell migration involved in sprouting angiogenesis	1	1	0	0	1	0	0	0	0	1	0	0	0	0	0	0	0	0	0	0	1
305198	Prdm8	0	1	305198	Gene_ID	R. norvegicus	305198	R. norvegicus	Prdm8	PR/SET domain 8	GO:0021540 corpus callosum morphogenesis;GO:0021957 corticospinal tract morphogenesis;GO:0021952 central nervous system projection neuron axonogenesis	0	0	0	0	0	0	1	0	0	0	0	0	0	0	0	0	0	0	0	0	1
50646	Ptk2b	1	0	50646	Gene_ID	R. norvegicus	50646	R. norvegicus	Ptk2b	protein tyrosine kinase 2 beta	GO:2000538 positive regulation of B cell chemotaxis;GO:2000537 regulation of B cell chemotaxis;GO:0002315 marginal zone B cell differentiation	1	0	0	0	1	0	0	0	1	1	1	0	0	0	0	1	0	1	0	1	1
287437	Tnfsf13	0	1	287437	Gene_ID	R. norvegicus	287437	R. norvegicus	Tnfsf13	TNF superfamily member 13	GO:0048298 positive regulation of isotype switching to IgA isotypes;GO:0048296 regulation of isotype switching to IgA isotypes;GO:0048290 isotype switching to IgA isotypes	0	0	0	0	0	0	0	0	0	0	0	0	0	0	0	0	0	0	0	0	1
140635	Flt3	0	1	140635	Gene_ID	R. norvegicus	140635	R. norvegicus	Flt3	Fms related receptor tyrosine kinase 3	GO:2001184 positive regulation of interleukin-12 secretion;GO:1902741 positive regulation of interferon-alpha secretion;GO:0045578 negative regulation of B cell differentiation	0	0	0	0	0	0	0	0	1	1	0	0	0	0	0	1	0	0	0	0	1
311341	Pla2g4b	0	1	311341	Gene_ID	R. norvegicus	311341	R. norvegicus	Pla2g4b	phospholipase A2 group IVB	GO:0046475 glycerophospholipid catabolic process;GO:0009395 phospholipid catabolic process;GO:0046503 glycerolipid catabolic process	0	0	0	0	0	0	0	0	0	0	0	0	0	0	0	0	0	0	0	0	1
305835	Peli2	0	1	305835	Gene_ID	R. norvegicus	305835	R. norvegicus	Peli2	pellino E3 ubiquitin protein ligase family member 2	GO:0008592 regulation of Toll signaling pathway;GO:0008063 Toll signaling pathway;GO:0000209 protein polyubiquitination	0	0	0	0	0	0	0	0	0	0	0	0	0	0	0	0	0	0	0	0	1
171493	Osgin1	0	1	171493	Gene_ID	R. norvegicus	171493	R. norvegicus	Osgin1	oxidative stress induced growth inhibitor 1	GO:0030308 negative regulation of cell growth;GO:0045926 negative regulation of growth;GO:0043065 positive regulation of apoptotic process	0	0	0	0	0	0	0	0	0	0	0	0	0	0	0	0	0	0	0	0	1
301346	Sema4c	0	1	301346	Gene_ID	R. norvegicus	301346	R. norvegicus	Sema4c	semaphorin 4C	GO:0048843 negative regulation of axon extension involved in axon guidance;GO:0048841 regulation of axon extension involved in axon guidance;GO:1902668 negative regulation of axon guidance	0	0	0	0	1	0	1	0	0	0	0	1	0	1	0	0	0	0	0	0	1
303393	Cox7b	1	0	303393	Gene_ID	R. norvegicus	303393	R. norvegicus	Cox7b	cytochrome c oxidase subunit 7B	GO:1902600 proton transmembrane transport;GO:0022900 electron transport chain;GO:0015672 monovalent inorganic cation transport	0	0	0	0	0	0	0	0	0	0	0	0	0	0	0	0	0	0	0	0	1
689055	Rad51ap1	0	1	689055	Gene_ID	R. norvegicus	689055	R. norvegicus	Rad51ap1	RAD51 associated protein 1	GO:0010569 regulation of double-strand break repair via homologous recombination;GO:2000779 regulation of double-strand break repair;GO:0071479 cellular response to ionizing radiation	0	0	0	0	0	0	0	0	0	0	0	0	0	0	0	0	0	0	0	0	1
288583	Plod3	0	1	288583	Gene_ID	R. norvegicus	288583	R. norvegicus	Plod3	procollagen-lysine, 2-oxoglutarate 5-dioxygenase 3	GO:0046947 hydroxylysine biosynthetic process;GO:0046946 hydroxylysine metabolic process;GO:0001886 endothelial cell morphogenesis	0	0	0	1	0	1	0	0	0	0	0	1	0	0	0	0	0	0	0	0	1
83708	Mybph	0	1	83708	Gene_ID	R. norvegicus	83708	R. norvegicus	Mybph	myosin binding protein H	GO:0007155 cell adhesion;GO:0022610 biological adhesion;GO:0008150 biological_process	0	0	0	0	0	0	0	0	0	0	0	0	0	0	0	0	0	0	0	0	1
686539	Islr	0	1	686539	Gene_ID	R. norvegicus	686539	R. norvegicus	Islr	immunoglobulin superfamily containing leucine-rich repeat		0	0	0	0	0	0	0	0	0	0	0	0	0	0	0	0	0	0	0	0	1
29270	Spr	1	0	29270	Gene_ID	R. norvegicus	29270	R. norvegicus	Spr	sepiapterin reductase	GO:0006729 tetrahydrobiopterin biosynthetic process;GO:0019889 pteridine metabolic process;GO:0042415 norepinephrine metabolic process	0	0	0	0	0	0	0	0	0	0	0	0	0	0	0	0	0	0	1	0	1
307859	Chst5	0	1	307859	Gene_ID	R. norvegicus	307859	R. norvegicus	Chst5	carbohydrate sulfotransferase 5	GO:0018146 keratan sulfate biosynthetic process;GO:0042339 keratan sulfate metabolic process;GO:0006044 N-acetylglucosamine metabolic process	0	0	0	0	0	0	0	0	0	0	0	0	0	0	0	0	0	0	1	0	1
292763	Map4k1	1	0	292763	Gene_ID	R. norvegicus	292763	R. norvegicus	Map4k1	mitogen activated protein kinase kinase kinase kinase 1	GO:0007257 activation of JUN kinase activity;GO:0000185 activation of MAPKKK activity;GO:1904628 cellular response to phorbol 13-acetate 12-myristate	0	0	0	0	0	0	0	0	0	0	0	0	0	0	0	0	0	0	0	0	1
498678	Ccdc71	0	1	498678	Gene_ID	R. norvegicus	498678	R. norvegicus	Ccdc71	coiled-coil domain containing 71	GO:0045600 positive regulation of fat cell differentiation;GO:0045598 regulation of fat cell differentiation;GO:0045444 fat cell differentiation	1	0	0	0	0	0	0	0	0	0	0	0	0	0	0	0	0	0	0	0	1
300768	Coro2b	0	1	300768	Gene_ID	R. norvegicus	300768	R. norvegicus	Coro2b	coronin 2B	GO:0003093 regulation of glomerular filtration;GO:0051497 negative regulation of stress fiber assembly;GO:0001977 renal system process involved in regulation of blood volume	0	0	0	0	0	0	1	0	0	0	1	0	0	0	0	0	0	1	0	0	1
29228	Nfic	0	1	29228	Gene_ID	R. norvegicus	29228	R. norvegicus	Nfic	nuclear factor I/C	GO:0042475 odontogenesis of dentin-containing tooth;GO:0042476 odontogenesis;GO:0000122 negative regulation of transcription by RNA polymerase II	0	0	0	0	0	0	0	0	0	0	0	0	0	0	0	0	0	0	0	0	1
58923	Mefv	0	1	58923	Gene_ID	R. norvegicus	58923	R. norvegicus	Mefv	MEFV innate immuity regulator, pyrin	GO:0071641 negative regulation of macrophage inflammatory protein 1 alpha production;GO:1900226 negative regulation of NLRP3 inflammasome complex assembly;GO:0071640 regulation of macrophage inflammatory protein 1 alpha production	0	0	0	0	0	0	1	0	0	0	0	0	0	0	0	0	0	0	0	0	1
311592	RGD1563354	1	0	311592	Gene_ID	R. norvegicus	311592	R. norvegicus	RGD1563354	similar to hypothetical protein D630003M21		0	0	0	0	0	0	0	0	0	0	0	0	0	0	0	0	0	0	0	0	1
84397	Tnfaip6	1	0	84397	Gene_ID	R. norvegicus	84397	R. norvegicus	Tnfaip6	TNF alpha induced protein 6	GO:0030728 ovulation;GO:0050728 negative regulation of inflammatory response;GO:0031348 negative regulation of defense response	0	0	0	0	0	0	0	0	0	0	0	0	0	0	0	0	0	0	0	0	1
66021	Cybb	1	0	66021	Gene_ID	R. norvegicus	66021	R. norvegicus	Cybb	cytochrome b-245 beta chain	GO:1904845 cellular response to L-glutamine;GO:1904044 response to aldosterone;GO:1904844 response to L-glutamine	0	0	0	0	1	0	0	0	0	0	0	0	0	0	0	0	0	0	0	0	1
24208	Ar	0	1	24208	Gene_ID	R. norvegicus	24208	R. norvegicus	Ar	androgen receptor	GO:0060520 activation of prostate induction by androgen receptor signaling pathway;GO:0060514 prostate induction;GO:0060515 prostate field specification	0	0	0	0	0	0	1	0	1	1	0	1	0	0	0	0	0	0	0	0	1
313058	Adgrb2	0	1	313058	Gene_ID	R. norvegicus	313058	R. norvegicus	Adgrb2	adhesion G protein-coupled receptor B2	GO:0016525 negative regulation of angiogenesis;GO:0033173 calcineurin-NFAT signaling cascade;GO:2000181 negative regulation of blood vessel morphogenesis	0	0	0	0	1	0	0	0	0	0	0	0	0	0	0	0	1	0	0	0	1
287249	Cnot6	0	1	287249	Gene_ID	R. norvegicus	287249	R. norvegicus	Cnot6	CCR4-NOT transcription complex, subunit 6	GO:0010606 positive regulation of cytoplasmic mRNA processing body assembly;GO:0070966 nuclear-transcribed mRNA catabolic process, no-go decay;GO:2000327 positive regulation of nuclear receptor transcription coactivator activity	0	0	0	0	0	0	0	0	0	0	0	0	0	0	0	0	0	0	0	0	1
114031	Fstl3	0	1	114031	Gene_ID	R. norvegicus	114031	R. norvegicus	Fstl3	follistatin like 3	GO:0045671 negative regulation of osteoclast differentiation;GO:0032926 negative regulation of activin receptor signaling pathway;GO:0002762 negative regulation of myeloid leukocyte differentiation	1	0	0	0	0	0	0	0	0	0	1	0	0	0	0	0	0	0	0	0	1
29569	Pcolce	1	0	29569	Gene_ID	R. norvegicus	29569	R. norvegicus	Pcolce	procollagen C-endopeptidase enhancer	GO:0010952 positive regulation of peptidase activity;GO:1990830 cellular response to leukemia inhibitory factor;GO:1990823 response to leukemia inhibitory factor	0	0	0	0	0	1	0	0	0	0	0	0	0	0	0	0	0	0	0	0	1
24660	Pmp22	0	1	24660	Gene_ID	R. norvegicus	24660	R. norvegicus	Pmp22	peripheral myelin protein 22	GO:0098529 neuromuscular junction development, skeletal muscle fiber;GO:0030913 paranodal junction assembly;GO:0048936 peripheral nervous system neuron axonogenesis	0	0	0	1	1	0	1	0	0	1	0	0	1	0	0	0	1	1	0	0	1
117029	Ccr5	1	0	117029	Gene_ID	R. norvegicus	117029	R. norvegicus	Ccr5	C-C motif chemokine receptor 5	GO:0060139 positive regulation of apoptotic process by virus;GO:0052151 positive regulation by symbiont of host apoptotic process;GO:0052501 positive regulation by organism of apoptotic process in other organism involved in symbiotic interaction	1	0	0	0	0	0	1	0	0	1	1	0	0	0	0	0	0	0	0	0	1
25473	Lamb2	0	1	25473	Gene_ID	R. norvegicus	25473	R. norvegicus	Lamb2	laminin subunit beta 2	GO:0072249 metanephric glomerular visceral epithelial cell development;GO:0072248 metanephric glomerular visceral epithelial cell differentiation;GO:0072313 metanephric glomerular epithelial cell development	0	1	1	1	0	1	1	0	0	0	1	0	0	0	0	0	1	0	0	0	1
294014	Cnnm2	0	1	294014	Gene_ID	R. norvegicus	294014	R. norvegicus	Cnnm2	cyclin and CBS domain divalent metal cation transport mediator 2	GO:1903830 magnesium ion transmembrane transport;GO:0010960 magnesium ion homeostasis;GO:0015693 magnesium ion transport	0	0	0	0	0	0	0	0	0	0	0	0	0	0	0	0	0	0	0	0	1
689074	Camsap3	0	1	689074	Gene_ID	R. norvegicus	689074	R. norvegicus	Camsap3	calmodulin regulated spectrin-associated protein family, member 3	GO:0045218 zonula adherens maintenance;GO:0007026 negative regulation of microtubule depolymerization;GO:0045198 establishment of epithelial cell apical/basal polarity	0	0	0	0	0	0	1	0	0	0	1	1	0	0	0	0	0	1	0	0	1
360518	Gfpt2	0	1	360518	Gene_ID	R. norvegicus	360518	R. norvegicus	Gfpt2	glutamine-fructose-6-phosphate transaminase 2	GO:0006048 UDP-N-acetylglucosamine biosynthetic process;GO:0006541 glutamine metabolic process;GO:0006047 UDP-N-acetylglucosamine metabolic process	0	0	0	0	0	0	0	0	0	0	0	0	0	0	0	0	0	0	0	0	1
366153	Nutm1	0	1	366153	Gene_ID	R. norvegicus	366153	R. norvegicus	Nutm1	NUT midline carcinoma, family member 1		0	0	0	0	0	0	0	0	0	0	0	0	0	0	0	0	0	0	0	0	1
309684	Itgb2	0	1	309684	Gene_ID	R. norvegicus	309684	R. norvegicus	Itgb2	integrin subunit beta 2	GO:0043315 positive regulation of neutrophil degranulation;GO:1902565 positive regulation of neutrophil activation;GO:0043313 regulation of neutrophil degranulation	0	0	0	0	1	1	0	0	1	0	1	1	0	0	1	0	0	0	0	0	1
500904	Ncf4	1	0	500904	Gene_ID	R. norvegicus	500904	R. norvegicus	Ncf4	neutrophil cytosolic factor 4	GO:0045730 respiratory burst;GO:0006801 superoxide metabolic process;GO:0006909 phagocytosis	0	0	0	0	0	0	0	0	0	0	0	0	0	0	1	0	0	0	0	0	1
171093	Shank2	1	0	171093	Gene_ID	R. norvegicus	171093	R. norvegicus	Shank2	SH3 and multiple ankyrin repeat domains 2	GO:0099562 maintenance of postsynaptic density structure;GO:2000463 positive regulation of excitatory postsynaptic potential;GO:0098880 maintenance of postsynaptic specialization structure	0	0	0	0	0	0	0	0	0	0	0	0	1	0	0	0	0	0	0	0	1
100363539	Mrpl33	1	0	100363539	Gene_ID	R. norvegicus	100363539	R. norvegicus	Mrpl33	mitochondrial ribosomal protein L33	GO:0006412 translation;GO:0043043 peptide biosynthetic process;GO:0043604 amide biosynthetic process	0	0	0	0	0	0	0	0	0	0	0	0	0	0	0	0	0	0	0	1	1
287442	Tmem256	1	0	287442	Gene_ID	R. norvegicus	287442	R. norvegicus	Tmem256	transmembrane protein 256		0	0	0	0	0	0	0	0	0	0	0	0	0	0	0	0	0	0	0	0	1
29624	Alox5ap	0	1	29624	Gene_ID	R. norvegicus	29624	R. norvegicus	Alox5ap	arachidonate 5-lipoxygenase activating protein	GO:0002540 leukotriene production involved in inflammatory response;GO:0002538 arachidonic acid metabolite production involved in inflammatory response;GO:0019370 leukotriene biosynthetic process	0	0	0	0	0	0	0	0	0	0	0	0	0	0	0	0	0	0	0	0	1
293618	Ifitm1	1	0	293618	Gene_ID	R. norvegicus	293618	R. norvegicus	Ifitm1	interferon induced transmembrane protein 1	GO:0046597 negative regulation of viral entry into host cell;GO:0046596 regulation of viral entry into host cell;GO:0045071 negative regulation of viral genome replication	0	0	0	0	0	0	0	0	0	0	0	1	0	0	0	0	0	0	0	0	1
122772	Rps20	1	0	122772	Gene_ID	R. norvegicus	122772	R. norvegicus	Rps20	ribosomal protein S20	GO:0006412 translation;GO:0043043 peptide biosynthetic process;GO:0043604 amide biosynthetic process	0	0	0	0	0	0	0	0	0	0	0	0	0	0	0	0	0	0	0	1	1
312701	Cd163	0	1	312701	Gene_ID	R. norvegicus	312701	R. norvegicus	Cd163	CD163 molecule	GO:0006897 endocytosis;GO:0098657 import into cell;GO:0016192 vesicle-mediated transport	0	0	0	0	0	0	0	0	0	0	0	0	0	0	1	0	0	0	0	0	1
24314	Nqo1	0	1	24314	Gene_ID	R. norvegicus	24314	R. norvegicus	Nqo1	NAD(P)H quinone dehydrogenase 1	GO:0019430 removal of superoxide radicals;GO:1904880 response to hydrogen sulfide;GO:0071451 cellular response to superoxide	0	0	0	0	0	0	0	0	0	0	0	0	0	0	0	0	0	0	0	0	1
498605	Lrrc25	0	1	498605	Gene_ID	R. norvegicus	498605	R. norvegicus	Lrrc25	leucine rich repeat containing 25		0	0	0	0	0	0	0	0	0	0	0	0	0	0	0	0	0	0	0	0	1
366618	Ap4s1	1	0	366618	Gene_ID	R. norvegicus	366618	R. norvegicus	Ap4s1	adaptor related protein complex 4 subunit sigma 1	GO:0006886 intracellular protein transport;GO:0015031 protein transport;GO:0015833 peptide transport	0	0	0	0	0	0	0	0	0	0	0	0	0	0	0	0	0	0	0	0	1
113892	Nat8f3	1	0	113892	Gene_ID	R. norvegicus	113892	R. norvegicus	Nat8f3	N-acetyltransferase 8 (GCN5-related) family member 3	GO:0043967 histone H4 acetylation;GO:0001702 gastrulation with mouth forming second;GO:0016573 histone acetylation	0	0	0	0	0	1	0	0	0	0	0	1	0	0	0	0	0	0	0	0	1
24957	Glul	0	1	24957	Gene_ID	R. norvegicus	24957	R. norvegicus	Glul	glutamate-ammonia ligase	GO:0019676 ammonia assimilation cycle;GO:0006542 glutamine biosynthetic process;GO:1904749 regulation of protein localization to nucleolus	0	0	0	0	1	0	0	0	0	1	0	0	0	0	0	0	0	0	0	0	1
498066	Sh3bgr	0	1	498066	Gene_ID	R. norvegicus	498066	R. norvegicus	Sh3bgr	SH3 domain binding glutamate-rich protein		0	0	0	0	0	0	0	0	0	0	0	0	0	0	0	0	0	0	0	0	1
311111	Nostrin	0	1	311111	Gene_ID	R. norvegicus	311111	R. norvegicus	Nostrin	nitric oxide synthase trafficking	GO:0045892 negative regulation of transcription, DNA-templated;GO:1903507 negative regulation of nucleic acid-templated transcription;GO:0006897 endocytosis	0	0	0	0	0	0	0	0	0	0	0	0	0	0	1	0	0	0	0	0	1
114212	Chek2	0	1	114212	Gene_ID	R. norvegicus	114212	R. norvegicus	Chek2	checkpoint kinase 2	GO:0072428 signal transduction involved in intra-S DNA damage checkpoint;GO:0000085 mitotic G2 phase;GO:1903464 negative regulation of mitotic cell cycle DNA replication	0	0	0	0	0	0	0	0	0	0	0	0	0	0	0	0	0	0	0	0	1
100359478	Tstd1	1	0	100359478	Gene_ID	R. norvegicus	100359478	R. norvegicus	Tstd1	thiosulfate sulfurtransferase like domain containing 1	GO:0070221 sulfide oxidation, using sulfide:quinone oxidoreductase;GO:0019418 sulfide oxidation;GO:0006790 sulfur compound metabolic process	0	0	0	0	0	0	0	0	0	0	0	0	0	0	0	0	0	0	0	0	1
171100	Angptl2	0	1	171100	Gene_ID	R. norvegicus	171100	R. norvegicus	Angptl2	angiopoietin-like 2		0	0	0	0	0	0	0	0	0	0	0	0	0	0	0	0	0	0	0	0	1
80841	Fabp7	0	1	80841	Gene_ID	R. norvegicus	80841	R. norvegicus	Fabp7	fatty acid binding protein 7	GO:0060134 prepulse inhibition;GO:0021846 cell proliferation in forebrain;GO:0001964 startle response	0	0	0	0	0	0	0	0	0	1	0	0	0	0	0	0	0	0	0	0	1
65037	Mertk	0	1	65037	Gene_ID	R. norvegicus	65037	R. norvegicus	Mertk	MER proto-oncogene, tyrosine kinase	GO:0097350 neutrophil clearance;GO:0060068 vagina development;GO:0001779 natural killer cell differentiation	0	0	1	0	0	0	0	0	1	0	1	0	0	0	1	1	0	0	0	0	1
314988	Zhx2	0	1	314988	Gene_ID	R. norvegicus	314988	R. norvegicus	Zhx2	zinc fingers and homeoboxes 2	GO:0060040 retinal bipolar neuron differentiation;GO:0060042 retina morphogenesis in camera-type eye;GO:0003407 neural retina development	0	0	0	0	0	0	1	0	0	0	0	0	0	0	0	0	0	0	0	0	1
499430	Lrrc20	1	0	499430	Gene_ID	R. norvegicus	499430	R. norvegicus	Lrrc20	leucine rich repeat containing 20		0	0	0	0	0	0	0	0	0	0	0	0	0	0	0	0	0	0	0	0	1
301009	Nckipsd	0	1	301009	Gene_ID	R. norvegicus	301009	R. norvegicus	Nckipsd	NCK interacting protein with SH3 domain	GO:0010976 positive regulation of neuron projection development;GO:0045666 positive regulation of neuron differentiation;GO:0010975 regulation of neuron projection development	0	0	0	0	0	0	0	0	0	0	0	0	0	0	0	0	0	0	0	0	1
367146	Gk5	0	1	367146	Gene_ID	R. norvegicus	367146	R. norvegicus	Gk5	glycerol kinase 5	GO:0046167 glycerol-3-phosphate biosynthetic process;GO:0006071 glycerol metabolic process;GO:0006072 glycerol-3-phosphate metabolic process	0	0	0	0	0	0	0	0	0	0	0	0	0	0	0	0	0	0	0	0	1
361810	Fkbp5	0	1	361810	Gene_ID	R. norvegicus	361810	R. norvegicus	Fkbp5	FKBP prolyl isomerase 5	GO:0000413 protein peptidyl-prolyl isomerization;GO:0018208 peptidyl-proline modification;GO:0061077 chaperone-mediated protein folding	0	0	0	0	0	0	0	0	0	0	0	0	0	0	0	0	0	0	0	0	1
310207	Sema5a	0	1	310207	Gene_ID	R. norvegicus	310207	R. norvegicus	Sema5a	semaphorin 5A	GO:0048842 positive regulation of axon extension involved in axon guidance;GO:0048843 negative regulation of axon extension involved in axon guidance;GO:1902669 positive regulation of axon guidance	0	0	0	0	1	0	1	0	0	1	1	1	0	0	0	0	0	0	0	0	1
304529	Vsig10	1	0	304529	Gene_ID	R. norvegicus	304529	R. norvegicus	Vsig10	V-set and immunoglobulin domain containing 10		0	0	0	0	0	0	0	0	0	0	0	0	0	0	0	0	0	0	0	0	1
361238	Pxdc1	0	1	361238	Gene_ID	R. norvegicus	361238	R. norvegicus	Pxdc1	PX domain containing 1		0	0	0	0	0	0	0	0	0	0	0	0	0	0	0	0	0	0	0	0	1
289486	Fras1	1	0	289486	Gene_ID	R. norvegicus	289486	R. norvegicus	Fras1	Fraser extracellular matrix complex subunit 1	GO:0003338 metanephros morphogenesis;GO:0001656 metanephros development;GO:0060993 kidney morphogenesis	0	0	0	0	0	0	0	0	0	0	0	1	0	0	0	0	0	0	0	0	1
25289	Adcy6	0	1	25289	Gene_ID	R. norvegicus	25289	R. norvegicus	Adcy6	adenylate cyclase 6	GO:0072660 maintenance of protein location in plasma membrane;GO:1904117 cellular response to vasopressin;GO:0072658 maintenance of protein location in membrane	0	1	0	0	0	0	1	0	0	0	0	0	0	0	0	0	0	0	0	0	1
361597	Fes	1	0	361597	Gene_ID	R. norvegicus	361597	R. norvegicus	Fes	FES proto-oncogene, tyrosine kinase	GO:0045657 positive regulation of monocyte differentiation;GO:0045655 regulation of monocyte differentiation;GO:0043304 regulation of mast cell degranulation	0	0	0	0	0	0	0	0	1	0	1	0	0	0	1	0	0	0	0	0	1
685909	H2afv	1	0	685909	Gene_ID	R. norvegicus	685909	R. norvegicus	H2az2	H2A.Z variant histone 2	GO:0006342 chromatin silencing;GO:0045814 negative regulation of gene expression, epigenetic;GO:0045892 negative regulation of transcription, DNA-templated	0	0	0	0	0	0	0	0	0	0	0	0	0	0	0	0	0	0	0	0	1
313994	Klf11	0	1	313994	Gene_ID	R. norvegicus	313994	R. norvegicus	Klf11	Kruppel-like factor 11	GO:0000083 regulation of transcription involved in G1/S transition of mitotic cell cycle;GO:0000082 G1/S transition of mitotic cell cycle;GO:0044843 cell cycle G1/S phase transition	0	0	0	0	0	0	0	0	0	1	0	0	0	0	0	0	0	0	0	0	1
100912380	LOC100912380	1	0	100912380	Gene_ID	R. norvegicus	100912380	R. norvegicus	LOC100912380	calpain small subunit 1-like		0	0	0	0	0	1	0	0	0	0	0	0	0	0	0	0	0	0	0	0	1
311658	Nfatc2	1	0	311658	Gene_ID	R. norvegicus	311658	R. norvegicus	Nfatc2	nuclear factor of activated T-cells 2	GO:1905064 negative regulation of vascular smooth muscle cell differentiation;GO:1901741 positive regulation of myoblast fusion;GO:0030890 positive regulation of B cell proliferation	0	0	0	0	1	0	0	0	0	0	0	0	0	0	0	0	0	0	0	0	1
362428	Rimklb	0	1	362428	Gene_ID	R. norvegicus	362428	R. norvegicus	Rimklb	ribosomal modification protein rimK-like family member B	GO:0006464 cellular protein modification process;GO:0036211 protein modification process;GO:0043412 macromolecule modification	0	0	0	0	0	0	0	0	0	0	0	0	0	0	0	0	0	0	0	0	1
315675	Gldn	0	1	315675	Gene_ID	R. norvegicus	315675	R. norvegicus	Gldn	gliomedin	GO:0045162 clustering of voltage-gated sodium channels;GO:0045161 neuronal ion channel clustering;GO:0042551 neuron maturation	0	0	0	0	0	0	0	0	0	0	0	0	0	0	0	0	0	0	0	0	1
303101	Maml1	1	0	303101	Gene_ID	R. norvegicus	303101	R. norvegicus	Maml1	mastermind-like transcriptional coactivator 1	GO:0060928 atrioventricular node cell development;GO:0060922 atrioventricular node cell differentiation;GO:0060926 cardiac pacemaker cell development	0	0	0	0	0	0	0	0	0	0	0	0	0	0	0	0	0	0	0	0	1
689625	Slc25a45	0	1	689625	Gene_ID	R. norvegicus	689625	R. norvegicus	Slc25a45	solute carrier family 25, member 45	GO:1902616 acyl carnitine transmembrane transport;GO:0006844 acyl carnitine transport;GO:0015697 quaternary ammonium group transport	0	0	0	0	0	0	0	0	0	0	0	0	0	0	0	0	0	0	0	0	1
316205	Lrfn2	0	1	316205	Gene_ID	R. norvegicus	316205	R. norvegicus	Lrfn2	leucine rich repeat and fibronectin type III domain containing 2	GO:0099175 regulation of postsynapse organization;GO:0050804 modulation of chemical synaptic transmission;GO:0099173 postsynapse organization	0	0	0	0	0	0	0	0	0	0	0	0	0	0	0	0	0	0	0	0	1
25722	Scn4a	1	0	25722	Gene_ID	R. norvegicus	25722	R. norvegicus	Scn4a	sodium voltage-gated channel alpha subunit 4	GO:0100001 regulation of skeletal muscle contraction by action potential;GO:0014819 regulation of skeletal muscle contraction;GO:0015871 choline transport	0	0	0	0	0	0	0	0	0	0	0	0	0	0	0	0	0	0	0	0	1
140448	Slc8a3	0	1	140448	Gene_ID	R. norvegicus	140448	R. norvegicus	Slc8a3	solute carrier family 8 member A3	GO:0098703 calcium ion import across plasma membrane;GO:1902656 calcium ion import into cytosol;GO:0099566 regulation of postsynaptic cytosolic calcium ion concentration	0	0	0	0	0	0	0	0	0	0	0	0	0	0	1	0	1	0	0	0	1
289397	Kif21b	0	1	289397	Gene_ID	R. norvegicus	289397	R. norvegicus	Kif21b	kinesin family member 21B	GO:0007018 microtubule-based movement;GO:0007017 microtubule-based process;GO:0006928 movement of cell or subcellular component	0	0	0	0	0	0	0	0	0	0	0	0	0	0	0	0	0	0	0	0	1
29275	Actc1	1	0	29275	Gene_ID	R. norvegicus	29275	R. norvegicus	Actc1	actin, alpha, cardiac muscle 1	GO:0030240 skeletal muscle thin filament assembly;GO:0090131 mesenchyme migration;GO:0055003 cardiac myofibril assembly	0	1	0	0	1	0	0	0	0	0	0	1	0	0	0	0	0	0	0	0	1
362597	Eva1b	1	0	362597	Gene_ID	R. norvegicus	362597	R. norvegicus	Eva1b	eva-1 homolog B		0	0	0	0	0	0	0	0	0	0	0	0	0	0	0	0	0	0	0	0	1
171394	Clstn2	0	1	171394	Gene_ID	R. norvegicus	171394	R. norvegicus	Clstn2	calsyntenin 2	GO:0051965 positive regulation of synapse assembly;GO:0050806 positive regulation of synaptic transmission;GO:0007156 homophilic cell adhesion via plasma membrane adhesion molecules	0	0	0	0	0	0	0	0	0	0	0	0	0	0	0	0	0	0	0	0	1
246115	Plpp2	0	1	246115	Gene_ID	R. norvegicus	246115	R. norvegicus	Plpp2	phospholipid phosphatase 2	GO:0006670 sphingosine metabolic process;GO:0046519 sphingoid metabolic process;GO:0034311 diol metabolic process	0	0	0	0	0	0	0	0	0	0	0	0	0	0	0	0	0	0	0	0	1
192252	Dctpp1	1	0	192252	Gene_ID	R. norvegicus	192252	R. norvegicus	Dctpp1	dCTP pyrophosphatase 1	GO:0046076 dTTP catabolic process;GO:0006253 dCTP catabolic process;GO:0046065 dCTP metabolic process	0	0	0	0	0	0	0	0	0	0	0	0	0	0	0	0	0	0	0	0	1
84022	Ghsr	0	1	84022	Gene_ID	R. norvegicus	84022	R. norvegicus	Ghsr	growth hormone secretagogue receptor	GO:1904349 positive regulation of small intestine smooth muscle contraction;GO:0120058 positive regulation of small intestinal transit;GO:1904347 regulation of small intestine smooth muscle contraction	0	0	0	0	1	0	0	0	1	1	0	0	1	0	0	0	0	0	0	0	1
287478	Ctns	0	1	287478	Gene_ID	R. norvegicus	287478	R. norvegicus	Ctns	cystinosin, lysosomal cystine transporter	GO:0010730 negative regulation of hydrogen peroxide biosynthetic process;GO:0015811 L-cystine transport;GO:0010727 negative regulation of hydrogen peroxide metabolic process	0	0	0	0	0	0	0	0	0	0	0	0	1	0	0	0	0	0	0	0	1
305081	Cd34	0	1	305081	Gene_ID	R. norvegicus	305081	R. norvegicus	Cd34	CD34 molecule	GO:0072254 metanephric glomerular mesangial cell differentiation;GO:0072223 metanephric glomerular mesangium development;GO:1900168 positive regulation of glial cell-derived neurotrophic factor secretion	0	0	1	1	1	0	0	1	0	1	1	0	0	0	0	1	0	0	0	0	1
83610	Apba2	0	1	83610	Gene_ID	R. norvegicus	83610	R. norvegicus	Apba2	amyloid beta precursor protein binding family A member 2	GO:2000300 regulation of synaptic vesicle exocytosis;GO:1902803 regulation of synaptic vesicle transport;GO:0016079 synaptic vesicle exocytosis	0	0	0	0	0	0	0	0	0	0	0	0	1	0	1	0	0	0	0	0	1
24805	Syt2	0	1	24805	Gene_ID	R. norvegicus	24805	R. norvegicus	Syt2	synaptotagmin 2	GO:0099502 calcium-dependent activation of synaptic vesicle fusion;GO:0031632 positive regulation of synaptic vesicle fusion to presynaptic active zone membrane;GO:0031630 regulation of synaptic vesicle fusion to presynaptic active zone membrane	0	0	0	0	0	0	1	0	0	0	0	0	0	0	1	0	0	0	0	0	1
25269	Pvalb	0	1	25269	Gene_ID	R. norvegicus	25269	R. norvegicus	Pvalb	parvalbumin	GO:0090102 cochlea development;GO:0048839 inner ear development;GO:0043583 ear development	0	0	0	0	0	0	0	0	0	0	0	0	0	0	0	0	0	0	0	0	1
362083	Ajm1	0	1	362083	Gene_ID	R. norvegicus	362083	R. norvegicus	Ajm1	apical junction component 1 homolog	GO:0045216 cell-cell junction organization;GO:0034330 cell junction organization;GO:0016043 cellular component organization	0	0	0	0	0	0	0	0	0	0	0	0	0	0	0	0	0	1	0	0	1
689936	Gpr81	0	1	689936	Gene_ID	R. norvegicus	689936	R. norvegicus	Hcar1	hydroxycarboxylic acid receptor 1	GO:0050995 negative regulation of lipid catabolic process;GO:0050994 regulation of lipid catabolic process;GO:0045833 negative regulation of lipid metabolic process	0	0	0	0	0	0	0	0	0	0	0	0	0	0	0	0	0	0	0	0	1
192247	Sez6	1	0	192247	Gene_ID	R. norvegicus	192247	R. norvegicus	Sez6	seizure related 6 homolog	GO:0021680 cerebellar Purkinje cell layer development;GO:2000171 negative regulation of dendrite development;GO:0021695 cerebellar cortex development	0	0	0	0	0	0	0	0	0	0	0	0	1	1	0	0	0	0	0	0	1
64392	Aldh1l1	0	1	64392	Gene_ID	R. norvegicus	64392	R. norvegicus	Aldh1l1	aldehyde dehydrogenase 1 family, member L1	GO:0009258 10-formyltetrahydrofolate catabolic process;GO:0009397 folic acid-containing compound catabolic process;GO:0009256 10-formyltetrahydrofolate metabolic process	0	0	0	0	0	0	0	0	0	0	0	0	0	0	0	0	0	0	0	0	1
310377	RGD1306227	0	1	310377	Gene_ID	R. norvegicus	310377	R. norvegicus	RGD1306227	similar to 4833420G17Rik protein		0	0	0	0	0	0	0	0	0	0	0	0	0	0	0	0	0	0	0	0	1
364206	Plek	1	0	364206	Gene_ID	R. norvegicus	364206	R. norvegicus	Plek	pleckstrin	GO:0010920 negative regulation of inositol phosphate biosynthetic process;GO:0010925 positive regulation of inositol-polyphosphate 5-phosphatase activity;GO:0070560 protein secretion by platelet	0	0	1	0	0	0	0	0	0	0	0	0	0	0	0	0	0	0	0	0	1
315963	RGD1310507	0	1	315963	Gene_ID	R. norvegicus	315963	R. norvegicus	RGD1310507	similar to RIKEN cDNA 1300017J02	GO:0043086 negative regulation of catalytic activity;GO:0044092 negative regulation of molecular function;GO:0050790 regulation of catalytic activity	0	0	0	0	0	0	0	0	0	0	0	0	0	0	0	0	0	0	0	0	1
29131	Cartpt	0	1	29131	Gene_ID	R. norvegicus	29131	R. norvegicus	Cartpt	CART prepropeptide	GO:0032812 positive regulation of epinephrine secretion;GO:0070093 negative regulation of glucagon secretion;GO:0014060 regulation of epinephrine secretion	0	0	0	0	0	0	0	0	0	0	0	0	1	0	0	1	0	0	0	0	1
362911	Mal2	0	1	362911	Gene_ID	R. norvegicus	362911	R. norvegicus	Mal2	mal, T-cell differentiation protein 2	GO:0045056 transcytosis;GO:0042552 myelination;GO:0008366 axon ensheathment	0	0	0	0	0	0	0	0	0	0	0	0	0	0	0	0	1	0	0	0	1
286895	Brinp2	0	1	286895	Gene_ID	R. norvegicus	286895	R. norvegicus	Brinp2	BMP/retinoic acid inducible neural specific 2	GO:0071300 cellular response to retinoic acid;GO:0032526 response to retinoic acid;GO:0007050 cell cycle arrest	0	0	0	0	0	0	0	0	0	0	0	0	0	0	0	0	0	0	0	0	1
64032	Ctgf	1	0	64032	Gene_ID	R. norvegicus	64032	R. norvegicus	Ccn2	cellular communication network factor 2	GO:0060452 positive regulation of cardiac muscle contraction;GO:0070318 positive regulation of G0 to G1 transition;GO:0051496 positive regulation of stress fiber assembly	1	0	0	1	1	0	0	1	1	0	1	0	0	0	0	1	0	0	0	0	1
292401	Smoc2	1	0	292401	Gene_ID	R. norvegicus	292401	R. norvegicus	Smoc2	SPARC related modular calcium binding 2	GO:0035470 positive regulation of vascular wound healing;GO:0061043 regulation of vascular wound healing;GO:1900748 positive regulation of vascular endothelial growth factor signaling pathway	0	0	1	1	1	0	0	0	1	0	1	0	0	0	0	0	0	0	0	0	1
293049	Rlbp1	1	0	293049	Gene_ID	R. norvegicus	293049	R. norvegicus	Rlbp1	retinaldehyde binding protein 1	GO:0007601 visual perception;GO:0050953 sensory perception of light stimulus;GO:0007600 sensory perception	0	0	0	0	0	0	0	0	0	0	0	0	0	0	0	0	0	0	1	0	1
287564	Tmem132e	0	1	287564	Gene_ID	R. norvegicus	287564	R. norvegicus	Tmem132e	transmembrane protein 132E	GO:0008150 biological_process	0	0	0	0	0	0	0	0	0	0	0	0	0	0	0	0	0	0	0	0	1
25152	Map1a	0	1	25152	Gene_ID	R. norvegicus	25152	R. norvegicus	Map1a	microtubule-associated protein 1A	GO:0099642 retrograde axonal protein transport;GO:1902817 negative regulation of protein localization to microtubule;GO:0099641 anterograde axonal protein transport	0	0	0	0	0	0	1	0	0	0	0	0	0	0	0	1	0	0	0	0	1
290354	Pdlim2	1	0	290354	Gene_ID	R. norvegicus	290354	R. norvegicus	Pdlim2	PDZ and LIM domain 2	GO:0007507 heart development;GO:0030036 actin cytoskeleton organization;GO:0061061 muscle structure development	0	0	0	0	0	0	0	0	0	0	0	0	0	0	0	0	0	0	0	0	1
94339	Mmp23	1	0	94339	Gene_ID	R. norvegicus	94339	R. norvegicus	Mmp23	matrix metallopeptidase 23	GO:0030574 collagen catabolic process;GO:0032963 collagen metabolic process;GO:0030198 extracellular matrix organization	0	0	0	1	0	0	0	0	0	0	0	0	0	0	0	0	0	0	0	0	1
100188944	Pnkd	0	1	100188944	Gene_ID	R. norvegicus	100188944	R. norvegicus	Pnkd	PNKD metallo-beta-lactamase domain containing	GO:0019243 methylglyoxal catabolic process to D-lactate via S-lactoyl-glutathione;GO:0046929 negative regulation of neurotransmitter secretion;GO:0042053 regulation of dopamine metabolic process	0	0	0	0	0	0	0	0	0	0	0	0	0	0	0	0	0	0	0	0	1
84351	Ikbkb	0	1	84351	Gene_ID	R. norvegicus	84351	R. norvegicus	Ikbkb	inhibitor of nuclear factor kappa B kinase subunit beta	GO:1903347 negative regulation of bicellular tight junction assembly;GO:0035509 negative regulation of myosin-light-chain-phosphatase activity;GO:0061847 response to cholecystokinin	0	0	0	0	0	0	1	0	0	0	0	0	0	0	0	0	0	1	0	0	1
25348	Rps29	1	0	25348	Gene_ID	R. norvegicus	25348	R. norvegicus	Rps29	ribosomal protein S29	GO:0002181 cytoplasmic translation;GO:0043065 positive regulation of apoptotic process;GO:0043068 positive regulation of programmed cell death	0	0	0	0	0	0	0	0	0	0	0	0	0	0	0	0	0	0	0	1	1
500818	Rfx4	1	0	500818	Gene_ID	R. norvegicus	500818	R. norvegicus	Rfx4	regulatory factor X4	GO:0021914 negative regulation of smoothened signaling pathway involved in ventral spinal cord patterning;GO:0021910 smoothened signaling pathway involved in ventral spinal cord patterning;GO:0021696 cerebellar cortex morphogenesis	0	0	0	0	0	0	0	0	0	0	0	1	0	1	0	0	0	0	0	0	1
29403	Asgr2	0	1	29403	Gene_ID	R. norvegicus	29403	R. norvegicus	Asgr2	asialoglycoprotein receptor 2	GO:0030282 bone mineralization;GO:0031214 biomineral tissue development;GO:0055088 lipid homeostasis	1	0	0	0	0	0	0	0	0	0	0	0	0	0	1	0	0	0	0	0	1
296156	Cpxm1	1	0	296156	Gene_ID	R. norvegicus	296156	R. norvegicus	Cpxm1	carboxypeptidase X (M14 family), member 1	GO:0016485 protein processing;GO:0051604 protein maturation;GO:0006518 peptide metabolic process	0	0	0	0	0	0	0	0	0	0	0	0	0	0	0	0	0	0	0	0	1
312688	Usp18	0	1	312688	Gene_ID	R. norvegicus	312688	R. norvegicus	Usp18	ubiquitin specific peptidase 18	GO:0035634 response to stilbenoid;GO:0016579 protein deubiquitination;GO:0070646 protein modification by small protein removal	0	0	0	0	0	0	0	0	0	0	0	0	0	0	0	0	0	0	0	0	1
297516	Cpne9	1	0	297516	Gene_ID	R. norvegicus	297516	R. norvegicus	Cpne9	copine family member 9	GO:1903861 positive regulation of dendrite extension;GO:1903859 regulation of dendrite extension;GO:0097484 dendrite extension	0	0	0	0	0	0	1	0	0	0	0	0	0	0	0	0	0	0	0	0	1
25181	Bgn	1	0	25181	Gene_ID	R. norvegicus	25181	R. norvegicus	Bgn	biglycan	GO:0019800 peptide cross-linking via chondroitin 4-sulfate glycosaminoglycan;GO:0061975 articular cartilage development;GO:0030204 chondroitin sulfate metabolic process	0	0	0	0	0	1	0	1	0	0	0	0	0	0	0	1	0	0	1	0	1
314397	Rin3	0	1	314397	Gene_ID	R. norvegicus	314397	R. norvegicus	Rin3	Ras and Rab interactor 3	GO:0007165 signal transduction;GO:0023052 signaling;GO:0007154 cell communication	0	0	0	0	0	0	0	0	0	0	0	0	0	0	0	0	0	0	0	0	1
688841	Fam155b	0	1	688841	Gene_ID	R. norvegicus	688841	R. norvegicus	Fam155b	family with sequence similarity 155, member B	GO:0098703 calcium ion import across plasma membrane;GO:1902656 calcium ion import into cytosol;GO:0097553 calcium ion transmembrane import into cytosol	0	0	0	0	0	0	0	0	0	0	0	0	0	0	1	0	0	0	0	0	1
171069	Usmg5	1	0	171069	Gene_ID	R. norvegicus	171069	R. norvegicus	Atp5md	ATP synthase membrane subunit DAPIT		0	0	0	0	0	0	0	0	0	0	0	0	0	0	0	0	0	0	0	0	1
363337	LOC363337	1	0	363337	Gene_ID	R. norvegicus	363337	R. norvegicus	LOC363337	similar to RIKEN cDNA 1700081O22		0	0	0	0	0	0	0	0	0	0	0	0	0	0	0	0	0	0	0	0	1
364674	Tifab	1	0	364674	Gene_ID	R. norvegicus	364674	R. norvegicus	Tifab	TIFA inhibitor	GO:0007356 thorax and anterior abdomen determination;GO:0021650 vestibulocochlear nerve formation;GO:1905747 negative regulation of saliva secretion	0	0	0	0	0	0	0	1	0	0	0	1	0	0	0	0	0	0	0	0	1
312299	Ezh2	1	0	312299	Gene_ID	R. norvegicus	312299	R. norvegicus	Ezh2	enhancer of zeste 2 polycomb repressive complex 2 subunit	GO:0098532 histone H3-K27 trimethylation;GO:0014834 skeletal muscle satellite cell maintenance involved in skeletal muscle regeneration;GO:0036333 hepatocyte homeostasis	0	0	1	0	0	0	0	0	0	0	0	0	0	1	0	0	0	0	0	0	1
117036	Lamc1	0	1	117036	Gene_ID	R. norvegicus	117036	R. norvegicus	Lamc1	laminin subunit gamma 1	GO:0031581 hemidesmosome assembly;GO:0022617 extracellular matrix disassembly;GO:0034446 substrate adhesion-dependent cell spreading	0	1	0	1	0	1	0	0	0	0	1	0	0	0	0	0	0	1	0	0	1
304020	Filip1l	0	1	304020	Gene_ID	R. norvegicus	304020	R. norvegicus	Filip1l	filamin A interacting protein 1-like		0	0	0	0	0	0	0	0	0	0	0	0	0	0	0	0	0	0	0	0	1
304966	Fcgr3a	0	1	304966	Gene_ID	R. norvegicus	304966	R. norvegicus	Fcgr3a	Fc fragment of IgG receptor IIIa	GO:0045780 positive regulation of bone resorption;GO:0046852 positive regulation of bone remodeling;GO:0038094 Fc-gamma receptor signaling pathway	0	0	1	0	0	0	0	0	0	0	0	0	0	0	0	1	0	0	0	0	1
499781	Cfap157	1	0	499781	Gene_ID	R. norvegicus	499781	R. norvegicus	Cfap157	cilia and flagella associated protein 157	GO:0007288 sperm axoneme assembly;GO:0007286 spermatid development;GO:0035082 axoneme assembly	0	0	0	0	0	0	0	0	0	0	0	0	0	0	0	0	0	0	0	0	1
315510	Igsf9b	1	0	315510	Gene_ID	R. norvegicus	315510	R. norvegicus	Igsf9b	immunoglobulin superfamily, member 9B	GO:0097151 positive regulation of inhibitory postsynaptic potential;GO:0098828 modulation of inhibitory postsynaptic potential;GO:0060080 inhibitory postsynaptic potential	0	0	0	0	0	0	0	0	0	0	0	0	0	0	0	0	0	0	0	0	1
114244	Hcn2	0	1	114244	Gene_ID	R. norvegicus	114244	R. norvegicus	Hcn2	hyperpolarization activated cyclic nucleotide gated potassium and sodium channel 2	GO:1904045 cellular response to aldosterone;GO:1904044 response to aldosterone;GO:0071389 cellular response to mineralocorticoid stimulus	0	0	0	0	0	0	0	0	0	0	0	0	0	0	1	0	0	0	0	0	1
24564	Mpz	0	1	24564	Gene_ID	R. norvegicus	24564	R. norvegicus	Mpz	myelin protein zero	GO:0045217 cell-cell junction maintenance;GO:0034331 cell junction maintenance;GO:0098743 cell aggregation	0	0	0	0	0	0	0	0	0	0	0	0	0	0	0	0	1	1	0	0	1
83476	Cyr61	0	1	83476	Gene_ID	R. norvegicus	83476	R. norvegicus	Ccn1	cellular communication network factor 1	GO:0002041 intussusceptive angiogenesis;GO:2000304 positive regulation of ceramide biosynthetic process;GO:0060710 chorio-allantoic fusion	1	0	1	1	1	0	0	1	0	0	1	1	0	0	0	0	0	0	0	0	1
305705	Lrrc3b	0	1	305705	Gene_ID	R. norvegicus	305705	R. norvegicus	Lrrc3b	leucine rich repeat containing 3B		0	0	0	0	0	0	0	0	0	0	0	0	0	0	0	0	0	0	0	0	1
191574	Akr1c14	1	0	191574	Gene_ID	R. norvegicus	191574	R. norvegicus	Akr1c14	aldo-keto reductase family 1, member C14	GO:0044597 daunorubicin metabolic process;GO:0042448 progesterone metabolic process;GO:0006693 prostaglandin metabolic process	0	0	0	0	0	0	0	0	0	0	0	0	0	0	0	0	0	0	1	0	1
315979	Col6a6	1	0	315979	Gene_ID	R. norvegicus	315979	R. norvegicus	Col6a6	collagen type VI alpha 6 chain		0	1	0	0	0	1	0	0	0	0	0	0	0	0	0	0	0	0	0	0	1
313834	Prkd3	0	1	313834	Gene_ID	R. norvegicus	313834	R. norvegicus	Prkd3	protein kinase D3	GO:0089700 protein kinase D signaling;GO:0006468 protein phosphorylation;GO:0016310 phosphorylation	0	0	0	0	0	0	0	0	0	0	0	0	0	0	0	0	0	0	0	0	1
315306	Mettl7a	0	1	315306	Gene_ID	R. norvegicus	315306	R. norvegicus	Mettl7a	methyltransferase like 7A	GO:0032259 methylation;GO:0008152 metabolic process;GO:0008150 biological_process	0	0	0	0	0	0	0	0	0	0	0	0	0	0	0	0	0	0	0	0	1
295237	Msto1	0	1	295237	Gene_ID	R. norvegicus	295237	R. norvegicus	Msto1	misato mitochondrial distribution and morphology regulator 1	GO:0048311 mitochondrion distribution;GO:0090307 mitotic spindle assembly;GO:0000002 mitochondrial genome maintenance	0	0	0	0	0	0	0	0	0	0	0	0	0	0	0	0	0	0	0	0	1
25049	Atxn1	1	0	25049	Gene_ID	R. norvegicus	25049	R. norvegicus	Atxn1	ataxin 1	GO:0043569 negative regulation of insulin-like growth factor receptor signaling pathway;GO:0060252 positive regulation of glial cell proliferation;GO:0008542 visual learning	0	0	0	0	0	0	0	0	1	0	0	0	1	0	0	0	0	0	0	0	1
363231	Rftn2	0	1	363231	Gene_ID	R. norvegicus	363231	R. norvegicus	Rftn2	raftlin family member 2	GO:0033227 dsRNA transport;GO:0043330 response to exogenous dsRNA;GO:0043331 response to dsRNA	0	0	0	0	0	0	0	0	0	0	0	0	0	0	0	0	0	0	0	0	1
307585	Cables1	0	1	307585	Gene_ID	R. norvegicus	307585	R. norvegicus	Cables1	Cdk5 and Abl enzyme substrate 1	GO:0051726 regulation of cell cycle;GO:0007399 nervous system development;GO:0007049 cell cycle	0	0	0	0	0	0	0	0	0	0	0	0	0	0	0	0	0	0	0	0	1
362965	Rangap1	0	1	362965	Gene_ID	R. norvegicus	362965	R. norvegicus	Rangap1	RAN GTPase activating protein 1	GO:1904117 cellular response to vasopressin;GO:0046826 negative regulation of protein export from nucleus;GO:1904116 response to vasopressin	0	0	1	0	0	0	0	0	0	0	0	0	0	0	0	0	0	0	0	0	1
364241	Kcnk5	1	0	364241	Gene_ID	R. norvegicus	364241	R. norvegicus	Kcnk5	potassium two pore domain channel subfamily K member 5	GO:0097623 potassium ion export across plasma membrane;GO:0071435 potassium ion export;GO:1990573 potassium ion import across plasma membrane	0	0	0	0	0	1	0	0	0	0	0	0	0	0	0	0	0	0	0	0	1
680751	Ebf4	0	1	680751	Gene_ID	R. norvegicus	680751	R. norvegicus	Ebf4	EBF family member 4	GO:0045944 positive regulation of transcription by RNA polymerase II;GO:0045893 positive regulation of transcription, DNA-templated;GO:1903508 positive regulation of nucleic acid-templated transcription	0	0	0	0	0	0	0	0	0	0	0	0	0	0	0	0	0	0	0	0	1
500306	B4galnt3	0	1	500306	Gene_ID	R. norvegicus	500306	R. norvegicus	B4galnt3	beta-1,4-N-acetyl-galactosaminyl transferase 3		0	0	0	0	0	0	0	0	0	0	0	0	0	0	0	0	0	0	0	0	1
314843	Ptprb	0	1	314843	Gene_ID	R. norvegicus	314843	R. norvegicus	Ptprb	protein tyrosine phosphatase, receptor type, B	GO:1990264 peptidyl-tyrosine dephosphorylation involved in inactivation of protein kinase activity;GO:0006469 negative regulation of protein kinase activity;GO:0035335 peptidyl-tyrosine dephosphorylation	0	0	0	0	1	0	0	0	0	0	0	0	0	0	0	0	0	0	0	0	1
100362634	Kmt2d	1	0	100362634	Gene_ID	R. norvegicus	100362634	R. norvegicus	Kmt2d	lysine methyltransferase 2D	GO:0033148 positive regulation of intracellular estrogen receptor signaling pathway;GO:0001555 oocyte growth;GO:0044648 histone H3-K4 dimethylation	0	0	0	0	0	0	0	0	0	0	0	0	0	0	0	0	0	0	0	0	1
361672	Kndc1	0	1	361672	Gene_ID	R. norvegicus	361672	R. norvegicus	Kndc1	kinase non-catalytic C-lobe domain containing 1	GO:0021707 cerebellar granule cell differentiation;GO:0021684 cerebellar granular layer formation;GO:0021683 cerebellar granular layer morphogenesis	0	0	0	0	0	0	1	0	0	0	0	0	0	1	0	0	0	0	0	0	1
309387	Cnnm1	0	1	309387	Gene_ID	R. norvegicus	309387	R. norvegicus	Cnnm1	cyclin and CBS domain divalent metal cation transport mediator 1	GO:0055085 transmembrane transport;GO:0006810 transport;GO:0051234 establishment of localization	0	0	0	0	0	0	0	0	0	0	0	0	0	0	0	0	0	0	0	0	1
691589	Chd5	0	1	691589	Gene_ID	R. norvegicus	691589	R. norvegicus	Chd5	chromodomain helicase DNA binding protein 5	GO:0035093 spermatogenesis, exchange of chromosomal proteins;GO:0035092 sperm chromatin condensation;GO:0098532 histone H3-K27 trimethylation	0	0	0	0	0	0	0	0	0	1	0	0	0	0	0	0	0	0	0	0	1
100361818	Nfatc1	0	1	100361818	Gene_ID	R. norvegicus	100361818	R. norvegicus	Nfatc1	nuclear factor of activated T-cells 1	GO:0002337 B-1a B cell differentiation;GO:0060854 branching involved in lymph vessel morphogenesis;GO:0001923 B-1 B cell differentiation	1	0	0	0	1	0	0	0	0	1	0	1	0	0	0	0	0	0	0	0	1
103689965	LOC103689965	0	1	103689965	Gene_ID	R. norvegicus	103689965	R. norvegicus	LOC103689965	complement C4-like	GO:0006956 complement activation;GO:0010951 negative regulation of endopeptidase activity;GO:0010466 negative regulation of peptidase activity	0	0	0	0	0	0	0	0	0	0	0	0	0	0	0	0	0	0	0	0	1
108348061	LOC108348061	1	0	108348061	Gene_ID	R. norvegicus	108348061	R. norvegicus	LOC108348061	glutathione S-transferase alpha-3	GO:0042178 xenobiotic catabolic process;GO:0098869 cellular oxidant detoxification;GO:0006805 xenobiotic metabolic process	0	0	0	0	0	0	0	0	0	0	0	0	0	0	0	0	0	0	0	0	1
29507	Cox7a2	1	0	29507	Gene_ID	R. norvegicus	29507	R. norvegicus	Cox7a2	cytochrome c oxidase subunit 7A2	GO:0002082 regulation of oxidative phosphorylation;GO:0097250 mitochondrial respiratory chain supercomplex assembly;GO:1903578 regulation of ATP metabolic process	0	0	0	0	0	0	0	0	0	0	0	0	0	0	0	0	0	0	0	0	1
303208	Specc1	0	1	303208	Gene_ID	R. norvegicus	303208	R. norvegicus	Specc1	sperm antigen with calponin homology and coiled-coil domains 1	GO:0030036 actin cytoskeleton organization;GO:0030029 actin filament-based process;GO:0007010 cytoskeleton organization	0	0	0	0	0	0	0	0	0	0	0	0	0	0	0	0	0	0	0	0	1
500068	Ssmem1	1	0	500068	Gene_ID	R. norvegicus	500068	R. norvegicus	Ssmem1	serine-rich single-pass membrane protein 1		0	0	0	0	0	0	0	0	0	0	0	0	0	0	0	0	0	0	0	0	1
116487	Tgfbi	0	1	116487	Gene_ID	R. norvegicus	116487	R. norvegicus	Tgfbi	transforming growth factor, beta induced	GO:0002062 chondrocyte differentiation;GO:0001525 angiogenesis;GO:0051216 cartilage development	0	0	0	1	1	0	0	1	0	0	0	0	0	0	0	0	0	0	0	0	1
291327	Mrc1	0	1	291327	Gene_ID	R. norvegicus	291327	R. norvegicus	Mrc1	mannose receptor, C type 1	GO:0071353 cellular response to interleukin-4;GO:0070670 response to interleukin-4;GO:0071222 cellular response to lipopolysaccharide	0	0	0	0	0	0	0	0	0	0	0	0	0	0	1	0	0	0	0	0	1
307855	Fa2h	0	1	307855	Gene_ID	R. norvegicus	307855	R. norvegicus	Fa2h	fatty acid 2-hydroxylase	GO:0006679 glucosylceramide biosynthetic process;GO:0032286 central nervous system myelin maintenance;GO:0006682 galactosylceramide biosynthetic process	0	0	0	0	0	0	0	0	0	0	0	0	0	0	0	0	1	0	0	0	1
367846	Sp3	0	1	367846	Gene_ID	R. norvegicus	367846	R. norvegicus	Sp3	Sp3 transcription factor	GO:0043353 enucleate erythrocyte differentiation;GO:0001829 trophectodermal cell differentiation;GO:0060136 embryonic process involved in female pregnancy	1	0	0	0	0	0	0	1	0	0	0	1	0	0	0	0	0	0	0	0	1
360629	Nt5c3b	1	0	360629	Gene_ID	R. norvegicus	360629	R. norvegicus	Nt5c3b	5'-nucleotidase, cytosolic IIIB	GO:0009117 nucleotide metabolic process;GO:0016311 dephosphorylation;GO:0006753 nucleoside phosphate metabolic process	0	0	0	0	0	0	0	0	0	0	0	0	0	0	0	0	0	0	0	0	1
308212	Dact2	0	1	308212	Gene_ID	R. norvegicus	308212	R. norvegicus	Dact2	dishevelled-binding antagonist of beta-catenin 2	GO:1900108 negative regulation of nodal signaling pathway;GO:0072061 inner medullary collecting duct development;GO:1900107 regulation of nodal signaling pathway	0	0	0	0	0	0	0	0	0	0	1	0	0	0	0	0	0	0	0	0	1
315417	Jrkl	0	1	315417	Gene_ID	R. norvegicus	315417	R. norvegicus	Jrkl	JRK-like	GO:0008150 biological_process	0	0	0	0	0	0	0	0	0	0	0	0	0	0	0	0	0	0	0	0	1
365571	Tysnd1	1	0	365571	Gene_ID	R. norvegicus	365571	R. norvegicus	Tysnd1	trypsin domain containing 1	GO:0031998 regulation of fatty acid beta-oxidation;GO:0046320 regulation of fatty acid oxidation;GO:0006635 fatty acid beta-oxidation	0	0	0	0	0	0	0	0	0	0	0	0	0	0	0	0	0	0	0	0	1
25389	Atf3	1	0	25389	Gene_ID	R. norvegicus	25389	R. norvegicus	Atf3	activating transcription factor 3	GO:1903984 positive regulation of TRAIL-activated apoptotic signaling pathway;GO:1903121 regulation of TRAIL-activated apoptotic signaling pathway;GO:1902043 positive regulation of extrinsic apoptotic signaling pathway via death domain receptors	0	0	0	0	0	0	0	0	0	0	0	0	0	0	0	0	0	0	0	0	1
315220	Mapk8ip2	0	1	315220	Gene_ID	R. norvegicus	315220	R. norvegicus	Mapk8ip2	mitogen-activated protein kinase 8 interacting protein 2	GO:0046958 nonassociative learning;GO:2000310 regulation of NMDA receptor activity;GO:2000311 regulation of AMPA receptor activity	0	0	0	0	0	0	1	0	0	0	0	0	0	0	1	0	0	0	0	0	1
54320	Pdpn	0	1	54320	Gene_ID	R. norvegicus	54320	R. norvegicus	Pdpn	podoplanin	GO:1901731 positive regulation of platelet aggregation;GO:1904328 regulation of myofibroblast contraction;GO:0060838 lymphatic endothelial cell fate commitment	0	0	1	1	1	0	1	0	0	1	1	1	0	0	0	0	0	0	0	0	1
289287	Gpr137b	0	1	289287	Gene_ID	R. norvegicus	289287	R. norvegicus	Gpr137b	G protein-coupled receptor 137B	GO:0150032 positive regulation of protein localization to lysosome;GO:0150031 regulation of protein localization to lysosome;GO:1904263 positive regulation of TORC1 signaling	0	0	0	0	0	0	0	0	0	0	0	0	0	0	0	0	0	0	0	0	1
306570	Ank1	0	1	306570	Gene_ID	R. norvegicus	306570	R. norvegicus	Ank1	ankyrin 1	GO:0048821 erythrocyte development;GO:0061515 myeloid cell development;GO:0055072 iron ion homeostasis	0	0	0	0	0	0	0	0	0	0	0	0	0	0	0	0	0	0	0	0	1
288093	Arhgap31	0	1	288093	Gene_ID	R. norvegicus	288093	R. norvegicus	Arhgap31	Rho GTPase activating protein 31	GO:0043547 positive regulation of GTPase activity;GO:0043087 regulation of GTPase activity;GO:0051345 positive regulation of hydrolase activity	0	0	0	0	0	0	0	0	0	0	0	0	0	0	0	0	0	0	0	0	1
25295	Bglap	1	0	25295	Gene_ID	R. norvegicus	25295	R. norvegicus	Bglap	bone gamma-carboxyglutamate protein	GO:0032571 response to vitamin K;GO:0071305 cellular response to vitamin D;GO:0033594 response to hydroxyisoflavone	1	0	0	0	0	0	0	1	0	0	0	0	0	0	0	0	0	0	0	0	1
499356	Blnk	1	0	499356	Gene_ID	R. norvegicus	499356	R. norvegicus	Blnk	B-cell linker	GO:0042113 B cell activation;GO:0046649 lymphocyte activation;GO:0007169 transmembrane receptor protein tyrosine kinase signaling pathway	0	0	0	0	0	0	0	0	1	0	0	0	0	0	0	0	0	0	0	0	1
652957	Csf2ra	0	1	652957	Gene_ID	R. norvegicus	652957	R. norvegicus	Csf2ra	colony stimulating factor 2 receptor subunit alpha	GO:0038158 granulocyte colony-stimulating factor signaling pathway;GO:0097011 cellular response to granulocyte macrophage colony-stimulating factor stimulus;GO:0097012 response to granulocyte macrophage colony-stimulating factor	0	0	0	0	0	0	0	0	0	0	0	0	0	0	0	0	0	0	0	0	1
100361457	LOC100361457	1	0	100361457	Gene_ID	R. norvegicus	100361457	R. norvegicus	LOC100361457	actin, gamma 1 propeptide-like	GO:0098974 postsynaptic actin cytoskeleton organization;GO:0099188 postsynaptic cytoskeleton organization;GO:0099173 postsynapse organization	0	0	0	0	0	0	0	0	0	0	0	0	0	0	0	0	0	0	0	0	1
361425	Emc8	0	1	361425	Gene_ID	R. norvegicus	361425	R. norvegicus	Emc8	ER membrane protein complex subunit 8		0	0	0	0	0	0	0	0	0	0	0	0	0	0	0	0	0	0	0	0	1
366951	Scrt1	0	1	366951	Gene_ID	R. norvegicus	366951	R. norvegicus	Scrt1	scratch family transcriptional repressor 1	GO:2001222 regulation of neuron migration;GO:0001764 neuron migration;GO:0000122 negative regulation of transcription by RNA polymerase II	0	0	0	0	0	0	0	0	0	0	0	0	0	0	0	0	0	0	0	0	1
292758	Mrps12	0	1	292758	Gene_ID	R. norvegicus	292758	R. norvegicus	Mrps12	mitochondrial ribosomal protein S12	GO:0006412 translation;GO:0043043 peptide biosynthetic process;GO:0043604 amide biosynthetic process	0	0	0	0	0	0	0	0	0	0	0	0	0	0	0	0	0	0	0	0	1
315762	Rasl12	1	0	315762	Gene_ID	R. norvegicus	315762	R. norvegicus	Rasl12	RAS-like, family 12	GO:0007265 Ras protein signal transduction;GO:0007264 small GTPase mediated signal transduction;GO:0035556 intracellular signal transduction	0	0	0	0	0	0	0	0	0	0	0	0	0	0	0	0	0	0	0	0	1
298069	Col15a1	1	0	298069	Gene_ID	R. norvegicus	298069	R. norvegicus	Col15a1	collagen type XV alpha 1 chain	GO:0030198 extracellular matrix organization;GO:0043062 extracellular structure organization;GO:0007155 cell adhesion	0	0	0	1	0	1	0	0	0	0	0	0	0	0	0	0	0	0	0	0	1
295672	Fkbp7	0	1	295672	Gene_ID	R. norvegicus	295672	R. norvegicus	Fkbp7	FKBP prolyl isomerase 7	GO:0000413 protein peptidyl-prolyl isomerization;GO:0018208 peptidyl-proline modification;GO:0018193 peptidyl-amino acid modification	0	0	0	0	0	0	0	0	0	0	0	0	0	0	0	0	0	0	0	0	1
25118	Itga1	1	0	25118	Gene_ID	R. norvegicus	25118	R. norvegicus	Itga1	integrin subunit alpha 1	GO:0032516 positive regulation of phosphoprotein phosphatase activity;GO:0042311 vasodilation;GO:0042059 negative regulation of epidermal growth factor receptor signaling pathway	0	1	0	0	0	1	0	0	1	1	1	0	0	0	0	0	0	0	0	0	1
64554	Slc7a2	0	1	64554	Gene_ID	R. norvegicus	64554	R. norvegicus	Slc7a2	solute carrier family 7 member 2	GO:0097640 L-ornithine import across plasma membrane;GO:0097639 L-lysine import across plasma membrane;GO:0097638 L-arginine import across plasma membrane	0	0	0	0	0	0	0	0	0	0	0	0	0	0	1	0	0	0	0	0	1
100361025	LOC100361025	0	1	100361025	Gene_ID	R. norvegicus	100361025	R. norvegicus	LOC100361025	protein arginine methyltransferase 1-like		0	0	0	0	0	0	0	0	0	0	0	0	0	0	0	0	0	0	0	0	1
117018	Kcnh2	0	1	117018	Gene_ID	R. norvegicus	117018	R. norvegicus	Kcnh2	potassium voltage-gated channel subfamily H member 2	GO:1903765 negative regulation of potassium ion export across plasma membrane;GO:1902303 negative regulation of potassium ion export;GO:1903764 regulation of potassium ion export across plasma membrane	0	0	0	0	0	0	0	0	0	0	0	0	0	0	1	0	0	0	0	0	1
304663	Lyl1	0	1	304663	Gene_ID	R. norvegicus	304663	R. norvegicus	Lyl1	LYL1, basic helix-loop-helix family member	GO:0001955 blood vessel maturation;GO:0060216 definitive hemopoiesis;GO:0030183 B cell differentiation	0	0	0	0	1	0	0	0	0	0	0	0	0	0	0	0	0	0	0	0	1
305150	Hsd17b13	0	1	305150	Gene_ID	R. norvegicus	305150	R. norvegicus	Hsd17b13	hydroxysteroid (17-beta) dehydrogenase 13	GO:0046889 positive regulation of lipid biosynthetic process;GO:0045834 positive regulation of lipid metabolic process;GO:0046890 regulation of lipid biosynthetic process	0	0	0	0	0	0	0	0	0	0	0	0	0	0	0	0	0	0	0	0	1
25654	Col11a1	1	0	25654	Gene_ID	R. norvegicus	25654	R. norvegicus	Col11a1	collagen type XI alpha 1 chain	GO:0050910 detection of mechanical stimulus involved in sensory perception of sound;GO:0055010 ventricular cardiac muscle tissue morphogenesis;GO:0035989 tendon development	1	0	0	1	0	1	0	1	0	0	0	1	0	0	0	0	0	0	0	0	1
498356	Shisa3	0	1	498356	Gene_ID	R. norvegicus	498356	R. norvegicus	Shisa3	shisa family member 3		0	0	0	0	0	0	0	0	0	0	0	0	0	0	0	0	0	0	0	0	1
25314	Emp1	0	1	25314	Gene_ID	R. norvegicus	25314	R. norvegicus	Emp1	epithelial membrane protein 1	GO:0032060 bleb assembly;GO:0120031 plasma membrane bounded cell projection assembly;GO:0030031 cell projection assembly	0	0	0	0	0	0	0	0	0	0	0	0	0	0	0	0	0	0	0	0	1
170848	Kcnq2	0	1	170848	Gene_ID	R. norvegicus	170848	R. norvegicus	Kcnq2	potassium voltage-gated channel subfamily Q member 2	GO:0060081 membrane hyperpolarization;GO:0071805 potassium ion transmembrane transport;GO:0019226 transmission of nerve impulse	0	0	0	0	0	0	0	0	0	0	0	0	0	0	0	0	0	0	0	0	1
56813	Pth1r	0	1	56813	Gene_ID	R. norvegicus	56813	R. norvegicus	Pth1r	parathyroid hormone 1 receptor	GO:0060732 positive regulation of inositol phosphate biosynthetic process;GO:0010919 regulation of inositol phosphate biosynthetic process;GO:1902932 positive regulation of alcohol biosynthetic process	1	0	0	0	0	0	0	1	0	1	0	0	0	0	0	1	0	0	0	0	1
290644	Ifi30	0	1	290644	Gene_ID	R. norvegicus	290644	R. norvegicus	Ifi30	IFI30, lysosomal thiol reductase	GO:0042590 antigen processing and presentation of exogenous peptide antigen via MHC class I;GO:0019886 antigen processing and presentation of exogenous peptide antigen via MHC class II;GO:0048147 negative regulation of fibroblast proliferation	0	0	0	0	0	0	0	0	0	1	0	0	0	0	0	0	0	0	0	0	1
25731	Syt3	0	1	25731	Gene_ID	R. norvegicus	25731	R. norvegicus	Syt3	synaptotagmin 3	GO:1903861 positive regulation of dendrite extension;GO:1903859 regulation of dendrite extension;GO:0048791 calcium ion-regulated exocytosis of neurotransmitter	0	0	0	0	0	0	1	0	0	0	0	0	0	0	1	0	0	0	0	0	1
310833	Arhgap29	0	1	310833	Gene_ID	R. norvegicus	310833	R. norvegicus	Arhgap29	Rho GTPase activating protein 29	GO:0043547 positive regulation of GTPase activity;GO:0043087 regulation of GTPase activity;GO:0051345 positive regulation of hydrolase activity	0	0	0	0	0	0	0	0	0	0	0	0	0	0	0	0	0	0	0	0	1
246235	Slc36a2	0	1	246235	Gene_ID	R. norvegicus	246235	R. norvegicus	Slc36a2	solute carrier family 36 member 2	GO:1900925 positive regulation of glycine import across plasma membrane;GO:1900923 regulation of glycine import across plasma membrane;GO:0070881 regulation of proline transport	0	0	0	0	0	0	0	0	0	0	0	0	0	0	1	0	0	0	0	0	1
500117	Ccdc126	0	1	500117	Gene_ID	R. norvegicus	500117	R. norvegicus	Ccdc126	coiled-coil domain containing 126		0	0	0	0	0	0	0	0	0	0	0	0	0	0	0	0	0	0	0	0	1
29665	P2rx7	0	1	29665	Gene_ID	R. norvegicus	29665	R. norvegicus	P2rx7	purinergic receptor P2X 7	GO:0099161 regulation of presynaptic dense core granule exocytosis;GO:0050717 positive regulation of interleukin-1 alpha secretion;GO:0032308 positive regulation of prostaglandin secretion	1	0	0	0	0	0	0	1	0	0	0	0	0	0	1	1	0	0	0	0	1
81686	Mmp2	1	0	81686	Gene_ID	R. norvegicus	81686	R. norvegicus	Mmp2	matrix metallopeptidase 2	GO:0045906 negative regulation of vasoconstriction;GO:0014012 peripheral nervous system axon regeneration;GO:0001542 ovulation from ovarian follicle	1	0	1	1	1	1	0	1	0	0	1	1	0	0	0	1	0	0	0	0	1
312912	Prex2	0	1	312912	Gene_ID	R. norvegicus	312912	R. norvegicus	Prex2	phosphatidylinositol-3,4,5-trisphosphate-dependent Rac exchange factor 2	GO:0048813 dendrite morphogenesis;GO:0014065 phosphatidylinositol 3-kinase signaling;GO:0016358 dendrite development	0	0	0	0	0	0	1	0	0	0	0	0	1	0	0	0	0	0	0	0	1
29610	Tgfbr3	0	1	29610	Gene_ID	R. norvegicus	29610	R. norvegicus	Tgfbr3	transforming growth factor beta receptor 3	GO:0060939 epicardium-derived cardiac fibroblast cell development;GO:0003150 muscular septum morphogenesis;GO:0003223 ventricular compact myocardium morphogenesis	1	0	0	0	1	0	0	0	0	1	0	1	0	0	0	1	0	0	0	0	1
299313	Uxt	1	0	299313	Gene_ID	R. norvegicus	299313	R. norvegicus	Uxt	ubiquitously-expressed, prefoldin-like chaperone	GO:0007098 centrosome cycle;GO:0031023 microtubule organizing center organization;GO:0000122 negative regulation of transcription by RNA polymerase II	0	0	0	0	0	0	0	0	0	0	0	0	0	0	0	0	0	0	0	0	1
295062	Wwtr1	0	1	295062	Gene_ID	R. norvegicus	295062	R. norvegicus	Wwtr1	WW domain containing transcription regulator 1	GO:0072307 regulation of metanephric nephron tubule epithelial cell differentiation;GO:0072257 metanephric nephron tubule epithelial cell differentiation;GO:0072182 regulation of nephron tubule epithelial cell differentiation	1	0	0	0	0	0	0	0	0	0	0	0	0	0	0	1	0	0	0	0	1
26956	Ak3	0	1	26956	Gene_ID	R. norvegicus	26956	R. norvegicus	Ak3	adenylate kinase 3	GO:0006756 AMP phosphorylation;GO:0006172 ADP biosynthetic process;GO:0046060 dATP metabolic process	0	0	0	0	0	0	0	0	0	0	0	0	0	1	0	0	0	0	0	0	1
298947	Pik3cg	1	0	298947	Gene_ID	R. norvegicus	298947	R. norvegicus	Pik3cg	phosphatidylinositol-4,5-bisphosphate 3-kinase, catalytic subunit gamma	GO:0010897 negative regulation of triglyceride catabolic process;GO:0010896 regulation of triglyceride catabolic process;GO:0090209 negative regulation of triglyceride metabolic process	0	1	0	0	0	0	0	0	0	0	0	0	0	0	0	0	0	0	0	0	1
291091	Serpinb1a	1	0	291091	Gene_ID	R. norvegicus	291091	R. norvegicus	Serpinb1a	serpin family B member 1A	GO:0050713 negative regulation of interleukin-1 beta secretion;GO:0050711 negative regulation of interleukin-1 secretion;GO:0050706 regulation of interleukin-1 beta secretion	0	0	0	0	0	0	0	0	0	1	0	0	0	0	0	0	0	0	0	0	1
29288	Rps3a	1	0	29288	Gene_ID	R. norvegicus	29288	R. norvegicus	Rps3a	ribosomal protein S3a	GO:0048146 positive regulation of fibroblast proliferation;GO:0048145 regulation of fibroblast proliferation;GO:0045727 positive regulation of translation	0	0	0	0	0	0	0	0	0	0	0	0	0	0	0	0	0	0	0	1	1
81756	Rab13	1	0	81756	Gene_ID	R. norvegicus	81756	R. norvegicus	Rab13	RAB13, member RAS oncogene family	GO:0097368 establishment of Sertoli cell barrier;GO:0046326 positive regulation of glucose import;GO:0044795 trans-Golgi network to recycling endosome transport	0	0	0	0	1	0	0	0	0	0	0	0	0	0	1	0	0	1	0	0	1
24213	Atp1a3	0	1	24213	Gene_ID	R. norvegicus	24213	R. norvegicus	Atp1a3	ATPase Na+/K+ transporting subunit alpha 3	GO:0030007 cellular potassium ion homeostasis;GO:1990573 potassium ion import across plasma membrane;GO:0006883 cellular sodium ion homeostasis	0	0	0	0	0	0	0	0	0	0	0	0	1	0	1	0	0	0	0	0	1
311423	Slc4a11	1	0	311423	Gene_ID	R. norvegicus	311423	R. norvegicus	Slc4a11	solute carrier family 4 member 11	GO:0035445 borate transmembrane transport;GO:0046713 borate transport;GO:0051453 regulation of intracellular pH	0	0	0	0	0	0	0	0	0	0	0	0	0	0	0	0	0	0	0	0	1
25059	Hk2	0	1	25059	Gene_ID	R. norvegicus	25059	R. norvegicus	Hk2	hexokinase 2	GO:1904925 positive regulation of autophagy of mitochondrion in response to mitochondrial depolarization;GO:0072656 maintenance of protein location in mitochondrion;GO:1904923 regulation of autophagy of mitochondrion in response to mitochondrial depolarization	0	0	0	0	1	0	0	0	0	0	0	0	0	0	0	0	0	0	0	0	1
64828	B4galnt1	0	1	64828	Gene_ID	R. norvegicus	64828	R. norvegicus	B4galnt1	beta-1,4-N-acetyl-galactosaminyl transferase 1	GO:0001574 ganglioside biosynthetic process;GO:0001573 ganglioside metabolic process;GO:0006688 glycosphingolipid biosynthetic process	0	0	0	0	0	0	0	0	0	0	0	0	0	0	0	0	0	0	0	0	1
691995	LOC691995	1	0	691995	Gene_ID	R. norvegicus	691995	R. norvegicus	LOC691995	hypothetical protein LOC691995		0	0	0	0	0	0	0	0	0	0	0	0	0	0	0	0	0	0	0	0	1
24212	Atp1a2	0	1	24212	Gene_ID	R. norvegicus	24212	R. norvegicus	Atp1a2	ATPase Na+/K+ transporting subunit alpha 2	GO:1903280 negative regulation of calcium:sodium antiporter activity;GO:1903279 regulation of calcium:sodium antiporter activity;GO:0021989 olfactory cortex development	0	0	0	0	0	0	0	0	0	0	0	0	1	0	1	0	0	0	0	0	1
289318	Tmem63a	0	1	289318	Gene_ID	R. norvegicus	289318	R. norvegicus	Tmem63a	transmembrane protein 63a	GO:0098655 cation transmembrane transport;GO:0034220 ion transmembrane transport;GO:0006812 cation transport	0	0	0	0	0	0	0	0	0	0	0	0	0	0	0	0	0	0	0	0	1
498559	Commd6	1	0	498559	Gene_ID	R. norvegicus	498559	R. norvegicus	Commd6	COMM domain containing 6	GO:0032088 negative regulation of NF-kappaB transcription factor activity;GO:0043433 negative regulation of DNA-binding transcription factor activity;GO:0051090 regulation of DNA-binding transcription factor activity	0	0	0	0	0	0	0	0	0	0	0	0	0	0	0	0	0	0	0	0	1
680434	Dqx1	1	0	680434	Gene_ID	R. norvegicus	680434	R. norvegicus	Dqx1	DEAQ box RNA-dependent ATPase 1		0	0	0	0	0	0	0	0	0	0	0	0	0	0	0	0	0	0	0	0	1
24258	Chga	0	1	24258	Gene_ID	R. norvegicus	24258	R. norvegicus	Chga	chromogranin A	GO:0086030 adenylate cyclase-activating adrenergic receptor signaling pathway involved in cardiac muscle relaxation;GO:1901899 positive regulation of relaxation of cardiac muscle;GO:2000707 positive regulation of dense core granule biogenesis	0	0	0	0	0	0	0	0	0	0	0	0	0	0	0	0	0	0	0	0	1
363455	Chrdl1	0	1	363455	Gene_ID	R. norvegicus	363455	R. norvegicus	Chrdl1	chordin-like 1	GO:0030514 negative regulation of BMP signaling pathway;GO:0030510 regulation of BMP signaling pathway;GO:0090101 negative regulation of transmembrane receptor protein serine/threonine kinase signaling pathway	1	0	0	0	0	0	0	0	0	0	0	0	0	0	0	0	0	0	0	0	1
29457	Map6	0	1	29457	Gene_ID	R. norvegicus	29457	R. norvegicus	Map6	microtubule-associated protein 6	GO:0019896 axonal transport of mitochondrion;GO:0047497 mitochondrion transport along microtubule;GO:0050772 positive regulation of axonogenesis	0	0	0	0	0	0	1	0	0	0	0	0	0	0	0	0	0	0	0	0	1
315120	Card10	0	1	315120	Gene_ID	R. norvegicus	315120	R. norvegicus	Card10	caspase recruitment domain family, member 10	GO:0090051 negative regulation of cell migration involved in sprouting angiogenesis;GO:1903671 negative regulation of sprouting angiogenesis;GO:0090049 regulation of cell migration involved in sprouting angiogenesis	0	0	0	0	1	0	0	0	0	0	0	0	0	0	0	0	0	0	0	0	1
296456	Itgav	0	1	296456	Gene_ID	R. norvegicus	296456	R. norvegicus	Itgav	integrin subunit alpha V	GO:2000536 negative regulation of entry of bacterium into host cell;GO:2000535 regulation of entry of bacterium into host cell;GO:0045715 negative regulation of low-density lipoprotein particle receptor biosynthetic process	0	1	0	0	1	1	1	0	0	0	1	1	0	0	1	0	0	0	0	0	1
308511	Chst8	0	1	308511	Gene_ID	R. norvegicus	308511	R. norvegicus	Chst8	carbohydrate sulfotransferase 8	GO:0030166 proteoglycan biosynthetic process;GO:0006029 proteoglycan metabolic process;GO:0042446 hormone biosynthetic process	0	0	0	0	0	0	0	0	0	0	0	0	0	0	0	0	0	0	0	0	1
54281	Furin	0	1	54281	Gene_ID	R. norvegicus	54281	R. norvegicus	Furin	furin (paired basic amino acid cleaving enzyme)	GO:1901394 positive regulation of transforming growth factor beta1 activation;GO:0032904 negative regulation of nerve growth factor production;GO:1901392 regulation of transforming growth factor beta1 activation	0	0	0	0	0	1	0	0	0	0	0	0	0	0	0	0	0	0	0	0	1
117183	Rgcc	0	1	117183	Gene_ID	R. norvegicus	117183	R. norvegicus	Rgcc	regulator of cell cycle	GO:0003331 positive regulation of extracellular matrix constituent secretion;GO:1901203 positive regulation of extracellular matrix assembly;GO:0090272 negative regulation of fibroblast growth factor production	0	0	0	1	1	0	1	0	0	1	1	0	0	0	0	0	0	0	0	0	1
102552055	LOC102552055	0	1	102552055	Gene_ID	R. norvegicus	102552055	R. norvegicus	Angptl7	angiopoietin like 7	GO:1901346 negative regulation of vasculature development involved in avascular cornea development in camera-type eye;GO:0036331 avascular cornea development in camera-type eye;GO:0061303 cornea development in camera-type eye	0	0	0	1	1	0	0	0	0	0	0	0	0	0	0	0	0	0	0	0	1
685781	Ddr2	1	0	685781	Gene_ID	R. norvegicus	685781	R. norvegicus	Ddr2	discoidin domain receptor tyrosine kinase 2	GO:0090091 positive regulation of extracellular matrix disassembly;GO:0010763 positive regulation of fibroblast migration;GO:0010715 regulation of extracellular matrix disassembly	1	0	0	1	1	0	0	0	1	0	0	0	0	0	0	1	0	0	0	0	1
59106	Ltbp2	0	1	59106	Gene_ID	R. norvegicus	59106	R. norvegicus	Ltbp2	latent transforming growth factor beta binding protein 2	GO:0007179 transforming growth factor beta receptor signaling pathway;GO:0071560 cellular response to transforming growth factor beta stimulus;GO:0071559 response to transforming growth factor beta	0	0	0	0	0	1	0	0	0	0	0	0	0	0	0	0	0	0	0	0	1
29402	Unc119	0	1	29402	Gene_ID	R. norvegicus	29402	R. norvegicus	Unc119	unc-119 lipid binding chaperone	GO:2001287 negative regulation of caveolin-mediated endocytosis;GO:1900186 negative regulation of clathrin-dependent endocytosis;GO:2001286 regulation of caveolin-mediated endocytosis	0	0	0	0	0	0	1	0	1	0	0	0	0	0	1	0	0	0	0	0	1
108348172	LOC108348172	0	1	108348172	Gene_ID	R. norvegicus	108348172	R. norvegicus	LOC108348172	proSAAS	GO:0010951 negative regulation of endopeptidase activity;GO:0010466 negative regulation of peptidase activity;GO:0045861 negative regulation of proteolysis	0	0	0	0	0	0	0	0	0	0	0	0	0	0	0	0	0	0	0	0	1
24783	Slc9a2	1	0	24783	Gene_ID	R. norvegicus	24783	R. norvegicus	Slc9a2	solute carrier family 9 member A2	GO:0098719 sodium ion import across plasma membrane;GO:0051453 regulation of intracellular pH;GO:0030641 regulation of cellular pH	0	0	0	0	0	0	0	0	0	0	0	0	0	0	0	0	0	0	0	0	1
287422	Per1	1	0	287422	Gene_ID	R. norvegicus	287422	R. norvegicus	Per1	period circadian regulator 1	GO:2000323 negative regulation of glucocorticoid receptor signaling pathway;GO:2000322 regulation of glucocorticoid receptor signaling pathway;GO:0042921 glucocorticoid receptor signaling pathway	0	0	0	0	0	0	0	0	0	0	0	0	0	0	0	0	0	0	0	1	1
494125	Rcn3	0	1	494125	Gene_ID	R. norvegicus	494125	R. norvegicus	Rcn3	reticulocalbin 3	GO:0043129 surfactant homeostasis;GO:0055091 phospholipid homeostasis;GO:0048875 chemical homeostasis within a tissue	0	0	0	0	0	0	0	0	0	0	0	0	0	0	0	1	0	0	0	0	1
292127	Dclre1a	0	1	292127	Gene_ID	R. norvegicus	292127	R. norvegicus	Dclre1a	DNA cross-link repair 1A	GO:0031848 protection from non-homologous end joining at telomere;GO:0043247 telomere maintenance in response to DNA damage;GO:0016233 telomere capping	0	0	0	0	0	0	0	0	0	0	0	0	0	0	0	1	0	0	0	0	1
286888	Wfdc2	0	1	286888	Gene_ID	R. norvegicus	286888	R. norvegicus	Wfdc2	WAP four-disulfide core domain 2	GO:0010951 negative regulation of endopeptidase activity;GO:0010466 negative regulation of peptidase activity;GO:0045861 negative regulation of proteolysis	0	0	0	0	0	0	0	0	0	0	0	0	0	0	0	0	0	0	0	0	1
690441	Atp5mf	1	0	690441	Gene_ID	R. norvegicus	690441	R. norvegicus	Atp5mf	ATP synthase membrane subunit f	GO:0042776 mitochondrial ATP synthesis coupled proton transport;GO:0015986 ATP synthesis coupled proton transport;GO:0015985 energy coupled proton transport, down electrochemical gradient	0	0	0	0	0	0	0	0	0	0	0	0	0	0	0	0	0	0	0	0	1
59326	Rapgef3	0	1	59326	Gene_ID	R. norvegicus	59326	R. norvegicus	Rapgef3	Rap guanine nucleotide exchange factor 3	GO:1904453 positive regulation of potassium:proton exchanging ATPase activity;GO:1904451 regulation of potassium:proton exchanging ATPase activity;GO:1904474 cellular response to L-dopa	0	0	0	0	1	0	1	0	0	0	0	0	0	0	0	0	0	0	0	0	1
364900	Ctif	0	1	364900	Gene_ID	R. norvegicus	364900	R. norvegicus	Ctif	cap binding complex dependent translation initiation factor	GO:0000184 nuclear-transcribed mRNA catabolic process, nonsense-mediated decay;GO:0006446 regulation of translational initiation;GO:0000956 nuclear-transcribed mRNA catabolic process	0	0	0	0	0	0	0	0	0	0	0	0	0	0	0	0	0	0	0	0	1
353230	Lhfpl4	0	1	353230	Gene_ID	R. norvegicus	353230	R. norvegicus	Lhfpl4	LHFPL tetraspan subfamily member 4	GO:0097112 gamma-aminobutyric acid receptor clustering;GO:1905702 regulation of inhibitory synapse assembly;GO:0072578 neurotransmitter-gated ion channel clustering	0	0	0	0	0	0	0	0	0	0	0	0	0	0	0	0	0	0	0	0	1
305861	Ap5m1	0	1	305861	Gene_ID	R. norvegicus	305861	R. norvegicus	Ap5m1	adaptor related protein complex 5 subunit mu 1	GO:0016197 endosomal transport;GO:0015031 protein transport;GO:0015833 peptide transport	0	0	0	0	0	0	0	0	0	0	0	0	0	0	0	0	0	0	0	0	1
499073	Brsk1	0	1	499073	Gene_ID	R. norvegicus	499073	R. norvegicus	Brsk1	BR serine/threonine kinase 1	GO:0090176 microtubule cytoskeleton organization involved in establishment of planar polarity;GO:0007095 mitotic G2 DNA damage checkpoint;GO:0044818 mitotic G2/M transition checkpoint	0	0	0	0	0	0	1	0	0	0	0	1	0	0	0	0	0	0	0	0	1
305454	Zfyve28	0	1	305454	Gene_ID	R. norvegicus	305454	R. norvegicus	Zfyve28	zinc finger FYVE-type containing 28	GO:0007175 negative regulation of epidermal growth factor-activated receptor activity;GO:0007176 regulation of epidermal growth factor-activated receptor activity;GO:0061099 negative regulation of protein tyrosine kinase activity	0	0	0	0	0	0	0	0	1	0	0	0	0	0	0	0	0	0	0	0	1
315131	Kdelr3	0	1	315131	Gene_ID	R. norvegicus	315131	R. norvegicus	Kdelr3	KDEL endoplasmic reticulum protein retention receptor 3	GO:0006621 protein retention in ER lumen;GO:0035437 maintenance of protein localization in endoplasmic reticulum;GO:0072595 maintenance of protein localization in organelle	0	0	0	0	0	0	0	0	0	0	0	0	0	0	0	0	0	0	0	0	1
54231	Car2	0	1	54231	Gene_ID	R. norvegicus	54231	R. norvegicus	Car2	carbonic anhydrase 2	GO:0032849 positive regulation of cellular pH reduction;GO:2001150 positive regulation of dipeptide transmembrane transport;GO:2000880 positive regulation of dipeptide transport	0	0	0	0	0	0	0	0	0	0	0	1	0	0	0	1	0	0	0	0	1
368178	Hoxc9	0	1	368178	Gene_ID	R. norvegicus	368178	R. norvegicus	Hoxc9	homeobox C9	GO:0048704 embryonic skeletal system morphogenesis;GO:0048706 embryonic skeletal system development;GO:0048705 skeletal system morphogenesis	0	0	0	0	0	0	0	1	0	0	0	1	0	0	0	0	0	0	0	0	1
308843	Tsku	0	1	308843	Gene_ID	R. norvegicus	308843	R. norvegicus	Tsku	tsukushi, small leucine rich proteoglycan	GO:0021540 corpus callosum morphogenesis;GO:0021960 anterior commissure morphogenesis;GO:0061073 ciliary body morphogenesis	0	0	0	0	0	0	1	0	0	0	0	0	0	0	0	0	0	0	0	0	1
85497	Klf15	1	0	85497	Gene_ID	R. norvegicus	85497	R. norvegicus	Klf15	Kruppel-like factor 15	GO:0072112 glomerular visceral epithelial cell differentiation;GO:0046326 positive regulation of glucose import;GO:0072311 glomerular epithelial cell differentiation	0	0	0	0	0	0	0	0	0	0	0	0	0	0	0	0	0	0	0	0	1
308449	Hipk4	0	1	308449	Gene_ID	R. norvegicus	308449	R. norvegicus	Hipk4	homeodomain interacting protein kinase 4	GO:0016572 histone phosphorylation;GO:0018107 peptidyl-threonine phosphorylation;GO:1901796 regulation of signal transduction by p53 class mediator	0	0	0	0	0	0	0	0	1	0	0	0	0	0	0	0	0	0	0	0	1
89823	Trpc6	0	1	89823	Gene_ID	R. norvegicus	89823	R. norvegicus	Trpc6	transient receptor potential cation channel, subfamily C, member 6	GO:0050774 negative regulation of dendrite morphogenesis;GO:2000171 negative regulation of dendrite development;GO:0010800 positive regulation of peptidyl-threonine phosphorylation	0	0	0	0	0	0	1	0	0	0	0	0	0	0	0	0	0	0	0	0	1
100910536	Elfn2	0	1	100910536	Gene_ID	R. norvegicus	100910536	R. norvegicus	Elfn2	extracellular leucine-rich repeat and fibronectin type III domain containing 2	GO:0010923 negative regulation of phosphatase activity;GO:0035305 negative regulation of dephosphorylation;GO:0010921 regulation of phosphatase activity	0	0	0	0	0	0	0	0	0	0	0	0	0	0	0	0	0	0	0	0	1
361512	Ehd2	0	1	361512	Gene_ID	R. norvegicus	361512	R. norvegicus	Ehd2	EH-domain containing 2	GO:2001137 positive regulation of endocytic recycling;GO:1901741 positive regulation of myoblast fusion;GO:1901739 regulation of myoblast fusion	0	0	0	0	0	0	0	0	0	0	0	0	0	0	1	0	0	0	0	0	1
102552182	LOC102552182	1	0	102552182	Gene_ID	R. norvegicus	102552182	R. norvegicus	LOC102552182	L antigen family member 3-like	GO:0070525 tRNA threonylcarbamoyladenosine metabolic process;GO:0045944 positive regulation of transcription by RNA polymerase II;GO:0045893 positive regulation of transcription, DNA-templated	0	0	0	0	0	0	0	0	0	0	0	0	0	0	0	0	0	0	0	0	1
287550	Tp53i13	0	1	287550	Gene_ID	R. norvegicus	287550	R. norvegicus	Tp53i13	tumor protein p53 inducible protein 13	GO:0009411 response to UV;GO:0009416 response to light stimulus;GO:0045786 negative regulation of cell cycle	0	0	0	0	0	0	0	0	0	0	0	0	0	0	0	0	0	0	0	0	1
24799	Eef1a2	0	1	24799	Gene_ID	R. norvegicus	24799	R. norvegicus	Eef1a2	eukaryotic translation elongation factor 1 alpha 2	GO:0090218 positive regulation of lipid kinase activity;GO:0043550 regulation of lipid kinase activity;GO:0051602 response to electrical stimulus	0	0	0	0	0	0	0	0	0	0	0	0	0	0	0	0	0	0	0	0	1
309036	Rexo5	0	1	309036	Gene_ID	R. norvegicus	309036	R. norvegicus	Rexo5	RNA exonuclease 5	GO:0090305 nucleic acid phosphodiester bond hydrolysis;GO:0090304 nucleic acid metabolic process;GO:0006139 nucleobase-containing compound metabolic process	0	0	0	0	0	0	0	0	0	0	0	0	0	0	0	0	0	0	0	0	1
361438	Gas8	0	1	361438	Gene_ID	R. norvegicus	361438	R. norvegicus	Gas8	growth arrest specific 8	GO:1903566 positive regulation of protein localization to cilium;GO:1903564 regulation of protein localization to cilium;GO:1904526 regulation of microtubule binding	0	0	0	0	0	0	0	0	0	0	0	0	0	0	0	0	0	0	0	0	1
362161	Rapsn	1	0	362161	Gene_ID	R. norvegicus	362161	R. norvegicus	Rapsn	receptor-associated protein of the synapse	GO:1900075 positive regulation of neuromuscular synaptic transmission;GO:1900073 regulation of neuromuscular synaptic transmission;GO:1901626 regulation of postsynaptic membrane organization	0	0	0	0	0	0	0	0	0	0	0	0	0	0	0	0	0	0	0	0	1
685545	Mcrip2	0	1	685545	Gene_ID	R. norvegicus	685545	R. norvegicus	Mcrip2	MAPK regulated co-repressor interacting protein 2		0	0	0	0	0	0	0	0	0	0	0	0	0	0	0	0	0	0	0	0	1
308865	Atg16l2	0	1	308865	Gene_ID	R. norvegicus	308865	R. norvegicus	Atg16l2	autophagy related 16-like 2	GO:0039689 negative stranded viral RNA replication;GO:0039694 viral RNA genome replication;GO:0019079 viral genome replication	0	0	0	0	0	0	0	0	0	0	0	0	0	0	0	0	0	0	0	0	1
501122	Amer3	1	0	501122	Gene_ID	R. norvegicus	501122	R. norvegicus	Amer3	APC membrane recruitment protein 3	GO:0060828 regulation of canonical Wnt signaling pathway;GO:0060070 canonical Wnt signaling pathway;GO:0030111 regulation of Wnt signaling pathway	0	0	0	0	0	0	0	0	0	0	0	0	0	0	0	0	0	0	0	0	1
681219	Cox14	1	0	681219	Gene_ID	R. norvegicus	681219	R. norvegicus	Cox14	cytochrome c oxidase assembly factor COX14	GO:0033617 mitochondrial respiratory chain complex IV assembly;GO:0008535 respiratory chain complex IV assembly;GO:0017004 cytochrome complex assembly	0	0	0	0	0	0	0	0	0	0	0	0	0	0	0	0	0	0	0	0	1
299198	Fcf1	1	0	299198	Gene_ID	R. norvegicus	299198	R. norvegicus	Fcf1	FCF1 rRNA-processing protein	GO:0000480 endonucleolytic cleavage in 5'-ETS of tricistronic rRNA transcript (SSU-rRNA, 5.8S rRNA, LSU-rRNA);GO:0000447 endonucleolytic cleavage in ITS1 to separate SSU-rRNA from 5.8S rRNA and LSU-rRNA from tricistronic rRNA transcript (SSU-rRNA, 5.8S rRNA, LSU-rRNA);GO:0000479 endonucleolytic cleavage of tricistronic rRNA transcript (SSU-rRNA, 5.8S rRNA, LSU-rRNA)	0	0	0	0	0	0	0	0	0	0	0	0	0	0	0	0	0	0	0	1	1
361832	Bicc1	0	1	361832	Gene_ID	R. norvegicus	361832	R. norvegicus	Bicc1	BicC family RNA binding protein 1	GO:0090090 negative regulation of canonical Wnt signaling pathway;GO:0030178 negative regulation of Wnt signaling pathway;GO:0007368 determination of left/right symmetry	0	0	0	0	0	0	0	0	0	0	0	0	0	0	0	0	0	0	0	0	1
361129	Hapln4	0	1	361129	Gene_ID	R. norvegicus	361129	R. norvegicus	Hapln4	hyaluronan and proteoglycan link protein 4	GO:0001501 skeletal system development;GO:0007417 central nervous system development;GO:0007155 cell adhesion	0	0	0	0	0	0	0	1	0	0	0	0	0	0	0	0	0	0	0	0	1
25724	Itgb4	0	1	25724	Gene_ID	R. norvegicus	25724	R. norvegicus	Itgb4	integrin subunit beta 4	GO:0032290 peripheral nervous system myelin formation;GO:0022011 myelination in peripheral nervous system;GO:0061450 trophoblast cell migration	0	1	1	0	1	1	0	0	0	0	1	1	0	0	0	0	1	1	0	0	1
366826	Diras1	0	1	366826	Gene_ID	R. norvegicus	366826	R. norvegicus	Diras1	DIRAS family GTPase 1	GO:0043406 positive regulation of MAP kinase activity;GO:0071902 positive regulation of protein serine/threonine kinase activity;GO:0043405 regulation of MAP kinase activity	0	0	0	0	0	0	0	0	0	0	0	0	0	0	0	0	0	0	0	0	1
366894	Trhde	0	1	366894	Gene_ID	R. norvegicus	366894	R. norvegicus	Trhde	thyrotropin-releasing hormone degrading enzyme	GO:0043171 peptide catabolic process;GO:1901565 organonitrogen compound catabolic process;GO:0006518 peptide metabolic process	0	0	0	0	0	0	0	0	0	0	0	0	0	0	0	0	0	0	0	0	1
286923	Dlgap3	0	1	286923	Gene_ID	R. norvegicus	286923	R. norvegicus	Dlgap3	DLG associated protein 3	GO:0099563 modification of synaptic structure;GO:0050808 synapse organization;GO:0065003 protein-containing complex assembly	0	0	0	0	0	0	0	0	0	0	0	0	0	0	0	0	0	0	0	0	1
305064	Ptpn14	0	1	305064	Gene_ID	R. norvegicus	305064	R. norvegicus	Ptpn14	protein tyrosine phosphatase, non-receptor type 14	GO:0001946 lymphangiogenesis;GO:0046825 regulation of protein export from nucleus;GO:0036303 lymph vessel morphogenesis	0	0	0	0	1	0	0	0	0	1	0	0	0	0	0	0	0	0	0	0	1
114216	S100a3	1	0	114216	Gene_ID	R. norvegicus	114216	R. norvegicus	S100a3	S100 calcium binding protein A3		0	0	0	0	0	0	0	0	0	0	0	0	0	0	0	0	0	0	0	0	1
362044	Cenpe	1	0	362044	Gene_ID	R. norvegicus	362044	R. norvegicus	Cenpe	centromere protein E	GO:0099607 lateral attachment of mitotic spindle microtubules to kinetochore;GO:0007094 mitotic spindle assembly checkpoint;GO:0099606 microtubule plus-end directed mitotic chromosome migration	0	0	0	0	0	0	0	0	0	0	0	0	0	0	0	0	0	0	0	0	1
293733	Incenp	0	1	293733	Gene_ID	R. norvegicus	293733	R. norvegicus	Incenp	inner centromere protein	GO:0051257 meiotic spindle midzone assembly;GO:0010032 meiotic chromosome condensation;GO:0051255 spindle midzone assembly	0	0	0	0	0	0	0	0	0	0	0	0	0	0	0	0	0	0	0	0	1
299996	Matn2	0	1	299996	Gene_ID	R. norvegicus	299996	R. norvegicus	Matn2	matrilin 2	GO:0003429 growth plate cartilage chondrocyte morphogenesis;GO:0003414 chondrocyte morphogenesis involved in endochondral bone morphogenesis;GO:0031104 dendrite regeneration	0	0	1	0	0	0	1	1	0	0	0	1	0	0	0	0	0	0	0	0	1
305604	Efemp1	0	1	305604	Gene_ID	R. norvegicus	305604	R. norvegicus	Efemp1	EGF containing fibulin extracellular matrix protein 1	GO:0048050 post-embryonic eye morphogenesis;GO:0032331 negative regulation of chondrocyte differentiation;GO:1903975 regulation of glial cell migration	0	0	0	0	0	0	1	1	1	0	0	1	0	0	0	0	0	0	0	0	1
25513	Pik3r1	0	1	25513	Gene_ID	R. norvegicus	25513	R. norvegicus	Pik3r1	phosphoinositide-3-kinase regulatory subunit 1	GO:1900103 positive regulation of endoplasmic reticulum unfolded protein response;GO:0045671 negative regulation of osteoclast differentiation;GO:0010459 negative regulation of heart rate	0	1	0	0	0	0	0	0	1	1	1	0	0	0	0	0	0	0	0	0	1
79216	Gdf10	1	0	79216	Gene_ID	R. norvegicus	79216	R. norvegicus	Gdf10	growth differentiation factor 10	GO:0010862 positive regulation of pathway-restricted SMAD protein phosphorylation;GO:0045668 negative regulation of osteoblast differentiation;GO:0021549 cerebellum development	1	0	0	0	0	0	0	0	0	0	0	0	0	1	0	0	0	0	0	0	1
307949	Pcnx2	0	1	307949	Gene_ID	R. norvegicus	307949	R. norvegicus	Pcnx2	pecanex 2		0	0	0	0	0	0	0	0	0	0	0	0	0	0	0	0	0	0	0	0	1
304554	Sez6l	0	1	304554	Gene_ID	R. norvegicus	304554	R. norvegicus	Sez6l	seizure related 6 homolog like	GO:0021680 cerebellar Purkinje cell layer development;GO:0021695 cerebellar cortex development;GO:0090036 regulation of protein kinase C signaling	0	0	0	0	0	0	0	0	0	0	0	0	1	1	0	0	0	0	0	0	1
79431	Bhlhe40	0	1	79431	Gene_ID	R. norvegicus	79431	R. norvegicus	Bhlhe40	basic helix-loop-helix family, member e40	GO:0043153 entrainment of circadian clock by photoperiod;GO:0048168 regulation of neuronal synaptic plasticity;GO:0009649 entrainment of circadian clock	0	0	0	0	0	0	0	0	0	0	0	1	0	0	0	0	0	0	0	0	1
103690203	Znf48	0	1	103690203	Gene_ID	R. norvegicus	103690203	R. norvegicus	Znf48	zinc finger protein 48		0	0	0	0	0	0	0	0	0	0	0	0	0	0	0	0	0	0	0	0	1
305941	Sgcg	0	1	305941	Gene_ID	R. norvegicus	305941	R. norvegicus	Sgcg	sarcoglycan, gamma	GO:0048738 cardiac muscle tissue development;GO:0060047 heart contraction;GO:0003015 heart process	0	1	0	0	0	0	0	0	0	0	0	0	0	0	0	0	0	0	0	0	1
353227	Zbtb16	0	1	353227	Gene_ID	R. norvegicus	353227	R. norvegicus	Zbtb16	zinc finger and BTB domain containing 16	GO:0051138 positive regulation of NK T cell differentiation;GO:0051136 regulation of NK T cell differentiation;GO:0048133 male germ-line stem cell asymmetric division	1	0	0	0	0	0	0	1	0	1	1	1	0	0	0	0	0	0	0	0	1
689142	Snx29	0	1	689142	Gene_ID	R. norvegicus	689142	R. norvegicus	Snx29	sorting nexin 29		0	0	0	0	0	0	0	0	0	0	0	0	0	0	0	0	0	0	0	0	1
619561	Acsf2	0	1	619561	Gene_ID	R. norvegicus	619561	R. norvegicus	Acsf2	acyl-CoA synthetase family member 2	GO:0006631 fatty acid metabolic process;GO:0032787 monocarboxylic acid metabolic process;GO:0019752 carboxylic acid metabolic process	0	0	0	0	0	0	0	0	0	0	0	0	0	0	0	0	0	0	0	0	1
310540	Fam198b	0	1	310540	Gene_ID	R. norvegicus	310540	R. norvegicus	Gask1b	golgi associated kinase 1B		0	0	0	0	0	0	0	0	0	0	0	0	0	0	0	0	0	0	0	0	1
84388	Il18bp	1	0	84388	Gene_ID	R. norvegicus	84388	R. norvegicus	Il18bp	interleukin 18 binding protein	GO:0042088 T-helper 1 type immune response;GO:0070301 cellular response to hydrogen peroxide;GO:0042542 response to hydrogen peroxide	0	0	0	0	0	0	0	0	0	0	0	0	0	0	0	0	0	0	0	0	1
317628	Apex2	0	1	317628	Gene_ID	R. norvegicus	317628	R. norvegicus	Apex2	apurinic/apyrimidinic endodeoxyribonuclease 2	GO:0006284 base-excision repair;GO:0090305 nucleic acid phosphodiester bond hydrolysis;GO:0006281 DNA repair	0	0	0	0	0	0	0	0	0	0	0	0	0	0	0	0	0	0	0	0	1
298487	Cldn19	0	1	298487	Gene_ID	R. norvegicus	298487	R. norvegicus	Cldn19	claudin 19	GO:0019227 neuronal action potential propagation;GO:0098870 action potential propagation;GO:1901890 positive regulation of cell junction assembly	0	0	1	0	0	0	0	0	0	1	0	0	0	0	0	0	0	1	0	0	1
303333	Slc46a1	0	1	303333	Gene_ID	R. norvegicus	303333	R. norvegicus	Slc46a1	solute carrier family 46 member 1	GO:1904447 folate import across plasma membrane;GO:0098838 folate transmembrane transport;GO:0051958 methotrexate transport	0	0	0	0	0	0	0	0	0	0	0	0	0	0	1	0	0	0	0	0	1
290214	Cmtm5	0	1	290214	Gene_ID	R. norvegicus	290214	R. norvegicus	Cmtm5	CKLF-like MARVEL transmembrane domain containing 5	GO:0045662 negative regulation of myoblast differentiation;GO:0045661 regulation of myoblast differentiation;GO:0045445 myoblast differentiation	0	0	0	0	0	0	0	0	0	0	0	0	0	0	0	0	0	0	0	0	1
498803	Otud1	0	1	498803	Gene_ID	R. norvegicus	498803	R. norvegicus	Otud1	OTU deubiquitinase 1	GO:0070536 protein K63-linked deubiquitination;GO:0016579 protein deubiquitination;GO:0070646 protein modification by small protein removal	0	0	0	0	0	0	0	0	0	0	0	0	0	0	0	0	0	0	0	0	1
360202	Ston1	0	1	360202	Gene_ID	R. norvegicus	360202	R. norvegicus	Ston1	stonin 1	GO:0030100 regulation of endocytosis;GO:0060627 regulation of vesicle-mediated transport;GO:0006897 endocytosis	0	0	0	0	0	0	0	0	0	0	0	0	0	0	1	0	0	0	0	0	1
498564	Itgbl1	0	1	498564	Gene_ID	R. norvegicus	498564	R. norvegicus	Itgbl1	integrin subunit beta like 1	GO:0033627 cell adhesion mediated by integrin;GO:0007229 integrin-mediated signaling pathway;GO:0007160 cell-matrix adhesion	0	0	0	0	0	0	0	0	0	0	1	0	0	0	0	0	0	0	0	0	1
362196	Chac1	0	1	362196	Gene_ID	R. norvegicus	362196	R. norvegicus	Chac1	ChaC glutathione-specific gamma-glutamylcyclotransferase 1	GO:0006751 glutathione catabolic process;GO:0010955 negative regulation of protein processing;GO:0070059 intrinsic apoptotic signaling pathway in response to endoplasmic reticulum stress	0	0	0	0	0	0	0	0	0	0	0	0	0	0	0	0	0	0	0	0	1
363517	Plxnb3	0	1	363517	Gene_ID	R. norvegicus	363517	R. norvegicus	Plxnb3	plexin B3	GO:0010593 negative regulation of lamellipodium assembly;GO:1902287 semaphorin-plexin signaling pathway involved in axon guidance;GO:1902285 semaphorin-plexin signaling pathway involved in neuron projection guidance	0	0	0	0	0	0	1	0	0	1	1	0	0	0	0	0	0	0	0	0	1
100360623	Iqgap2	0	1	100360623	Gene_ID	R. norvegicus	100360623	R. norvegicus	Iqgap2	IQ motif containing GTPase activating protein 2	GO:0034314 Arp2/3 complex-mediated actin nucleation;GO:0045010 actin nucleation;GO:0030838 positive regulation of actin filament polymerization	0	0	0	0	0	0	0	0	0	0	0	0	0	0	0	0	0	0	0	0	1
685004	Itga9	1	0	685004	Gene_ID	R. norvegicus	685004	R. norvegicus	Itga9	integrin subunit alpha 9	GO:0030593 neutrophil chemotaxis;GO:0071621 granulocyte chemotaxis;GO:1990266 neutrophil migration	0	1	1	0	0	0	0	0	0	0	0	0	0	0	0	0	0	0	0	0	1
307986	Nhlrc2	0	1	307986	Gene_ID	R. norvegicus	307986	R. norvegicus	Nhlrc2	NHL repeat containing 2	GO:0045454 cell redox homeostasis;GO:0019725 cellular homeostasis;GO:0042592 homeostatic process	0	0	0	0	0	0	0	0	0	0	0	0	0	0	0	0	0	0	0	0	1
25242	Arnt	1	0	25242	Gene_ID	R. norvegicus	25242	R. norvegicus	Arnt	aryl hydrocarbon receptor nuclear translocator	GO:0033235 positive regulation of protein sumoylation;GO:0046886 positive regulation of hormone biosynthetic process;GO:0043619 regulation of transcription from RNA polymerase II promoter in response to oxidative stress	0	0	0	0	0	0	0	0	0	0	0	0	0	0	0	0	0	0	0	0	1
497940	LOC497940	0	1	497940	Gene_ID	R. norvegicus	497940	R. norvegicus	LOC497940	similar to RIKEN cDNA 2810408A11	GO:0032515 negative regulation of phosphoprotein phosphatase activity;GO:0035308 negative regulation of protein dephosphorylation;GO:0010923 negative regulation of phosphatase activity	0	0	0	0	0	0	0	0	0	0	0	0	0	0	0	0	0	0	0	0	1
682360	Fam167b	0	1	682360	Gene_ID	R. norvegicus	682360	R. norvegicus	Fam167b	family with sequence similarity 167, member B		0	0	0	0	0	0	0	0	0	0	0	0	0	0	0	0	0	0	0	0	1
306966	Zfp184	0	1	306966	Gene_ID	R. norvegicus	306966	R. norvegicus	Zfp184	zinc finger protein 184	GO:0006355 regulation of transcription, DNA-templated;GO:1903506 regulation of nucleic acid-templated transcription;GO:0006351 transcription, DNA-templated	0	0	0	0	0	0	0	0	0	0	0	0	0	0	0	0	0	0	0	0	1
687707	LOC687707	0	1	687707	Gene_ID	R. norvegicus	687707	R. norvegicus	LOC687707	hypothetical protein LOC687707		0	0	0	0	0	0	0	0	0	0	0	0	0	0	0	0	0	0	0	0	1
79426	Zfp36	1	0	79426	Gene_ID	R. norvegicus	79426	R. norvegicus	Zfp36	zinc finger protein 36	GO:1901835 positive regulation of deadenylation-independent decapping of nuclear-transcribed mRNA;GO:1901834 regulation of deadenylation-independent decapping of nuclear-transcribed mRNA;GO:0060213 positive regulation of nuclear-transcribed mRNA poly(A) tail shortening	1	0	1	0	0	0	0	0	0	1	0	0	0	0	0	0	0	0	0	1	1
361945	Postn	0	1	361945	Gene_ID	R. norvegicus	361945	R. norvegicus	Postn	periostin	GO:1904209 positive regulation of chemokine (C-C motif) ligand 2 secretion;GO:1904207 regulation of chemokine (C-C motif) ligand 2 secretion;GO:0071307 cellular response to vitamin K	0	0	1	1	0	0	1	0	0	0	1	0	0	0	0	0	0	0	0	0	1
78965	Csf1	1	0	78965	Gene_ID	R. norvegicus	78965	R. norvegicus	Csf1	colony stimulating factor 1	GO:1902228 positive regulation of macrophage colony-stimulating factor signaling pathway;GO:1904141 positive regulation of microglial cell migration;GO:1903974 positive regulation of cellular response to macrophage colony-stimulating factor stimulus	1	1	0	0	0	0	1	1	1	0	1	1	0	0	0	1	0	0	0	0	1
361383	Adgre5	0	1	361383	Gene_ID	R. norvegicus	361383	R. norvegicus	Adgre5	adhesion G protein-coupled receptor E5	GO:0051965 positive regulation of synapse assembly;GO:0007189 adenylate cyclase-activating G protein-coupled receptor signaling pathway;GO:0051963 regulation of synapse assembly	0	0	0	0	0	0	0	0	0	0	0	0	0	0	0	0	0	0	0	0	1
116490	Snai1	1	0	116490	Gene_ID	R. norvegicus	116490	R. norvegicus	Snai1	snail family transcriptional repressor 1	GO:0060806 negative regulation of cell differentiation involved in embryonic placenta development;GO:0010957 negative regulation of vitamin D biosynthetic process;GO:0060800 regulation of cell differentiation involved in embryonic placenta development	1	0	0	0	0	1	0	1	0	0	0	1	0	0	0	0	0	1	0	0	1
306204	Flnb	1	0	306204	Gene_ID	R. norvegicus	306204	R. norvegicus	Flnb	filamin B	GO:0003334 keratinocyte development;GO:0003382 epithelial cell morphogenesis;GO:0071346 cellular response to interferon-gamma	0	1	0	0	0	0	0	0	0	0	0	0	0	0	0	0	0	0	0	0	1
501854	Rab7b	0	1	501854	Gene_ID	R. norvegicus	501854	R. norvegicus	Rab7b	Rab7b, member RAS oncogene family	GO:0034164 negative regulation of toll-like receptor 9 signaling pathway;GO:0034144 negative regulation of toll-like receptor 4 signaling pathway;GO:0034163 regulation of toll-like receptor 9 signaling pathway	0	0	0	0	0	0	0	0	0	0	0	0	0	0	1	0	0	0	0	0	1
362329	Impdh1	0	1	362329	Gene_ID	R. norvegicus	362329	R. norvegicus	Impdh1	inosine monophosphate dehydrogenase 1	GO:0006177 GMP biosynthetic process;GO:0006183 GTP biosynthetic process;GO:0046037 GMP metabolic process	0	0	0	0	0	0	0	0	0	0	0	0	0	0	0	0	0	0	0	0	1
360663	Unk	0	1	360663	Gene_ID	R. norvegicus	360663	R. norvegicus	Unk	unk zinc finger	GO:2000766 negative regulation of cytoplasmic translation;GO:2000765 regulation of cytoplasmic translation;GO:0017148 negative regulation of translation	0	0	0	0	0	0	1	0	0	0	0	0	0	0	0	0	0	0	0	0	1
287726	Rdm1	0	1	287726	Gene_ID	R. norvegicus	287726	R. norvegicus	Rdm1	RAD52 motif containing 1		0	0	0	0	0	0	0	0	0	0	0	0	0	0	0	0	0	0	0	0	1
406161	C4b	0	1	406161	Gene_ID	R. norvegicus	406161	R. norvegicus	C4b	complement C4B (Chido blood group)	GO:2000427 positive regulation of apoptotic cell clearance;GO:0032490 detection of molecule of bacterial origin;GO:2000425 regulation of apoptotic cell clearance	0	0	0	0	0	0	0	0	0	0	0	0	0	0	1	0	0	0	0	0	1
117513	Sec22a	1	0	117513	Gene_ID	R. norvegicus	117513	R. norvegicus	Sec22a	SEC22 homolog A, vesicle trafficking protein	GO:0006888 ER to Golgi vesicle-mediated transport;GO:0048193 Golgi vesicle transport;GO:0015031 protein transport	0	0	0	0	0	0	0	0	0	0	0	0	0	0	0	0	0	0	0	0	1
499776	Fam78a	0	1	499776	Gene_ID	R. norvegicus	499776	R. norvegicus	Fam78a	family with sequence similarity 78, member A		0	0	0	0	0	0	0	0	0	0	0	0	0	0	0	0	0	0	0	0	1
300944	Xrn1	0	1	300944	Gene_ID	R. norvegicus	300944	R. norvegicus	Xrn1	5'-3' exoribonuclease 1	GO:1905795 cellular response to puromycin;GO:1905794 response to puromycin;GO:0071409 cellular response to cycloheximide	0	0	0	0	0	0	0	0	0	0	0	0	0	0	0	0	0	0	0	0	1
685882	Syndig1l	0	1	685882	Gene_ID	R. norvegicus	685882	R. norvegicus	Syndig1l	synapse differentiation inducing 1-like		0	0	0	0	0	0	0	0	0	0	0	0	0	0	0	0	0	0	0	0	1
315054	Slc45a4	0	1	315054	Gene_ID	R. norvegicus	315054	R. norvegicus	Slc45a4	solute carrier family 45, member 4	GO:0015770 sucrose transport;GO:0015766 disaccharide transport;GO:0015772 oligosaccharide transport	0	0	0	0	0	0	0	0	0	0	0	0	0	0	0	0	0	0	0	0	1
309368	Lama2	0	1	309368	Gene_ID	R. norvegicus	309368	R. norvegicus	Lama2	laminin subunit alpha 2	GO:0032224 positive regulation of synaptic transmission, cholinergic;GO:0032222 regulation of synaptic transmission, cholinergic;GO:0014037 Schwann cell differentiation	0	1	0	0	0	0	1	0	0	0	1	0	0	0	0	0	1	0	0	0	1
317232	Magee1	0	1	317232	Gene_ID	R. norvegicus	317232	R. norvegicus	Magee1	MAGE family member E1		0	0	0	0	0	0	0	0	0	0	0	0	0	0	0	0	0	0	0	0	1
366270	Edn3	0	1	366270	Gene_ID	R. norvegicus	366270	R. norvegicus	Edn3	endothelin 3	GO:0014826 vein smooth muscle contraction;GO:0014824 artery smooth muscle contraction;GO:0003100 regulation of systemic arterial blood pressure by endothelin	0	0	0	0	1	0	0	0	0	0	0	0	0	0	0	0	0	0	0	0	1
689926	Smim5	1	0	689926	Gene_ID	R. norvegicus	689926	R. norvegicus	Smim5	small integral membrane protein 5		0	0	0	0	0	0	0	0	0	0	0	0	0	0	0	0	0	0	0	0	1
498335	Cxcl13	0	1	498335	Gene_ID	R. norvegicus	498335	R. norvegicus	Cxcl13	C-X-C motif chemokine ligand 13	GO:2000545 negative regulation of endothelial cell chemotaxis to fibroblast growth factor;GO:0035769 B cell chemotaxis across high endothelial venule;GO:1904848 negative regulation of cell chemotaxis to fibroblast growth factor	0	0	0	0	1	0	1	0	0	0	1	0	0	0	0	0	0	0	0	0	1
302392	Magee2	0	1	302392	Gene_ID	R. norvegicus	302392	R. norvegicus	Magee2	MAGE family member E2		0	0	0	0	0	0	0	0	0	0	0	0	0	0	0	0	0	0	0	0	1
500566	Stpg1	0	1	500566	Gene_ID	R. norvegicus	500566	R. norvegicus	Stpg1	sperm-tail PG-rich repeat containing 1	GO:1902110 positive regulation of mitochondrial membrane permeability involved in apoptotic process;GO:1902686 mitochondrial outer membrane permeabilization involved in programmed cell death;GO:0035794 positive regulation of mitochondrial membrane permeability	0	0	0	0	0	0	0	0	0	0	0	0	0	0	0	0	0	0	0	0	1
65199	Kcnip3	0	1	65199	Gene_ID	R. norvegicus	65199	R. norvegicus	Kcnip3	potassium voltage-gated channel interacting protein 3	GO:0048266 behavioral response to pain;GO:1901379 regulation of potassium ion transmembrane transport;GO:0048265 response to pain	0	0	0	0	0	0	0	0	0	0	0	0	0	0	0	0	0	0	0	0	1
291770	Chst9	0	1	291770	Gene_ID	R. norvegicus	291770	R. norvegicus	Chst9	carbohydrate sulfotransferase 9	GO:0030166 proteoglycan biosynthetic process;GO:0006029 proteoglycan metabolic process;GO:0009101 glycoprotein biosynthetic process	0	0	0	0	0	0	0	0	0	0	0	0	0	0	0	0	0	0	1	0	1
117559	Sv2a	0	1	117559	Gene_ID	R. norvegicus	117559	R. norvegicus	Sv2a	synaptic vesicle glycoprotein 2a	GO:0014052 regulation of gamma-aminobutyric acid secretion;GO:0014051 gamma-aminobutyric acid secretion;GO:0016082 synaptic vesicle priming	0	1	0	0	0	0	0	0	0	0	0	0	0	0	0	0	0	0	0	0	1
303089	Trim7	0	1	303089	Gene_ID	R. norvegicus	303089	R. norvegicus	Trim7	tripartite motif-containing 7		0	0	0	0	0	0	0	0	0	0	0	0	0	0	0	0	0	0	0	0	1
245962	Cd48	1	0	245962	Gene_ID	R. norvegicus	245962	R. norvegicus	Cd48	Cd48 molecule	GO:0045576 mast cell activation;GO:0002819 regulation of adaptive immune response;GO:0042110 T cell activation	0	0	0	0	0	0	0	0	0	0	0	0	0	0	0	0	0	0	0	0	1
315939	Pxylp1	0	1	315939	Gene_ID	R. norvegicus	315939	R. norvegicus	Pxylp1	2-phosphoxylose phosphatase 1	GO:0010909 positive regulation of heparan sulfate proteoglycan biosynthetic process;GO:1902730 positive regulation of proteoglycan biosynthetic process;GO:0010908 regulation of heparan sulfate proteoglycan biosynthetic process	0	0	0	0	0	0	0	0	0	0	0	0	0	0	0	0	0	0	0	0	1
292130	Afap1l2	0	1	292130	Gene_ID	R. norvegicus	292130	R. norvegicus	Afap1l2	actin filament associated protein 1-like 2	GO:0045742 positive regulation of epidermal growth factor receptor signaling pathway;GO:0061098 positive regulation of protein tyrosine kinase activity;GO:1901186 positive regulation of ERBB signaling pathway	0	0	0	0	0	0	0	0	1	0	0	0	0	0	0	0	0	0	0	0	1
308807	Prss23	1	0	308807	Gene_ID	R. norvegicus	308807	R. norvegicus	Prss23	serine protease 23	GO:0006508 proteolysis;GO:0019538 protein metabolic process;GO:1901564 organonitrogen compound metabolic process	0	0	0	0	0	0	0	0	0	0	0	0	0	0	0	0	0	0	0	0	1
362336	Fam180a	0	1	362336	Gene_ID	R. norvegicus	362336	R. norvegicus	Fam180a	family with sequence similarity 180, member A		0	0	0	0	0	0	0	0	0	0	0	0	0	0	0	0	0	0	0	0	1
84400	Prelp	0	1	84400	Gene_ID	R. norvegicus	84400	R. norvegicus	Prelp	proline and arginine rich end leucine rich repeat protein	GO:0007569 cell aging;GO:0007568 aging;GO:0048869 cellular developmental process	0	0	0	0	0	0	0	0	0	0	0	0	0	0	0	0	0	0	1	0	1
305509	Adcy1	1	0	305509	Gene_ID	R. norvegicus	305509	R. norvegicus	Adcy1	adenylate cyclase 1	GO:1900273 positive regulation of long-term synaptic potentiation;GO:0006171 cAMP biosynthetic process;GO:1900271 regulation of long-term synaptic potentiation	0	1	0	0	0	0	0	0	0	0	0	0	0	0	1	0	0	0	0	0	1
306842	Gfod1	0	1	306842	Gene_ID	R. norvegicus	306842	R. norvegicus	Gfod1	glucose-fructose oxidoreductase domain containing 1	GO:0055114 oxidation-reduction process;GO:0008152 metabolic process;GO:0008150 biological_process	0	0	0	0	0	0	0	0	0	0	0	0	0	0	0	0	0	0	0	0	1
306247	Il17rb	0	1	306247	Gene_ID	R. norvegicus	306247	R. norvegicus	Il17rb	interleukin 17 receptor B	GO:2000667 positive regulation of interleukin-13 secretion;GO:2000664 positive regulation of interleukin-5 secretion;GO:2000662 regulation of interleukin-5 secretion	0	0	0	0	0	0	0	0	0	0	0	0	0	0	0	0	0	0	0	0	1
361549	Lgi4	0	1	361549	Gene_ID	R. norvegicus	361549	R. norvegicus	Lgi4	leucine-rich repeat LGI family, member 4	GO:0022011 myelination in peripheral nervous system;GO:0014044 Schwann cell development;GO:0031641 regulation of myelination	0	0	0	0	0	0	0	0	0	0	0	0	1	0	0	0	1	0	0	0	1
364786	Itga8	1	0	364786	Gene_ID	R. norvegicus	364786	R. norvegicus	Itga8	integrin subunit alpha 8	GO:2000721 positive regulation of transcription from RNA polymerase II promoter involved in smooth muscle cell differentiation;GO:0030511 positive regulation of transforming growth factor beta receptor signaling pathway;GO:1903846 positive regulation of cellular response to transforming growth factor beta stimulus	0	1	0	1	0	1	0	0	0	0	1	1	0	0	0	0	0	0	0	0	1
25734	Hck	0	1	25734	Gene_ID	R. norvegicus	25734	R. norvegicus	Hck	HCK proto-oncogene, Src family tyrosine kinase	GO:2000251 positive regulation of actin cytoskeleton reorganization;GO:0071801 regulation of podosome assembly;GO:0071800 podosome assembly	0	0	0	0	0	0	1	0	1	0	0	0	0	0	1	0	0	0	0	0	1
312812	Eps8	0	1	312812	Gene_ID	R. norvegicus	312812	R. norvegicus	Eps8	epidermal growth factor receptor pathway substrate 8	GO:0051016 barbed-end actin filament capping;GO:0051693 actin filament capping;GO:1900029 positive regulation of ruffle assembly	0	0	0	0	0	0	1	0	0	0	0	0	1	0	0	0	0	0	0	0	1
299830	Lrig3	0	1	299830	Gene_ID	R. norvegicus	299830	R. norvegicus	Lrig3	leucine-rich repeats and immunoglobulin-like domains 3	GO:0032474 otolith morphogenesis;GO:0048840 otolith development;GO:0042472 inner ear morphogenesis	0	0	0	0	0	0	0	0	0	0	0	1	0	0	0	0	0	0	0	0	1
79212	Slc6a1	0	1	79212	Gene_ID	R. norvegicus	79212	R. norvegicus	Slc6a1	solute carrier family 6 member 1	GO:0014054 positive regulation of gamma-aminobutyric acid secretion;GO:0051939 gamma-aminobutyric acid import;GO:0014052 regulation of gamma-aminobutyric acid secretion	0	0	0	0	0	0	0	0	0	0	0	0	0	0	1	0	0	0	0	0	1
85420	Prkcq	0	1	85420	Gene_ID	R. norvegicus	85420	R. norvegicus	Prkcq	protein kinase C, theta	GO:2000570 positive regulation of T-helper 2 cell activation;GO:2000569 regulation of T-helper 2 cell activation;GO:0035712 T-helper 2 cell activation	0	0	1	0	0	0	0	0	1	0	1	0	0	0	0	1	0	0	0	0	1
307893	Gan	1	0	307893	Gene_ID	R. norvegicus	307893	R. norvegicus	Gan	gigaxonin	GO:0016567 protein ubiquitination;GO:0032446 protein modification by small protein conjugation;GO:0070647 protein modification by small protein conjugation or removal	0	0	0	0	0	0	0	0	0	0	0	0	0	0	0	0	0	0	0	0	1
691042	Sbf2	0	1	691042	Gene_ID	R. norvegicus	691042	R. norvegicus	Sbf2	SET binding factor 2	GO:0043087 regulation of GTPase activity;GO:0051336 regulation of hydrolase activity;GO:0050790 regulation of catalytic activity	0	0	0	0	0	0	0	0	0	0	0	0	0	0	0	0	0	0	0	0	1
360969	Castor1	0	1	360969	Gene_ID	R. norvegicus	360969	R. norvegicus	Castor1	cytosolic arginine sensor for mTORC1 subunit 1	GO:1903577 cellular response to L-arginine;GO:1903576 response to L-arginine;GO:1904262 negative regulation of TORC1 signaling	0	0	0	0	0	0	0	0	0	0	0	0	0	0	0	0	0	0	0	0	1
192645	Wbp2	0	1	192645	Gene_ID	R. norvegicus	192645	R. norvegicus	Wbp2	WW domain binding protein 2	GO:0071442 positive regulation of histone H3-K14 acetylation;GO:0071440 regulation of histone H3-K14 acetylation;GO:0033148 positive regulation of intracellular estrogen receptor signaling pathway	0	0	0	0	0	0	0	0	0	0	0	0	0	0	0	0	0	0	0	0	1
54249	Cfd	0	1	54249	Gene_ID	R. norvegicus	54249	R. norvegicus	Cfd	complement factor D	GO:0006957 complement activation, alternative pathway;GO:0006956 complement activation;GO:0072376 protein activation cascade	0	0	0	0	0	0	0	0	0	0	0	0	0	0	0	0	0	0	0	0	1
292160	Znhit6	0	1	292160	Gene_ID	R. norvegicus	292160	R. norvegicus	Znhit6	zinc finger, HIT-type containing 6	GO:0000492 box C/D snoRNP assembly;GO:0048254 snoRNA localization;GO:0000463 maturation of LSU-rRNA from tricistronic rRNA transcript (SSU-rRNA, 5.8S rRNA, LSU-rRNA)	0	0	0	0	0	0	0	0	0	0	0	0	0	0	0	0	0	0	0	0	1
287063	Nmral1	1	0	287063	Gene_ID	R. norvegicus	287063	R. norvegicus	Nmral1	NmrA like redox sensor 1		0	0	0	0	0	0	0	0	0	0	0	0	0	0	0	0	0	0	0	0	1
299858	Lrp1	1	0	299858	Gene_ID	R. norvegicus	299858	R. norvegicus	Lrp1	LDL receptor related protein 1	GO:0048694 positive regulation of collateral sprouting of injured axon;GO:0048693 regulation of collateral sprouting of injured axon;GO:0048691 positive regulation of axon extension involved in regeneration	0	0	1	0	1	0	1	0	1	0	1	0	0	0	1	0	0	1	1	0	1
287451	Slc16a13	0	1	287451	Gene_ID	R. norvegicus	287451	R. norvegicus	Slc16a13	solute carrier family 16, member 13	GO:0015718 monocarboxylic acid transport;GO:0046942 carboxylic acid transport;GO:0015849 organic acid transport	0	0	0	0	0	0	0	0	0	0	0	0	0	0	0	0	0	0	0	0	1
300889	Ankrd34c	0	1	300889	Gene_ID	R. norvegicus	300889	R. norvegicus	Ankrd34c	ankyrin repeat domain 34C		0	0	0	0	0	0	0	0	0	0	0	0	0	0	0	0	0	0	0	0	1
65157	Amotl2	0	1	65157	Gene_ID	R. norvegicus	65157	R. norvegicus	Amotl2	angiomotin like 2	GO:0003365 establishment of cell polarity involved in ameboidal cell migration;GO:0035329 hippo signaling;GO:0001525 angiogenesis	0	0	0	0	1	0	0	0	0	0	0	0	0	0	0	0	0	0	0	0	1
685029	Anapc13	1	0	685029	Gene_ID	R. norvegicus	685029	R. norvegicus	Anapc13	anaphase promoting complex subunit 13	GO:0070979 protein K11-linked ubiquitination;GO:0000209 protein polyubiquitination;GO:0016567 protein ubiquitination	0	0	0	0	0	0	0	0	0	0	0	0	0	0	0	0	0	0	0	0	1
312711	Pianp	0	1	312711	Gene_ID	R. norvegicus	312711	R. norvegicus	Pianp	PILR alpha associated neural protein	GO:0050776 regulation of immune response;GO:0002682 regulation of immune system process;GO:0006955 immune response	0	0	0	0	0	0	0	0	0	0	0	0	0	0	0	0	0	0	0	0	1
300455	Bmper	1	0	300455	Gene_ID	R. norvegicus	300455	R. norvegicus	Bmper	BMP-binding endothelial regulator	GO:1903672 positive regulation of sprouting angiogenesis;GO:0002043 blood vessel endothelial cell proliferation involved in sprouting angiogenesis;GO:0001657 ureteric bud development	0	0	0	0	1	0	0	0	0	1	0	0	0	0	0	0	0	0	0	0	1
171358	Camk1g	0	1	171358	Gene_ID	R. norvegicus	171358	R. norvegicus	Camk1g	calcium/calmodulin-dependent protein kinase IG	GO:0019722 calcium-mediated signaling;GO:0019932 second-messenger-mediated signaling;GO:0006468 protein phosphorylation	0	0	0	0	0	0	0	0	0	0	0	0	0	0	0	0	0	0	0	0	1
24699	Ptprc	1	0	24699	Gene_ID	R. norvegicus	24699	R. norvegicus	Ptprc	protein tyrosine phosphatase, receptor type, C	GO:0048304 positive regulation of isotype switching to IgG isotypes;GO:0048302 regulation of isotype switching to IgG isotypes;GO:1905451 positive regulation of Fc-gamma receptor signaling pathway involved in phagocytosis	0	0	0	0	0	0	0	1	1	0	1	0	0	0	1	0	0	0	0	0	1
309009	Mcmbp	0	1	309009	Gene_ID	R. norvegicus	309009	R. norvegicus	Mcmbp	minichromosome maintenance complex binding protein	GO:0007062 sister chromatid cohesion;GO:0006261 DNA-dependent DNA replication;GO:0000819 sister chromatid segregation	0	0	0	0	0	0	0	0	0	0	0	0	0	0	0	0	0	0	0	0	1
246142	Bmf	1	0	246142	Gene_ID	R. norvegicus	246142	R. norvegicus	Bmf	Bcl2 modifying factor	GO:1904093 negative regulation of autophagic cell death;GO:1904092 regulation of autophagic cell death;GO:0090200 positive regulation of release of cytochrome c from mitochondria	0	0	0	0	0	0	0	0	0	0	0	0	0	0	0	0	0	0	0	0	1
29175	Ctsk	1	0	29175	Gene_ID	R. norvegicus	29175	R. norvegicus	Ctsk	cathepsin K	GO:0001957 intramembranous ossification;GO:0006590 thyroid hormone generation;GO:0036072 direct ossification	1	0	0	0	0	1	0	1	0	0	0	0	0	0	0	1	0	0	0	0	1
83515	Ptbp3	0	1	83515	Gene_ID	R. norvegicus	83515	R. norvegicus	Ptbp3	polypyrimidine tract binding protein 3	GO:0043249 erythrocyte maturation;GO:0048025 negative regulation of mRNA splicing, via spliceosome;GO:0048821 erythrocyte development	0	0	0	0	0	0	0	0	0	0	0	0	0	0	0	0	0	0	0	0	1
299900	Utp23	1	0	299900	Gene_ID	R. norvegicus	299900	R. norvegicus	Utp23	UTP23, small subunit processome component	GO:0000480 endonucleolytic cleavage in 5'-ETS of tricistronic rRNA transcript (SSU-rRNA, 5.8S rRNA, LSU-rRNA);GO:0000479 endonucleolytic cleavage of tricistronic rRNA transcript (SSU-rRNA, 5.8S rRNA, LSU-rRNA);GO:0000478 endonucleolytic cleavage involved in rRNA processing	0	0	0	0	0	0	0	0	0	0	0	0	0	0	0	0	0	0	0	0	1
266761	Cyp4v3	0	1	266761	Gene_ID	R. norvegicus	266761	R. norvegicus	Cyp4v3	cytochrome P450, family 4, subfamily v, polypeptide 3	GO:0010430 fatty acid omega-oxidation;GO:0019395 fatty acid oxidation;GO:0034440 lipid oxidation	0	0	0	0	0	0	0	0	0	0	0	0	0	0	0	0	0	0	0	0	1
25196	Inhbb	0	1	25196	Gene_ID	R. norvegicus	25196	R. norvegicus	Inhbb	inhibin subunit beta B	GO:0046882 negative regulation of follicle-stimulating hormone secretion;GO:0046881 positive regulation of follicle-stimulating hormone secretion;GO:0048178 negative regulation of hepatocyte growth factor biosynthetic process	1	0	1	0	0	0	0	0	0	0	0	0	0	0	0	0	0	0	0	0	1
306011	Piwil2	0	1	306011	Gene_ID	R. norvegicus	306011	R. norvegicus	Piwil2	piwi-like RNA-mediated gene silencing 2	GO:0071442 positive regulation of histone H3-K14 acetylation;GO:2000617 positive regulation of histone H3-K9 acetylation;GO:0000239 pachytene	0	0	0	0	0	0	0	0	0	0	0	0	0	0	0	0	0	0	0	0	1
289727	Nat8l	0	1	289727	Gene_ID	R. norvegicus	289727	R. norvegicus	Nat8l	N-acetyltransferase 8-like	GO:0051586 positive regulation of dopamine uptake involved in synaptic transmission;GO:0051944 positive regulation of catecholamine uptake involved in synaptic transmission;GO:0051584 regulation of dopamine uptake involved in synaptic transmission	0	0	0	0	0	0	0	0	0	0	0	0	0	0	1	0	0	0	0	0	1
29211	Sptbn2	0	1	29211	Gene_ID	R. norvegicus	29211	R. norvegicus	Sptbn2	spectrin, beta, non-erythrocytic 2	GO:0021692 cerebellar Purkinje cell layer morphogenesis;GO:0021680 cerebellar Purkinje cell layer development;GO:0051693 actin filament capping	0	0	0	0	0	0	1	0	0	0	0	0	1	1	1	0	0	0	0	0	1
64387	Ccdc80	1	0	64387	Gene_ID	R. norvegicus	64387	R. norvegicus	Ccdc80	coiled-coil domain containing 80	GO:0010811 positive regulation of cell-substrate adhesion;GO:0010810 regulation of cell-substrate adhesion;GO:0045785 positive regulation of cell adhesion	0	0	0	1	0	0	0	0	0	0	1	0	0	0	0	0	0	0	0	0	1
297433	Podxl2	0	1	297433	Gene_ID	R. norvegicus	297433	R. norvegicus	Podxl2	podocalyxin-like 2	GO:0050901 leukocyte tethering or rolling;GO:0061756 leukocyte adhesion to vascular endothelial cell;GO:0045123 cellular extravasation	0	0	0	0	0	0	0	0	0	0	0	0	0	0	0	0	0	0	0	0	1
65154	Wisp1	0	1	65154	Gene_ID	R. norvegicus	65154	R. norvegicus	Ccn4	cellular communication network factor 4	GO:0061051 positive regulation of cell growth involved in cardiac muscle cell development;GO:0061050 regulation of cell growth involved in cardiac muscle cell development;GO:2000727 positive regulation of cardiac muscle cell differentiation	1	0	1	0	0	0	1	1	0	0	0	0	0	0	0	0	0	0	0	0	1
305012	Kif26b	0	1	305012	Gene_ID	R. norvegicus	305012	R. norvegicus	Kif26b	kinesin family member 26B	GO:0072092 ureteric bud invasion;GO:0072093 metanephric renal vesicle formation;GO:0060677 ureteric bud elongation	0	0	0	0	0	0	1	0	0	0	1	1	0	0	0	0	0	0	0	0	1
299707	Washc3	1	0	299707	Gene_ID	R. norvegicus	299707	R. norvegicus	Washc3	WASH complex subunit 3	GO:0030041 actin filament polymerization;GO:0008154 actin polymerization or depolymerization;GO:0051258 protein polymerization	0	0	0	0	0	0	0	0	0	0	0	0	0	0	0	0	0	0	0	0	1
303905	Parp9	0	1	303905	Gene_ID	R. norvegicus	303905	R. norvegicus	Parp9	poly (ADP-ribose) polymerase family, member 9	GO:0060335 positive regulation of interferon-gamma-mediated signaling pathway;GO:2001034 positive regulation of double-strand break repair via nonhomologous end joining;GO:0060332 positive regulation of response to interferon-gamma	0	0	0	0	0	0	0	0	1	0	0	0	0	0	0	0	0	0	0	0	1
100188937	Cox7c	1	0	100188937	Gene_ID	R. norvegicus	100188937	R. norvegicus	Cox7c	cytochrome c oxidase subunit 7C	GO:0006123 mitochondrial electron transport, cytochrome c to oxygen;GO:0042775 mitochondrial ATP synthesis coupled electron transport;GO:0042773 ATP synthesis coupled electron transport	0	0	0	0	0	0	0	0	0	0	0	0	0	0	0	0	0	0	0	0	1
301516	Stk36	1	0	301516	Gene_ID	R. norvegicus	301516	R. norvegicus	Stk36	serine/threonine kinase 36	GO:0007228 positive regulation of hh target transcription factor activity;GO:0007227 signal transduction downstream of smoothened;GO:0003351 epithelial cilium movement	0	0	0	0	0	0	0	0	0	0	0	0	0	0	0	0	0	0	0	0	1
29286	Rps17	1	0	29286	Gene_ID	R. norvegicus	29286	R. norvegicus	Rps17	ribosomal protein S17	GO:0034101 erythrocyte homeostasis;GO:0002262 myeloid cell homeostasis;GO:0042274 ribosomal small subunit biogenesis	0	0	0	0	0	0	0	0	0	0	0	0	0	0	0	0	0	0	0	1	1
313905	Supt7l	1	0	313905	Gene_ID	R. norvegicus	313905	R. norvegicus	Supt7l	SPT7 like, STAGA complex subunit gamma	GO:0051457 maintenance of protein location in nucleus;GO:0043966 histone H3 acetylation;GO:0072595 maintenance of protein localization in organelle	0	0	0	0	0	0	0	0	0	0	0	0	0	0	0	0	0	0	0	0	1
304960	Olfml2b	1	0	304960	Gene_ID	R. norvegicus	304960	R. norvegicus	Olfml2b	olfactomedin-like 2B	GO:0030198 extracellular matrix organization;GO:0043062 extracellular structure organization;GO:0016043 cellular component organization	0	0	0	1	0	0	0	0	0	0	0	0	0	0	0	0	0	0	0	0	1
288016	P3h2	1	0	288016	Gene_ID	R. norvegicus	288016	R. norvegicus	P3h2	prolyl 3-hydroxylase 2	GO:0019511 peptidyl-proline hydroxylation;GO:0018126 protein hydroxylation;GO:0018208 peptidyl-proline modification	0	0	0	0	0	1	0	0	0	1	0	0	0	0	0	0	0	0	0	0	1
293524	Bag3	0	1	293524	Gene_ID	R. norvegicus	293524	R. norvegicus	Bag3	BAG cochaperone 3	GO:1905337 positive regulation of aggrephagy;GO:1903215 negative regulation of protein targeting to mitochondrion;GO:1905335 regulation of aggrephagy	0	0	0	0	0	0	1	0	0	0	0	0	0	0	0	1	0	0	0	0	1
445415	S100a11	1	0	445415	Gene_ID	R. norvegicus	445415	R. norvegicus	S100a11	S100 calcium binding protein A11	GO:0014911 positive regulation of smooth muscle cell migration;GO:0014910 regulation of smooth muscle cell migration;GO:0014909 smooth muscle cell migration	0	0	0	0	0	0	0	0	0	0	0	0	0	0	0	0	0	0	0	0	1
89791	Ncdn	0	1	89791	Gene_ID	R. norvegicus	89791	R. norvegicus	Ncdn	neurochondrin	GO:0048168 regulation of neuronal synaptic plasticity;GO:0045453 bone resorption;GO:0048167 regulation of synaptic plasticity	0	0	0	0	0	0	0	0	0	0	0	0	0	0	0	1	0	0	0	0	1
309499	Myof	1	0	309499	Gene_ID	R. norvegicus	309499	R. norvegicus	Myof	myoferlin	GO:0033292 T-tubule organization;GO:0001778 plasma membrane repair;GO:0006071 glycerol metabolic process	0	0	1	0	0	0	0	0	1	0	0	0	0	0	0	0	0	0	0	0	1
64372	Timm8b	1	0	64372	Gene_ID	R. norvegicus	64372	R. norvegicus	Timm8b	translocase of inner mitochondrial membrane 8 homolog B	GO:0072321 chaperone-mediated protein transport;GO:0015031 protein transport;GO:0015833 peptide transport	0	0	0	0	0	0	0	0	0	0	0	0	0	0	0	0	0	0	0	0	1
501582	Gspt2	0	1	501582	Gene_ID	R. norvegicus	501582	R. norvegicus	Gspt2	G1 to S phase transition 2	GO:0002184 cytoplasmic translational termination;GO:0006415 translational termination;GO:0043624 cellular protein complex disassembly	0	0	0	0	0	0	0	0	0	0	0	0	0	0	0	0	0	0	0	0	1
113912	Rtn4r	0	1	113912	Gene_ID	R. norvegicus	113912	R. norvegicus	Rtn4r	reticulon 4 receptor	GO:0048681 negative regulation of axon regeneration;GO:0030517 negative regulation of axon extension;GO:0070571 negative regulation of neuron projection regeneration	0	0	1	0	0	0	1	0	0	0	0	0	0	0	0	0	0	0	0	0	1
292077	Sult5a1	0	1	292077	Gene_ID	R. norvegicus	292077	R. norvegicus	Sult5a1	sulfotransferase family 5A, member 1		0	0	0	0	0	0	0	0	0	0	0	0	0	0	0	0	0	0	0	0	1
311218	Accs	1	0	311218	Gene_ID	R. norvegicus	311218	R. norvegicus	Accs	1-aminocyclopropane-1-carboxylate synthase	GO:0042218 1-aminocyclopropane-1-carboxylate biosynthetic process;GO:0018871 1-aminocyclopropane-1-carboxylate metabolic process;GO:1901607 alpha-amino acid biosynthetic process	0	0	0	0	0	0	0	0	0	0	0	0	0	0	0	0	0	0	0	0	1
25496	Notch1	1	0	25496	Gene_ID	R. norvegicus	25496	R. norvegicus	Notch1	notch receptor 1	GO:0003270 Notch signaling pathway involved in regulation of secondary heart field cardioblast proliferation;GO:0072144 glomerular mesangial cell development;GO:0003252 negative regulation of cell proliferation involved in heart valve morphogenesis	1	0	1	1	1	1	1	1	0	1	1	1	0	0	1	1	0	0	0	0	1
64512	Fzd2	0	1	64512	Gene_ID	R. norvegicus	64512	R. norvegicus	Fzd2	frizzled class receptor 2	GO:0090179 planar cell polarity pathway involved in neural tube closure;GO:0090178 regulation of establishment of planar polarity involved in neural tube closure;GO:0090177 establishment of planar polarity involved in neural tube closure	0	0	0	0	0	0	0	0	0	0	0	1	0	0	0	0	0	0	0	0	1
361272	Dhtkd1	0	1	361272	Gene_ID	R. norvegicus	361272	R. norvegicus	Dhtkd1	dehydrogenase E1 and transketolase domain containing 1	GO:0006096 glycolytic process;GO:0006757 ATP generation from ADP;GO:0006099 tricarboxylic acid cycle	0	0	0	0	0	0	0	0	0	0	0	0	0	0	0	0	0	0	0	0	1
60460	Hspa2	0	1	60460	Gene_ID	R. norvegicus	60460	R. norvegicus	Hspa2	heat shock protein family A (Hsp70) member 2	GO:1901896 positive regulation of calcium-transporting ATPase activity;GO:1901894 regulation of calcium-transporting ATPase activity;GO:1901021 positive regulation of calcium ion transmembrane transporter activity	0	0	0	0	0	0	1	0	0	0	0	0	0	0	0	0	0	0	0	0	1
100362059	Ttc16	1	0	100362059	Gene_ID	R. norvegicus	100362059	R. norvegicus	Ttc16	tetratricopeptide repeat domain 16		0	0	0	0	0	0	0	0	0	0	0	0	0	0	0	0	0	0	0	0	1
305417	Lgi2	0	1	305417	Gene_ID	R. norvegicus	305417	R. norvegicus	Lgi2	leucine-rich repeat LGI family, member 2		0	0	0	0	0	0	0	0	0	0	0	0	0	0	0	0	0	0	0	0	1
25256	Fmo1	0	1	25256	Gene_ID	R. norvegicus	25256	R. norvegicus	Fmo1	flavin containing dimethylaniline monoxygenase 1	GO:0070995 NADPH oxidation;GO:0006739 NADP metabolic process;GO:0009404 toxin metabolic process	0	0	0	0	0	0	0	0	0	0	0	0	0	0	0	0	0	0	0	0	1
501101	Lrrc73	0	1	501101	Gene_ID	R. norvegicus	501101	R. norvegicus	Lrrc73	leucine rich repeat containing 73		0	0	0	0	0	0	0	0	0	0	0	0	0	0	0	0	0	0	0	0	1
691306	Tmem202	0	1	691306	Gene_ID	R. norvegicus	691306	R. norvegicus	Tmem202	transmembrane protein 202		0	0	0	0	0	0	0	0	0	0	0	0	0	0	0	0	0	0	0	0	1
24771	Sdc4	1	0	24771	Gene_ID	R. norvegicus	24771	R. norvegicus	Sdc4	syndecan 4	GO:1904829 regulation of aortic smooth muscle cell differentiation;GO:1903553 positive regulation of extracellular exosome assembly;GO:0035887 aortic smooth muscle cell differentiation	0	1	1	1	1	1	0	0	0	1	1	1	0	0	1	0	0	1	1	0	1
297814	Car8	0	1	297814	Gene_ID	R. norvegicus	297814	R. norvegicus	Ca8	carbonic anhydrase 8	GO:0048015 phosphatidylinositol-mediated signaling;GO:0048017 inositol lipid-mediated signaling;GO:0035556 intracellular signal transduction	0	0	0	0	0	0	0	0	0	0	0	0	0	0	0	0	0	0	0	0	1
310552	Sfrp2	1	0	310552	Gene_ID	R. norvegicus	310552	R. norvegicus	Sfrp2	secreted frizzled-related protein 2	GO:2000041 negative regulation of planar cell polarity pathway involved in axis elongation;GO:0042662 negative regulation of mesodermal cell fate specification;GO:0090179 planar cell polarity pathway involved in neural tube closure	1	0	0	1	1	1	1	1	1	1	1	1	0	0	0	0	0	0	0	0	1
360828	Noc4l	1	0	360828	Gene_ID	R. norvegicus	360828	R. norvegicus	Noc4l	nucleolar complex associated 4 homolog	GO:0042254 ribosome biogenesis;GO:0022613 ribonucleoprotein complex biogenesis;GO:0044085 cellular component biogenesis	0	0	0	0	0	0	0	0	0	0	0	0	0	0	0	0	0	0	0	1	1
301596	Mroh2a	1	0	301596	Gene_ID	R. norvegicus	301596	R. norvegicus	Mroh2a	maestro heat-like repeat family member 2A		0	0	0	0	0	0	0	0	0	0	0	0	0	0	0	0	0	0	0	0	1
688613	LOC688613	0	1	688613	Gene_ID	R. norvegicus	688613	R. norvegicus	LOC688613	hypothetical protein LOC688613		0	0	0	0	0	0	0	0	0	0	0	0	0	0	0	0	0	0	0	0	1
362540	Hacd4	0	1	362540	Gene_ID	R. norvegicus	362540	R. norvegicus	Hacd4	3-hydroxyacyl-CoA dehydratase 4	GO:0042761 very long-chain fatty acid biosynthetic process;GO:0030497 fatty acid elongation;GO:0000038 very long-chain fatty acid metabolic process	0	0	0	0	0	0	0	0	0	0	0	0	0	0	0	0	0	0	0	0	1
690976	Cnn2	0	1	690976	Gene_ID	R. norvegicus	690976	R. norvegicus	Cnn2	calponin 2	GO:0050765 negative regulation of phagocytosis;GO:0045806 negative regulation of endocytosis;GO:0050764 regulation of phagocytosis	0	0	1	0	0	0	1	0	0	0	0	0	0	0	1	0	0	0	0	0	1
100361655	LOC100361655	0	1	100361655	Gene_ID	R. norvegicus	100361655	R. norvegicus	LOC100361655	rCG33642-like		0	0	0	0	0	0	0	0	0	0	0	0	0	0	0	0	0	0	0	0	1
64355	Lsr	0	1	64355	Gene_ID	R. norvegicus	64355	R. norvegicus	Lsr	lipolysis stimulated lipoprotein receptor	GO:1904274 tricellular tight junction assembly;GO:0061833 protein localization to tricellular tight junction;GO:0061436 establishment of skin barrier	0	0	0	0	0	0	0	0	0	0	0	0	0	0	0	0	0	1	0	0	1
293165	Sox6	0	1	293165	Gene_ID	R. norvegicus	293165	R. norvegicus	Sox6	SRY-box transcription factor 6	GO:0021778 oligodendrocyte cell fate specification;GO:2000741 positive regulation of mesenchymal stem cell differentiation;GO:0021780 glial cell fate specification	0	0	0	0	0	0	0	1	0	0	0	0	0	0	0	0	0	0	0	0	1
317435	Shroom2	0	1	317435	Gene_ID	R. norvegicus	317435	R. norvegicus	Shroom2	shroom family member 2	GO:0032401 establishment of melanosome localization;GO:0030835 negative regulation of actin filament depolymerization;GO:0045217 cell-cell junction maintenance	0	0	0	0	0	0	1	0	0	0	0	0	0	0	0	0	0	1	0	0	1
299211	Zdhhc22	0	1	299211	Gene_ID	R. norvegicus	299211	R. norvegicus	Zdhhc22	zinc finger DHHC-type palmitoyltransferase 22	GO:0018230 peptidyl-L-cysteine S-palmitoylation;GO:0018345 protein palmitoylation;GO:0018231 peptidyl-S-diacylglycerol-L-cysteine biosynthetic process from peptidyl-cysteine	0	0	0	0	0	0	0	0	0	0	0	0	0	0	0	0	0	0	0	0	1
29597	P2ry2	0	1	29597	Gene_ID	R. norvegicus	29597	R. norvegicus	P2ry2	purinergic receptor P2Y2	GO:0032308 positive regulation of prostaglandin secretion;GO:0032306 regulation of prostaglandin secretion;GO:0060406 positive regulation of penile erection	1	0	1	0	0	0	0	0	0	0	0	0	0	0	1	1	0	0	0	0	1
116669	Vwf	0	1	116669	Gene_ID	R. norvegicus	116669	R. norvegicus	Vwf	von Willebrand factor	GO:0033591 response to L-ascorbic acid;GO:0070417 cellular response to cold;GO:0097421 liver regeneration	0	1	1	0	0	0	0	0	0	0	1	0	0	0	0	0	0	0	0	0	1
54230	Btg3	0	1	54230	Gene_ID	R. norvegicus	54230	R. norvegicus	Btg3	BTG anti-proliferation factor 3	GO:0045930 negative regulation of mitotic cell cycle;GO:0045786 negative regulation of cell cycle;GO:0008285 negative regulation of cell proliferation	0	0	0	0	0	0	0	0	0	1	0	0	0	0	0	0	0	0	0	0	1
315326	Tns2	0	1	315326	Gene_ID	R. norvegicus	315326	R. norvegicus	Tns2	tensin 2	GO:0046627 negative regulation of insulin receptor signaling pathway;GO:1900077 negative regulation of cellular response to insulin stimulus;GO:0046626 regulation of insulin receptor signaling pathway	0	0	0	0	0	0	0	0	1	1	0	0	0	0	0	0	0	0	0	0	1
294375	Reep3	0	1	294375	Gene_ID	R. norvegicus	294375	R. norvegicus	Reep3	receptor accessory protein 3	GO:0007084 mitotic nuclear envelope reassembly;GO:0031468 nuclear envelope reassembly;GO:0006998 nuclear envelope organization	0	0	0	0	0	0	0	0	0	0	0	0	0	0	0	0	0	0	0	0	1
294744	Gpx8	1	0	294744	Gene_ID	R. norvegicus	294744	R. norvegicus	Gpx8	glutathione peroxidase 8	GO:0098869 cellular oxidant detoxification;GO:1990748 cellular detoxification;GO:0098754 detoxification	0	0	0	0	0	0	0	0	0	0	0	0	0	0	0	0	0	0	0	0	1
89805	Angpt2	0	1	89805	Gene_ID	R. norvegicus	89805	R. norvegicus	Angpt2	angiopoietin 2	GO:0050928 negative regulation of positive chemotaxis;GO:0043537 negative regulation of blood vessel endothelial cell migration;GO:0048014 Tie signaling pathway	0	0	0	0	1	0	1	0	1	0	1	0	0	0	0	0	0	0	0	0	1
25644	Bmp6	0	1	25644	Gene_ID	R. norvegicus	25644	R. norvegicus	Bmp6	bone morphogenetic protein 6	GO:2000860 positive regulation of aldosterone secretion;GO:2000857 positive regulation of mineralocorticoid secretion;GO:2000858 regulation of aldosterone secretion	1	0	0	0	0	0	1	1	1	1	1	0	0	0	0	0	0	1	0	0	1
360639	Dcakd	0	1	360639	Gene_ID	R. norvegicus	360639	R. norvegicus	Dcakd	dephospho-CoA kinase domain containing	GO:0015937 coenzyme A biosynthetic process;GO:0015936 coenzyme A metabolic process;GO:0034030 ribonucleoside bisphosphate biosynthetic process	0	0	0	0	0	0	0	0	0	0	0	0	0	0	0	0	0	0	0	0	1
362402	Fgd5	1	0	362402	Gene_ID	R. norvegicus	362402	R. norvegicus	Fgd5	FYVE, RhoGEF and PH domain containing 5		0	0	0	0	0	0	0	0	0	0	0	0	0	0	0	0	0	0	0	0	1
363081	Igdcc4	0	1	363081	Gene_ID	R. norvegicus	363081	R. norvegicus	Igdcc4	immunoglobulin superfamily, DCC subclass, member 4		0	0	0	0	0	0	0	0	0	0	0	0	0	0	0	0	0	0	0	0	1
681370	Bricd5	0	1	681370	Gene_ID	R. norvegicus	681370	R. norvegicus	Bricd5	BRICHOS domain containing 5	GO:0042127 regulation of cell proliferation;GO:0008283 cell proliferation;GO:0050794 regulation of cellular process	0	0	0	0	0	0	0	0	0	0	0	0	0	0	0	0	0	0	0	0	1
499129	Kctd15	0	1	499129	Gene_ID	R. norvegicus	499129	R. norvegicus	Kctd15	potassium channel tetramerization domain containing 15	GO:0051260 protein homooligomerization;GO:0051259 protein complex oligomerization;GO:0065003 protein-containing complex assembly	0	0	0	0	0	0	0	0	0	0	0	0	0	0	0	0	0	0	0	0	1
64348	Cryba4	0	1	64348	Gene_ID	R. norvegicus	64348	R. norvegicus	Cryba4	crystallin, beta A4	GO:0002088 lens development in camera-type eye;GO:0007601 visual perception;GO:0043010 camera-type eye development	0	0	0	0	0	0	0	0	0	0	0	0	0	0	0	0	0	0	0	0	1
301085	Fyco1	0	1	301085	Gene_ID	R. norvegicus	301085	R. norvegicus	Fyco1	FYVE and coiled-coil domain autophagy adaptor 1	GO:0072383 plus-end-directed vesicle transport along microtubule;GO:1901098 positive regulation of autophagosome maturation;GO:0072386 plus-end-directed organelle transport along microtubule	0	0	0	0	0	0	0	0	0	0	0	0	0	0	0	0	0	0	0	0	1
363630	Kdm6b	1	0	363630	Gene_ID	R. norvegicus	363630	R. norvegicus	Kdm6b	lysine demethylase 6B	GO:0071557 histone H3-K27 demethylation;GO:0070076 histone lysine demethylation;GO:0048333 mesodermal cell differentiation	0	0	0	0	0	1	0	0	0	0	0	1	0	0	0	0	0	0	0	0	1
315212	Alg12	0	1	315212	Gene_ID	R. norvegicus	315212	R. norvegicus	Alg12	ALG12, alpha-1,6-mannosyltransferase	GO:0006488 dolichol-linked oligosaccharide biosynthetic process;GO:0006490 oligosaccharide-lipid intermediate biosynthetic process;GO:0006487 protein N-linked glycosylation	0	0	0	0	0	0	0	0	0	0	0	0	0	0	0	0	0	0	0	0	1
303443	Stxbp4	0	1	303443	Gene_ID	R. norvegicus	303443	R. norvegicus	Stxbp4	syntaxin binding protein 4	GO:0061178 regulation of insulin secretion involved in cellular response to glucose stimulus;GO:0010838 positive regulation of keratinocyte proliferation;GO:0010827 regulation of glucose transmembrane transport	0	0	0	0	0	0	0	0	1	1	0	0	0	0	0	0	0	0	0	0	1
303660	Btbd17	0	1	303660	Gene_ID	R. norvegicus	303660	R. norvegicus	Btbd17	BTB domain containing 17		0	0	0	0	0	0	0	0	0	0	0	0	0	0	0	0	0	0	0	0	1
81647	Atf2	0	1	81647	Gene_ID	R. norvegicus	81647	R. norvegicus	Atf2	activating transcription factor 2	GO:0032915 positive regulation of transforming growth factor beta2 production;GO:0110024 positive regulation of cardiac muscle myoblast proliferation;GO:0110022 regulation of cardiac muscle myoblast proliferation	1	0	0	0	1	0	0	1	0	1	0	0	0	0	0	0	0	0	0	0	1
362871	Elk3	1	0	362871	Gene_ID	R. norvegicus	362871	R. norvegicus	Elk3	ETS transcription factor ELK3	GO:0001525 angiogenesis;GO:0048514 blood vessel morphogenesis;GO:0000122 negative regulation of transcription by RNA polymerase II	0	0	1	0	1	0	0	0	0	0	0	0	0	0	0	0	0	0	0	0	1
25394	Bfsp1	0	1	25394	Gene_ID	R. norvegicus	25394	R. norvegicus	Bfsp1	beaded filament structural protein 1	GO:0070307 lens fiber cell development;GO:0070306 lens fiber cell differentiation;GO:0002088 lens development in camera-type eye	0	0	0	0	0	0	0	0	0	0	0	0	0	0	0	0	0	0	0	0	1
497984	Zfp652	1	0	497984	Gene_ID	R. norvegicus	497984	R. norvegicus	Zfp652	zinc finger protein 652		0	0	0	0	0	0	0	0	0	0	0	0	0	0	0	0	0	0	0	0	1
308113	Cnksr3	1	0	308113	Gene_ID	R. norvegicus	308113	R. norvegicus	Cnksr3	Cnksr family member 3	GO:2000651 positive regulation of sodium ion transmembrane transporter activity;GO:1902307 positive regulation of sodium ion transmembrane transport;GO:2000649 regulation of sodium ion transmembrane transporter activity	0	0	0	0	0	0	0	0	0	0	0	0	0	0	0	0	0	0	0	0	1
308976	Kdm8	0	1	308976	Gene_ID	R. norvegicus	308976	R. norvegicus	Kdm8	lysine demethylase 8	GO:0070544 histone H3-K36 demethylation;GO:0070076 histone lysine demethylation;GO:0016577 histone demethylation	0	0	0	0	0	0	0	0	0	0	0	0	0	0	0	0	0	0	0	0	1
303635	Fam20a	0	1	303635	Gene_ID	R. norvegicus	303635	R. norvegicus	Fam20a	FAM20A, golgi associated secretory pathway pseudokinase	GO:0070166 enamel mineralization;GO:0044691 tooth eruption;GO:0097186 amelogenesis	0	0	0	0	0	0	0	0	0	0	0	0	0	0	0	0	0	0	0	0	1
307305	Prdm6	0	1	307305	Gene_ID	R. norvegicus	307305	R. norvegicus	Prdm6	PR/SET domain 6	GO:0051574 positive regulation of histone H3-K9 methylation;GO:0051570 regulation of histone H3-K9 methylation;GO:0051151 negative regulation of smooth muscle cell differentiation	0	0	0	0	0	0	0	0	0	0	0	0	0	0	0	0	0	0	0	0	1
117101	Kcnc3	0	1	117101	Gene_ID	R. norvegicus	117101	R. norvegicus	Kcnc3	potassium voltage-gated channel subfamily C member 3	GO:0046928 regulation of neurotransmitter secretion;GO:0051262 protein tetramerization;GO:0071805 potassium ion transmembrane transport	0	0	0	0	0	0	0	0	0	0	0	0	0	0	0	0	0	0	0	0	1
680121	LOC680121	1	0	680121	Gene_ID	R. norvegicus	680121	R. norvegicus	LOC680121	similar to heat shock protein 8	GO:0061740 protein targeting to lysosome involved in chaperone-mediated autophagy;GO:1990832 slow axonal transport;GO:0071211 protein targeting to vacuole involved in autophagy	0	0	0	0	0	0	0	0	0	0	0	0	0	0	0	0	0	0	0	0	1
29169	Vtn	0	1	29169	Gene_ID	R. norvegicus	29169	R. norvegicus	Vtn	vitronectin	GO:0061302 smooth muscle cell-matrix adhesion;GO:0014911 positive regulation of smooth muscle cell migration;GO:0035987 endodermal cell differentiation	0	1	0	1	0	1	0	0	1	0	1	1	0	0	1	0	0	0	0	0	1
79220	Grid2	1	0	79220	Gene_ID	R. norvegicus	79220	R. norvegicus	Grid2	glutamate ionotropic receptor delta type subunit 2	GO:0021707 cerebellar granule cell differentiation;GO:0021684 cerebellar granular layer formation;GO:1900454 positive regulation of long-term synaptic depression	0	0	0	0	0	0	0	0	0	0	0	0	0	1	0	0	0	0	0	0	1
83470	Bmp1	0	1	83470	Gene_ID	R. norvegicus	83470	R. norvegicus	Bmp1	bone morphogenetic protein 1	GO:0061036 positive regulation of cartilage development;GO:0061035 regulation of cartilage development;GO:0051216 cartilage development	0	0	0	0	0	1	0	1	0	0	0	0	0	0	0	0	0	0	0	0	1
288665	Cux2	0	1	288665	Gene_ID	R. norvegicus	288665	R. norvegicus	Cux2	cut-like homeobox 2	GO:0061003 positive regulation of dendritic spine morphogenesis;GO:2000463 positive regulation of excitatory postsynaptic potential;GO:0061001 regulation of dendritic spine morphogenesis	0	0	0	0	0	0	1	0	0	0	0	0	0	0	0	0	0	0	0	0	1
689415	Mt2A	1	0	689415	Gene_ID	R. norvegicus	689415	R. norvegicus	Mt2A	metallothionein 2A	GO:0048143 astrocyte activation;GO:0010273 detoxification of copper ion;GO:0036018 cellular response to erythropoietin	0	0	0	0	0	0	0	0	0	0	0	0	0	0	0	0	0	0	0	0	1
29710	Scn8a	0	1	29710	Gene_ID	R. norvegicus	29710	R. norvegicus	Scn8a	sodium voltage-gated channel alpha subunit 8	GO:0007628 adult walking behavior;GO:0086010 membrane depolarization during action potential;GO:0019228 neuronal action potential	0	0	0	0	0	0	0	0	0	0	0	0	1	0	0	0	1	0	0	0	1
114090	Egr2	0	1	114090	Gene_ID	R. norvegicus	114090	R. norvegicus	Egr2	early growth response 2	GO:0021666 rhombomere 5 formation;GO:0021660 rhombomere 3 formation;GO:0021664 rhombomere 5 morphogenesis	1	0	0	0	0	0	1	0	0	0	0	1	0	1	0	0	1	0	0	0	1
362046	Dapp1	1	0	362046	Gene_ID	R. norvegicus	362046	R. norvegicus	Dapp1	dual adaptor of phosphotyrosine and 3-phosphoinositides 1		0	0	0	0	0	0	0	0	0	0	0	0	0	0	0	0	0	0	0	0	1
501164	Cdk5r2	0	1	501164	Gene_ID	R. norvegicus	501164	R. norvegicus	Cdk5r2	cyclin-dependent kinase 5 regulatory subunit 2	GO:0021819 layer formation in cerebral cortex;GO:0021722 superior olivary nucleus maturation;GO:0021718 superior olivary nucleus development	0	0	0	0	0	0	0	0	0	0	0	0	0	1	1	0	0	0	0	0	1
361560	Vstm2b	0	1	361560	Gene_ID	R. norvegicus	361560	R. norvegicus	Vstm2b	V-set and transmembrane domain containing 2B		0	0	0	0	0	0	0	0	0	0	0	0	0	0	0	0	0	0	0	0	1
296560	Uap1l1	0	1	296560	Gene_ID	R. norvegicus	296560	R. norvegicus	Uap1l1	UDP-N-acetylglucosamine pyrophosphorylase 1 like 1	GO:0006048 UDP-N-acetylglucosamine biosynthetic process;GO:0006047 UDP-N-acetylglucosamine metabolic process;GO:0046349 amino sugar biosynthetic process	0	0	0	0	0	0	0	0	0	0	0	0	0	0	0	0	0	0	0	0	1
502873	Prrt3	0	1	502873	Gene_ID	R. norvegicus	502873	R. norvegicus	Prrt3	proline-rich transmembrane protein 3		0	0	0	0	0	0	0	0	0	0	0	0	0	0	0	0	0	0	0	0	1
361112	Vstm4	1	0	361112	Gene_ID	R. norvegicus	361112	R. norvegicus	Vstm4	V-set and transmembrane domain containing 4		0	0	0	0	0	0	0	0	0	0	0	0	0	0	0	0	0	0	0	0	1
294282	Rps18	1	0	294282	Gene_ID	R. norvegicus	294282	R. norvegicus	Rps18	ribosomal protein S18	GO:0006412 translation;GO:0043043 peptide biosynthetic process;GO:0043604 amide biosynthetic process	0	0	0	0	0	0	0	0	0	0	0	0	0	0	0	0	0	0	0	1	1
313689	Dhrs3	0	1	313689	Gene_ID	R. norvegicus	313689	R. norvegicus	Dhrs3	dehydrogenase/reductase 3	GO:0048387 negative regulation of retinoic acid receptor signaling pathway;GO:0042572 retinol metabolic process;GO:0048385 regulation of retinoic acid receptor signaling pathway	1	0	0	0	0	0	0	1	0	0	0	0	0	0	0	0	0	0	0	0	1
65129	Cldn1	0	1	65129	Gene_ID	R. norvegicus	65129	R. norvegicus	Cldn1	claudin 1	GO:1903348 positive regulation of bicellular tight junction assembly;GO:1903545 cellular response to butyrate;GO:1903544 response to butyrate	0	0	1	0	0	0	0	0	0	1	0	0	0	0	0	0	1	1	0	0	1
308579	Cpt1c	0	1	308579	Gene_ID	R. norvegicus	308579	R. norvegicus	Cpt1c	carnitine palmitoyltransferase 1c	GO:0009437 carnitine metabolic process;GO:0006635 fatty acid beta-oxidation;GO:0006577 amino-acid betaine metabolic process	0	0	0	0	0	0	0	0	0	0	0	0	0	0	0	0	0	0	0	0	1
681389	Cops9	1	0	681389	Gene_ID	R. norvegicus	681389	R. norvegicus	Cops9	COP9 signalosome subunit 9	GO:2000435 negative regulation of protein neddylation;GO:2000434 regulation of protein neddylation;GO:0051220 cytoplasmic sequestering of protein	0	0	0	0	0	0	0	0	0	0	0	0	0	0	0	0	0	0	0	0	1
613226	Slc6a17	0	1	613226	Gene_ID	R. norvegicus	613226	R. norvegicus	Slc6a17	solute carrier family 6 member 17	GO:0015820 leucine transport;GO:0032328 alanine transport;GO:0015824 proline transport	0	0	0	0	0	0	0	0	0	0	0	0	0	0	0	0	0	0	0	0	1
306264	Ankrd28	0	1	306264	Gene_ID	R. norvegicus	306264	R. norvegicus	Ankrd28	ankyrin repeat domain 28		0	0	0	0	0	0	0	0	0	0	0	0	0	0	0	0	0	0	0	0	1
680723	Tmem88b	0	1	680723	Gene_ID	R. norvegicus	680723	R. norvegicus	Tmem88b	transmembrane protein 88B		0	0	0	0	0	0	0	0	0	0	0	0	0	0	0	0	0	0	0	0	1
312451	Tcf7l1	0	1	312451	Gene_ID	R. norvegicus	312451	R. norvegicus	Tcf7l1	transcription factor 7 like 1	GO:0048319 axial mesoderm morphogenesis;GO:0008595 anterior/posterior axis specification, embryo;GO:0048318 axial mesoderm development	0	0	0	0	0	0	0	0	0	0	0	1	0	0	0	0	0	0	0	0	1
316767	Ddx11	0	1	316767	Gene_ID	R. norvegicus	316767	R. norvegicus	Ddx11	DEAD/H-box helicase 11	GO:0032079 positive regulation of endodeoxyribonuclease activity;GO:1904976 cellular response to bleomycin;GO:1901838 positive regulation of transcription of nucleolar large rRNA by RNA polymerase I	0	0	0	0	0	0	0	0	0	0	0	0	0	0	0	0	0	0	0	0	1
25113	Ddn	0	1	25113	Gene_ID	R. norvegicus	25113	R. norvegicus	Ddn	dendrin	GO:0045944 positive regulation of transcription by RNA polymerase II;GO:0045893 positive regulation of transcription, DNA-templated;GO:1903508 positive regulation of nucleic acid-templated transcription	0	0	0	0	0	0	0	0	0	0	0	0	0	0	0	0	0	0	0	0	1
288499	Slc29a4	1	0	288499	Gene_ID	R. norvegicus	288499	R. norvegicus	Slc29a4	solute carrier family 29 member 4	GO:1901642 nucleoside transmembrane transport;GO:0015858 nucleoside transport;GO:0015844 monoamine transport	0	0	0	0	0	0	0	0	0	0	0	0	0	0	0	0	0	0	0	0	1
293498	Asphd1	0	1	293498	Gene_ID	R. norvegicus	293498	R. norvegicus	Asphd1	aspartate beta-hydroxylase domain containing 1	GO:0018193 peptidyl-amino acid modification;GO:0006464 cellular protein modification process;GO:0036211 protein modification process	0	0	0	0	0	0	0	0	0	0	0	0	0	0	0	0	0	0	0	0	1
29430	Hap1	1	0	29430	Gene_ID	R. norvegicus	29430	R. norvegicus	Hap1	huntingtin-associated protein 1	GO:0031587 positive regulation of inositol 1,4,5-trisphosphate-sensitive calcium-release channel activity;GO:0031585 regulation of inositol 1,4,5-trisphosphate-sensitive calcium-release channel activity;GO:0051281 positive regulation of release of sequestered calcium ion into cytosol	0	0	0	0	0	0	0	0	1	0	0	0	0	1	1	0	0	0	0	0	1
25263	Mal	0	1	25263	Gene_ID	R. norvegicus	25263	R. norvegicus	Mal	mal, T-cell differentiation protein	GO:0098737 protein insertion into plasma membrane;GO:1902043 positive regulation of extrinsic apoptotic signaling pathway via death domain receptors;GO:0002175 protein localization to paranode region of axon	0	0	0	0	0	0	0	0	0	0	0	0	0	0	0	0	1	0	0	0	1
408223	Usp54	0	1	408223	Gene_ID	R. norvegicus	408223	R. norvegicus	Usp54	ubiquitin specific peptidase 54	GO:0016579 protein deubiquitination;GO:0070646 protein modification by small protein removal;GO:0070647 protein modification by small protein conjugation or removal	0	0	0	0	0	0	0	0	0	0	0	0	0	0	0	0	0	0	0	0	1
303008	Rhbdf1	0	1	303008	Gene_ID	R. norvegicus	303008	R. norvegicus	Rhbdf1	rhomboid 5 homolog 1	GO:0042058 regulation of epidermal growth factor receptor signaling pathway;GO:0050709 negative regulation of protein secretion;GO:1901184 regulation of ERBB signaling pathway	0	0	0	0	0	0	0	0	1	0	0	0	0	0	0	0	0	0	0	0	1
313722	Spsb1	0	1	313722	Gene_ID	R. norvegicus	313722	R. norvegicus	Spsb1	splA/ryanodine receptor domain and SOCS box containing 1	GO:0043161 proteasome-mediated ubiquitin-dependent protein catabolic process;GO:0006511 ubiquitin-dependent protein catabolic process;GO:0010498 proteasomal protein catabolic process	0	0	0	0	0	0	0	0	0	0	0	0	0	0	0	0	0	0	0	0	1
296368	Ube2c	1	0	296368	Gene_ID	R. norvegicus	296368	R. norvegicus	Ube2c	ubiquitin-conjugating enzyme E2C	GO:0031536 positive regulation of exit from mitosis;GO:0010994 free ubiquitin chain polymerization;GO:0030071 regulation of mitotic metaphase/anaphase transition	0	0	0	0	0	0	0	0	0	0	0	0	0	0	0	0	0	0	0	0	1

## Sheet: Enrichment
GroupID	Category	Term	Description	LogP	Log(q-value)	InTerm_InList	Genes	Symbols
1_Summary	GO Biological Processes	GO:0001503	ossification	-9.66943	-5.40334	46/416	24252,24482,25236,25285,25295,25496,25546,25644,25654,25695,29146,29175,29403,29597,29610,29665,50646,56813,64032,65154,66023,78965,79216,81686,83469,83476,85496,114031,114090,116490,140589,293649,295062,306782,310395,310552,311437,313689,353227,363455,364706,367846,685781,689711,100361818,100912012,25196,29344,63840,79240,79426,81647,81717,81818,117029,252917,293493,498678	Cebpa,Igf1,Gpc3,Igfbp5,Bglap,Notch1,Shox2,Bmp6,Col11a1,Cebpd,Jag1,Ctsk,Asgr2,P2ry2,Tgfbr3,P2rx7,Ptk2b,Pth1r,Ccn2,Ccn4,Gfra4,Csf1,Gdf10,Mmp2,Lrp4,Ccn1,Enpp1,Fstl3,Egr2,Snai1,Gli1,Lrp5,Wwtr1,Ror2,Noct,Sfrp2,Rassf2,Dhrs3,Zbtb16,Chrdl1,Foxc1,Sp3,Ddr2,Rflna,Nfatc1,Clec3b,Inhbb,Zfp36l1,Per2,Nr4a1,Zfp36,Atf2,Ctbp2,Vim,Ccr5,Nr1d1,Tlcd3b,Ccdc71
1_Member	GO Biological Processes	GO:0001503	ossification	-9.66943	-5.40334	46/416	24252,24482,25236,25285,25295,25496,25546,25644,25654,25695,29146,29175,29403,29597,29610,29665,50646,56813,64032,65154,66023,78965,79216,81686,83469,83476,85496,114031,114090,116490,140589,293649,295062,306782,310395,310552,311437,313689,353227,363455,364706,367846,685781,689711,100361818,100912012	Cebpa,Igf1,Gpc3,Igfbp5,Bglap,Notch1,Shox2,Bmp6,Col11a1,Cebpd,Jag1,Ctsk,Asgr2,P2ry2,Tgfbr3,P2rx7,Ptk2b,Pth1r,Ccn2,Ccn4,Gfra4,Csf1,Gdf10,Mmp2,Lrp4,Ccn1,Enpp1,Fstl3,Egr2,Snai1,Gli1,Lrp5,Wwtr1,Ror2,Noct,Sfrp2,Rassf2,Dhrs3,Zbtb16,Chrdl1,Foxc1,Sp3,Ddr2,Rflna,Nfatc1,Clec3b
1_Member	GO Biological Processes	GO:0030278	regulation of ossification	-7.38497	-3.596	29/234	24252,24482,25285,25295,25496,25644,25695,29146,29597,29665,50646,65154,66023,78965,79216,83469,83476,85496,114090,140589,293649,310395,310552,311437,313689,353227,685781,689711,100361818	Cebpa,Igf1,Igfbp5,Bglap,Notch1,Bmp6,Cebpd,Jag1,P2ry2,P2rx7,Ptk2b,Ccn4,Gfra4,Csf1,Gdf10,Lrp4,Ccn1,Enpp1,Egr2,Gli1,Lrp5,Noct,Sfrp2,Rassf2,Dhrs3,Zbtb16,Ddr2,Rflna,Nfatc1
1_Member	GO Biological Processes	GO:0001649	osteoblast differentiation	-4.96588	-2.08	23/213	24252,24482,25285,25295,25496,25546,25644,25695,29146,29610,56813,65154,79216,83476,116490,140589,293649,295062,310395,310552,311437,685781,100361818	Cebpa,Igf1,Igfbp5,Bglap,Notch1,Shox2,Bmp6,Cebpd,Jag1,Tgfbr3,Pth1r,Ccn4,Gdf10,Ccn1,Snai1,Gli1,Lrp5,Wwtr1,Noct,Sfrp2,Rassf2,Ddr2,Nfatc1
1_Member	GO Biological Processes	GO:0045444	fat cell differentiation	-4.67271	-1.91184	25/253	24252,24482,25196,25695,29146,29344,63840,65154,79216,79240,79426,81647,81717,81818,85496,114090,117029,252917,293493,293649,295062,310395,310552,353227,498678	Cebpa,Igf1,Inhbb,Cebpd,Jag1,Zfp36l1,Per2,Ccn4,Gdf10,Nr4a1,Zfp36,Atf2,Ctbp2,Vim,Enpp1,Egr2,Ccr5,Nr1d1,Tlcd3b,Lrp5,Wwtr1,Noct,Sfrp2,Zbtb16,Ccdc71
1_Member	GO Biological Processes	GO:0045667	regulation of osteoblast differentiation	-4.47069	-1.80755	17/140	24252,24482,25285,25496,25644,25695,29146,65154,79216,83476,140589,293649,310395,310552,311437,685781,100361818	Cebpa,Igf1,Igfbp5,Notch1,Bmp6,Cebpd,Jag1,Ccn4,Gdf10,Ccn1,Gli1,Lrp5,Noct,Sfrp2,Rassf2,Ddr2,Nfatc1
1_Member	GO Biological Processes	GO:0045669	positive regulation of osteoblast differentiation	-4.15567	-1.68065	11/69	24252,24482,25644,25695,29146,65154,79216,83476,293649,310552,685781	Cebpa,Igf1,Bmp6,Cebpd,Jag1,Ccn4,Gdf10,Ccn1,Lrp5,Sfrp2,Ddr2
1_Member	GO Biological Processes	GO:0045778	positive regulation of ossification	-3.68327	-1.36657	13/104	24252,24482,25644,25695,29146,29665,65154,79216,83476,293649,310552,353227,685781	Cebpa,Igf1,Bmp6,Cebpd,Jag1,P2rx7,Ccn4,Gdf10,Ccn1,Lrp5,Sfrp2,Zbtb16,Ddr2
1_Member	GO Biological Processes	GO:0045598	regulation of fat cell differentiation	-3.31141	-1.14569	15/143	24252,24482,29146,29344,65154,79426,85496,252917,293493,293649,295062,310395,310552,353227,498678	Cebpa,Igf1,Jag1,Zfp36l1,Ccn4,Zfp36,Enpp1,Nr1d1,Tlcd3b,Lrp5,Wwtr1,Noct,Sfrp2,Zbtb16,Ccdc71
2_Summary	KEGG Pathway	rno04512	ECM-receptor interaction	-7.58956	-3.62449	17/85	24771,25118,25473,25724,29169,29220,116669,117036,117559,292406,294337,296456,309368,311862,315979,364786,685004,24482,25289,29275,81822,290561,305509,305941,25467,29304,29348,78965,79240,298947,25513,306204,679845	Sdc4,Itga1,Lamb2,Itgb4,Vtn,Thbs4,Vwf,Lamc1,Sv2a,Thbs2,Col6a1,Itgav,Lama2,Lamc3,Col6a6,Itga8,Itga9,Igf1,Adcy6,Actc1,Actb,Tnnc1,Adcy1,Sgcg,Irs1,Rps6,Fgf7,Csf1,Nr4a1,Pik3cg,Pik3r1,Flnb,Shc4
2_Member	KEGG Pathway	rno04512	ECM-receptor interaction	-7.58956	-3.62449	17/85	24771,25118,25473,25724,29169,29220,116669,117036,117559,292406,294337,296456,309368,311862,315979,364786,685004	Sdc4,Itga1,Lamb2,Itgb4,Vtn,Thbs4,Vwf,Lamc1,Sv2a,Thbs2,Col6a1,Itgav,Lama2,Lamc3,Col6a6,Itga8,Itga9
2_Member	KEGG Pathway	rno05414	Dilated cardiomyopathy	-4.33755	-1.78352	13/90	24482,25118,25289,25724,29275,81822,290561,296456,305509,305941,309368,364786,685004	Igf1,Itga1,Adcy6,Itgb4,Actc1,Actb,Tnnc1,Itgav,Adcy1,Sgcg,Lama2,Itga8,Itga9
2_Member	KEGG Pathway	rno04151	PI3K-Akt signaling pathway	-4.33415	-1.61545	15/336	24482,25118,25467,29220,29304,29348,78965,79240,292406,294337,298947,311862,315979,364786,685004	Igf1,Itga1,Irs1,Thbs4,Rps6,Fgf7,Csf1,Nr4a1,Thbs2,Col6a1,Pik3cg,Lamc3,Col6a6,Itga8,Itga9
2_Member	KEGG Pathway	rno04510	Focal adhesion	-3.87088	-1.49688	20/202	24482,25118,25473,25513,25724,29169,29220,81822,116669,117036,292406,294337,296456,306204,309368,311862,315979,364786,679845,685004	Igf1,Itga1,Lamb2,Pik3r1,Itgb4,Vtn,Thbs4,Actb,Vwf,Lamc1,Thbs2,Col6a1,Itgav,Flnb,Lama2,Lamc3,Col6a6,Itga8,Shc4,Itga9
2_Member	KEGG Pathway	rno05410	Hypertrophic cardiomyopathy (HCM)	-3.33321	-1.15886	11/85	24482,25118,25724,29275,81822,290561,296456,305941,309368,364786,685004	Igf1,Itga1,Itgb4,Actc1,Actb,Tnnc1,Itgav,Sgcg,Lama2,Itga8,Itga9
3_Summary	GO Biological Processes	GO:0009611	response to wounding	-7.01045	-3.42072	54/641	24423,24482,24770,24771,25026,25196,25358,25433,25441,25473,25496,25724,29146,29344,29348,29409,29597,54320,60327,65037,65129,65154,79426,81686,81818,83476,83497,83619,85420,85490,113912,114097,116669,140589,292401,294103,298487,299858,299996,304966,305081,309004,309499,312299,315191,316539,338475,361945,362871,362965,364206,500464,685004,690976	Gstm1,Igf1,Ccl2,Sdc4,Adm,Inhbb,Timp3,Hbegf,Fcer1g,Lamb2,Notch1,Itgb4,Jag1,Zfp36l1,Fgf7,Mag,P2ry2,Pdpn,F13a1,Mertk,Cldn1,Ccn4,Zfp36,Mmp2,Vim,Ccn1,Ocln,Nfe2l2,Prkcq,Col5a1,Rtn4r,Ltc4s,Vwf,Gli1,Smoc2,Papss2,Cldn19,Lrp1,Matn2,Fcgr3a,Cd34,Vkorc1,Myof,Ezh2,Fbln1,Epha4,Nrep,Postn,Elk3,Rangap1,Plek,Epb41l4b,Itga9,Cnn2
3_Member	GO Biological Processes	GO:0009611	response to wounding	-7.01045	-3.42072	54/641	24423,24482,24770,24771,25026,25196,25358,25433,25441,25473,25496,25724,29146,29344,29348,29409,29597,54320,60327,65037,65129,65154,79426,81686,81818,83476,83497,83619,85420,85490,113912,114097,116669,140589,292401,294103,298487,299858,299996,304966,305081,309004,309499,312299,315191,316539,338475,361945,362871,362965,364206,500464,685004,690976	Gstm1,Igf1,Ccl2,Sdc4,Adm,Inhbb,Timp3,Hbegf,Fcer1g,Lamb2,Notch1,Itgb4,Jag1,Zfp36l1,Fgf7,Mag,P2ry2,Pdpn,F13a1,Mertk,Cldn1,Ccn4,Zfp36,Mmp2,Vim,Ccn1,Ocln,Nfe2l2,Prkcq,Col5a1,Rtn4r,Ltc4s,Vwf,Gli1,Smoc2,Papss2,Cldn19,Lrp1,Matn2,Fcgr3a,Cd34,Vkorc1,Myof,Ezh2,Fbln1,Epha4,Nrep,Postn,Elk3,Rangap1,Plek,Epb41l4b,Itga9,Cnn2
3_Member	GO Biological Processes	GO:0042060	wound healing	-4.49871	-1.8124	37/462	24482,24770,24771,25358,25433,25441,25496,29146,29348,29597,54320,60327,65037,65129,65154,81818,83476,83497,83619,85420,85490,116669,292401,294103,298487,304966,305081,309004,309499,312299,315191,361945,362871,364206,500464,685004,690976	Igf1,Ccl2,Sdc4,Timp3,Hbegf,Fcer1g,Notch1,Jag1,Fgf7,P2ry2,Pdpn,F13a1,Mertk,Cldn1,Ccn4,Vim,Ccn1,Ocln,Nfe2l2,Prkcq,Col5a1,Vwf,Smoc2,Papss2,Cldn19,Fcgr3a,Cd34,Vkorc1,Myof,Ezh2,Fbln1,Postn,Elk3,Plek,Epb41l4b,Itga9,Cnn2
4_Summary	GO Biological Processes	GO:0030198	extracellular matrix organization	-6.93191	-3.42072	31/274	24660,25473,25496,25654,29169,54320,64032,64387,81686,83476,85490,94339,116487,117036,117183,288583,289178,292401,293677,294337,298069,304960,310552,313592,315191,315263,361945,364706,364786,685781,102552055,24771,305081,313210	Pmp22,Lamb2,Notch1,Col11a1,Vtn,Pdpn,Ccn2,Ccdc80,Mmp2,Ccn1,Col5a1,Mmp23,Tgfbi,Lamc1,Rgcc,Plod3,Dpt,Smoc2,Efemp2,Col6a1,Col15a1,Olfml2b,Sfrp2,Col8a2,Fbln1,Adamts20,Postn,Foxc1,Itga8,Ddr2,Angptl7,Sdc4,Cd34,Abca1
4_Member	GO Biological Processes	GO:0030198	extracellular matrix organization	-6.93191	-3.42072	31/274	24660,25473,25496,25654,29169,54320,64032,64387,81686,83476,85490,94339,116487,117036,117183,288583,289178,292401,293677,294337,298069,304960,310552,313592,315191,315263,361945,364706,364786,685781,102552055	Pmp22,Lamb2,Notch1,Col11a1,Vtn,Pdpn,Ccn2,Ccdc80,Mmp2,Ccn1,Col5a1,Mmp23,Tgfbi,Lamc1,Rgcc,Plod3,Dpt,Smoc2,Efemp2,Col6a1,Col15a1,Olfml2b,Sfrp2,Col8a2,Fbln1,Adamts20,Postn,Foxc1,Itga8,Ddr2,Angptl7
4_Member	GO Biological Processes	GO:0043062	extracellular structure organization	-6.90866	-3.42072	34/319	24660,24771,25473,25496,25654,29169,54320,64032,64387,81686,83476,85490,94339,116487,117036,117183,288583,289178,292401,293677,294337,298069,304960,305081,310552,313210,313592,315191,315263,361945,364706,364786,685781,102552055	Pmp22,Sdc4,Lamb2,Notch1,Col11a1,Vtn,Pdpn,Ccn2,Ccdc80,Mmp2,Ccn1,Col5a1,Mmp23,Tgfbi,Lamc1,Rgcc,Plod3,Dpt,Smoc2,Efemp2,Col6a1,Col15a1,Olfml2b,Cd34,Sfrp2,Abca1,Col8a2,Fbln1,Adamts20,Postn,Foxc1,Itga8,Ddr2,Angptl7
5_Summary	GO Biological Processes	GO:1901342	regulation of vasculature development	-6.36152	-2.94053	35/352	24770,24771,24957,25026,25059,25496,29220,50646,59326,66021,81647,83476,83619,84022,89805,117183,287526,292401,292406,300455,305081,306636,307618,309684,310207,310552,311658,313058,315120,362342,364594,364706,497811,100361818,102552055,24482,25236,29146,29344,29610,54320,64032,65157,79240,81686,85490,113984,116487,293649,293677,296456,299858,304663,305064,313024,314843,362871,24660,25433,25724,29…	Ccl2,Sdc4,Glul,Adm,Hk2,Notch1,Thbs4,Ptk2b,Rapgef3,Cybb,Atf2,Ccn1,Nfe2l2,Ghsr,Angpt2,Rgcc,Serpinf1,Smoc2,Thbs2,Bmper,Cd34,Efnb2,Cdh5,Itgb2,Sema5a,Sfrp2,Nfatc2,Adgrb2,Card10,Hipk2,Tlr3,Foxc1,Xdh,Nfatc1,Angptl7,Igf1,Gpc3,Jag1,Zfp36l1,Tgfbr3,Pdpn,Ccn2,Amotl2,Nr4a1,Mmp2,Col5a1,Nr2f2,Tgfbi,Lrp5,Efemp2,Itgav,Lrp1,Lyl1,Ptpn14,Wasf2,Ptprb,Elk3,Pmp22,Hbegf,Itgb4,Fgf7,Rab13,Sema3d,Pkn3,Sema4c,Sema7a,Edn3,Cx…
5_Member	GO Biological Processes	GO:1901342	regulation of vasculature development	-6.36152	-2.94053	35/352	24770,24771,24957,25026,25059,25496,29220,50646,59326,66021,81647,83476,83619,84022,89805,117183,287526,292401,292406,300455,305081,306636,307618,309684,310207,310552,311658,313058,315120,362342,364594,364706,497811,100361818,102552055	Ccl2,Sdc4,Glul,Adm,Hk2,Notch1,Thbs4,Ptk2b,Rapgef3,Cybb,Atf2,Ccn1,Nfe2l2,Ghsr,Angpt2,Rgcc,Serpinf1,Smoc2,Thbs2,Bmper,Cd34,Efnb2,Cdh5,Itgb2,Sema5a,Sfrp2,Nfatc2,Adgrb2,Card10,Hipk2,Tlr3,Foxc1,Xdh,Nfatc1,Angptl7
5_Member	GO Biological Processes	GO:0001944	vasculature development	-5.95112	-2.74983	57/747	24482,24770,24771,24957,25026,25059,25236,25496,29146,29220,29344,29610,50646,54320,59326,64032,65157,66021,79240,81647,81686,83476,83619,84022,85490,89805,113984,116487,117183,287526,292401,292406,293649,293677,296456,299858,300455,304663,305064,305081,306636,307618,309684,310207,310552,311658,313024,313058,314843,315120,362342,362871,364594,364706,497811,100361818,102552055	Igf1,Ccl2,Sdc4,Glul,Adm,Hk2,Gpc3,Notch1,Jag1,Thbs4,Zfp36l1,Tgfbr3,Ptk2b,Pdpn,Rapgef3,Ccn2,Amotl2,Cybb,Nr4a1,Atf2,Mmp2,Ccn1,Nfe2l2,Ghsr,Col5a1,Angpt2,Nr2f2,Tgfbi,Rgcc,Serpinf1,Smoc2,Thbs2,Lrp5,Efemp2,Itgav,Lrp1,Bmper,Lyl1,Ptpn14,Cd34,Efnb2,Cdh5,Itgb2,Sema5a,Sfrp2,Nfatc2,Wasf2,Adgrb2,Ptprb,Card10,Hipk2,Elk3,Tlr3,Foxc1,Xdh,Nfatc1,Angptl7
5_Member	GO Biological Processes	GO:0072358	cardiovascular system development	-5.69854	-2.54639	57/761	24482,24770,24771,24957,25026,25059,25236,25496,29146,29220,29344,29610,50646,54320,59326,64032,65157,66021,79240,81647,81686,83476,83619,84022,85490,89805,113984,116487,117183,287526,292401,292406,293649,293677,296456,299858,300455,304663,305064,305081,306636,307618,309684,310207,310552,311658,313024,313058,314843,315120,362342,362871,364594,364706,497811,100361818,102552055	Igf1,Ccl2,Sdc4,Glul,Adm,Hk2,Gpc3,Notch1,Jag1,Thbs4,Zfp36l1,Tgfbr3,Ptk2b,Pdpn,Rapgef3,Ccn2,Amotl2,Cybb,Nr4a1,Atf2,Mmp2,Ccn1,Nfe2l2,Ghsr,Col5a1,Angpt2,Nr2f2,Tgfbi,Rgcc,Serpinf1,Smoc2,Thbs2,Lrp5,Efemp2,Itgav,Lrp1,Bmper,Lyl1,Ptpn14,Cd34,Efnb2,Cdh5,Itgb2,Sema5a,Sfrp2,Nfatc2,Wasf2,Adgrb2,Ptprb,Card10,Hipk2,Elk3,Tlr3,Foxc1,Xdh,Nfatc1,Angptl7
5_Member	GO Biological Processes	GO:0048514	blood vessel morphogenesis	-4.77606	-1.94133	46/610	24770,24957,25026,25059,25496,29146,29220,29344,29610,50646,59326,64032,65157,66021,79240,81647,81686,83476,83619,84022,89805,113984,116487,117183,287526,292401,292406,293649,296456,299858,300455,305081,306636,307618,309684,310207,310552,313024,313058,314843,315120,362342,362871,364594,364706,497811	Ccl2,Glul,Adm,Hk2,Notch1,Jag1,Thbs4,Zfp36l1,Tgfbr3,Ptk2b,Rapgef3,Ccn2,Amotl2,Cybb,Nr4a1,Atf2,Mmp2,Ccn1,Nfe2l2,Ghsr,Angpt2,Nr2f2,Tgfbi,Rgcc,Serpinf1,Smoc2,Thbs2,Lrp5,Itgav,Lrp1,Bmper,Cd34,Efnb2,Cdh5,Itgb2,Sema5a,Sfrp2,Wasf2,Adgrb2,Ptprb,Card10,Hipk2,Elk3,Tlr3,Foxc1,Xdh
5_Member	GO Biological Processes	GO:0045765	regulation of angiogenesis	-4.75808	-1.93914	29/314	24770,24957,25026,25059,25496,29220,50646,59326,66021,81647,83476,83619,84022,89805,117183,287526,292401,292406,300455,305081,307618,309684,310207,310552,313058,315120,362342,364594,364706	Ccl2,Glul,Adm,Hk2,Notch1,Thbs4,Ptk2b,Rapgef3,Cybb,Atf2,Ccn1,Nfe2l2,Ghsr,Angpt2,Rgcc,Serpinf1,Smoc2,Thbs2,Bmper,Cd34,Cdh5,Itgb2,Sema5a,Sfrp2,Adgrb2,Card10,Hipk2,Tlr3,Foxc1
5_Member	GO Biological Processes	GO:0001667	ameboidal-type cell migration	-4.4519	-1.80755	35/429	24482,24660,24771,24957,25236,25433,25496,25724,29348,29610,50646,65157,79240,81756,83619,89805,113984,117183,246262,287526,292401,293649,296619,300455,301346,306636,309684,310207,313024,315120,315711,366270,498335,500464,685781	Igf1,Pmp22,Sdc4,Glul,Gpc3,Hbegf,Notch1,Itgb4,Fgf7,Tgfbr3,Ptk2b,Amotl2,Nr4a1,Rab13,Nfe2l2,Angpt2,Nr2f2,Rgcc,Sema3d,Serpinf1,Smoc2,Lrp5,Pkn3,Bmper,Sema4c,Efnb2,Itgb2,Sema5a,Wasf2,Card10,Sema7a,Edn3,Cxcl13,Epb41l4b,Ddr2
5_Member	GO Biological Processes	GO:0001525	angiogenesis	-4.37841	-1.79234	39/504	24770,24957,25026,25059,25496,29220,50646,59326,64032,65157,66021,79240,81647,81686,83476,83619,84022,89805,116487,117183,287526,292401,292406,296456,300455,305081,306636,307618,309684,310207,310552,313024,313058,314843,315120,362342,362871,364594,364706	Ccl2,Glul,Adm,Hk2,Notch1,Thbs4,Ptk2b,Rapgef3,Ccn2,Amotl2,Cybb,Nr4a1,Atf2,Mmp2,Ccn1,Nfe2l2,Ghsr,Angpt2,Tgfbi,Rgcc,Serpinf1,Smoc2,Thbs2,Itgav,Bmper,Cd34,Efnb2,Cdh5,Itgb2,Sema5a,Sfrp2,Wasf2,Adgrb2,Ptprb,Card10,Hipk2,Elk3,Tlr3,Foxc1
5_Member	GO Biological Processes	GO:0001568	blood vessel development	-4.35764	-1.79052	50/710	24770,24957,25026,25059,25236,25496,29146,29220,29344,29610,50646,59326,64032,65157,66021,79240,81647,81686,83476,83619,84022,85490,89805,113984,116487,117183,287526,292401,292406,293649,293677,296456,299858,300455,304663,305081,306636,307618,309684,310207,310552,313024,313058,314843,315120,362342,362871,364594,364706,497811	Ccl2,Glul,Adm,Hk2,Gpc3,Notch1,Jag1,Thbs4,Zfp36l1,Tgfbr3,Ptk2b,Rapgef3,Ccn2,Amotl2,Cybb,Nr4a1,Atf2,Mmp2,Ccn1,Nfe2l2,Ghsr,Col5a1,Angpt2,Nr2f2,Tgfbi,Rgcc,Serpinf1,Smoc2,Thbs2,Lrp5,Efemp2,Itgav,Lrp1,Bmper,Lyl1,Cd34,Efnb2,Cdh5,Itgb2,Sema5a,Sfrp2,Wasf2,Adgrb2,Ptprb,Card10,Hipk2,Elk3,Tlr3,Foxc1,Xdh
5_Member	GO Biological Processes	GO:1904018	positive regulation of vasculature development	-3.72709	-1.39303	20/207	25026,25059,25496,50646,59326,66021,83476,83619,84022,89805,292401,300455,305081,306636,307618,309684,310207,310552,362342,364594	Adm,Hk2,Notch1,Ptk2b,Rapgef3,Cybb,Ccn1,Nfe2l2,Ghsr,Angpt2,Smoc2,Bmper,Cd34,Efnb2,Cdh5,Itgb2,Sema5a,Sfrp2,Hipk2,Tlr3
5_Member	GO Biological Processes	GO:1901343	negative regulation of vasculature development	-3.68971	-1.36657	15/132	24770,25496,29220,81647,89805,117183,287526,292406,311658,313058,315120,364706,497811,100361818,102552055	Ccl2,Notch1,Thbs4,Atf2,Angpt2,Rgcc,Serpinf1,Thbs2,Nfatc2,Adgrb2,Card10,Foxc1,Xdh,Nfatc1,Angptl7
5_Member	GO Biological Processes	GO:0045766	positive regulation of angiogenesis	-3.39353	-1.18435	18/187	25026,25059,50646,59326,66021,83476,83619,84022,89805,292401,300455,305081,307618,309684,310207,310552,362342,364594	Adm,Hk2,Ptk2b,Rapgef3,Cybb,Ccn1,Nfe2l2,Ghsr,Angpt2,Smoc2,Bmper,Cd34,Cdh5,Itgb2,Sema5a,Sfrp2,Hipk2,Tlr3
5_Member	GO Biological Processes	GO:0090130	tissue migration	-2.99844	-0.948407	24/306	24482,24957,25433,25496,29275,29348,29610,50646,79240,81756,83619,89805,113984,117183,287526,292401,296619,300455,306636,309684,310207,315120,498335,500464	Igf1,Glul,Hbegf,Notch1,Actc1,Fgf7,Tgfbr3,Ptk2b,Nr4a1,Rab13,Nfe2l2,Angpt2,Nr2f2,Rgcc,Serpinf1,Smoc2,Pkn3,Bmper,Efnb2,Itgb2,Sema5a,Card10,Cxcl13,Epb41l4b
5_Member	GO Biological Processes	GO:0010631	epithelial cell migration	-2.82484	-0.839781	23/297	24482,24957,25433,25496,29348,29610,50646,79240,81756,83619,89805,113984,117183,287526,292401,296619,300455,306636,309684,310207,315120,498335,500464	Igf1,Glul,Hbegf,Notch1,Fgf7,Tgfbr3,Ptk2b,Nr4a1,Rab13,Nfe2l2,Angpt2,Nr2f2,Rgcc,Serpinf1,Smoc2,Pkn3,Bmper,Efnb2,Itgb2,Sema5a,Card10,Cxcl13,Epb41l4b
5_Member	GO Biological Processes	GO:0090132	epithelium migration	-2.78684	-0.80855	23/299	24482,24957,25433,25496,29348,29610,50646,79240,81756,83619,89805,113984,117183,287526,292401,296619,300455,306636,309684,310207,315120,498335,500464	Igf1,Glul,Hbegf,Notch1,Fgf7,Tgfbr3,Ptk2b,Nr4a1,Rab13,Nfe2l2,Angpt2,Nr2f2,Rgcc,Serpinf1,Smoc2,Pkn3,Bmper,Efnb2,Itgb2,Sema5a,Card10,Cxcl13,Epb41l4b
5_Member	GO Biological Processes	GO:0043542	endothelial cell migration	-2.78349	-0.807438	18/211	24482,24957,25496,50646,79240,81756,83619,89805,113984,117183,287526,292401,300455,306636,309684,310207,315120,498335	Igf1,Glul,Notch1,Ptk2b,Nr4a1,Rab13,Nfe2l2,Angpt2,Nr2f2,Rgcc,Serpinf1,Smoc2,Bmper,Efnb2,Itgb2,Sema5a,Card10,Cxcl13
6_Summary	Reactome Gene Sets	R-RNO-1474244	Extracellular matrix organization	-6.23914	-2.87614	25/207	24771,25118,25181,25473,25654,25724,29175,29569,54281,59106,81686,83470,85490,117036,288016,288583,292734,293677,298069,309460,309684,313592,362429,364786,100912380,25236,25683,29304,113892,116490,294337,310552,363630,315979,364241,29169,171109,296456,25496,29344	Sdc4,Itga1,Bgn,Lamb2,Col11a1,Itgb4,Ctsk,Pcolce,Furin,Ltbp2,Mmp2,Bmp1,Col5a1,Lamc1,P3h2,Plod3,Ltbp4,Efemp2,Col15a1,Sh3pxd2a,Itgb2,Col8a2,Mfap5,Itga8,LOC100912380,Gpc3,Col12a1,Rps6,Nat8f3,Snai1,Col6a1,Sfrp2,Kdm6b,Col6a6,Kcnk5,Vtn,Dusp5,Itgav,Notch1,Zfp36l1
6_Member	Reactome Gene Sets	R-RNO-1474244	Extracellular matrix organization	-6.23914	-2.87614	25/207	24771,25118,25181,25473,25654,25724,29175,29569,54281,59106,81686,83470,85490,117036,288016,288583,292734,293677,298069,309460,309684,313592,362429,364786,100912380	Sdc4,Itga1,Bgn,Lamb2,Col11a1,Itgb4,Ctsk,Pcolce,Furin,Ltbp2,Mmp2,Bmp1,Col5a1,Lamc1,P3h2,Plod3,Ltbp4,Efemp2,Col15a1,Sh3pxd2a,Itgb2,Col8a2,Mfap5,Itga8,LOC100912380
6_Member	GO Biological Processes	GO:0007369	gastrulation	-4.80513	-1.80615	12/200	25236,25654,25683,29304,81686,85490,113892,116490,294337,310552,363630,364786	Gpc3,Col11a1,Col12a1,Rps6,Mmp2,Col5a1,Nat8f3,Snai1,Col6a1,Sfrp2,Kdm6b,Itga8
6_Member	GO Biological Processes	GO:0001704	formation of primary germ layer	-4.32145	-1.61545	9/126	25654,25683,81686,85490,116490,294337,310552,363630,364786	Col11a1,Col12a1,Mmp2,Col5a1,Snai1,Col6a1,Sfrp2,Kdm6b,Itga8
6_Member	Reactome Gene Sets	R-RNO-1442490	Collagen degradation	-4.02978	-1.53631	5/35	25654,29175,81686,85490,298069	Col11a1,Ctsk,Mmp2,Col5a1,Col15a1
6_Member	Reactome Gene Sets	R-RNO-1650814	Collagen biosynthesis and modifying enzymes	-3.95704	-1.56018	8/39	25654,29569,83470,85490,288016,288583,298069,313592	Col11a1,Pcolce,Bmp1,Col5a1,P3h2,Plod3,Col15a1,Col8a2
6_Member	KEGG Pathway	rno04974	Protein digestion and absorption	-3.6173	-1.36599	7/93	25654,25683,85490,294337,298069,315979,364241	Col11a1,Col12a1,Col5a1,Col6a1,Col15a1,Col6a6,Kcnk5
6_Member	GO Biological Processes	GO:0001706	endoderm formation	-3.58847	-1.29551	9/55	25654,25683,29169,81686,85490,171109,294337,296456,309684	Col11a1,Col12a1,Vtn,Mmp2,Col5a1,Dusp5,Col6a1,Itgav,Itgb2
6_Member	Reactome Gene Sets	R-RNO-1474290	Collagen formation	-3.52749	-1.2683	9/56	25654,25724,29569,83470,85490,288016,288583,298069,313592	Col11a1,Itgb4,Pcolce,Bmp1,Col5a1,P3h2,Plod3,Col15a1,Col8a2
6_Member	GO Biological Processes	GO:0035987	endodermal cell differentiation	-3.50235	-1.26157	8/45	25654,25683,29169,81686,85490,294337,296456,309684	Col11a1,Col12a1,Vtn,Mmp2,Col5a1,Col6a1,Itgav,Itgb2
6_Member	GO Biological Processes	GO:0007492	endoderm development	-3.28909	-1.1268	11/86	25496,25654,25683,29169,29344,81686,85490,171109,294337,296456,309684	Notch1,Col11a1,Col12a1,Vtn,Zfp36l1,Mmp2,Col5a1,Dusp5,Col6a1,Itgav,Itgb2
6_Member	Reactome Gene Sets	R-RNO-2022090	Assembly of collagen fibrils and other multimeric structures	-3.0855	-1.00974	7/40	25654,25724,29569,83470,85490,298069,313592	Col11a1,Itgb4,Pcolce,Bmp1,Col5a1,Col15a1,Col8a2
6_Member	Reactome Gene Sets	R-RNO-1474228	Degradation of the extracellular matrix	-2.75072	-0.907874	6/96	25654,29175,81686,85490,298069,100912380	Col11a1,Ctsk,Mmp2,Col5a1,Col15a1,LOC100912380
6_Member	Reactome Gene Sets	R-RNO-8948216	Collagen chain trimerization	-2.52807	-0.804659	3/22	25654,85490,298069	Col11a1,Col5a1,Col15a1
6_Member	Reactome Gene Sets	R-RNO-3000171	Non-integrin membrane-ECM interactions	-2.47162	-0.772603	3/23	24771,25654,85490	Sdc4,Col11a1,Col5a1
7_Summary	GO Biological Processes	GO:0010977	negative regulation of neuron projection development	-6.18269	-2.5638	19/180	24660,25289,29409,81818,83469,89823,113912,114523,171088,246262,301346,303298,305604,306636,306759,310207,315711,316539,360546,363517,24208,24482,25152,25644,29211,29402,58923,59326,60460,63840,84351,117183,293524,300768,307618,311546,312812,313866,315191,317435,361945,689074,690976,102551085,29146,314988,252917,25546,29457,54320,288665,291044,361303,361672,499073,24805,25473,25731,81822,114090,1…	Pmp22,Adcy6,Mag,Vim,Lrp4,Trpc6,Rtn4r,Ntn1,Inpp5j,Sema3d,Sema4c,Rap1gap2,Efemp1,Efnb2,Spock1,Sema5a,Sema7a,Epha4,Efnb3,Plxnb3,Ar,Igf1,Map1a,Bmp6,Sptbn2,Unc119,Mefv,Rapgef3,Hspa2,Per2,Ikbkb,Rgcc,Bag3,Coro2b,Cdh5,Tpx2,Eps8,Plekhh2,Fbln1,Shroom2,Postn,Camsap3,Cnn2,Xrcc3,Jag1,Zhx2,Nr1d1,Shox2,Map6,Pdpn,Cux2,Nedd9,Lims2,Kndc1,Brsk1,Syt2,Lamb2,Syt3,Actb,Egr2,Foxd1,Matn2,Nyap1,Prdm8,Tsku,Lama2,Prex2,Mapk…
7_Member	GO Biological Processes	GO:0010977	negative regulation of neuron projection development	-6.18269	-2.5638	19/180	24660,25289,29409,81818,83469,89823,113912,114523,171088,246262,301346,303298,305604,306636,306759,310207,315711,316539,360546	Pmp22,Adcy6,Mag,Vim,Lrp4,Trpc6,Rtn4r,Ntn1,Inpp5j,Sema3d,Sema4c,Rap1gap2,Efemp1,Efnb2,Spock1,Sema5a,Sema7a,Epha4,Efnb3
7_Member	GO Biological Processes	GO:0031345	negative regulation of cell projection organization	-5.57602	-2.21302	20/216	24660,25289,29409,81818,83469,89823,113912,114523,171088,246262,301346,303298,305604,306636,306759,310207,315711,316539,360546,363517	Pmp22,Adcy6,Mag,Vim,Lrp4,Trpc6,Rtn4r,Ntn1,Inpp5j,Sema3d,Sema4c,Rap1gap2,Efemp1,Efnb2,Spock1,Sema5a,Sema7a,Epha4,Efnb3,Plxnb3
7_Member	GO Biological Processes	GO:0051129	negative regulation of cellular component organization	-4.92344	-1.80615	44/798	24208,24482,24660,25152,25289,25644,29211,29402,29409,58923,59326,60460,63840,81818,83469,84351,89823,113912,114523,117183,171088,246262,293524,300768,301346,303298,305604,306636,306759,307618,310207,311546,312812,313866,315191,315711,316539,317435,360546,361945,363517,689074,690976,102551085	Ar,Igf1,Pmp22,Map1a,Adcy6,Bmp6,Sptbn2,Unc119,Mag,Mefv,Rapgef3,Hspa2,Per2,Vim,Lrp4,Ikbkb,Trpc6,Rtn4r,Ntn1,Rgcc,Inpp5j,Sema3d,Bag3,Coro2b,Sema4c,Rap1gap2,Efemp1,Efnb2,Spock1,Cdh5,Sema5a,Tpx2,Eps8,Plekhh2,Fbln1,Sema7a,Epha4,Shroom2,Efnb3,Postn,Plxnb3,Camsap3,Cnn2,Xrcc3
7_Member	GO Biological Processes	GO:0045665	negative regulation of neuron differentiation	-4.79349	-1.80615	21/264	24660,25289,29146,29409,81818,83469,89823,113912,114523,171088,246262,301346,303298,305604,306636,306759,310207,314988,315711,316539,360546	Pmp22,Adcy6,Jag1,Mag,Vim,Lrp4,Trpc6,Rtn4r,Ntn1,Inpp5j,Sema3d,Sema4c,Rap1gap2,Efemp1,Efnb2,Spock1,Sema5a,Zhx2,Sema7a,Epha4,Efnb3
7_Member	GO Biological Processes	GO:0010771	negative regulation of cell morphogenesis involved in differentiation	-4.50709	-1.67236	12/104	29409,83469,89823,113912,114523,246262,301346,310207,315191,315711,360546,361945	Mag,Lrp4,Trpc6,Rtn4r,Ntn1,Sema3d,Sema4c,Sema5a,Fbln1,Sema7a,Efnb3,Postn
7_Member	GO Biological Processes	GO:0010721	negative regulation of cell development	-3.88917	-1.48331	25/397	24482,24660,25289,29146,29409,81818,83469,89823,113912,114523,171088,246262,252917,301346,303298,305604,306636,306759,310207,314988,315191,315711,316539,360546,361945	Igf1,Pmp22,Adcy6,Jag1,Mag,Vim,Lrp4,Trpc6,Rtn4r,Ntn1,Inpp5j,Sema3d,Nr1d1,Sema4c,Rap1gap2,Efemp1,Efnb2,Spock1,Sema5a,Zhx2,Fbln1,Sema7a,Epha4,Efnb3,Postn
7_Member	GO Biological Processes	GO:0050771	negative regulation of axonogenesis	-3.83434	-1.47673	9/71	29409,83469,113912,114523,246262,301346,310207,315711,360546	Mag,Lrp4,Rtn4r,Ntn1,Sema3d,Sema4c,Sema5a,Sema7a,Efnb3
7_Member	GO Biological Processes	GO:0010769	regulation of cell morphogenesis involved in differentiation	-3.73209	-1.42024	23/359	25546,29409,29457,54320,81818,83469,89823,113912,114523,246262,288665,291044,301346,310207,315191,315711,316539,360546,361303,361672,361945,363517,499073	Shox2,Mag,Map6,Pdpn,Vim,Lrp4,Trpc6,Rtn4r,Ntn1,Sema3d,Cux2,Nedd9,Sema4c,Sema5a,Fbln1,Sema7a,Epha4,Efnb3,Lims2,Kndc1,Postn,Plxnb3,Brsk1
7_Member	GO Biological Processes	GO:0120039	plasma membrane bounded cell projection morphogenesis	-3.71522	-1.41292	37/711	24660,24805,25152,25473,25546,25731,29409,29457,54320,81818,81822,83469,89823,113912,114090,114523,171299,246262,288665,299996,301346,304376,305198,306636,308843,309368,310207,312912,315220,315711,316539,360546,361672,361945,363517,499073,683470	Pmp22,Syt2,Map1a,Lamb2,Shox2,Syt3,Mag,Map6,Pdpn,Vim,Actb,Lrp4,Trpc6,Rtn4r,Egr2,Ntn1,Foxd1,Sema3d,Cux2,Matn2,Sema4c,Nyap1,Prdm8,Efnb2,Tsku,Lama2,Sema5a,Prex2,Mapk8ip2,Sema7a,Epha4,Efnb3,Kndc1,Postn,Plxnb3,Brsk1,Gas1
7_Member	GO Biological Processes	GO:0048858	cell projection morphogenesis	-3.66749	-1.38536	37/715	24660,24805,25152,25473,25546,25731,29409,29457,54320,81818,81822,83469,89823,113912,114090,114523,171299,246262,288665,299996,301346,304376,305198,306636,308843,309368,310207,312912,315220,315711,316539,360546,361672,361945,363517,499073,683470	Pmp22,Syt2,Map1a,Lamb2,Shox2,Syt3,Mag,Map6,Pdpn,Vim,Actb,Lrp4,Trpc6,Rtn4r,Egr2,Ntn1,Foxd1,Sema3d,Cux2,Matn2,Sema4c,Nyap1,Prdm8,Efnb2,Tsku,Lama2,Sema5a,Prex2,Mapk8ip2,Sema7a,Epha4,Efnb3,Kndc1,Postn,Plxnb3,Brsk1,Gas1
7_Member	GO Biological Processes	GO:0050768	negative regulation of neurogenesis	-3.61935	-1.36599	22/342	24660,25289,29146,29409,81818,83469,89823,113912,114523,171088,246262,252917,301346,303298,305604,306636,306759,310207,314988,315711,316539,360546	Pmp22,Adcy6,Jag1,Mag,Vim,Lrp4,Trpc6,Rtn4r,Ntn1,Inpp5j,Sema3d,Nr1d1,Sema4c,Rap1gap2,Efemp1,Efnb2,Spock1,Sema5a,Zhx2,Sema7a,Epha4,Efnb3
7_Member	GO Biological Processes	GO:0048812	neuron projection morphogenesis	-3.59084	-1.3599	36/695	24660,24805,25152,25473,25546,25731,29409,29457,81818,81822,83469,89823,113912,114090,114523,171299,246262,288665,299996,301346,304376,305198,306636,308843,309368,310207,312912,315220,315711,316539,360546,361672,361945,363517,499073,683470	Pmp22,Syt2,Map1a,Lamb2,Shox2,Syt3,Mag,Map6,Vim,Actb,Lrp4,Trpc6,Rtn4r,Egr2,Ntn1,Foxd1,Sema3d,Cux2,Matn2,Sema4c,Nyap1,Prdm8,Efnb2,Tsku,Lama2,Sema5a,Prex2,Mapk8ip2,Sema7a,Epha4,Efnb3,Kndc1,Postn,Plxnb3,Brsk1,Gas1
7_Member	GO Biological Processes	GO:0048667	cell morphogenesis involved in neuron differentiation	-3.55914	-1.34227	34/645	24215,24660,25152,25473,25546,29409,29457,81818,81822,83469,89823,113912,114090,114523,171299,246262,288665,299996,301346,305198,306636,308843,309368,310207,312912,315220,315711,316539,360546,360663,361672,363517,499073,683470	Atp2b2,Pmp22,Map1a,Lamb2,Shox2,Mag,Map6,Vim,Actb,Lrp4,Trpc6,Rtn4r,Egr2,Ntn1,Foxd1,Sema3d,Cux2,Matn2,Sema4c,Prdm8,Efnb2,Tsku,Lama2,Sema5a,Prex2,Mapk8ip2,Sema7a,Epha4,Efnb3,Unk,Kndc1,Plxnb3,Brsk1,Gas1
7_Member	GO Biological Processes	GO:0030517	negative regulation of axon extension	-3.42053	-1.28154	7/49	29409,113912,114523,246262,301346,310207,315711	Mag,Rtn4r,Ntn1,Sema3d,Sema4c,Sema5a,Sema7a
7_Member	GO Biological Processes	GO:0032990	cell part morphogenesis	-3.40313	-1.27682	37/738	24660,24805,25152,25473,25546,25731,29409,29457,54320,81818,81822,83469,89823,113912,114090,114523,171299,246262,288665,299996,301346,304376,305198,306636,308843,309368,310207,312912,315220,315711,316539,360546,361672,361945,363517,499073,683470	Pmp22,Syt2,Map1a,Lamb2,Shox2,Syt3,Mag,Map6,Pdpn,Vim,Actb,Lrp4,Trpc6,Rtn4r,Egr2,Ntn1,Foxd1,Sema3d,Cux2,Matn2,Sema4c,Nyap1,Prdm8,Efnb2,Tsku,Lama2,Sema5a,Prex2,Mapk8ip2,Sema7a,Epha4,Efnb3,Kndc1,Postn,Plxnb3,Brsk1,Gas1
7_Member	GO Biological Processes	GO:0050922	negative regulation of chemotaxis	-3.35303	-1.16301	9/59	24770,25496,29511,89805,246262,301346,310207,315711,498335	Ccl2,Notch1,Padi2,Angpt2,Sema3d,Sema4c,Sema5a,Sema7a,Cxcl13
7_Member	GO Biological Processes	GO:0007409	axonogenesis	-3.34883	-1.2411	27/481	24660,25152,25473,25546,29409,29457,81818,81822,83469,113912,114090,114523,171299,246262,299996,301346,305198,306636,308843,309368,310207,315711,316539,360546,363517,499073,683470	Pmp22,Map1a,Lamb2,Shox2,Mag,Map6,Vim,Actb,Lrp4,Rtn4r,Egr2,Ntn1,Foxd1,Sema3d,Matn2,Sema4c,Prdm8,Efnb2,Tsku,Lama2,Sema5a,Sema7a,Epha4,Efnb3,Plxnb3,Brsk1,Gas1
7_Member	GO Biological Processes	GO:0051961	negative regulation of nervous system development	-3.18606	-1.13638	22/368	24660,25289,29146,29409,81818,83469,89823,113912,114523,171088,246262,252917,301346,303298,305604,306636,306759,310207,314988,315711,316539,360546	Pmp22,Adcy6,Jag1,Mag,Vim,Lrp4,Trpc6,Rtn4r,Ntn1,Inpp5j,Sema3d,Nr1d1,Sema4c,Rap1gap2,Efemp1,Efnb2,Spock1,Sema5a,Zhx2,Sema7a,Epha4,Efnb3
7_Member	GO Biological Processes	GO:0050770	regulation of axonogenesis	-3.03522	-1.04788	15/213	25546,29409,29457,81818,83469,113912,114523,246262,301346,310207,315711,316539,360546,363517,499073	Shox2,Mag,Map6,Vim,Lrp4,Rtn4r,Ntn1,Sema3d,Sema4c,Sema5a,Sema7a,Epha4,Efnb3,Plxnb3,Brsk1
7_Member	GO Biological Processes	GO:0061564	axon development	-3.00529	-1.03367	28/533	24660,25152,25473,25546,29409,29457,81818,81822,83469,113912,114090,114523,171299,246262,299996,301346,305198,306636,308843,309368,310207,315711,316539,338475,360546,363517,499073,683470	Pmp22,Map1a,Lamb2,Shox2,Mag,Map6,Vim,Actb,Lrp4,Rtn4r,Egr2,Ntn1,Foxd1,Sema3d,Matn2,Sema4c,Prdm8,Efnb2,Tsku,Lama2,Sema5a,Sema7a,Epha4,Nrep,Efnb3,Plxnb3,Brsk1,Gas1
7_Member	GO Biological Processes	GO:0007411	axon guidance	-2.85344	-0.960258	16/245	25473,113912,114090,114523,171299,246262,299996,301346,306636,309368,310207,315711,316539,360546,363517,683470	Lamb2,Rtn4r,Egr2,Ntn1,Foxd1,Sema3d,Matn2,Sema4c,Efnb2,Lama2,Sema5a,Sema7a,Epha4,Efnb3,Plxnb3,Gas1
7_Member	GO Biological Processes	GO:0097485	neuron projection guidance	-2.81701	-0.937002	16/247	25473,113912,114090,114523,171299,246262,299996,301346,306636,309368,310207,315711,316539,360546,363517,683470	Lamb2,Rtn4r,Egr2,Ntn1,Foxd1,Sema3d,Matn2,Sema4c,Efnb2,Lama2,Sema5a,Sema7a,Epha4,Efnb3,Plxnb3,Gas1
7_Member	GO Biological Processes	GO:0050919	negative chemotaxis	-2.6944	-0.883151	6/48	113912,114523,246262,296456,301346,315711	Rtn4r,Ntn1,Sema3d,Itgav,Sema4c,Sema7a
7_Member	GO Biological Processes	GO:0060560	developmental growth involved in morphogenesis	-2.59349	-0.691009	21/273	24805,25473,25496,25731,29409,78965,113912,114523,117029,246262,297516,299858,301346,305012,309377,310207,310552,315711,361945,365468,685072	Syt2,Lamb2,Notch1,Syt3,Mag,Csf1,Rtn4r,Ntn1,Ccr5,Sema3d,Cpne9,Lrp1,Sema4c,Kif26b,Sfrp5,Sema5a,Sfrp2,Sema7a,Postn,Lzts2,Rarg
7_Member	GO Biological Processes	GO:0022604	regulation of cell morphogenesis	-2.56867	-0.815801	27/544	24805,25546,25731,25734,29409,29457,54320,81818,83469,89823,113912,114523,246262,288665,291044,301346,310207,312812,315191,315711,316539,360546,361303,361672,361945,363517,499073	Syt2,Shox2,Syt3,Hck,Mag,Map6,Pdpn,Vim,Lrp4,Trpc6,Rtn4r,Ntn1,Sema3d,Cux2,Nedd9,Sema4c,Sema5a,Eps8,Fbln1,Sema7a,Epha4,Efnb3,Lims2,Kndc1,Postn,Plxnb3,Brsk1
7_Member	GO Biological Processes	GO:0048843	negative regulation of axon extension involved in axon guidance	-2.20839	-0.61991	4/27	246262,301346,310207,315711	Sema3d,Sema4c,Sema5a,Sema7a
7_Member	GO Biological Processes	GO:1902668	negative regulation of axon guidance	-2.1509	-0.587245	4/28	246262,301346,310207,315711	Sema3d,Sema4c,Sema5a,Sema7a
7_Member	GO Biological Processes	GO:0071526	semaphorin-plexin signaling pathway	-2.10285	-0.568081	5/45	246262,301346,310207,315711,363517	Sema3d,Sema4c,Sema5a,Sema7a,Plxnb3
7_Member	GO Biological Processes	GO:0048588	developmental cell growth	-2.03495	-0.530785	15/272	24482,24805,25473,25731,29409,29412,65154,113912,114523,246262,301346,310207,315711,361945,685072	Igf1,Syt2,Lamb2,Syt3,Mag,Adra1a,Ccn4,Rtn4r,Ntn1,Sema3d,Sema4c,Sema5a,Sema7a,Postn,Rarg
8_Summary	GO Biological Processes	GO:0001501	skeletal system development	-6.07377	-2.76192	46/545	24482,24699,24705,25181,25295,25339,25546,25644,25654,25683,29175,29665,56813,58982,64032,65154,81686,83470,83476,89803,116466,116487,116490,246060,252885,293165,293649,294103,299996,305604,306782,309004,310552,311437,313024,313689,353227,361129,364674,364706,367846,368178,683470,685072,689711,100912012,25496,78965,81647,85490,171299,305081	Igf1,Ptprc,Rara,Bgn,Bglap,Npr3,Shox2,Bmp6,Col11a1,Col12a1,Ctsk,P2rx7,Pth1r,Ncan,Ccn2,Ccn4,Mmp2,Bmp1,Ccn1,Sfrp4,Wnt2b,Tgfbi,Snai1,Cdkn1c,Hoxc6,Sox6,Lrp5,Papss2,Matn2,Efemp1,Ror2,Vkorc1,Sfrp2,Rassf2,Wasf2,Dhrs3,Zbtb16,Hapln4,Tifab,Foxc1,Sp3,Hoxc9,Gas1,Rarg,Rflna,Clec3b,Notch1,Csf1,Atf2,Col5a1,Foxd1,Cd34
8_Member	GO Biological Processes	GO:0001501	skeletal system development	-6.07377	-2.76192	46/545	24482,24699,24705,25181,25295,25339,25546,25644,25654,25683,29175,29665,56813,58982,64032,65154,81686,83470,83476,89803,116466,116487,116490,246060,252885,293165,293649,294103,299996,305604,306782,309004,310552,311437,313024,313689,353227,361129,364674,364706,367846,368178,683470,685072,689711,100912012	Igf1,Ptprc,Rara,Bgn,Bglap,Npr3,Shox2,Bmp6,Col11a1,Col12a1,Ctsk,P2rx7,Pth1r,Ncan,Ccn2,Ccn4,Mmp2,Bmp1,Ccn1,Sfrp4,Wnt2b,Tgfbi,Snai1,Cdkn1c,Hoxc6,Sox6,Lrp5,Papss2,Matn2,Efemp1,Ror2,Vkorc1,Sfrp2,Rassf2,Wasf2,Dhrs3,Zbtb16,Hapln4,Tifab,Foxc1,Sp3,Hoxc9,Gas1,Rarg,Rflna,Clec3b
8_Member	GO Biological Processes	GO:0061448	connective tissue development	-5.93674	-2.74983	31/304	24482,24705,25181,25496,25546,25644,25654,25683,29175,56813,64032,65154,78965,81647,83470,83476,85490,116466,116487,116490,171299,293165,293649,299996,305081,305604,306782,310552,353227,685072,689711	Igf1,Rara,Bgn,Notch1,Shox2,Bmp6,Col11a1,Col12a1,Ctsk,Pth1r,Ccn2,Ccn4,Csf1,Atf2,Bmp1,Ccn1,Col5a1,Wnt2b,Tgfbi,Snai1,Foxd1,Sox6,Lrp5,Matn2,Cd34,Efemp1,Ror2,Sfrp2,Zbtb16,Rarg,Rflna
8_Member	GO Biological Processes	GO:0061035	regulation of cartilage development	-5.49277	-2.45713	13/71	24705,25546,25644,29175,64032,65154,83470,83476,293165,305604,353227,685072,689711	Rara,Shox2,Bmp6,Ctsk,Ccn2,Ccn4,Bmp1,Ccn1,Sox6,Efemp1,Zbtb16,Rarg,Rflna
8_Member	GO Biological Processes	GO:0051216	cartilage development	-4.73686	-1.93317	23/220	24705,25181,25546,25644,25654,25683,29175,56813,64032,65154,83470,83476,116466,116487,116490,293165,299996,305604,306782,310552,353227,685072,689711	Rara,Bgn,Shox2,Bmp6,Col11a1,Col12a1,Ctsk,Pth1r,Ccn2,Ccn4,Bmp1,Ccn1,Wnt2b,Tgfbi,Snai1,Sox6,Matn2,Efemp1,Ror2,Sfrp2,Zbtb16,Rarg,Rflna
8_Member	GO Biological Processes	GO:0002062	chondrocyte differentiation	-4.44018	-1.80755	16/127	25546,25644,25654,25683,56813,64032,65154,116466,116487,293165,299996,305604,310552,353227,685072,689711	Shox2,Bmp6,Col11a1,Col12a1,Pth1r,Ccn2,Ccn4,Wnt2b,Tgfbi,Sox6,Matn2,Efemp1,Sfrp2,Zbtb16,Rarg,Rflna
8_Member	GO Biological Processes	GO:0032330	regulation of chondrocyte differentiation	-3.91729	-1.53713	9/50	25546,25644,64032,65154,293165,305604,353227,685072,689711	Shox2,Bmp6,Ccn2,Ccn4,Sox6,Efemp1,Zbtb16,Rarg,Rflna
8_Member	GO Biological Processes	GO:0061037	negative regulation of cartilage development	-3.03091	-0.966212	6/30	24705,29175,65154,305604,685072,689711	Rara,Ctsk,Ccn4,Efemp1,Rarg,Rflna
8_Member	GO Biological Processes	GO:0060349	bone morphogenesis	-3.00864	-0.949374	13/122	24482,24705,25546,25644,25683,89803,293649,299996,310552,313689,364674,364706,685072	Igf1,Rara,Shox2,Bmp6,Col12a1,Sfrp4,Lrp5,Matn2,Sfrp2,Dhrs3,Tifab,Foxc1,Rarg
8_Member	GO Biological Processes	GO:0002063	chondrocyte development	-2.77253	-0.804344	7/45	25546,25654,25683,299996,310552,685072,689711	Shox2,Col11a1,Col12a1,Matn2,Sfrp2,Rarg,Rflna
8_Member	GO Biological Processes	GO:0048705	skeletal system morphogenesis	-2.7694	-0.804344	21/264	24482,24705,25546,25644,25654,25683,29665,64032,81686,89803,293649,299996,306782,310552,313689,364674,364706,368178,683470,685072,689711	Igf1,Rara,Shox2,Bmp6,Col11a1,Col12a1,P2rx7,Ccn2,Mmp2,Sfrp4,Lrp5,Matn2,Ror2,Sfrp2,Dhrs3,Tifab,Foxc1,Hoxc9,Gas1,Rarg,Rflna
9_Summary	GO Biological Processes	GO:0007169	transmembrane receptor protein tyrosine kinase signaling pathway	-6.0038	-2.74983	48/583	24208,24482,24770,25049,25118,25285,25433,25467,25513,25734,29348,29430,50646,64032,65037,66023,78965,84021,84022,85420,85496,89805,140635,290212,291044,292130,292401,292661,299858,300999,303008,303443,305454,305604,306636,306782,309499,311437,315326,315649,316539,360546,361597,364706,497811,499356,679845,685781,24699,25644,29169,29220,29402,29412,83469,303905,308449,309684,310552,362342	Ar,Igf1,Ccl2,Atxn1,Itga1,Igfbp5,Hbegf,Irs1,Pik3r1,Hck,Fgf7,Hap1,Ptk2b,Ccn2,Mertk,Gfra4,Csf1,Irs3,Ghsr,Prkcq,Enpp1,Angpt2,Flt3,Efs,Nedd9,Afap1l2,Smoc2,Ptgir,Lrp1,Mst1r,Rhbdf1,Stxbp4,Zfyve28,Efemp1,Efnb2,Ror2,Myof,Rassf2,Tns2,Sik2,Epha4,Efnb3,Fes,Foxc1,Xdh,Blnk,Shc4,Ddr2,Ptprc,Bmp6,Vtn,Thbs4,Unc119,Adra1a,Lrp4,Parp9,Hipk4,Itgb2,Sfrp2,Hipk2
9_Member	GO Biological Processes	GO:0007169	transmembrane receptor protein tyrosine kinase signaling pathway	-6.0038	-2.74983	48/583	24208,24482,24770,25049,25118,25285,25433,25467,25513,25734,29348,29430,50646,64032,65037,66023,78965,84021,84022,85420,85496,89805,140635,290212,291044,292130,292401,292661,299858,300999,303008,303443,305454,305604,306636,306782,309499,311437,315326,315649,316539,360546,361597,364706,497811,499356,679845,685781	Ar,Igf1,Ccl2,Atxn1,Itga1,Igfbp5,Hbegf,Irs1,Pik3r1,Hck,Fgf7,Hap1,Ptk2b,Ccn2,Mertk,Gfra4,Csf1,Irs3,Ghsr,Prkcq,Enpp1,Angpt2,Flt3,Efs,Nedd9,Afap1l2,Smoc2,Ptgir,Lrp1,Mst1r,Rhbdf1,Stxbp4,Zfyve28,Efemp1,Efnb2,Ror2,Myof,Rassf2,Tns2,Sik2,Epha4,Efnb3,Fes,Foxc1,Xdh,Blnk,Shc4,Ddr2
9_Member	GO Biological Processes	GO:0018108	peptidyl-tyrosine phosphorylation	-2.89449	-0.886082	28/385	24482,24699,25433,25644,25734,29169,29220,29348,29402,29412,50646,65037,83469,140635,291044,292130,300999,303905,305454,305604,306782,308449,309684,310552,316539,361597,362342,685781	Igf1,Ptprc,Hbegf,Bmp6,Hck,Vtn,Thbs4,Fgf7,Unc119,Adra1a,Ptk2b,Mertk,Lrp4,Flt3,Nedd9,Afap1l2,Mst1r,Parp9,Zfyve28,Efemp1,Ror2,Hipk4,Itgb2,Sfrp2,Epha4,Fes,Hipk2,Ddr2
9_Member	GO Biological Processes	GO:0018212	peptidyl-tyrosine modification	-2.84441	-0.854785	28/388	24482,24699,25433,25644,25734,29169,29220,29348,29402,29412,50646,65037,83469,140635,291044,292130,300999,303905,305454,305604,306782,308449,309684,310552,316539,361597,362342,685781	Igf1,Ptprc,Hbegf,Bmp6,Hck,Vtn,Thbs4,Fgf7,Unc119,Adra1a,Ptk2b,Mertk,Lrp4,Flt3,Nedd9,Afap1l2,Mst1r,Parp9,Zfyve28,Efemp1,Ror2,Hipk4,Itgb2,Sfrp2,Epha4,Fes,Hipk2,Ddr2
10_Summary	GO Biological Processes	GO:0008285	negative regulation of cell proliferation	-5.53181	-2.46186	54/715	24208,24252,24482,24660,24705,24770,24771,25026,25118,25236,25285,25339,25496,25513,29576,29610,50646,54230,54320,56813,63840,81647,85273,89803,113984,117029,117183,140635,246060,287526,288016,289178,290644,292661,298487,299285,305064,306636,306782,307618,309377,310552,313994,315191,315326,353227,361303,361673,365468,497811,683470,685072,691589,100361818,24957,25644,29220,29344,29348,65129,79240,…	Ar,Cebpa,Igf1,Pmp22,Rara,Ccl2,Sdc4,Adm,Itga1,Gpc3,Igfbp5,Npr3,Notch1,Pik3r1,Ccn5,Tgfbr3,Ptk2b,Btg3,Pdpn,Pth1r,Per2,Atf2,Fbxo2,Sfrp4,Nr2f2,Ccr5,Rgcc,Flt3,Cdkn1c,Serpinf1,P3h2,Dpt,Ifi30,Ptgir,Cldn19,Clmn,Ptpn14,Efnb2,Ror2,Cdh5,Sfrp5,Sfrp2,Klf11,Fbln1,Tns2,Zbtb16,Lims2,Ifitm3,Lzts2,Xdh,Gas1,Rarg,Chd5,Nfatc1,Glul,Bmp6,Thbs4,Zfp36l1,Fgf7,Cldn1,Nr4a1,Zfp36,Fabp7,Ghsr,Hrh3,Gli1,Nr1d1,Serpinb1a,Bmper,Stx…
10_Member	GO Biological Processes	GO:0008285	negative regulation of cell proliferation	-5.53181	-2.46186	54/715	24208,24252,24482,24660,24705,24770,24771,25026,25118,25236,25285,25339,25496,25513,29576,29610,50646,54230,54320,56813,63840,81647,85273,89803,113984,117029,117183,140635,246060,287526,288016,289178,290644,292661,298487,299285,305064,306636,306782,307618,309377,310552,313994,315191,315326,353227,361303,361673,365468,497811,683470,685072,691589,100361818	Ar,Cebpa,Igf1,Pmp22,Rara,Ccl2,Sdc4,Adm,Itga1,Gpc3,Igfbp5,Npr3,Notch1,Pik3r1,Ccn5,Tgfbr3,Ptk2b,Btg3,Pdpn,Pth1r,Per2,Atf2,Fbxo2,Sfrp4,Nr2f2,Ccr5,Rgcc,Flt3,Cdkn1c,Serpinf1,P3h2,Dpt,Ifi30,Ptgir,Cldn19,Clmn,Ptpn14,Efnb2,Ror2,Cdh5,Sfrp5,Sfrp2,Klf11,Fbln1,Tns2,Zbtb16,Lims2,Ifitm3,Lzts2,Xdh,Gas1,Rarg,Chd5,Nfatc1
10_Member	GO Biological Processes	GO:0050673	epithelial cell proliferation	-5.26029	-2.27553	39/461	24208,24482,24770,24957,25236,25285,25496,25644,29220,29344,29348,29610,65129,79240,79426,80841,81647,84022,85268,113984,117183,140589,246060,252917,287526,291091,300455,303443,305081,306636,310207,310552,313592,361303,363517,497811,500087,500464,683470	Ar,Igf1,Ccl2,Glul,Gpc3,Igfbp5,Notch1,Bmp6,Thbs4,Zfp36l1,Fgf7,Tgfbr3,Cldn1,Nr4a1,Zfp36,Fabp7,Atf2,Ghsr,Hrh3,Nr2f2,Rgcc,Gli1,Cdkn1c,Nr1d1,Serpinf1,Serpinb1a,Bmper,Stxbp4,Cd34,Efnb2,Sema5a,Sfrp2,Col8a2,Lims2,Plxnb3,Xdh,Fmc1,Epb41l4b,Gas1
10_Member	GO Biological Processes	GO:0050678	regulation of epithelial cell proliferation	-4.63386	-1.91184	33/386	24208,24482,24770,24957,25236,25496,25644,29220,29344,29348,29610,65129,79240,79426,81647,84022,85268,113984,117183,140589,246060,252917,287526,303443,306636,310207,310552,361303,363517,497811,500087,500464,683470	Ar,Igf1,Ccl2,Glul,Gpc3,Notch1,Bmp6,Thbs4,Zfp36l1,Fgf7,Tgfbr3,Cldn1,Nr4a1,Zfp36,Atf2,Ghsr,Hrh3,Nr2f2,Rgcc,Gli1,Cdkn1c,Nr1d1,Serpinf1,Stxbp4,Efnb2,Sema5a,Sfrp2,Lims2,Plxnb3,Xdh,Fmc1,Epb41l4b,Gas1
10_Member	GO Biological Processes	GO:0050680	negative regulation of epithelial cell proliferation	-2.61287	-0.697031	14/151	24208,24770,25236,29610,81647,113984,117183,246060,287526,306636,310552,361303,497811,683470	Ar,Ccl2,Gpc3,Tgfbr3,Atf2,Nr2f2,Rgcc,Cdkn1c,Serpinf1,Efnb2,Sfrp2,Lims2,Xdh,Gas1
11_Summary	GO Biological Processes	GO:0031589	cell-substrate adhesion	-5.52383	-2.46186	33/350	24771,25118,25473,25496,25513,25724,29146,29169,50646,54320,64032,64387,65037,78965,83476,89805,116669,117036,291044,292401,296456,299858,300768,302424,305081,306759,309684,315191,361303,361945,364786,498564,689074,24482,24699,24705,24770,25644,64865,81686,85420,114031,117029,117183,305012,306636,307829,308212,309368,310207,310552,353227,360546,361430,361597,363517,498335,500464	Sdc4,Itga1,Lamb2,Notch1,Pik3r1,Itgb4,Jag1,Vtn,Ptk2b,Pdpn,Ccn2,Ccdc80,Mertk,Csf1,Ccn1,Angpt2,Vwf,Lamc1,Nedd9,Smoc2,Itgav,Lrp1,Coro2b,Eda,Cd34,Spock1,Itgb2,Fbln1,Lims2,Postn,Itga8,Itgbl1,Camsap3,Igf1,Ptprc,Rara,Ccl2,Bmp6,Pcdh8,Mmp2,Prkcq,Fstl3,Ccr5,Rgcc,Kif26b,Efnb2,Zfhx3,Dact2,Lama2,Sema5a,Sfrp2,Zbtb16,Efnb3,Piezo1,Fes,Plxnb3,Cxcl13,Epb41l4b
11_Member	GO Biological Processes	GO:0031589	cell-substrate adhesion	-5.52383	-2.46186	33/350	24771,25118,25473,25496,25513,25724,29146,29169,50646,54320,64032,64387,65037,78965,83476,89805,116669,117036,291044,292401,296456,299858,300768,302424,305081,306759,309684,315191,361303,361945,364786,498564,689074	Sdc4,Itga1,Lamb2,Notch1,Pik3r1,Itgb4,Jag1,Vtn,Ptk2b,Pdpn,Ccn2,Ccdc80,Mertk,Csf1,Ccn1,Angpt2,Vwf,Lamc1,Nedd9,Smoc2,Itgav,Lrp1,Coro2b,Eda,Cd34,Spock1,Itgb2,Fbln1,Lims2,Postn,Itga8,Itgbl1,Camsap3
11_Member	GO Biological Processes	GO:0010810	regulation of cell-substrate adhesion	-3.35307	-1.16301	20/221	24771,25496,25513,29146,29169,50646,54320,64387,78965,83476,89805,291044,292401,299858,300768,306759,315191,361303,361945,689074	Sdc4,Notch1,Pik3r1,Jag1,Vtn,Ptk2b,Pdpn,Ccdc80,Csf1,Ccn1,Angpt2,Nedd9,Smoc2,Lrp1,Coro2b,Spock1,Fbln1,Lims2,Postn,Camsap3
11_Member	GO Biological Processes	GO:0030155	regulation of cell adhesion	-3.347	-1.16301	47/722	24482,24699,24705,24770,24771,25496,25513,25644,29146,29169,50646,54320,64387,64865,78965,81686,83476,85420,89805,114031,117029,117183,291044,292401,296456,299858,300768,305012,306636,306759,307829,308212,309368,309684,310207,310552,315191,353227,360546,361303,361430,361597,361945,363517,498335,500464,689074	Igf1,Ptprc,Rara,Ccl2,Sdc4,Notch1,Pik3r1,Bmp6,Jag1,Vtn,Ptk2b,Pdpn,Ccdc80,Pcdh8,Csf1,Mmp2,Ccn1,Prkcq,Angpt2,Fstl3,Ccr5,Rgcc,Nedd9,Smoc2,Itgav,Lrp1,Coro2b,Kif26b,Efnb2,Spock1,Zfhx3,Dact2,Lama2,Itgb2,Sema5a,Sfrp2,Fbln1,Zbtb16,Efnb3,Lims2,Piezo1,Fes,Postn,Plxnb3,Cxcl13,Epb41l4b,Camsap3
11_Member	GO Biological Processes	GO:0010812	negative regulation of cell-substrate adhesion	-3.24328	-1.09596	9/61	25496,25513,29146,89805,299858,300768,306759,315191,361945	Notch1,Pik3r1,Jag1,Angpt2,Lrp1,Coro2b,Spock1,Fbln1,Postn
11_Member	GO Biological Processes	GO:0007160	cell-matrix adhesion	-3.08907	-1.00974	19/215	24771,25118,25513,25724,29146,29169,50646,64032,78965,296456,299858,300768,302424,305081,309684,361945,364786,498564,689074	Sdc4,Itga1,Pik3r1,Itgb4,Jag1,Vtn,Ptk2b,Ccn2,Csf1,Itgav,Lrp1,Coro2b,Eda,Cd34,Itgb2,Postn,Itga8,Itgbl1,Camsap3
12_Summary	GO Biological Processes	GO:0048729	tissue morphogenesis	-5.26635	-2.27553	52/693	24208,24482,24705,24771,25026,25236,25285,25433,25496,25546,25654,25683,25724,29146,29275,29348,29610,54231,54320,64512,64865,78965,81686,81822,83476,85490,114523,116466,116490,171299,288583,289486,290561,293649,299996,301346,305012,306636,306782,309377,310207,310552,312451,316539,363630,364706,364786,365468,499073,685072,689074,100361818,24215,29169,29304,29344,83469,113892,140589,171109,246060,…	Ar,Igf1,Rara,Sdc4,Adm,Gpc3,Igfbp5,Hbegf,Notch1,Shox2,Col11a1,Col12a1,Itgb4,Jag1,Actc1,Fgf7,Tgfbr3,Car2,Pdpn,Fzd2,Pcdh8,Csf1,Mmp2,Actb,Ccn1,Col5a1,Ntn1,Wnt2b,Snai1,Foxd1,Plod3,Fras1,Tnnc1,Lrp5,Matn2,Sema4c,Kif26b,Efnb2,Ror2,Sfrp5,Sema5a,Sfrp2,Tcf7l1,Epha4,Kdm6b,Foxc1,Itga8,Lzts2,Brsk1,Rarg,Camsap3,Nfatc1,Atp2b2,Vtn,Rps6,Zfp36l1,Lrp4,Nat8f3,Gli1,Dusp5,Cdkn1c,Col6a1,Itgav,Lrig3,Efemp1,Itgb2,Zbtb16,H…
12_Member	GO Biological Processes	GO:0048729	tissue morphogenesis	-5.26635	-2.27553	52/693	24208,24482,24705,24771,25026,25236,25285,25433,25496,25546,25654,25683,25724,29146,29275,29348,29610,54231,54320,64512,64865,78965,81686,81822,83476,85490,114523,116466,116490,171299,288583,289486,290561,293649,299996,301346,305012,306636,306782,309377,310207,310552,312451,316539,363630,364706,364786,365468,499073,685072,689074,100361818	Ar,Igf1,Rara,Sdc4,Adm,Gpc3,Igfbp5,Hbegf,Notch1,Shox2,Col11a1,Col12a1,Itgb4,Jag1,Actc1,Fgf7,Tgfbr3,Car2,Pdpn,Fzd2,Pcdh8,Csf1,Mmp2,Actb,Ccn1,Col5a1,Ntn1,Wnt2b,Snai1,Foxd1,Plod3,Fras1,Tnnc1,Lrp5,Matn2,Sema4c,Kif26b,Efnb2,Ror2,Sfrp5,Sema5a,Sfrp2,Tcf7l1,Epha4,Kdm6b,Foxc1,Itga8,Lzts2,Brsk1,Rarg,Camsap3,Nfatc1
12_Member	GO Biological Processes	GO:0048598	embryonic morphogenesis	-4.30925	-1.78352	48/675	24208,24215,24705,24771,25026,25236,25496,25546,25654,25683,25724,29169,29304,29344,64512,64865,81686,83469,83476,85490,113892,114523,116466,116490,140589,171109,246060,289486,293649,294337,296456,299830,301346,305604,306782,309377,309684,310552,353227,362342,363630,364674,364706,364786,367846,368178,683470,685072	Ar,Atp2b2,Rara,Sdc4,Adm,Gpc3,Notch1,Shox2,Col11a1,Col12a1,Itgb4,Vtn,Rps6,Zfp36l1,Fzd2,Pcdh8,Mmp2,Lrp4,Ccn1,Col5a1,Nat8f3,Ntn1,Wnt2b,Snai1,Gli1,Dusp5,Cdkn1c,Fras1,Lrp5,Col6a1,Itgav,Lrig3,Sema4c,Efemp1,Ror2,Sfrp5,Itgb2,Sfrp2,Zbtb16,Hipk2,Kdm6b,Tifab,Foxc1,Itga8,Sp3,Hoxc9,Gas1,Rarg
12_Member	GO Biological Processes	GO:0002009	morphogenesis of an epithelium	-3.6294	-1.32709	40/566	24208,24482,24705,24771,25026,25236,25285,25433,25496,29146,29348,54231,54320,64512,64865,78965,81686,81822,83476,85490,114523,116466,116490,171299,288583,289486,293649,301346,305012,306636,306782,309377,310207,310552,316539,365468,499073,685072,689074,100361818	Ar,Igf1,Rara,Sdc4,Adm,Gpc3,Igfbp5,Hbegf,Notch1,Jag1,Fgf7,Car2,Pdpn,Fzd2,Pcdh8,Csf1,Mmp2,Actb,Ccn1,Col5a1,Ntn1,Wnt2b,Snai1,Foxd1,Plod3,Fras1,Lrp5,Sema4c,Kif26b,Efnb2,Ror2,Sfrp5,Sema5a,Sfrp2,Epha4,Lzts2,Brsk1,Rarg,Camsap3,Nfatc1
12_Member	GO Biological Processes	GO:0003002	regionalization	-2.73244	-0.781987	27/376	24208,25236,25496,64865,79431,83469,113984,114090,116466,116490,140589,171299,252885,293618,293649,306782,310552,312451,353227,362342,362581,364674,364706,368178,500818,683470,685072	Ar,Gpc3,Notch1,Pcdh8,Bhlhe40,Lrp4,Nr2f2,Egr2,Wnt2b,Snai1,Gli1,Foxd1,Hoxc6,Ifitm1,Lrp5,Ror2,Sfrp2,Tcf7l1,Zbtb16,Hipk2,Scmh1,Tifab,Foxc1,Hoxc9,Rfx4,Gas1,Rarg
13_Summary	GO Biological Processes	GO:0008344	adult locomotory behavior	-5.24059	-2.27553	16/110	24212,24213,24660,25049,29710,64618,192247,287478,304554,308988,312812,312912,316539,360546,361549,362342,29131,29211,84022,116595,171093,24215,83610,365871	Atp1a2,Atp1a3,Pmp22,Atxn1,Scn8a,Zic1,Sez6,Ctns,Sez6l,Sez6l2,Eps8,Prex2,Epha4,Efnb3,Lgi4,Hipk2,Cartpt,Sptbn2,Ghsr,Nrxn2,Shank2,Atp2b2,Apba2,Ciart
13_Member	GO Biological Processes	GO:0008344	adult locomotory behavior	-5.24059	-2.27553	16/110	24212,24213,24660,25049,29710,64618,192247,287478,304554,308988,312812,312912,316539,360546,361549,362342	Atp1a2,Atp1a3,Pmp22,Atxn1,Scn8a,Zic1,Sez6,Ctns,Sez6l,Sez6l2,Eps8,Prex2,Epha4,Efnb3,Lgi4,Hipk2
13_Member	GO Biological Processes	GO:0030534	adult behavior	-4.63742	-1.91184	21/193	24212,24213,24660,25049,29131,29211,29710,64618,84022,116595,171093,192247,287478,304554,308988,312812,312912,316539,360546,361549,362342	Atp1a2,Atp1a3,Pmp22,Atxn1,Cartpt,Sptbn2,Scn8a,Zic1,Ghsr,Nrxn2,Shank2,Sez6,Ctns,Sez6l,Sez6l2,Eps8,Prex2,Epha4,Efnb3,Lgi4,Hipk2
13_Member	GO Biological Processes	GO:0007626	locomotory behavior	-3.09587	-1.08746	17/255	24212,24213,24215,24660,29710,64618,83610,84022,287478,304554,308988,312812,312912,316539,360546,361549,365871	Atp1a2,Atp1a3,Atp2b2,Pmp22,Scn8a,Zic1,Apba2,Ghsr,Ctns,Sez6l,Sez6l2,Eps8,Prex2,Epha4,Efnb3,Lgi4,Ciart
13_Member	GO Biological Processes	GO:0007628	adult walking behavior	-2.79147	-0.927335	6/46	24660,29710,64618,287478,316539,360546	Pmp22,Scn8a,Zic1,Ctns,Epha4,Efnb3
13_Member	GO Biological Processes	GO:0090659	walking behavior	-2.6944	-0.883151	6/48	24660,29710,64618,287478,316539,360546	Pmp22,Scn8a,Zic1,Ctns,Epha4,Efnb3
14_Summary	GO Biological Processes	GO:0021549	cerebellum development	-5.1506	-2.20673	19/151	24215,25327,26956,29211,29430,79216,79220,85496,140589,192247,301346,304554,308988,312299,361672,364706,500818,501164,683470,24482,114090	Atp2b2,Kcnc1,Ak3,Sptbn2,Hap1,Gdf10,Grid2,Enpp1,Gli1,Sez6,Sema4c,Sez6l,Sez6l2,Ezh2,Kndc1,Foxc1,Rfx4,Cdk5r2,Gas1,Igf1,Egr2
14_Member	GO Biological Processes	GO:0021549	cerebellum development	-5.1506	-2.20673	19/151	24215,25327,26956,29211,29430,79216,79220,85496,140589,192247,301346,304554,308988,312299,361672,364706,500818,501164,683470	Atp2b2,Kcnc1,Ak3,Sptbn2,Hap1,Gdf10,Grid2,Enpp1,Gli1,Sez6,Sema4c,Sez6l,Sez6l2,Ezh2,Kndc1,Foxc1,Rfx4,Cdk5r2,Gas1
14_Member	GO Biological Processes	GO:0022037	metencephalon development	-4.67056	-1.91184	19/163	24215,25327,26956,29211,29430,79216,79220,85496,140589,192247,301346,304554,308988,312299,361672,364706,500818,501164,683470	Atp2b2,Kcnc1,Ak3,Sptbn2,Hap1,Gdf10,Grid2,Enpp1,Gli1,Sez6,Sema4c,Sez6l,Sez6l2,Ezh2,Kndc1,Foxc1,Rfx4,Cdk5r2,Gas1
14_Member	GO Biological Processes	GO:0030902	hindbrain development	-4.00818	-1.58718	21/213	24215,24482,25327,26956,29211,29430,79216,79220,85496,114090,140589,192247,301346,304554,308988,312299,361672,364706,500818,501164,683470	Atp2b2,Igf1,Kcnc1,Ak3,Sptbn2,Hap1,Gdf10,Grid2,Enpp1,Egr2,Gli1,Sez6,Sema4c,Sez6l,Sez6l2,Ezh2,Kndc1,Foxc1,Rfx4,Cdk5r2,Gas1
15_Summary	GO Biological Processes	GO:0098657	import into cell	-5.11462	-1.84853	44/784	24212,24213,24784,24805,24825,25026,25236,25734,29169,29402,29403,29665,63840,64554,65037,79212,81822,83469,85496,89803,114244,116638,116649,117018,140448,246235,289727,291327,293154,296456,303333,306636,308578,309684,311111,312701,315220,360202,361512,362792,406161,501854,688841,690976,24699,24770,24771,25441,25496,25530,25731,29211,29412,29430,29597,65153,81756,83610,171060,299858,305509,361597…	Atp1a2,Atp1a3,Slc9a3,Syt2,Tf,Adm,Gpc3,Hck,Vtn,Unc119,Asgr2,P2rx7,Per2,Slc7a2,Mertk,Slc6a1,Actb,Lrp4,Enpp1,Sfrp4,Hcn2,Slc17a7,Kcnj4,Kcnh2,Slc8a3,Slc36a2,Nat8l,Mrc1,Folr2,Itgav,Slc46a1,Efnb2,Ap2a1,Itgb2,Nostrin,Cd163,Mapk8ip2,Ston1,Ehd2,Pld4,C4b,Rab7b,Fam155b,Cnn2,Ptprc,Ccl2,Sdc4,Fcer1g,Notch1,Rab12,Syt3,Sptbn2,Adra1a,Hap1,P2ry2,Ncs1,Rab13,Apba2,Il13ra2,Lrp1,Adcy1,Fes,Cnih2,Cdk5r2,Gas1,Rara,Wasf2,A…
15_Member	GO Biological Processes	GO:0098657	import into cell	-5.11462	-1.84853	44/784	24212,24213,24784,24805,24825,25026,25236,25734,29169,29402,29403,29665,63840,64554,65037,79212,81822,83469,85496,89803,114244,116638,116649,117018,140448,246235,289727,291327,293154,296456,303333,306636,308578,309684,311111,312701,315220,360202,361512,362792,406161,501854,688841,690976	Atp1a2,Atp1a3,Slc9a3,Syt2,Tf,Adm,Gpc3,Hck,Vtn,Unc119,Asgr2,P2rx7,Per2,Slc7a2,Mertk,Slc6a1,Actb,Lrp4,Enpp1,Sfrp4,Hcn2,Slc17a7,Kcnj4,Kcnh2,Slc8a3,Slc36a2,Nat8l,Mrc1,Folr2,Itgav,Slc46a1,Efnb2,Ap2a1,Itgb2,Nostrin,Cd163,Mapk8ip2,Ston1,Ehd2,Pld4,C4b,Rab7b,Fam155b,Cnn2
15_Member	GO Biological Processes	GO:0060627	regulation of vesicle-mediated transport	-2.92393	-0.898987	40/615	24699,24770,24771,24805,24825,25236,25441,25496,25530,25731,25734,29169,29211,29402,29412,29430,29597,29665,65037,65153,81756,83610,89803,116638,171060,296456,299858,305509,306636,308578,309684,315220,360202,361512,361597,361705,406161,501164,683470,690976	Ptprc,Ccl2,Sdc4,Syt2,Tf,Gpc3,Fcer1g,Notch1,Rab12,Syt3,Hck,Vtn,Sptbn2,Unc119,Adra1a,Hap1,P2ry2,P2rx7,Mertk,Ncs1,Rab13,Apba2,Sfrp4,Slc17a7,Il13ra2,Itgav,Lrp1,Adcy1,Efnb2,Ap2a1,Itgb2,Mapk8ip2,Ston1,Ehd2,Fes,Cnih2,C4b,Cdk5r2,Gas1,Cnn2
15_Member	GO Biological Processes	GO:0006897	endocytosis	-2.44684	-0.580419	40/654	24699,24705,24770,24784,24805,24825,25026,25236,25441,25734,29169,29402,29403,29430,29665,65037,81822,83469,85496,89803,116638,291327,296456,299858,306636,308578,309684,311111,312701,313024,313210,315220,360202,361512,361673,362792,406161,500904,501854,690976	Ptprc,Rara,Ccl2,Slc9a3,Syt2,Tf,Adm,Gpc3,Fcer1g,Hck,Vtn,Unc119,Asgr2,Hap1,P2rx7,Mertk,Actb,Lrp4,Enpp1,Sfrp4,Slc17a7,Mrc1,Itgav,Lrp1,Efnb2,Ap2a1,Itgb2,Nostrin,Cd163,Wasf2,Abca1,Mapk8ip2,Ston1,Ehd2,Ifitm3,Pld4,C4b,Ncf4,Rab7b,Cnn2
16_Summary	GO Biological Processes	GO:0048771	tissue remodeling	-5.03347	-2.1098	23/211	24482,24825,25181,25285,29131,29146,29175,29220,29610,29665,50646,54231,56813,65037,81686,85496,89791,89803,293649,304966,311437,364706,685781,24215,25152,29348,29597,65153,85420,116638,117059,140635,287432,292127,293524,295062,305081,494125,102551085,25496,64032,78965	Igf1,Tf,Bgn,Igfbp5,Cartpt,Jag1,Ctsk,Thbs4,Tgfbr3,P2rx7,Ptk2b,Car2,Pth1r,Mertk,Mmp2,Enpp1,Ncdn,Sfrp4,Lrp5,Fcgr3a,Rassf2,Foxc1,Ddr2,Atp2b2,Map1a,Fgf7,P2ry2,Ncs1,Prkcq,Slc17a7,Calb2,Flt3,Wrap53,Dclre1a,Bag3,Wwtr1,Cd34,Rcn3,Xrcc3,Notch1,Ccn2,Csf1
16_Member	GO Biological Processes	GO:0048771	tissue remodeling	-5.03347	-2.1098	23/211	24482,24825,25181,25285,29131,29146,29175,29220,29610,29665,50646,54231,56813,65037,81686,85496,89791,89803,293649,304966,311437,364706,685781	Igf1,Tf,Bgn,Igfbp5,Cartpt,Jag1,Ctsk,Thbs4,Tgfbr3,P2rx7,Ptk2b,Car2,Pth1r,Mertk,Mmp2,Enpp1,Ncdn,Sfrp4,Lrp5,Fcgr3a,Rassf2,Foxc1,Ddr2
16_Member	GO Biological Processes	GO:0060249	anatomical structure homeostasis	-3.16043	-1.13638	24/419	24215,24825,25152,29131,29348,29597,29665,54231,56813,65153,85420,89791,116638,117059,140635,287432,292127,293524,295062,304966,305081,364706,494125,102551085	Atp2b2,Tf,Map1a,Cartpt,Fgf7,P2ry2,P2rx7,Car2,Pth1r,Ncs1,Prkcq,Ncdn,Slc17a7,Calb2,Flt3,Wrap53,Dclre1a,Bag3,Wwtr1,Fcgr3a,Cd34,Foxc1,Rcn3,Xrcc3
16_Member	GO Biological Processes	GO:0046849	bone remodeling	-2.98243	-1.01953	10/111	24825,29131,29665,54231,56813,85496,89791,293649,304966,311437	Tf,Cartpt,P2rx7,Car2,Pth1r,Enpp1,Ncdn,Lrp5,Fcgr3a,Rassf2
16_Member	GO Biological Processes	GO:0001894	tissue homeostasis	-2.59692	-0.69256	19/237	24825,25152,25496,29131,29175,29348,29665,50646,54231,56813,64032,78965,89791,140635,295062,304966,305081,364706,494125	Tf,Map1a,Notch1,Cartpt,Ctsk,Fgf7,P2rx7,Ptk2b,Car2,Pth1r,Ccn2,Csf1,Ncdn,Flt3,Wwtr1,Fcgr3a,Cd34,Foxc1,Rcn3
16_Member	GO Biological Processes	GO:0045453	bone resorption	-2.51492	-0.62904	9/77	24825,29131,29175,29665,50646,54231,56813,89791,304966	Tf,Cartpt,Ctsk,P2rx7,Ptk2b,Car2,Pth1r,Ncdn,Fcgr3a
17_Summary	GO Biological Processes	GO:0007422	peripheral nervous system development	-4.90328	-1.80615	11/80	24660,25473,25724,29710,65129,114090,307855,309368,313058,361549,689826,24482,24564,24825,25263,29409,140448,362911,685072	Pmp22,Lamb2,Itgb4,Scn8a,Cldn1,Egr2,Fa2h,Lama2,Adgrb2,Lgi4,Ncmap,Igf1,Mpz,Tf,Mal,Mag,Slc8a3,Mal2,Rarg
17_Member	GO Biological Processes	GO:0007422	peripheral nervous system development	-4.90328	-1.80615	11/80	24660,25473,25724,29710,65129,114090,307855,309368,313058,361549,689826	Pmp22,Lamb2,Itgb4,Scn8a,Cldn1,Egr2,Fa2h,Lama2,Adgrb2,Lgi4,Ncmap
17_Member	GO Biological Processes	GO:0014037	Schwann cell differentiation	-4.61238	-1.7265	8/44	24660,25473,25724,114090,307855,309368,361549,689826	Pmp22,Lamb2,Itgb4,Egr2,Fa2h,Lama2,Lgi4,Ncmap
17_Member	GO Biological Processes	GO:0042552	myelination	-4.09064	-1.53631	15/170	24482,24564,24660,24825,25263,25724,29409,29710,114090,140448,307855,361549,362911,685072,689826	Igf1,Mpz,Pmp22,Tf,Mal,Itgb4,Mag,Scn8a,Egr2,Slc8a3,Fa2h,Lgi4,Mal2,Rarg,Ncmap
17_Member	GO Biological Processes	GO:0007272	ensheathment of neurons	-4.03309	-1.53631	15/172	24482,24564,24660,24825,25263,25724,29409,29710,114090,140448,307855,361549,362911,685072,689826	Igf1,Mpz,Pmp22,Tf,Mal,Itgb4,Mag,Scn8a,Egr2,Slc8a3,Fa2h,Lgi4,Mal2,Rarg,Ncmap
17_Member	GO Biological Processes	GO:0008366	axon ensheathment	-4.03309	-1.53631	15/172	24482,24564,24660,24825,25263,25724,29409,29710,114090,140448,307855,361549,362911,685072,689826	Igf1,Mpz,Pmp22,Tf,Mal,Itgb4,Mag,Scn8a,Egr2,Slc8a3,Fa2h,Lgi4,Mal2,Rarg,Ncmap
17_Member	GO Biological Processes	GO:0014044	Schwann cell development	-3.44101	-1.29219	6/35	24660,25473,25724,307855,361549,689826	Pmp22,Lamb2,Itgb4,Fa2h,Lgi4,Ncmap
17_Member	GO Biological Processes	GO:0022011	myelination in peripheral nervous system	-2.82192	-0.939648	5/31	24660,25724,307855,361549,689826	Pmp22,Itgb4,Fa2h,Lgi4,Ncmap
17_Member	GO Biological Processes	GO:0032292	peripheral nervous system axon ensheathment	-2.82192	-0.939648	5/31	24660,25724,307855,361549,689826	Pmp22,Itgb4,Fa2h,Lgi4,Ncmap
18_Summary	GO Biological Processes	GO:0034330	cell junction organization	-4.88934	-2.02119	27/277	24564,24660,24771,25409,25644,25724,29304,50646,64355,65129,81756,81822,83497,84351,116490,117036,298487,299858,300768,306636,307618,316539,317435,361303,362083,499249,689074	Mpz,Pmp22,Sdc4,Cdh6,Bmp6,Itgb4,Rps6,Ptk2b,Lsr,Cldn1,Rab13,Actb,Ocln,Ikbkb,Snai1,Lamc1,Cldn19,Lrp1,Coro2b,Efnb2,Cdh5,Epha4,Shroom2,Lims2,Ajm1,Plekha7,Camsap3
18_Member	GO Biological Processes	GO:0034330	cell junction organization	-4.88934	-2.02119	27/277	24564,24660,24771,25409,25644,25724,29304,50646,64355,65129,81756,81822,83497,84351,116490,117036,298487,299858,300768,306636,307618,316539,317435,361303,362083,499249,689074	Mpz,Pmp22,Sdc4,Cdh6,Bmp6,Itgb4,Rps6,Ptk2b,Lsr,Cldn1,Rab13,Actb,Ocln,Ikbkb,Snai1,Lamc1,Cldn19,Lrp1,Coro2b,Efnb2,Cdh5,Epha4,Shroom2,Lims2,Ajm1,Plekha7,Camsap3
18_Member	GO Biological Processes	GO:0045216	cell-cell junction organization	-3.77588	-1.43407	17/159	24564,24660,25409,29304,64355,65129,81756,83497,84351,116490,298487,307618,317435,361303,362083,499249,689074	Mpz,Pmp22,Cdh6,Rps6,Lsr,Cldn1,Rab13,Ocln,Ikbkb,Snai1,Cldn19,Cdh5,Shroom2,Lims2,Ajm1,Plekha7,Camsap3
18_Member	GO Biological Processes	GO:0120193	tight junction organization	-3.08758	-1.00974	9/64	29304,64355,65129,81756,83497,84351,116490,298487,307618	Rps6,Lsr,Cldn1,Rab13,Ocln,Ikbkb,Snai1,Cldn19,Cdh5
19_Summary	Reactome Gene Sets	R-RNO-6806667	Metabolism of fat-soluble vitamins	-4.86526	-1.80615	6/40	24771,25236,25702,191574,299858,309004,29270,85496,293154,293049,25181,84400,291770,293186,293451,294103,295934,307859	Sdc4,Gpc3,Pnlip,Akr1c14,Lrp1,Vkorc1,Spr,Enpp1,Folr2,Rlbp1,Bgn,Prelp,Chst9,Lyve1,Hs3st2,Papss2,Chst1,Chst5
19_Member	Reactome Gene Sets	R-RNO-6806667	Metabolism of fat-soluble vitamins	-4.86526	-1.80615	6/40	24771,25236,25702,191574,299858,309004	Sdc4,Gpc3,Pnlip,Akr1c14,Lrp1,Vkorc1
19_Member	Reactome Gene Sets	R-RNO-975634	Retinoid metabolism and transport	-4.02978	-1.53631	5/35	24771,25236,25702,191574,299858	Sdc4,Gpc3,Pnlip,Akr1c14,Lrp1
19_Member	Reactome Gene Sets	R-RNO-196854	Metabolism of vitamins and cofactors	-3.59045	-1.3599	9/157	24771,25236,25702,29270,85496,191574,293154,299858,309004	Sdc4,Gpc3,Pnlip,Spr,Enpp1,Akr1c14,Folr2,Lrp1,Vkorc1
19_Member	Reactome Gene Sets	R-RNO-2187338	Visual phototransduction	-3.16364	-1.13638	6/80	24771,25236,25702,191574,293049,299858	Sdc4,Gpc3,Pnlip,Akr1c14,Rlbp1,Lrp1
19_Member	Reactome Gene Sets	R-RNO-1971475	A tetrasaccharide linker sequence is required for GAG synthesis	-2.65018	-0.854124	3/20	24771,25181,25236	Sdc4,Bgn,Gpc3
19_Member	Reactome Gene Sets	R-RNO-1630316	Glycosaminoglycan metabolism	-2.18127	-0.405006	10/102	24771,25181,25236,84400,291770,293186,293451,294103,295934,307859	Sdc4,Bgn,Gpc3,Prelp,Chst9,Lyve1,Hs3st2,Papss2,Chst1,Chst5
20_Summary	Reactome Gene Sets	R-RNO-72695	Formation of the ternary complex, and subsequently, the 43S complex	-4.79775	-1.80615	7/61	25348,29286,29288,29304,81775,122772,294282,25347,299198,360828,100363539,361005,24482,24705,25285,50646,79426,287422,298559,305826	Rps29,Rps17,Rps3a,Rps6,Rps21,Rps20,Rps18,Rpl39,Fcf1,Noc4l,Mrpl33,Chchd1,Igf1,Rara,Igfbp5,Ptk2b,Zfp36,Per1,Tcea3,Samd4a
20_Member	Reactome Gene Sets	R-RNO-72695	Formation of the ternary complex, and subsequently, the 43S complex	-4.79775	-1.80615	7/61	25348,29286,29288,29304,81775,122772,294282	Rps29,Rps17,Rps3a,Rps6,Rps21,Rps20,Rps18
20_Member	Reactome Gene Sets	R-RNO-72649	Translation initiation complex formation	-4.48525	-1.66632	7/68	25348,29286,29288,29304,81775,122772,294282	Rps29,Rps17,Rps3a,Rps6,Rps21,Rps20,Rps18
20_Member	Reactome Gene Sets	R-RNO-72662	Activation of the mRNA upon binding of the cap-binding complex and eIFs, and subsequent binding to 4	-4.44368	-1.66539	7/69	25348,29286,29288,29304,81775,122772,294282	Rps29,Rps17,Rps3a,Rps6,Rps21,Rps20,Rps18
20_Member	Reactome Gene Sets	R-RNO-72702	Ribosomal scanning and start codon recognition	-4.44368	-1.66539	7/69	25348,29286,29288,29304,81775,122772,294282	Rps29,Rps17,Rps3a,Rps6,Rps21,Rps20,Rps18
20_Member	Reactome Gene Sets	R-RNO-1799339	SRP-dependent cotranslational protein targeting to membrane	-3.98286	-1.53631	8/109	25347,25348,29286,29288,29304,81775,122772,294282	Rpl39,Rps29,Rps17,Rps3a,Rps6,Rps21,Rps20,Rps18
20_Member	Reactome Gene Sets	R-RNO-6791226	Major pathway of rRNA processing in the nucleolus and cytosol	-3.8783	-1.48331	10/177	25347,25348,29286,29288,29304,81775,122772,294282,299198,360828	Rpl39,Rps29,Rps17,Rps3a,Rps6,Rps21,Rps20,Rps18,Fcf1,Noc4l
20_Member	Reactome Gene Sets	R-RNO-72312	rRNA processing	-3.8783	-1.48331	10/177	25347,25348,29286,29288,29304,81775,122772,294282,299198,360828	Rpl39,Rps29,Rps17,Rps3a,Rps6,Rps21,Rps20,Rps18,Fcf1,Noc4l
20_Member	Reactome Gene Sets	R-RNO-8868773	rRNA processing in the nucleus and cytosol	-3.8783	-1.48331	10/177	25347,25348,29286,29288,29304,81775,122772,294282,299198,360828	Rpl39,Rps29,Rps17,Rps3a,Rps6,Rps21,Rps20,Rps18,Fcf1,Noc4l
20_Member	Reactome Gene Sets	R-RNO-975956	Nonsense Mediated Decay (NMD) independent of the Exon Junction Complex (EJC)	-3.87325	-1.48331	8/113	25347,25348,29286,29288,29304,81775,122772,294282	Rpl39,Rps29,Rps17,Rps3a,Rps6,Rps21,Rps20,Rps18
20_Member	Reactome Gene Sets	R-RNO-72689	Formation of a pool of free 40S subunits	-3.71742	-1.41292	8/119	25347,25348,29286,29288,29304,81775,122772,294282	Rpl39,Rps29,Rps17,Rps3a,Rps6,Rps21,Rps20,Rps18
20_Member	Reactome Gene Sets	R-RNO-156827	L13a-mediated translational silencing of Ceruloplasmin expression	-3.4781	-1.30892	8/129	25347,25348,29286,29288,29304,81775,122772,294282	Rpl39,Rps29,Rps17,Rps3a,Rps6,Rps21,Rps20,Rps18
20_Member	Reactome Gene Sets	R-RNO-927802	Nonsense-Mediated Decay (NMD)	-3.45544	-1.29655	8/130	25347,25348,29286,29288,29304,81775,122772,294282	Rpl39,Rps29,Rps17,Rps3a,Rps6,Rps21,Rps20,Rps18
20_Member	Reactome Gene Sets	R-RNO-975957	Nonsense Mediated Decay (NMD) enhanced by the Exon Junction Complex (EJC)	-3.45544	-1.29655	8/130	25347,25348,29286,29288,29304,81775,122772,294282	Rpl39,Rps29,Rps17,Rps3a,Rps6,Rps21,Rps20,Rps18
20_Member	Reactome Gene Sets	R-RNO-72706	GTP hydrolysis and joining of the 60S ribosomal subunit	-3.43299	-1.29075	8/131	25347,25348,29286,29288,29304,81775,122772,294282	Rpl39,Rps29,Rps17,Rps3a,Rps6,Rps21,Rps20,Rps18
20_Member	Reactome Gene Sets	R-RNO-72613	Eukaryotic Translation Initiation	-3.30269	-1.22195	8/137	25347,25348,29286,29288,29304,81775,122772,294282	Rpl39,Rps29,Rps17,Rps3a,Rps6,Rps21,Rps20,Rps18
20_Member	Reactome Gene Sets	R-RNO-72737	Cap-dependent Translation Initiation	-3.30269	-1.22195	8/137	25347,25348,29286,29288,29304,81775,122772,294282	Rpl39,Rps29,Rps17,Rps3a,Rps6,Rps21,Rps20,Rps18
20_Member	KEGG Pathway	rno03010	Ribosome	-3.1744	-1.13638	9/179	25347,25348,29286,29288,29304,81775,122772,294282,100363539	Rpl39,Rps29,Rps17,Rps3a,Rps6,Rps21,Rps20,Rps18,Mrpl33
20_Member	Reactome Gene Sets	R-RNO-72766	Translation	-2.92289	-0.984526	10/234	25347,25348,29286,29288,29304,81775,122772,294282,361005,100363539	Rpl39,Rps29,Rps17,Rps3a,Rps6,Rps21,Rps20,Rps18,Chchd1,Mrpl33
20_Member	GO Biological Processes	GO:0006412	translation	-2.10601	-0.568269	18/720	24482,24705,25285,25347,25348,29286,29288,29304,50646,79426,81775,122772,287422,294282,298559,305826,361005,100363539	Igf1,Rara,Igfbp5,Rpl39,Rps29,Rps17,Rps3a,Rps6,Ptk2b,Zfp36,Rps21,Rps20,Per1,Rps18,Tcea3,Samd4a,Chchd1,Mrpl33
