# Supplementary material for: Circadian regulation of chemotherapy-induced peripheral neuropathic pain and the underlying transcriptomic landscape
Source: Sci Rep. 2020 Aug 14;10:13844. doi: 10.1038/s41598-020-70757-w (PMC7427990; doi:10.1038/s41598-020-70757-w)
Supplement: Supplementary file 6 — Supplementary Table S5. [file 41598_2020_70757_MOESM6_ESM.xlsx]

## Sheet: Sheet1
Circadian regulation of chemotherapy-induced peripheral neuropathic pain and the underlying transcriptomic landscape
Hee Kee Kim1,8, Sun-Yeul Lee2,3,8, Nobuya Koike4, Eunju Kim2, Marvin Wirianto2, Mark J. Burish5, Kazuhiro Yagita4, Hyun Kyoung Lee6, Zheng Chen2, Jin Mo Chung7, Salahadin Abdi1, Seung-Hee Yoo2§
1. Department of Pain Medicine, Division of Anesthesiology, Critical Care and Pain Medicine, The University of Texas MD Anderson Cancer Center, Houston, TX 77030, USA
2. Department of Biochemistry and Molecular Biology, The University of Texas Health Science Center at Houston, 6431 Fannin St., Houston, TX 77030, USA
3. Department of Anesthesiology and Pain Medicine, Chungnam National University Hospital, Daejeon, South Korea
4. Department of Physiology and Systems Bioscience, Graduate School of Medical Science, Kyoto Prefectural University of Medicine, Kyoto, Japan
5. Department of Neurosurgery, The University of Texas Health Science Center at Houston, 6400 Fannin St., Houston, TX 77030, USA
6. Department of Pediatrics, Baylor College of Medicine, Neurological Research Institute, Texas Children’s Hospital, Houston, Texas 77030, USA
7. Department of Neuroscience, Cell Biology and Anatomy, University of Texas Medical Branch, Galveston, TX, USA
8. These authors contributed equally to this work.
§: To whom correspondence should be addressed.

## Sheet: Annotation
hits	Gene ID	Type	Tax ID	Homologene Gene ID	Homologene Gene Tax ID	Gene Symbol	Description	Biological Process (GO)	GO:0001525 angiogenesis	GO:0045446 endothelial cell differentiati	GO:0032964 collagen biosynthetic process	R-RNO-1474244 Extracellular matrix organizat	GO:0008610 lipid biosynthetic process	GO:0035924 cellular response to vascular	GO:0006066 alcohol metabolic process	GO:0043277 apoptotic cell clearance	GO:0032873 negative regulation of stress-	GO:0030199 collagen fibril organization	GO:0032543 mitochondrial translation	GO:0007224 smoothened signaling pathway
Tnnt3	24837	gene_synonym	R. norvegicus	24837	R. norvegicus	Tnnt2	troponin T2, cardiac type	GO:0032972 regulation of muscle filament sliding speed;GO:0032971 regulation of muscle filament sliding;GO:0055009 atrial cardiac muscle tissue morphogenesis	0	0	1	0	0	0	0	0	0	0	0	0
Apold1	444983	symbol	R. norvegicus	444983	R. norvegicus	Apold1	apolipoprotein L domain containing 1	GO:0042118 endothelial cell activation;GO:0045601 regulation of endothelial cell differentiation;GO:0045446 endothelial cell differentiation	1	1	0	0	0	0	0	0	0	0	0	0
Ctxn3	100188934	symbol	R. norvegicus	100188934	R. norvegicus	Ctxn3	cortexin 3		0	0	0	0	0	0	0	0	0	0	0	0
Grp	171101	symbol	R. norvegicus	171101	R. norvegicus	Grp	gastrin releasing peptide	GO:1900738 positive regulation of phospholipase C-activating G protein-coupled receptor signaling pathway;GO:0036343 psychomotor behavior;GO:1900736 regulation of phospholipase C-activating G protein-coupled receptor signaling pathway	0	0	0	0	0	0	0	0	0	0	0	0
Lrrc29	502201	symbol	R. norvegicus	502201	R. norvegicus	Lrrc29	leucine rich repeat containing 29	GO:0031146 SCF-dependent proteasomal ubiquitin-dependent protein catabolic process;GO:0043161 proteasome-mediated ubiquitin-dependent protein catabolic process;GO:0006511 ubiquitin-dependent protein catabolic process	0	0	0	0	0	0	0	0	0	0	0	0
Tmem270	288604	symbol	R. norvegicus	288604	R. norvegicus	Tmem270	transmembrane protein 270		0	0	0	0	0	0	0	0	0	0	0	0
Thrsp	25357	symbol	R. norvegicus	25357	R. norvegicus	Thrsp	thyroid hormone responsive	GO:0010866 regulation of triglyceride biosynthetic process;GO:0019432 triglyceride biosynthetic process;GO:0090207 regulation of triglyceride metabolic process	0	0	0	0	1	0	0	0	0	0	0	0
Pvalb	25269	symbol	R. norvegicus	25269	R. norvegicus	Pvalb	parvalbumin	GO:0090102 cochlea development;GO:0048839 inner ear development;GO:0043583 ear development	0	0	0	0	0	0	0	0	0	0	0	0
Muc1	24571	symbol	R. norvegicus	24571	R. norvegicus	Muc1	mucin 1, cell surface associated	GO:0006977 DNA damage response, signal transduction by p53 class mediator resulting in cell cycle arrest;GO:0090240 positive regulation of histone H4 acetylation;GO:0072431 signal transduction involved in mitotic G1 DNA damage checkpoint	0	1	0	0	0	0	0	0	0	0	0	0
Cep295nl	498028	symbol	R. norvegicus	498028	R. norvegicus	Cep295nl	CEP295 N-terminal like	GO:0046599 regulation of centriole replication;GO:0010824 regulation of centrosome duplication;GO:0007099 centriole replication	0	0	0	0	0	0	0	0	0	0	0	0
Lcat	24530	symbol	R. norvegicus	24530	R. norvegicus	Lcat	lecithin cholesterol acyltransferase	GO:0090107 regulation of high-density lipoprotein particle assembly;GO:0034372 very-low-density lipoprotein particle remodeling;GO:0034370 triglyceride-rich lipoprotein particle remodeling	0	0	1	0	1	0	1	0	0	0	0	0
Fam89a	361441	symbol	R. norvegicus	361441	R. norvegicus	Fam89a	family with sequence similarity 89, member A		0	0	0	0	0	0	0	0	0	0	0	0
Mutyh	170841	symbol	R. norvegicus	170841	R. norvegicus	Mutyh	mutY DNA glycosylase	GO:0060546 negative regulation of necroptotic process;GO:0060544 regulation of necroptotic process;GO:0060547 negative regulation of necrotic cell death	0	0	0	0	0	0	0	0	0	0	0	0
Scube3	294297	symbol	R. norvegicus	294297	R. norvegicus	Scube3	signal peptide, CUB domain and EGF like domain containing 3	GO:0045880 positive regulation of smoothened signaling pathway;GO:0008589 regulation of smoothened signaling pathway;GO:0007224 smoothened signaling pathway	0	0	0	1	0	0	0	0	0	0	0	1
P3h4	59101	symbol	R. norvegicus	59101	R. norvegicus	P3h4	prolyl 3-hydroxylase family member 4 (non-enzymatic)	GO:0017185 peptidyl-lysine hydroxylation;GO:0030199 collagen fibril organization;GO:0032964 collagen biosynthetic process	0	0	1	0	0	0	0	0	0	1	0	0
Fkbpl	406168	symbol	R. norvegicus	406168	R. norvegicus	Fkbpl	FKBP prolyl isomerase like	GO:1905553 regulation of blood vessel branching;GO:0001569 branching involved in blood vessel morphogenesis;GO:0045765 regulation of angiogenesis	1	0	0	0	0	0	0	0	0	0	0	0
Rfx4	500818	symbol	R. norvegicus	500818	R. norvegicus	Rfx4	regulatory factor X4	GO:0021914 negative regulation of smoothened signaling pathway involved in ventral spinal cord patterning;GO:0021910 smoothened signaling pathway involved in ventral spinal cord patterning;GO:0021696 cerebellar cortex morphogenesis	0	0	0	0	0	0	0	0	0	0	0	1
Kcns3	83588	symbol	R. norvegicus	83588	R. norvegicus	Kcns3	potassium voltage-gated channel, modifier subfamily S, member 3	GO:0071805 potassium ion transmembrane transport;GO:0071804 cellular potassium ion transport;GO:0051260 protein homooligomerization	0	0	0	0	0	0	0	0	0	0	0	0
Ezr	54319	symbol	R. norvegicus	54319	R. norvegicus	Ezr	ezrin	GO:1900041 negative regulation of interleukin-2 secretion;GO:0050860 negative regulation of T cell receptor signaling pathway;GO:0001951 intestinal D-glucose absorption	0	1	0	0	0	0	0	0	1	0	0	0
Asphd2	364948	symbol	R. norvegicus	364948	R. norvegicus	Asphd2	aspartate beta-hydroxylase domain containing 2	GO:0018193 peptidyl-amino acid modification;GO:0055114 oxidation-reduction process;GO:0006464 cellular protein modification process	0	0	0	0	0	0	0	0	0	0	0	0
Ndufaf8	690871	symbol	R. norvegicus	690871	R. norvegicus	Ndufaf8	NADH:ubiquinone oxidoreductase complex assembly factor 8	GO:0032981 mitochondrial respiratory chain complex I assembly;GO:0010257 NADH dehydrogenase complex assembly;GO:0033108 mitochondrial respiratory chain complex assembly	0	0	0	0	0	0	0	0	0	0	0	0
RGD1565498	500843	symbol	R. norvegicus	500843	R. norvegicus	RGD1565498	similar to Hypothetical protein LOC270802	GO:1904262 negative regulation of TORC1 signaling;GO:0042149 cellular response to glucose starvation;GO:0034198 cellular response to amino acid starvation	0	0	0	0	0	0	0	0	0	0	0	0
Rwdd3	65026	symbol	R. norvegicus	65026	R. norvegicus	Rwdd3	RWD domain containing 3	GO:1902073 positive regulation of hypoxia-inducible factor-1alpha signaling pathway;GO:1902071 regulation of hypoxia-inducible factor-1alpha signaling pathway;GO:1900039 positive regulation of cellular response to hypoxia	0	0	0	0	0	0	0	0	0	0	0	0
Hapln1	29331	symbol	R. norvegicus	29331	R. norvegicus	Hapln1	hyaluronan and proteoglycan link protein 1	GO:0001501 skeletal system development;GO:0007417 central nervous system development;GO:0007155 cell adhesion	0	0	0	1	0	0	0	0	0	0	0	0
Tamm41	362419	symbol	R. norvegicus	362419	R. norvegicus	Tamm41	TAM41 mitochondrial translocator assembly and maintenance homolog	GO:0032049 cardiolipin biosynthetic process;GO:0016024 CDP-diacylglycerol biosynthetic process;GO:0006655 phosphatidylglycerol biosynthetic process	0	0	0	0	1	0	0	0	0	0	0	0
Ubtd1	309373	symbol	R. norvegicus	309373	R. norvegicus	Ubtd1	ubiquitin domain containing 1		0	0	0	0	0	0	0	0	0	0	0	0
Scube1	315174	symbol	R. norvegicus	315174	R. norvegicus	Scube1	signal peptide, CUB domain and EGF like domain containing 1	GO:0045880 positive regulation of smoothened signaling pathway;GO:0008589 regulation of smoothened signaling pathway;GO:0007224 smoothened signaling pathway	0	0	0	1	0	0	0	0	0	0	0	1
Per1	287422	symbol	R. norvegicus	287422	R. norvegicus	Per1	period circadian regulator 1	GO:2000323 negative regulation of glucocorticoid receptor signaling pathway;GO:2000322 regulation of glucocorticoid receptor signaling pathway;GO:0042921 glucocorticoid receptor signaling pathway	0	0	0	0	0	0	0	0	1	0	0	0
LOC500475	500475	Gene_ID	R. norvegicus	500475	R. norvegicus	LOC500475	similar to hypothetical protein 4933430I17		0	0	0	0	0	0	0	0	0	0	0	0
Med30	299905	symbol	R. norvegicus	299905	R. norvegicus	Med30	mediator complex subunit 30	GO:0006367 transcription initiation from RNA polymerase II promoter;GO:0019827 stem cell population maintenance;GO:0006352 DNA-templated transcription, initiation	0	0	0	0	0	0	0	0	0	0	0	0
S1pr3	306792	symbol	R. norvegicus	306792	R. norvegicus	S1pr3	sphingosine-1-phosphate receptor 3	GO:1903141 negative regulation of establishment of endothelial barrier;GO:1901551 negative regulation of endothelial cell development;GO:1903140 regulation of establishment of endothelial barrier	0	1	0	0	0	0	0	0	0	0	0	0
Sars2	292759	symbol	R. norvegicus	292759	R. norvegicus	Sars2	seryl-tRNA synthetase 2, mitochondrial	GO:0070158 mitochondrial seryl-tRNA aminoacylation;GO:0006434 seryl-tRNA aminoacylation;GO:0070127 tRNA aminoacylation for mitochondrial protein translation	0	0	0	0	0	0	0	0	0	0	1	0
Ntng1	295382	symbol	R. norvegicus	295382	R. norvegicus	Ntng1	netrin G1	GO:0099560 synaptic membrane adhesion;GO:0007409 axonogenesis;GO:0061564 axon development	0	0	0	0	0	0	0	0	0	0	0	0
Car7	291819	symbol	R. norvegicus	291819	R. norvegicus	Car7	carbonic anhydrase 7	GO:0032849 positive regulation of cellular pH reduction;GO:0032847 regulation of cellular pH reduction;GO:0032230 positive regulation of synaptic transmission, GABAergic	0	0	0	0	0	0	0	0	0	0	0	0
Nr4a1	79240	symbol	R. norvegicus	79240	R. norvegicus	Nr4a1	nuclear receptor subfamily 4, group A, member 1	GO:0071376 cellular response to corticotropin-releasing hormone stimulus;GO:0043435 response to corticotropin-releasing hormone;GO:0002042 cell migration involved in sprouting angiogenesis	1	0	0	0	0	1	0	0	0	0	0	0
Ndufaf5	296190	symbol	R. norvegicus	296190	R. norvegicus	Ndufaf5	NADH:ubiquinone oxidoreductase complex assembly factor 5	GO:0030961 peptidyl-arginine hydroxylation;GO:0032981 mitochondrial respiratory chain complex I assembly;GO:0018195 peptidyl-arginine modification	0	0	0	0	0	0	0	0	0	0	0	0
Tmem121	691678	symbol	R. norvegicus	691678	R. norvegicus	Tmem121	transmembrane protein 121	GO:0008150 biological_process	0	0	0	0	0	0	0	0	0	0	0	0
Ebp	117278	symbol	R. norvegicus	117278	R. norvegicus	Ebp	EBP, cholestenol delta-isomerase	GO:0006695 cholesterol biosynthetic process;GO:1902653 secondary alcohol biosynthetic process;GO:0016126 sterol biosynthetic process	0	0	0	0	1	0	1	0	0	0	0	0
Dhrs7b	287380	symbol	R. norvegicus	287380	R. norvegicus	Dhrs7b	dehydrogenase/reductase 7B	GO:0008611 ether lipid biosynthetic process;GO:0030223 neutrophil differentiation;GO:0046504 glycerol ether biosynthetic process	0	0	0	0	1	0	0	0	0	0	0	0
Tceanc2	366431	symbol	R. norvegicus	366431	R. norvegicus	Tceanc2	transcription elongation factor A N-terminal and central domain containing 2	GO:0006351 transcription, DNA-templated;GO:0097659 nucleic acid-templated transcription;GO:0032774 RNA biosynthetic process	0	0	0	0	0	0	0	0	0	0	0	0
Dhrs11	360583	symbol	R. norvegicus	360583	R. norvegicus	Dhrs11	dehydrogenase/reductase 11	GO:0006694 steroid biosynthetic process;GO:0008202 steroid metabolic process;GO:0008610 lipid biosynthetic process	0	0	0	0	1	0	0	0	0	0	0	0
Mtrf1	686234	symbol	R. norvegicus	686234	R. norvegicus	Mtrf1	mitochondrial translation release factor 1	GO:0070126 mitochondrial translational termination;GO:0006415 translational termination;GO:0032543 mitochondrial translation	0	0	0	0	0	0	0	0	0	0	1	0
Hhatl	301073	symbol	R. norvegicus	301073	R. norvegicus	Hhatl	hedgehog acyltransferase-like	GO:0060262 negative regulation of N-terminal protein palmitoylation;GO:0060254 regulation of N-terminal protein palmitoylation;GO:1903060 negative regulation of protein lipidation	0	0	0	0	0	0	0	0	0	0	0	0
Mrpl27	287635	symbol	R. norvegicus	287635	R. norvegicus	Mrpl27	mitochondrial ribosomal protein L27	GO:0006412 translation;GO:0043043 peptide biosynthetic process;GO:0043604 amide biosynthetic process	0	0	0	0	0	0	0	0	0	0	0	0
Iglon5	308557	symbol	R. norvegicus	308557	R. norvegicus	Iglon5	IgLON family member 5		0	0	0	0	0	0	0	0	0	0	0	0
Rmnd1	292268	symbol	R. norvegicus	292268	R. norvegicus	Rmnd1	required for meiotic nuclear division 1 homolog	GO:0070131 positive regulation of mitochondrial translation;GO:0070129 regulation of mitochondrial translation;GO:0045727 positive regulation of translation	0	0	0	0	0	0	0	0	0	0	1	0
Gpatch4	295228	symbol	R. norvegicus	295228	R. norvegicus	Gpatch4	G patch domain containing 4	GO:0002244 hematopoietic progenitor cell differentiation;GO:0030097 hemopoiesis;GO:0048534 hematopoietic or lymphoid organ development	0	0	0	0	0	0	0	0	0	0	0	0
Serpinh1	29345	symbol	R. norvegicus	29345	R. norvegicus	Serpinh1	serpin family H member 1	GO:0003433 chondrocyte development involved in endochondral bone morphogenesis;GO:0003413 chondrocyte differentiation involved in endochondral bone morphogenesis;GO:0060351 cartilage development involved in endochondral bone morphogenesis	0	0	1	1	0	0	0	0	0	1	0	0
Col18a1	85251	symbol	R. norvegicus	85251	R. norvegicus	Col18a1	collagen type XVIII alpha 1 chain	GO:0001886 endothelial cell morphogenesis;GO:2000353 positive regulation of endothelial cell apoptotic process;GO:0051599 response to hydrostatic pressure	1	1	1	1	0	0	0	0	0	0	0	0
Lmo2	362176	symbol	R. norvegicus	362176	R. norvegicus	Lmo2	LIM domain only 2	GO:0045647 negative regulation of erythrocyte differentiation;GO:0045646 regulation of erythrocyte differentiation;GO:0097067 cellular response to thyroid hormone stimulus	0	0	0	0	0	0	0	0	0	0	0	0
Ptp4a3	362930	symbol	R. norvegicus	362930	R. norvegicus	Ptp4a3	protein tyrosine phosphatase 4A3	GO:1900746 regulation of vascular endothelial growth factor signaling pathway;GO:0043117 positive regulation of vascular permeability;GO:1902547 regulation of cellular response to vascular endothelial growth factor stimulus	0	0	0	0	0	1	0	0	0	0	0	0
Mfge8	25277	symbol	R. norvegicus	25277	R. norvegicus	Mfge8	milk fat globule EGF and factor V/VIII domain containing	GO:0050766 positive regulation of phagocytosis;GO:0043277 apoptotic cell clearance;GO:0006910 phagocytosis, recognition	1	0	0	0	0	0	0	1	0	0	0	0
Slc22a8	83500	symbol	R. norvegicus	83500	R. norvegicus	Slc22a8	solute carrier family 22 member 8	GO:0034635 glutathione transport;GO:0031427 response to methotrexate;GO:0042939 tripeptide transport	0	0	0	0	0	0	0	0	0	0	0	0
Zfp503	305687	symbol	R. norvegicus	305687	R. norvegicus	Zfp503	zinc finger protein 503	GO:0070315 G1 to G0 transition involved in cell differentiation;GO:0070314 G1 to G0 transition;GO:0061351 neural precursor cell proliferation	0	0	0	0	0	0	0	0	0	0	0	0
Inpp4b	116699	symbol	R. norvegicus	116699	R. norvegicus	Inpp4b	inositol polyphosphate-4-phosphatase type II B	GO:0045671 negative regulation of osteoclast differentiation;GO:0046855 inositol phosphate dephosphorylation;GO:0036092 phosphatidylinositol-3-phosphate biosynthetic process	0	0	0	0	1	0	1	0	0	0	0	0
Lonrf3	298322	symbol	R. norvegicus	298322	R. norvegicus	Lonrf3	LON peptidase N-terminal domain and ring finger 3		0	0	0	0	0	0	0	0	0	0	0	0
Proser2	683460	symbol	R. norvegicus	683460	R. norvegicus	Proser2	proline and serine rich 2		0	0	0	0	0	0	0	0	0	0	0	0
Card6	294770	symbol	R. norvegicus	294770	R. norvegicus	Card6	caspase recruitment domain family, member 6	GO:0042981 regulation of apoptotic process;GO:0043067 regulation of programmed cell death;GO:0006915 apoptotic process	0	0	0	0	0	0	0	0	0	0	0	0
Rin3	314397	symbol	R. norvegicus	314397	R. norvegicus	Rin3	Ras and Rab interactor 3	GO:0007165 signal transduction;GO:0023052 signaling;GO:0007154 cell communication	0	0	0	0	0	0	0	0	0	0	0	0
Adipor2	312670	symbol	R. norvegicus	312670	R. norvegicus	Adipor2	adiponectin receptor 2	GO:0046326 positive regulation of glucose import;GO:0061042 vascular wound healing;GO:0010828 positive regulation of glucose transmembrane transport	1	0	1	0	0	0	0	0	0	0	0	0
Gpd1	60666	symbol	R. norvegicus	60666	R. norvegicus	Gpd1	glycerol-3-phosphate dehydrogenase 1	GO:0006127 glycerophosphate shuttle;GO:0045821 positive regulation of glycolytic process;GO:0006116 NADH oxidation	0	0	0	0	1	0	1	0	0	0	0	0
Spred3	308478	symbol	R. norvegicus	308478	R. norvegicus	Spred3	sprouty-related, EVH1 domain containing 3	GO:0000188 inactivation of MAPK activity;GO:0043517 positive regulation of DNA damage response, signal transduction by p53 class mediator;GO:0010801 negative regulation of peptidyl-threonine phosphorylation	0	0	0	0	0	0	0	0	0	0	0	0
Sult1a1	83783	symbol	R. norvegicus	83783	R. norvegicus	Sult1a1	sulfotransferase family 1A member 1	GO:0018960 4-nitrophenol metabolic process;GO:0050427 3'-phosphoadenosine 5'-phosphosulfate metabolic process;GO:0006068 ethanol catabolic process	0	0	0	0	0	0	1	0	0	0	0	0
Syndig1l	685882	symbol	R. norvegicus	685882	R. norvegicus	Syndig1l	synapse differentiation inducing 1-like		0	0	0	0	0	0	0	0	0	0	0	0
Mocos	361300	symbol	R. norvegicus	361300	R. norvegicus	Mocos	molybdenum cofactor sulfurase	GO:0006777 Mo-molybdopterin cofactor biosynthetic process;GO:0019720 Mo-molybdopterin cofactor metabolic process;GO:0043545 molybdopterin cofactor metabolic process	0	0	0	0	1	0	0	0	0	0	0	0
Rdh16	299511	symbol	R. norvegicus	299511	R. norvegicus	Rdh16	retinol dehydrogenase 16	GO:1900054 positive regulation of retinoic acid biosynthetic process;GO:1900052 regulation of retinoic acid biosynthetic process;GO:0042904 9-cis-retinoic acid biosynthetic process	0	0	0	0	1	0	1	0	0	0	0	0
Stxbp5l	288080	symbol	R. norvegicus	288080	R. norvegicus	Stxbp5l	syntaxin binding protein 5-like	GO:0046676 negative regulation of insulin secretion;GO:0090278 negative regulation of peptide hormone secretion;GO:2000300 regulation of synaptic vesicle exocytosis	0	0	0	0	0	0	0	0	0	0	0	0
Eng	497010	symbol	R. norvegicus	497010	R. norvegicus	Eng	endoglin	GO:1905310 regulation of cardiac neural crest cell migration involved in outflow tract morphogenesis;GO:1905007 positive regulation of epithelial to mesenchymal transition involved in endocardial cushion formation;GO:0003253 cardiac neural crest cell migration involved in outflow tract morphogenesis	1	1	1	0	0	1	0	0	0	0	0	0
Lmod1	304816	symbol	R. norvegicus	304816	R. norvegicus	Lmod1	leiomodin 1	GO:0051694 pointed-end actin filament capping;GO:0051693 actin filament capping;GO:0030835 negative regulation of actin filament depolymerization	0	0	0	0	0	0	0	0	0	0	0	0
Foxc1	364706	symbol	R. norvegicus	364706	R. norvegicus	Foxc1	forkhead box C1	GO:1902257 negative regulation of apoptotic process involved in outflow tract morphogenesis;GO:1901491 negative regulation of lymphangiogenesis;GO:1902256 regulation of apoptotic process involved in outflow tract morphogenesis	1	1	1	0	0	1	0	0	0	1	0	0
LOC102554315	102554315	Gene_ID	R. norvegicus	102554315	R. norvegicus	LOC102554315	zinc finger protein 596-like	GO:0006355 regulation of transcription, DNA-templated;GO:1903506 regulation of nucleic acid-templated transcription;GO:0006351 transcription, DNA-templated	0	0	0	0	0	0	0	0	0	0	0	0
Cdc45	287961	symbol	R. norvegicus	287961	R. norvegicus	Cdc45	cell division cycle 45	GO:1902977 mitotic DNA replication preinitiation complex assembly;GO:0031938 regulation of chromatin silencing at telomere;GO:0071163 DNA replication preinitiation complex assembly	0	0	0	0	0	0	0	0	0	0	0	0
Pear1	295293	symbol	R. norvegicus	295293	R. norvegicus	Pear1	platelet endothelial aggregation receptor 1	GO:0043654 recognition of apoptotic cell;GO:0070527 platelet aggregation;GO:0045746 negative regulation of Notch signaling pathway	1	0	0	0	0	0	0	1	0	0	0	0
Xkr7	311549	symbol	R. norvegicus	311549	R. norvegicus	Xkr7	XK related 7	GO:0070782 phosphatidylserine exposure on apoptotic cell surface;GO:0043652 engulfment of apoptotic cell;GO:0017121 phospholipid scrambling	0	0	0	0	0	0	0	1	0	0	0	0
Matn2	299996	symbol	R. norvegicus	299996	R. norvegicus	Matn2	matrilin 2	GO:0003429 growth plate cartilage chondrocyte morphogenesis;GO:0003414 chondrocyte morphogenesis involved in endochondral bone morphogenesis;GO:0031104 dendrite regeneration	0	0	0	0	0	1	0	0	0	1	0	0
Boc	360715	symbol	R. norvegicus	360715	R. norvegicus	Boc	BOC cell adhesion associated, oncogene regulated	GO:0045663 positive regulation of myoblast differentiation;GO:0045661 regulation of myoblast differentiation;GO:0007411 axon guidance	0	0	0	0	0	1	0	0	0	0	0	1
Dcc	25311	symbol	R. norvegicus	25311	R. norvegicus	Dcc	DCC netrin 1 receptor	GO:0021965 spinal cord ventral commissure morphogenesis;GO:0033563 dorsal/ventral axon guidance;GO:0033564 anterior/posterior axon guidance	0	0	0	0	0	1	0	0	0	0	0	0
Cldn5	65131	symbol	R. norvegicus	65131	R. norvegicus	Cldn5	claudin 5	GO:1903142 positive regulation of establishment of endothelial barrier;GO:1903348 positive regulation of bicellular tight junction assembly;GO:1901552 positive regulation of endothelial cell development	1	1	0	0	0	0	0	0	0	0	0	0
Thsd1	364630	symbol	R. norvegicus	364630	R. norvegicus	Thsd1	thrombospondin type 1 domain containing 1	GO:0002244 hematopoietic progenitor cell differentiation;GO:0030097 hemopoiesis;GO:0048534 hematopoietic or lymphoid organ development	0	0	0	0	0	0	0	0	0	0	0	0
Fam174b	681398	symbol	R. norvegicus	681398	R. norvegicus	Fam174b	family with sequence similarity 174, member B	GO:0007030 Golgi organization;GO:0010256 endomembrane system organization;GO:0006996 organelle organization	0	0	0	0	0	0	0	0	0	0	0	0
Zyg11b	362559	symbol	R. norvegicus	362559	R. norvegicus	Zyg11b	zyg-11 family member B, cell cycle regulator	GO:0032436 positive regulation of proteasomal ubiquitin-dependent protein catabolic process;GO:2000060 positive regulation of ubiquitin-dependent protein catabolic process;GO:1901800 positive regulation of proteasomal protein catabolic process	0	0	0	0	0	0	0	0	0	0	0	0
Nat8f5	114020	symbol	R. norvegicus	114020	R. norvegicus	Nat8f5	N-acetyltransferase 8 (GCN5-related) family member 5	GO:0001702 gastrulation with mouth forming second;GO:0007368 determination of left/right symmetry;GO:0009855 determination of bilateral symmetry	0	0	1	0	0	0	0	0	0	0	0	0
Slc8b1	498185	symbol	R. norvegicus	498185	R. norvegicus	Slc8b1	solute carrier family 8 member B1	GO:0099093 calcium export from the mitochondrion;GO:0051209 release of sequestered calcium ion into cytosol;GO:2001256 regulation of store-operated calcium entry	0	0	0	0	0	1	0	0	0	0	0	0
RGD1310587	360894	symbol	R. norvegicus	360894	R. norvegicus	RGD1310587	similar to hypothetical protein FLJ14146		0	0	0	0	0	0	0	0	0	0	0	0
LOC100365259	100365259	Gene_ID	R. norvegicus	100365259	R. norvegicus	Spty2d1	SPT2 chromatin protein domain containing 1	GO:0010847 regulation of chromatin assembly;GO:0001672 regulation of chromatin assembly or disassembly;GO:0043486 histone exchange	0	0	0	0	0	0	0	0	0	0	0	0
Paqr5	315741	symbol	R. norvegicus	315741	R. norvegicus	Paqr5	progestin and adipoQ receptor family member 5		0	0	0	0	0	0	0	0	0	0	0	0
Mcc	307449	symbol	R. norvegicus	307449	R. norvegicus	Mcc	MCC regulator of WNT signaling pathway	GO:0010633 negative regulation of epithelial cell migration;GO:0090090 negative regulation of canonical Wnt signaling pathway;GO:0030178 negative regulation of Wnt signaling pathway	0	0	0	0	0	1	0	0	0	0	0	0
Sox18	311723	symbol	R. norvegicus	311723	R. norvegicus	Sox18	SRY-box transcription factor 18	GO:0060214 endocardium formation;GO:0060956 endocardial cell differentiation;GO:0060836 lymphatic endothelial cell differentiation	1	1	1	0	0	1	0	0	0	0	0	0
Ndufa4l2	100362331	symbol	R. norvegicus	100362331	R. norvegicus	Ndufa4l2	NDUFA4, mitochondrial complex associated like 2	GO:1902600 proton transmembrane transport;GO:0022900 electron transport chain;GO:0015672 monovalent inorganic cation transport	0	0	0	0	0	0	0	0	0	0	0	0
Kcns2	66022	symbol	R. norvegicus	66022	R. norvegicus	Kcns2	potassium voltage-gated channel, modifier subfamily S, member 2	GO:1902259 regulation of delayed rectifier potassium channel activity;GO:1901016 regulation of potassium ion transmembrane transporter activity;GO:1901379 regulation of potassium ion transmembrane transport	0	0	0	0	0	0	0	0	0	0	0	0
Esam	300519	symbol	R. norvegicus	300519	R. norvegicus	Esam	endothelial cell adhesion molecule	GO:0070830 bicellular tight junction assembly;GO:2000249 regulation of actin cytoskeleton reorganization;GO:0120192 tight junction assembly	0	0	0	0	0	0	0	0	0	0	0	0
Gpr4	308408	symbol	R. norvegicus	308408	R. norvegicus	Gpr4	G protein-coupled receptor 4	GO:0072144 glomerular mesangial cell development;GO:0072008 glomerular mesangial cell differentiation;GO:0072143 mesangial cell development	1	1	0	0	0	0	0	0	0	0	0	0
Fgf2	54250	symbol	R. norvegicus	54250	R. norvegicus	Fgf2	fibroblast growth factor 2	GO:0014843 growth factor dependent regulation of skeletal muscle satellite cell proliferation;GO:2000546 positive regulation of endothelial cell chemotaxis to fibroblast growth factor;GO:0021940 positive regulation of cerebellar granule cell precursor proliferation	1	1	1	1	1	1	1	0	0	0	0	0
Fn1	25661	symbol	R. norvegicus	25661	R. norvegicus	Fn1	fibronectin 1	GO:2001202 negative regulation of transforming growth factor-beta secretion;GO:1904237 positive regulation of substrate-dependent cell migration, cell attachment to substrate;GO:2001201 regulation of transforming growth factor-beta secretion	1	0	1	0	0	1	0	0	0	0	0	0
Pdk4	89813	symbol	R. norvegicus	89813	R. norvegicus	Pdk4	pyruvate dehydrogenase kinase 4	GO:0010510 regulation of acetyl-CoA biosynthetic process from pyruvate;GO:0050812 regulation of acyl-CoA biosynthetic process;GO:0006086 acetyl-CoA biosynthetic process from pyruvate	0	0	0	0	1	0	0	0	0	0	0	0
Fam110d	500563	symbol	R. norvegicus	500563	R. norvegicus	Fam110d	family with sequence similarity 110, member D		0	0	0	0	0	0	0	0	0	0	0	0
Ltbp1	59107	symbol	R. norvegicus	59107	R. norvegicus	Ltbp1	latent transforming growth factor beta binding protein 1	GO:0035583 sequestering of TGFbeta in extracellular matrix;GO:1901388 regulation of transforming growth factor beta activation;GO:0071305 cellular response to vitamin D	1	0	1	1	0	0	0	0	0	0	0	0
Pola1	85241	symbol	R. norvegicus	85241	R. norvegicus	Pola1	DNA polymerase alpha 1, catalytic subunit	GO:1904161 DNA synthesis involved in UV-damage excision repair;GO:1902975 mitotic DNA replication initiation;GO:1902315 nuclear cell cycle DNA replication initiation	0	0	0	0	0	0	0	0	0	0	0	0
Glra3	114516	symbol	R. norvegicus	114516	R. norvegicus	Glra3	glycine receptor, alpha 3	GO:0097688 glutamate receptor clustering;GO:0060012 synaptic transmission, glycinergic;GO:2000300 regulation of synaptic vesicle exocytosis	0	0	0	0	0	0	0	0	0	0	0	0
Tinagl1	94174	symbol	R. norvegicus	94174	R. norvegicus	Tinagl1	tubulointerstitial nephritis antigen-like 1	GO:0006508 proteolysis;GO:0019538 protein metabolic process;GO:1901564 organonitrogen compound metabolic process	0	0	0	0	0	0	0	0	0	0	0	0
Nppa	24602	symbol	R. norvegicus	24602	R. norvegicus	Nppa	natriuretic peptide A	GO:1903815 negative regulation of collecting lymphatic vessel constriction;GO:1902261 positive regulation of delayed rectifier potassium channel activity;GO:1903595 positive regulation of histamine secretion by mast cell	0	0	1	0	1	0	0	0	1	0	0	0
Crabp2	29563	symbol	R. norvegicus	29563	R. norvegicus	Crabp2	cellular retinoic acid binding protein 2	GO:0048672 positive regulation of collateral sprouting;GO:0002138 retinoic acid biosynthetic process;GO:0048670 regulation of collateral sprouting	0	0	0	0	1	0	0	0	0	0	0	0
Slc19a3	316559	symbol	R. norvegicus	316559	R. norvegicus	Slc19a3	solute carrier family 19 member 3	GO:0071934 thiamine transmembrane transport;GO:0072531 pyrimidine-containing compound transmembrane transport;GO:0035461 vitamin transmembrane transport	0	0	0	0	0	0	0	0	0	0	0	0
Hif3a	64345	symbol	R. norvegicus	64345	R. norvegicus	Hif3a	hypoxia inducible factor 3 subunit alpha	GO:0071456 cellular response to hypoxia;GO:0001525 angiogenesis;GO:0036294 cellular response to decreased oxygen levels	1	0	0	0	0	0	0	0	0	0	0	0
Fmo2	246245	symbol	R. norvegicus	246245	R. norvegicus	Fmo2	flavin containing dimethylaniline monoxygenase 2	GO:0070995 NADPH oxidation;GO:0072592 oxygen metabolic process;GO:0006739 NADP metabolic process	0	0	0	0	0	0	0	0	0	0	0	0

## Sheet: Enrichment
GroupID	Category	Term	Description	LogP	Log(q-value)	InTerm_InList	Genes	Symbols
1_Summary	GO Biological Processes	GO:0001525	angiogenesis	-6.76728	-2.50119	14/504	25277,25661,54250,64345,65131,79240,85251,308408,311723,312670,364706,406168,444983,497010,59107,295293	Mfge8,Fn1,Fgf2,Hif3a,Cldn5,Nr4a1,Col18a1,Gpr4,Sox18,Adipor2,Foxc1,Fkbpl,Apold1,Eng,Ltbp1,Pear1
1_Member	GO Biological Processes	GO:0001525	angiogenesis	-6.76728	-2.50119	14/504	25277,25661,54250,64345,65131,79240,85251,308408,311723,312670,364706,406168,444983,497010	Mfge8,Fn1,Fgf2,Hif3a,Cldn5,Nr4a1,Col18a1,Gpr4,Sox18,Adipor2,Foxc1,Fkbpl,Apold1,Eng
1_Member	GO Biological Processes	GO:0048514	blood vessel morphogenesis	-5.7758	-2.08913	14/610	25277,25661,54250,64345,65131,79240,85251,308408,311723,312670,364706,406168,444983,497010	Mfge8,Fn1,Fgf2,Hif3a,Cldn5,Nr4a1,Col18a1,Gpr4,Sox18,Adipor2,Foxc1,Fkbpl,Apold1,Eng
1_Member	GO Biological Processes	GO:0001568	blood vessel development	-5.71824	-2.08913	15/710	25277,25661,54250,59107,64345,65131,79240,85251,308408,311723,312670,364706,406168,444983,497010	Mfge8,Fn1,Fgf2,Ltbp1,Hif3a,Cldn5,Nr4a1,Col18a1,Gpr4,Sox18,Adipor2,Foxc1,Fkbpl,Apold1,Eng
1_Member	GO Biological Processes	GO:0001944	vasculature development	-5.44783	-1.96266	15/747	25277,25661,54250,59107,64345,65131,79240,85251,308408,311723,312670,364706,406168,444983,497010	Mfge8,Fn1,Fgf2,Ltbp1,Hif3a,Cldn5,Nr4a1,Col18a1,Gpr4,Sox18,Adipor2,Foxc1,Fkbpl,Apold1,Eng
1_Member	GO Biological Processes	GO:0072358	cardiovascular system development	-5.34987	-1.96266	15/761	25277,25661,54250,59107,64345,65131,79240,85251,308408,311723,312670,364706,406168,444983,497010	Mfge8,Fn1,Fgf2,Ltbp1,Hif3a,Cldn5,Nr4a1,Col18a1,Gpr4,Sox18,Adipor2,Foxc1,Fkbpl,Apold1,Eng
1_Member	GO Biological Processes	GO:0045765	regulation of angiogenesis	-2.33247	0	6/314	54250,65131,308408,364706,406168,497010	Fgf2,Cldn5,Gpr4,Foxc1,Fkbpl,Eng
1_Member	GO Biological Processes	GO:0042060	wound healing	-2.10048	0	7/462	25661,54250,59107,295293,308408,312670,497010	Fn1,Fgf2,Ltbp1,Pear1,Gpr4,Adipor2,Eng
1_Member	GO Biological Processes	GO:1901342	regulation of vasculature development	-2.09691	0	6/352	54250,65131,308408,364706,406168,497010	Fgf2,Cldn5,Gpr4,Foxc1,Fkbpl,Eng
2_Summary	GO Biological Processes	GO:0045446	endothelial cell differentiation	-5.74027	-2.08913	7/117	54319,65131,85251,306792,311723,444983,497010,308408,24571,54250,364706	Ezr,Cldn5,Col18a1,S1pr3,Sox18,Apold1,Eng,Gpr4,Muc1,Fgf2,Foxc1
2_Member	GO Biological Processes	GO:0045446	endothelial cell differentiation	-5.74027	-2.08913	7/117	54319,65131,85251,306792,311723,444983,497010	Ezr,Cldn5,Col18a1,S1pr3,Sox18,Apold1,Eng
2_Member	GO Biological Processes	GO:0001885	endothelial cell development	-5.65625	-2.08913	6/77	54319,65131,85251,306792,311723,497010	Ezr,Cldn5,Col18a1,S1pr3,Sox18,Eng
2_Member	GO Biological Processes	GO:0003158	endothelium development	-5.32566	-1.96266	7/135	54319,65131,85251,306792,311723,444983,497010	Ezr,Cldn5,Col18a1,S1pr3,Sox18,Apold1,Eng
2_Member	GO Biological Processes	GO:0061028	establishment of endothelial barrier	-5.08265	-1.7708	5/56	54319,65131,306792,311723,497010	Ezr,Cldn5,S1pr3,Sox18,Eng
2_Member	GO Biological Processes	GO:0002064	epithelial cell development	-3.4077	-0.320599	7/271	54319,65131,85251,306792,308408,311723,497010	Ezr,Cldn5,Col18a1,S1pr3,Gpr4,Sox18,Eng
2_Member	GO Biological Processes	GO:0030855	epithelial cell differentiation	-3.38257	-0.320599	11/662	24571,54250,54319,65131,85251,306792,308408,311723,364706,444983,497010	Muc1,Fgf2,Ezr,Cldn5,Col18a1,S1pr3,Gpr4,Sox18,Foxc1,Apold1,Eng
2_Member	GO Biological Processes	GO:0045601	regulation of endothelial cell differentiation	-2.96361	0	3/41	65131,306792,444983	Cldn5,S1pr3,Apold1
2_Member	GO Biological Processes	GO:0030856	regulation of epithelial cell differentiation	-2.11557	0	4/157	65131,306792,364706,444983	Cldn5,S1pr3,Foxc1,Apold1
3_Summary	GO Biological Processes	GO:0032964	collagen biosynthetic process	-5.007	-1.74091	5/58	25661,29345,59101,59107,497010,24530,85251,364706,54250,24837,311723,24602,114020,312670	Fn1,Serpinh1,P3h4,Ltbp1,Eng,Lcat,Col18a1,Foxc1,Fgf2,Tnnt2,Sox18,Nppa,Nat8f5,Adipor2
3_Member	GO Biological Processes	GO:0032964	collagen biosynthetic process	-5.007	-1.74091	5/58	25661,29345,59101,59107,497010	Fn1,Serpinh1,P3h4,Ltbp1,Eng
3_Member	GO Biological Processes	GO:0032963	collagen metabolic process	-3.66791	-0.547947	5/110	25661,29345,59101,59107,497010	Fn1,Serpinh1,P3h4,Ltbp1,Eng
3_Member	GO Biological Processes	GO:0043062	extracellular structure organization	-2.98961	0	7/319	24530,25661,29345,59101,85251,364706,497010	Lcat,Fn1,Serpinh1,P3h4,Col18a1,Foxc1,Eng
3_Member	GO Biological Processes	GO:0048864	stem cell development	-2.98622	0	4/90	25661,54250,364706,497010	Fn1,Fgf2,Foxc1,Eng
3_Member	GO Biological Processes	GO:0032965	regulation of collagen biosynthetic process	-2.73835	0	3/49	25661,59107,497010	Fn1,Ltbp1,Eng
3_Member	GO Biological Processes	GO:0055010	ventricular cardiac muscle tissue morphogenesis	-2.71303	0	3/50	24837,364706,497010	Tnnt2,Foxc1,Eng
3_Member	GO Biological Processes	GO:0030198	extracellular matrix organization	-2.62267	0	6/274	25661,29345,59101,85251,364706,497010	Fn1,Serpinh1,P3h4,Col18a1,Foxc1,Eng
3_Member	GO Biological Processes	GO:0010712	regulation of collagen metabolic process	-2.54982	0	3/57	25661,59107,497010	Fn1,Ltbp1,Eng
3_Member	GO Biological Processes	GO:0003229	ventricular cardiac muscle tissue development	-2.48644	0	3/60	24837,364706,497010	Tnnt2,Foxc1,Eng
3_Member	GO Biological Processes	GO:0055008	cardiac muscle tissue morphogenesis	-2.3153	0	3/69	24837,364706,497010	Tnnt2,Foxc1,Eng
3_Member	GO Biological Processes	GO:0048863	stem cell differentiation	-2.25383	0	5/229	25661,54250,311723,364706,497010	Fn1,Fgf2,Sox18,Foxc1,Eng
3_Member	GO Biological Processes	GO:0003231	cardiac ventricle development	-2.22527	0	4/146	24837,59107,364706,497010	Tnnt2,Ltbp1,Foxc1,Eng
3_Member	GO Biological Processes	GO:0007507	heart development	-2.21699	0	9/674	24602,24837,54250,59107,114020,311723,312670,364706,497010	Nppa,Tnnt2,Fgf2,Ltbp1,Nat8f5,Sox18,Adipor2,Foxc1,Eng
3_Member	GO Biological Processes	GO:0003208	cardiac ventricle morphogenesis	-2.21434	0	3/75	24837,364706,497010	Tnnt2,Foxc1,Eng
3_Member	GO Biological Processes	GO:0060415	muscle tissue morphogenesis	-2.09287	0	3/83	24837,364706,497010	Tnnt2,Foxc1,Eng
3_Member	GO Biological Processes	GO:0014032	neural crest cell development	-2.07861	0	3/84	25661,364706,497010	Fn1,Foxc1,Eng
3_Member	GO Biological Processes	GO:0035050	embryonic heart tube development	-2.07861	0	3/84	311723,364706,497010	Sox18,Foxc1,Eng
3_Member	GO Biological Processes	GO:0048738	cardiac muscle tissue development	-2.06851	0	5/254	24602,24837,54250,364706,497010	Nppa,Tnnt2,Fgf2,Foxc1,Eng
3_Member	GO Biological Processes	GO:0014031	mesenchymal cell development	-2.01005	0	3/89	25661,364706,497010	Fn1,Foxc1,Eng
4_Summary	Reactome Gene Sets	R-RNO-1474244	Extracellular matrix organization	-4.12671	-0.902009	7/207	29331,29345,54250,59107,85251,294297,315174	Hapln1,Serpinh1,Fgf2,Ltbp1,Col18a1,Scube3,Scube1
4_Member	Reactome Gene Sets	R-RNO-1474244	Extracellular matrix organization	-4.12671	-0.902009	7/207	29331,29345,54250,59107,85251,294297,315174	Hapln1,Serpinh1,Fgf2,Ltbp1,Col18a1,Scube3,Scube1
5_Summary	GO Biological Processes	GO:0008610	lipid biosynthetic process	-4.04467	-0.85776	11/555	24530,25357,29563,54250,89813,116699,117278,287380,299511,360583,362419,24602,60666,361300	Lcat,Thrsp,Crabp2,Fgf2,Pdk4,Inpp4b,Ebp,Dhrs7b,Rdh16,Dhrs11,Tamm41,Nppa,Gpd1,Mocos
5_Member	GO Biological Processes	GO:0008610	lipid biosynthetic process	-4.04467	-0.85776	11/555	24530,25357,29563,54250,89813,116699,117278,287380,299511,360583,362419	Lcat,Thrsp,Crabp2,Fgf2,Pdk4,Inpp4b,Ebp,Dhrs7b,Rdh16,Dhrs11,Tamm41
5_Member	GO Biological Processes	GO:0045017	glycerolipid biosynthetic process	-2.98699	0	5/155	24530,25357,54250,116699,362419	Lcat,Thrsp,Fgf2,Inpp4b,Tamm41
5_Member	GO Biological Processes	GO:0046474	glycerophospholipid biosynthetic process	-2.50197	0	4/122	24530,54250,116699,362419	Lcat,Fgf2,Inpp4b,Tamm41
5_Member	GO Biological Processes	GO:0090407	organophosphate biosynthetic process	-2.23764	0	8/549	24530,24602,54250,60666,89813,116699,361300,362419	Lcat,Nppa,Fgf2,Gpd1,Pdk4,Inpp4b,Mocos,Tamm41
5_Member	GO Biological Processes	GO:0046486	glycerolipid metabolic process	-2.12599	0	6/347	24530,25357,54250,60666,116699,362419	Lcat,Thrsp,Fgf2,Gpd1,Inpp4b,Tamm41
5_Member	GO Biological Processes	GO:0008654	phospholipid biosynthetic process	-2.03234	0	4/166	24530,54250,116699,362419	Lcat,Fgf2,Inpp4b,Tamm41
6_Summary	GO Biological Processes	GO:0035924	cellular response to vascular endothelial growth factor stimulus	-3.77316	-0.621014	4/56	25661,79240,362930,364706,54250,307449,311723,497010,25311,299996,360715,498185	Fn1,Nr4a1,Ptp4a3,Foxc1,Fgf2,Mcc,Sox18,Eng,Dcc,Matn2,Boc,Slc8b1
6_Member	GO Biological Processes	GO:0035924	cellular response to vascular endothelial growth factor stimulus	-3.77316	-0.621014	4/56	25661,79240,362930,364706	Fn1,Nr4a1,Ptp4a3,Foxc1
6_Member	GO Biological Processes	GO:0001667	ameboidal-type cell migration	-2.27072	0	7/429	25661,54250,79240,307449,311723,362930,497010	Fn1,Fgf2,Nr4a1,Mcc,Sox18,Ptp4a3,Eng
6_Member	GO Biological Processes	GO:0006935	chemotaxis	-2.05254	0	8/591	25311,25661,54250,79240,299996,360715,497010,498185	Dcc,Fn1,Fgf2,Nr4a1,Matn2,Boc,Eng,Slc8b1
6_Member	GO Biological Processes	GO:0042330	taxis	-2.04002	0	8/594	25311,25661,54250,79240,299996,360715,497010,498185	Dcc,Fn1,Fgf2,Nr4a1,Matn2,Boc,Eng,Slc8b1
7_Summary	GO Biological Processes	GO:0006066	alcohol metabolic process	-2.84484	0	7/338	24530,54250,60666,83783,116699,117278,299511	Lcat,Fgf2,Gpd1,Sult1a1,Inpp4b,Ebp,Rdh16
7_Member	GO Biological Processes	GO:0006066	alcohol metabolic process	-2.84484	0	7/338	24530,54250,60666,83783,116699,117278,299511	Lcat,Fgf2,Gpd1,Sult1a1,Inpp4b,Ebp,Rdh16
7_Member	GO Biological Processes	GO:0034308	primary alcohol metabolic process	-2.03694	0	3/87	60666,83783,299511	Gpd1,Sult1a1,Rdh16
8_Summary	GO Biological Processes	GO:0043277	apoptotic cell clearance	-2.79073	0	3/47	25277,295293,311549	Mfge8,Pear1,Xkr7
8_Member	GO Biological Processes	GO:0043277	apoptotic cell clearance	-2.79073	0	3/47	25277,295293,311549	Mfge8,Pear1,Xkr7
9_Summary	GO Biological Processes	GO:0032873	negative regulation of stress-activated MAPK cascade	-2.76425	0	3/48	24602,54319,287422	Nppa,Ezr,Per1
9_Member	GO Biological Processes	GO:0032873	negative regulation of stress-activated MAPK cascade	-2.76425	0	3/48	24602,54319,287422	Nppa,Ezr,Per1
9_Member	GO Biological Processes	GO:0070303	negative regulation of stress-activated protein kinase signaling cascade	-2.76425	0	3/48	24602,54319,287422	Nppa,Ezr,Per1
10_Summary	GO Biological Processes	GO:0030199	collagen fibril organization	-2.66398	0	3/52	29345,59101,364706,299996	Serpinh1,P3h4,Foxc1,Matn2
10_Member	GO Biological Processes	GO:0030199	collagen fibril organization	-2.66398	0	3/52	29345,59101,364706	Serpinh1,P3h4,Foxc1
10_Member	GO Biological Processes	GO:0060350	endochondral bone morphogenesis	-2.18267	0	3/77	29345,299996,364706	Serpinh1,Matn2,Foxc1
11_Summary	GO Biological Processes	GO:0032543	mitochondrial translation	-2.38814	0	3/65	292268,292759,686234	Rmnd1,Sars2,Mtrf1
11_Member	GO Biological Processes	GO:0032543	mitochondrial translation	-2.38814	0	3/65	292268,292759,686234	Rmnd1,Sars2,Mtrf1
12_Summary	GO Biological Processes	GO:0007224	smoothened signaling pathway	-2.14457	0	4/154	294297,315174,360715,500818	Scube3,Scube1,Boc,Rfx4
12_Member	GO Biological Processes	GO:0007224	smoothened signaling pathway	-2.14457	0	4/154	294297,315174,360715,500818	Scube3,Scube1,Boc,Rfx4
