# Supplementary material for: Circadian regulation of chemotherapy-induced peripheral neuropathic pain and the underlying transcriptomic landscape
Source: Sci Rep. 2020 Aug 14;10:13844. doi: 10.1038/s41598-020-70757-w (PMC7427990; doi:10.1038/s41598-020-70757-w)
Supplement: Supplementary file 7 — Supplementary Table S6. [file 41598_2020_70757_MOESM7_ESM.xlsx]

## Sheet: Sheet1
Circadian regulation of chemotherapy-induced peripheral neuropathic pain and the underlying transcriptomic landscape
Hee Kee Kim1,8, Sun-Yeul Lee2,3,8, Nobuya Koike4, Eunju Kim2, Marvin Wirianto2, Mark J. Burish5, Kazuhiro Yagita4, Hyun Kyoung Lee6, Zheng Chen2, Jin Mo Chung7, Salahadin Abdi1, Seung-Hee Yoo2§
1. Department of Pain Medicine, Division of Anesthesiology, Critical Care and Pain Medicine, The University of Texas MD Anderson Cancer Center, Houston, TX 77030, USA
2. Department of Biochemistry and Molecular Biology, The University of Texas Health Science Center at Houston, 6431 Fannin St., Houston, TX 77030, USA
3. Department of Anesthesiology and Pain Medicine, Chungnam National University Hospital, Daejeon, South Korea
4. Department of Physiology and Systems Bioscience, Graduate School of Medical Science, Kyoto Prefectural University of Medicine, Kyoto, Japan
5. Department of Neurosurgery, The University of Texas Health Science Center at Houston, 6400 Fannin St., Houston, TX 77030, USA
6. Department of Pediatrics, Baylor College of Medicine, Neurological Research Institute, Texas Children’s Hospital, Houston, Texas 77030, USA
7. Department of Neuroscience, Cell Biology and Anatomy, University of Texas Medical Branch, Galveston, TX, USA
8. These authors contributed equally to this work.
§: To whom correspondence should be addressed.

## Sheet: Annotation
hits	Gene ID	Type	Tax ID	Homologene Gene ID	Homologene Gene Tax ID	Gene Symbol	Description	Biological Process (GO)	GO:0030278 regulation of ossification	GO:0001944 vasculature development	GO:0009611 response to wounding	GO:0060348 bone development	GO:0072073 kidney epithelium development	GO:0014037 Schwann cell differentiation	GO:0048608 reproductive structure develop	GO:0008285 negative regulation of cell pr	GO:0006935 chemotaxis	GO:0098609 cell-cell adhesion	GO:0048729 tissue morphogenesis	GO:0006954 inflammatory response	GO:0043062 extracellular structure organi	GO:0048771 tissue remodeling	GO:0071407 cellular response to organic c	GO:0030510 regulation of BMP signaling pa	GO:0030856 regulation of epithelial cell	GO:0061061 muscle structure development	GO:0003158 endothelium development	GO:0007169 transmembrane receptor protein
Dbp	24309	symbol	R. norvegicus	24309	R. norvegicus	Dbp	D-box binding PAR bZIP transcription factor	GO:0001889 liver development;GO:0061008 hepaticobiliary system development;GO:0007623 circadian rhythm	0	0	0	0	0	0	0	0	0	0	0	0	0	0	0	0	0	0	0	0
Ciart	365871	symbol	R. norvegicus	365871	R. norvegicus	Ciart	circadian associated repressor of transcription	GO:0045475 locomotor rhythm;GO:0032922 circadian regulation of gene expression;GO:0048512 circadian behavior	0	0	0	0	0	0	0	0	0	0	0	0	0	0	0	0	0	0	0	0
Nr1d1	252917	symbol	R. norvegicus	252917	R. norvegicus	Nr1d1	nuclear receptor subfamily 1, group D, member 1	GO:0034144 negative regulation of toll-like receptor 4 signaling pathway;GO:0061889 negative regulation of astrocyte activation;GO:0070859 positive regulation of bile acid biosynthetic process	1	0	0	0	0	1	1	0	0	0	0	1	0	0	1	0	0	0	0	0
Ssmem1	500068	symbol	R. norvegicus	500068	R. norvegicus	Ssmem1	serine-rich single-pass membrane protein 1		0	0	0	0	0	0	0	0	0	0	0	0	0	0	0	0	0	0	0	0
Rfx4	500818	symbol	R. norvegicus	500818	R. norvegicus	Rfx4	regulatory factor X4	GO:0021914 negative regulation of smoothened signaling pathway involved in ventral spinal cord patterning;GO:0021910 smoothened signaling pathway involved in ventral spinal cord patterning;GO:0021696 cerebellar cortex morphogenesis	0	0	0	0	0	0	0	0	0	0	0	0	0	0	0	0	0	1	0	0
Chst9	291770	symbol	R. norvegicus	291770	R. norvegicus	Chst9	carbohydrate sulfotransferase 9	GO:0030166 proteoglycan biosynthetic process;GO:0006029 proteoglycan metabolic process;GO:0009101 glycoprotein biosynthetic process	0	0	0	0	0	0	0	0	0	0	0	0	0	0	0	0	0	0	0	0
Rlbp1	293049	symbol	R. norvegicus	293049	R. norvegicus	Rlbp1	retinaldehyde binding protein 1	GO:0007601 visual perception;GO:0050953 sensory perception of light stimulus;GO:0007600 sensory perception	0	0	0	0	0	0	0	0	0	0	0	0	0	0	0	0	0	0	0	0
Ddx3y	364073	symbol	R. norvegicus	364073	R. norvegicus	Ddx3y	DEAD-box helicase 3, Y-linked	GO:0007283 spermatogenesis;GO:0048232 male gamete generation;GO:0007276 gamete generation	0	0	0	0	0	0	0	0	0	0	0	0	0	0	0	0	0	0	0	0
Scn4a	25722	symbol	R. norvegicus	25722	R. norvegicus	Scn4a	sodium voltage-gated channel alpha subunit 4	GO:0100001 regulation of skeletal muscle contraction by action potential;GO:0014819 regulation of skeletal muscle contraction;GO:0015871 choline transport	0	0	0	0	0	0	0	0	0	0	0	0	0	0	0	0	0	0	0	0
Sass6	310807	symbol	R. norvegicus	310807	R. norvegicus	Sass6	SAS-6 centriolar assembly protein	GO:0007099 centriole replication;GO:0051298 centrosome duplication;GO:0098534 centriole assembly	0	0	0	0	0	0	0	0	0	0	0	0	0	0	0	0	0	0	0	0
Elfn2	100910536	symbol	R. norvegicus	100910536	R. norvegicus	Elfn2	extracellular leucine-rich repeat and fibronectin type III domain containing 2	GO:0010923 negative regulation of phosphatase activity;GO:0035305 negative regulation of dephosphorylation;GO:0010921 regulation of phosphatase activity	0	0	0	0	0	0	0	0	0	0	0	0	0	0	0	0	0	0	0	0
Gria4	29629	symbol	R. norvegicus	29629	R. norvegicus	Gria4	glutamate ionotropic receptor AMPA type subunit 4	GO:0051968 positive regulation of synaptic transmission, glutamatergic;GO:0051966 regulation of synaptic transmission, glutamatergic;GO:0060992 response to fungicide	0	0	0	0	0	0	0	0	0	0	0	0	0	0	0	0	0	0	0	0
Vstm2b	361560	symbol	R. norvegicus	361560	R. norvegicus	Vstm2b	V-set and transmembrane domain containing 2B		0	0	0	0	0	0	0	0	0	0	0	0	0	0	0	0	0	0	0	0
Slc29a4	288499	symbol	R. norvegicus	288499	R. norvegicus	Slc29a4	solute carrier family 29 member 4	GO:1901642 nucleoside transmembrane transport;GO:0015858 nucleoside transport;GO:0015844 monoamine transport	0	0	0	0	0	0	0	0	0	0	0	0	0	0	0	0	0	0	0	0
Cdh20	363948	symbol	R. norvegicus	363948	R. norvegicus	Cdh20	cadherin 20	GO:0007156 homophilic cell adhesion via plasma membrane adhesion molecules;GO:0098742 cell-cell adhesion via plasma-membrane adhesion molecules;GO:0098609 cell-cell adhesion	0	0	0	0	0	0	0	0	0	1	0	0	0	0	0	0	0	0	0	0
Trhde	366894	symbol	R. norvegicus	366894	R. norvegicus	Trhde	thyrotropin-releasing hormone degrading enzyme	GO:0043171 peptide catabolic process;GO:1901565 organonitrogen compound catabolic process;GO:0006518 peptide metabolic process	0	0	0	0	0	0	0	0	0	0	0	0	0	0	0	0	0	0	0	0
Calb2	117059	symbol	R. norvegicus	117059	R. norvegicus	Calb2	calbindin 2	GO:0099509 regulation of presynaptic cytosolic calcium ion concentration;GO:1900271 regulation of long-term synaptic potentiation;GO:0060291 long-term synaptic potentiation	0	0	0	0	0	0	0	0	0	0	0	0	0	0	0	0	0	0	0	0
Pmfbp1	171414	symbol	R. norvegicus	171414	R. norvegicus	Pmfbp1	polyamine modulated factor 1 binding protein 1	GO:0007283 spermatogenesis;GO:0048232 male gamete generation;GO:0007276 gamete generation	0	0	0	0	0	0	0	0	0	0	0	0	0	0	0	0	0	0	0	0
Slc8a3	140448	symbol	R. norvegicus	140448	R. norvegicus	Slc8a3	solute carrier family 8 member A3	GO:0098703 calcium ion import across plasma membrane;GO:1902656 calcium ion import into cytosol;GO:0099566 regulation of postsynaptic cytosolic calcium ion concentration	0	1	0	0	0	1	0	0	0	0	0	0	0	0	1	0	0	0	0	0
Pvalb	25269	symbol	R. norvegicus	25269	R. norvegicus	Pvalb	parvalbumin	GO:0090102 cochlea development;GO:0048839 inner ear development;GO:0043583 ear development	0	0	0	0	0	0	0	0	0	0	0	0	0	0	0	0	0	0	0	0
Sez6l	304554	symbol	R. norvegicus	304554	R. norvegicus	Sez6l	seizure related 6 homolog like	GO:0021680 cerebellar Purkinje cell layer development;GO:0021695 cerebellar cortex development;GO:0090036 regulation of protein kinase C signaling	0	0	0	0	0	0	0	0	0	0	0	0	0	0	0	0	0	0	0	0
Per3	78962	symbol	R. norvegicus	78962	R. norvegicus	Per3	period circadian regulator 3	GO:0045187 regulation of circadian sleep/wake cycle, sleep;GO:0050802 circadian sleep/wake cycle, sleep;GO:0043153 entrainment of circadian clock by photoperiod	0	0	0	0	0	0	0	0	0	0	0	0	0	0	0	0	0	0	0	0
Per1	287422	symbol	R. norvegicus	287422	R. norvegicus	Per1	period circadian regulator 1	GO:2000323 negative regulation of glucocorticoid receptor signaling pathway;GO:2000322 regulation of glucocorticoid receptor signaling pathway;GO:0042921 glucocorticoid receptor signaling pathway	0	0	0	0	0	0	1	0	0	0	0	1	0	0	1	0	0	0	0	0
Chst8	308511	symbol	R. norvegicus	308511	R. norvegicus	Chst8	carbohydrate sulfotransferase 8	GO:0030166 proteoglycan biosynthetic process;GO:0006029 proteoglycan metabolic process;GO:0042446 hormone biosynthetic process	0	0	0	0	0	0	0	0	0	0	0	0	0	0	0	0	0	0	0	0
Flt3	140635	symbol	R. norvegicus	140635	R. norvegicus	Flt3	Fms related receptor tyrosine kinase 3	GO:2001184 positive regulation of interleukin-12 secretion;GO:1902741 positive regulation of interferon-alpha secretion;GO:0045578 negative regulation of B cell differentiation	0	0	0	0	0	0	1	1	0	0	0	0	0	0	1	0	0	0	0	1
Piwil2	306011	symbol	R. norvegicus	306011	R. norvegicus	Piwil2	piwi-like RNA-mediated gene silencing 2	GO:0071442 positive regulation of histone H3-K14 acetylation;GO:2000617 positive regulation of histone H3-K9 acetylation;GO:0000239 pachytene	0	0	0	0	0	0	0	0	0	0	0	0	0	0	0	0	0	0	0	0
Plod3	288583	symbol	R. norvegicus	288583	R. norvegicus	Plod3	procollagen-lysine, 2-oxoglutarate 5-dioxygenase 3	GO:0046947 hydroxylysine biosynthetic process;GO:0046946 hydroxylysine metabolic process;GO:0001886 endothelial cell morphogenesis	0	0	0	0	0	0	0	0	0	0	1	0	1	0	0	0	0	0	1	0
Padi2	29511	symbol	R. norvegicus	29511	R. norvegicus	Padi2	peptidyl arginine deiminase 2	GO:1901624 negative regulation of lymphocyte chemotaxis;GO:0036413 histone H3-R26 citrullination;GO:0070100 negative regulation of chemokine-mediated signaling pathway	0	0	0	0	0	0	1	0	1	0	0	0	0	0	1	0	0	0	0	0
Afap1l2	292130	symbol	R. norvegicus	292130	R. norvegicus	Afap1l2	actin filament associated protein 1-like 2	GO:0045742 positive regulation of epidermal growth factor receptor signaling pathway;GO:0061098 positive regulation of protein tyrosine kinase activity;GO:1901186 positive regulation of ERBB signaling pathway	0	0	0	0	0	0	0	0	0	0	0	1	0	0	0	0	0	0	0	1
Nr4a1	79240	symbol	R. norvegicus	79240	R. norvegicus	Nr4a1	nuclear receptor subfamily 4, group A, member 1	GO:0071376 cellular response to corticotropin-releasing hormone stimulus;GO:0043435 response to corticotropin-releasing hormone;GO:0002042 cell migration involved in sprouting angiogenesis	1	1	0	0	0	0	1	0	1	0	0	0	0	0	1	1	0	1	0	0
Lrp5	293649	symbol	R. norvegicus	293649	R. norvegicus	Lrp5	LDL receptor related protein 5	GO:0061304 retinal blood vessel morphogenesis;GO:1904395 positive regulation of skeletal muscle acetylcholine-gated channel clustering;GO:0061299 retina vasculature morphogenesis in camera-type eye	1	1	0	1	0	0	0	0	0	0	1	0	0	1	0	0	1	1	0	0
Scmh1	362581	symbol	R. norvegicus	362581	R. norvegicus	Scmh1	Scm polycomb group protein homolog 1	GO:0007283 spermatogenesis;GO:0009952 anterior/posterior pattern specification;GO:0006338 chromatin remodeling	0	0	0	0	0	0	0	0	0	0	0	0	0	0	0	0	0	1	0	0
Grin3b	170796	symbol	R. norvegicus	170796	R. norvegicus	Grin3b	glutamate ionotropic receptor NMDA type subunit 3B	GO:0035235 ionotropic glutamate receptor signaling pathway;GO:0051205 protein insertion into membrane;GO:0035249 synaptic transmission, glutamatergic	0	0	0	0	0	0	0	0	0	0	0	0	0	0	0	0	0	0	0	0
Prkcq	85420	symbol	R. norvegicus	85420	R. norvegicus	Prkcq	protein kinase C, theta	GO:2000570 positive regulation of T-helper 2 cell activation;GO:2000569 regulation of T-helper 2 cell activation;GO:0035712 T-helper 2 cell activation	0	1	1	0	0	0	0	0	1	1	0	1	0	0	0	0	1	0	0	1
Gpd1	60666	symbol	R. norvegicus	60666	R. norvegicus	Gpd1	glycerol-3-phosphate dehydrogenase 1	GO:0006127 glycerophosphate shuttle;GO:0045821 positive regulation of glycolytic process;GO:0006116 NADH oxidation	0	0	0	0	0	0	0	0	0	0	0	0	0	0	1	0	0	0	0	0
Specc1	303208	symbol	R. norvegicus	303208	R. norvegicus	Specc1	sperm antigen with calponin homology and coiled-coil domains 1	GO:0030036 actin cytoskeleton organization;GO:0030029 actin filament-based process;GO:0007010 cytoskeleton organization	0	0	0	0	0	0	0	0	0	0	0	0	0	0	0	0	0	0	0	0
Uap1l1	296560	symbol	R. norvegicus	296560	R. norvegicus	Uap1l1	UDP-N-acetylglucosamine pyrophosphorylase 1 like 1	GO:0006048 UDP-N-acetylglucosamine biosynthetic process;GO:0006047 UDP-N-acetylglucosamine metabolic process;GO:0046349 amino sugar biosynthetic process	0	0	0	0	0	0	0	0	0	0	0	0	0	0	0	0	0	0	0	0
Parp9	303905	symbol	R. norvegicus	303905	R. norvegicus	Parp9	poly (ADP-ribose) polymerase family, member 9	GO:0060335 positive regulation of interferon-gamma-mediated signaling pathway;GO:2001034 positive regulation of double-strand break repair via nonhomologous end joining;GO:0060332 positive regulation of response to interferon-gamma	0	0	0	0	0	0	0	0	0	0	0	0	0	0	0	0	0	0	0	0
Hbegf	25433	symbol	R. norvegicus	25433	R. norvegicus	Hbegf	heparin-binding EGF-like growth factor	GO:0051545 negative regulation of elastin biosynthetic process;GO:0051543 regulation of elastin biosynthetic process;GO:0035313 wound healing, spreading of epidermal cells	0	0	1	0	0	0	0	0	1	0	1	0	0	0	0	0	1	0	0	1
Cndp1	307212	symbol	R. norvegicus	307212	R. norvegicus	Cndp1	carnosine dipeptidase 1	GO:0032268 regulation of cellular protein metabolic process;GO:0006508 proteolysis;GO:0051246 regulation of protein metabolic process	0	0	0	0	0	0	0	0	0	0	0	0	0	0	0	0	0	0	0	0
Csf1	78965	symbol	R. norvegicus	78965	R. norvegicus	Csf1	colony stimulating factor 1	GO:1902228 positive regulation of macrophage colony-stimulating factor signaling pathway;GO:1904141 positive regulation of microglial cell migration;GO:1903974 positive regulation of cellular response to macrophage colony-stimulating factor stimulus	1	0	0	1	0	1	0	0	1	1	1	1	0	0	0	0	0	0	0	1
Nhlrc2	307986	symbol	R. norvegicus	307986	R. norvegicus	Nhlrc2	NHL repeat containing 2	GO:0045454 cell redox homeostasis;GO:0019725 cellular homeostasis;GO:0042592 homeostatic process	0	0	0	0	0	0	0	0	0	0	0	0	0	0	0	0	0	0	0	0
Hspa2	60460	symbol	R. norvegicus	60460	R. norvegicus	Hspa2	heat shock protein family A (Hsp70) member 2	GO:1901896 positive regulation of calcium-transporting ATPase activity;GO:1901894 regulation of calcium-transporting ATPase activity;GO:1901021 positive regulation of calcium ion transmembrane transporter activity	0	0	0	0	0	0	0	0	0	0	0	0	0	0	0	0	0	0	0	0
Igsf11	303926	symbol	R. norvegicus	303926	R. norvegicus	Igsf11	immunoglobulin superfamily, member 11	GO:0061885 positive regulation of mini excitatory postsynaptic potential;GO:0061884 regulation of mini excitatory postsynaptic potential;GO:0098816 mini excitatory postsynaptic potential	0	0	0	0	0	0	0	0	0	1	0	0	0	0	0	0	0	0	0	0
Tgfbr3	29610	symbol	R. norvegicus	29610	R. norvegicus	Tgfbr3	transforming growth factor beta receptor 3	GO:0060939 epicardium-derived cardiac fibroblast cell development;GO:0003150 muscular septum morphogenesis;GO:0003223 ventricular compact myocardium morphogenesis	1	1	0	1	0	0	0	1	0	0	1	0	0	1	0	1	1	1	0	0
Sdc4	24771	symbol	R. norvegicus	24771	R. norvegicus	Sdc4	syndecan 4	GO:1904829 regulation of aortic smooth muscle cell differentiation;GO:1903553 positive regulation of extracellular exosome assembly;GO:0035887 aortic smooth muscle cell differentiation	0	1	1	0	1	0	0	1	0	1	1	0	1	0	0	0	0	1	0	0
Cables1	307585	symbol	R. norvegicus	307585	R. norvegicus	Cables1	Cdk5 and Abl enzyme substrate 1	GO:0051726 regulation of cell cycle;GO:0007399 nervous system development;GO:0007049 cell cycle	0	0	0	0	0	0	0	0	0	0	0	0	0	0	0	0	0	0	0	0
Fstl3	114031	symbol	R. norvegicus	114031	R. norvegicus	Fstl3	follistatin like 3	GO:0045671 negative regulation of osteoclast differentiation;GO:0032926 negative regulation of activin receptor signaling pathway;GO:0002762 negative regulation of myeloid leukocyte differentiation	1	0	0	0	1	0	1	0	0	1	0	0	0	0	0	1	0	0	0	0
Maml1	303101	symbol	R. norvegicus	303101	R. norvegicus	Maml1	mastermind-like transcriptional coactivator 1	GO:0060928 atrioventricular node cell development;GO:0060922 atrioventricular node cell differentiation;GO:0060926 cardiac pacemaker cell development	0	0	0	0	0	0	0	0	0	0	0	0	0	0	0	0	1	1	0	0
Ctbp2	81717	symbol	R. norvegicus	81717	R. norvegicus	Ctbp2	C-terminal binding protein 2	GO:0048386 positive regulation of retinoic acid receptor signaling pathway;GO:0016081 synaptic vesicle docking;GO:0048790 maintenance of presynaptic active zone structure	1	0	0	0	0	0	0	0	0	0	0	0	0	0	0	0	1	0	0	0
Ncmap	689826	symbol	R. norvegicus	689826	R. norvegicus	Ncmap	noncompact myelin associated protein	GO:0032290 peripheral nervous system myelin formation;GO:0031643 positive regulation of myelination;GO:0022011 myelination in peripheral nervous system	0	0	0	0	0	1	0	0	0	0	0	0	0	0	0	0	0	0	0	0
Col8a2	313592	symbol	R. norvegicus	313592	R. norvegicus	Col8a2	collagen type VIII alpha 2 chain	GO:0048593 camera-type eye morphogenesis;GO:0048592 eye morphogenesis;GO:0043010 camera-type eye development	0	0	0	0	0	0	0	0	0	0	0	0	1	0	0	0	0	0	0	0
Lama2	309368	symbol	R. norvegicus	309368	R. norvegicus	Lama2	laminin subunit alpha 2	GO:0032224 positive regulation of synaptic transmission, cholinergic;GO:0032222 regulation of synaptic transmission, cholinergic;GO:0014037 Schwann cell differentiation	0	0	0	0	0	1	0	0	1	1	0	0	0	0	0	0	0	0	0	0
Arhgap19	679082	symbol	R. norvegicus	679082	R. norvegicus	Arhgap19	Rho GTPase activating protein 19	GO:0043547 positive regulation of GTPase activity;GO:0051056 regulation of small GTPase mediated signal transduction;GO:0043087 regulation of GTPase activity	0	0	0	0	0	0	0	0	0	0	0	0	0	0	0	0	0	0	0	0
Filip1l	304020	symbol	R. norvegicus	304020	R. norvegicus	Filip1l	filamin A interacting protein 1-like		0	0	0	0	0	0	0	0	0	0	0	0	0	0	0	0	0	0	0	0
Egr2	114090	symbol	R. norvegicus	114090	R. norvegicus	Egr2	early growth response 2	GO:0021666 rhombomere 5 formation;GO:0021660 rhombomere 3 formation;GO:0021664 rhombomere 5 morphogenesis	1	0	0	0	0	1	0	0	1	0	0	0	0	0	0	0	0	1	0	0
RGD1563354	311592	symbol	R. norvegicus	311592	R. norvegicus	RGD1563354	similar to hypothetical protein D630003M21		0	0	0	0	0	0	0	0	0	0	0	0	0	0	0	0	0	0	0	0
Rgcc	117183	symbol	R. norvegicus	117183	R. norvegicus	Rgcc	regulator of cell cycle	GO:0003331 positive regulation of extracellular matrix constituent secretion;GO:1901203 positive regulation of extracellular matrix assembly;GO:0090272 negative regulation of fibroblast growth factor production	0	1	0	0	0	0	0	1	0	1	0	0	1	0	0	0	1	0	1	0
Gldn	315675	symbol	R. norvegicus	315675	R. norvegicus	Gldn	gliomedin	GO:0045162 clustering of voltage-gated sodium channels;GO:0045161 neuronal ion channel clustering;GO:0042551 neuron maturation	0	0	0	0	0	0	0	0	0	1	0	0	0	0	0	0	0	0	0	0
Cdh5	307618	symbol	R. norvegicus	307618	R. norvegicus	Cdh5	cadherin 5	GO:1903142 positive regulation of establishment of endothelial barrier;GO:1901552 positive regulation of endothelial cell development;GO:1903140 regulation of establishment of endothelial barrier	0	1	0	0	0	0	0	1	0	1	0	1	0	0	0	1	1	0	1	0
Ptpn13	498331	symbol	R. norvegicus	498331	R. norvegicus	Ptpn13	protein tyrosine phosphatase, non-receptor type 13	GO:0014066 regulation of phosphatidylinositol 3-kinase signaling;GO:0014065 phosphatidylinositol 3-kinase signaling;GO:0035335 peptidyl-tyrosine dephosphorylation	0	0	0	0	0	0	0	0	0	0	0	0	0	0	0	0	0	0	0	0
Prelp	84400	symbol	R. norvegicus	84400	R. norvegicus	Prelp	proline and arginine rich end leucine rich repeat protein	GO:0007569 cell aging;GO:0007568 aging;GO:0048869 cellular developmental process	0	0	0	0	0	0	0	0	0	0	0	0	0	0	0	0	0	0	0	0
Sp110	301570	symbol	R. norvegicus	301570	R. norvegicus	Sp110	SP110 nuclear body protein	GO:0043065 positive regulation of apoptotic process;GO:0043068 positive regulation of programmed cell death;GO:0010942 positive regulation of cell death	0	0	0	0	0	0	0	0	0	0	0	0	0	0	0	0	0	0	0	0
Prkd3	313834	symbol	R. norvegicus	313834	R. norvegicus	Prkd3	protein kinase D3	GO:0089700 protein kinase D signaling;GO:0006468 protein phosphorylation;GO:0016310 phosphorylation	0	0	0	0	0	0	0	0	0	0	0	0	0	0	0	0	0	0	0	0
Usp54	408223	symbol	R. norvegicus	408223	R. norvegicus	Usp54	ubiquitin specific peptidase 54	GO:0016579 protein deubiquitination;GO:0070646 protein modification by small protein removal;GO:0070647 protein modification by small protein conjugation or removal	0	0	0	0	0	0	0	0	0	0	0	0	0	0	0	0	0	0	0	0
Gstt3	499422	symbol	R. norvegicus	499422	R. norvegicus	Gstt3	glutathione S-transferase, theta 3	GO:0006749 glutathione metabolic process;GO:0006575 cellular modified amino acid metabolic process;GO:0006790 sulfur compound metabolic process	0	0	0	0	0	0	0	0	0	0	0	0	0	0	0	0	0	0	0	0
H2afv	685909	gene_synonym	R. norvegicus	685909	R. norvegicus	H2az2	H2A.Z variant histone 2	GO:0006342 chromatin silencing;GO:0045814 negative regulation of gene expression, epigenetic;GO:0045892 negative regulation of transcription, DNA-templated	0	0	0	0	0	0	0	0	0	0	0	0	0	0	0	0	0	0	0	0
Foxc1	364706	symbol	R. norvegicus	364706	R. norvegicus	Foxc1	forkhead box C1	GO:1902257 negative regulation of apoptotic process involved in outflow tract morphogenesis;GO:1901491 negative regulation of lymphangiogenesis;GO:1902256 regulation of apoptotic process involved in outflow tract morphogenesis	1	1	0	1	1	0	1	0	0	0	1	0	1	1	0	1	1	1	1	1
Ccdc80	64387	symbol	R. norvegicus	64387	R. norvegicus	Ccdc80	coiled-coil domain containing 80	GO:0010811 positive regulation of cell-substrate adhesion;GO:0010810 regulation of cell-substrate adhesion;GO:0045785 positive regulation of cell adhesion	0	0	0	0	0	0	0	0	0	1	0	0	1	0	0	0	0	0	0	0
Ddr2	685781	symbol	R. norvegicus	685781	R. norvegicus	Ddr2	discoidin domain receptor tyrosine kinase 2	GO:0090091 positive regulation of extracellular matrix disassembly;GO:0010763 positive regulation of fibroblast migration;GO:0010715 regulation of extracellular matrix disassembly	1	0	0	1	0	0	0	0	0	0	0	0	1	1	0	0	0	0	0	1
Mertk	65037	symbol	R. norvegicus	65037	R. norvegicus	Mertk	MER proto-oncogene, tyrosine kinase	GO:0097350 neutrophil clearance;GO:0060068 vagina development;GO:0001779 natural killer cell differentiation	0	0	1	0	0	0	1	0	0	0	0	0	0	1	0	0	0	0	0	1
Fzd2	64512	symbol	R. norvegicus	64512	R. norvegicus	Fzd2	frizzled class receptor 2	GO:0090179 planar cell polarity pathway involved in neural tube closure;GO:0090178 regulation of establishment of planar polarity involved in neural tube closure;GO:0090177 establishment of planar polarity involved in neural tube closure	0	0	0	0	0	0	1	0	0	0	1	0	0	0	1	1	1	1	1	0
Lsr	64355	symbol	R. norvegicus	64355	R. norvegicus	Lsr	lipolysis stimulated lipoprotein receptor	GO:1904274 tricellular tight junction assembly;GO:0061833 protein localization to tricellular tight junction;GO:0061436 establishment of skin barrier	0	0	1	0	0	0	0	0	0	0	0	0	0	0	0	0	0	0	0	0
Nfatc1	100361818	symbol	R. norvegicus	100361818	R. norvegicus	Nfatc1	nuclear factor of activated T-cells 1	GO:0002337 B-1a B cell differentiation;GO:0060854 branching involved in lymph vessel morphogenesis;GO:0001923 B-1 B cell differentiation	1	1	0	0	0	0	0	1	0	0	1	0	1	0	0	0	1	1	0	0
Tcn2	64365	symbol	R. norvegicus	64365	R. norvegicus	Tcn2	transcobalamin 2	GO:0006824 cobalt ion transport;GO:0015889 cobalamin transport;GO:0051180 vitamin transport	0	0	0	0	0	0	0	0	0	0	0	0	0	0	0	0	0	0	0	0
Rftn2	363231	symbol	R. norvegicus	363231	R. norvegicus	Rftn2	raftlin family member 2	GO:0033227 dsRNA transport;GO:0043330 response to exogenous dsRNA;GO:0043331 response to dsRNA	0	0	0	0	0	0	0	0	0	0	0	0	0	0	0	0	0	0	0	0
Tlr3	364594	symbol	R. norvegicus	364594	R. norvegicus	Tlr3	toll-like receptor 3	GO:0045356 positive regulation of interferon-alpha biosynthetic process;GO:0034346 positive regulation of type III interferon production;GO:0034123 positive regulation of toll-like receptor signaling pathway	0	1	0	0	0	0	1	0	0	0	0	1	0	0	1	0	0	0	0	0
Nr2f2	113984	symbol	R. norvegicus	113984	R. norvegicus	Nr2f2	nuclear receptor subfamily 2, group F, member 2	GO:0060849 regulation of transcription involved in lymphatic endothelial cell fate commitment;GO:0060838 lymphatic endothelial cell fate commitment;GO:0060707 trophoblast giant cell differentiation	0	1	0	0	0	0	1	1	0	0	0	0	0	0	1	0	0	1	1	0
Xdh	497811	symbol	R. norvegicus	497811	R. norvegicus	Xdh	xanthine dehydrogenase	GO:0006150 hypoxanthine oxidation;GO:2001213 negative regulation of vasculogenesis;GO:0009114 hypoxanthine catabolic process	0	1	1	0	0	0	0	1	0	0	0	0	1	0	0	1	1	0	1	1
Sfrp5	309377	symbol	R. norvegicus	309377	R. norvegicus	Sfrp5	secreted frizzled-related protein 5	GO:2000041 negative regulation of planar cell polarity pathway involved in axis elongation;GO:0090179 planar cell polarity pathway involved in neural tube closure;GO:2000057 negative regulation of Wnt signaling pathway involved in digestive tract morphogenesis	0	0	0	0	0	0	0	1	0	0	1	0	0	0	0	1	0	0	0	0
Smtn	289734	symbol	R. norvegicus	289734	R. norvegicus	Smtn	smoothelin	GO:0060452 positive regulation of cardiac muscle contraction;GO:0045989 positive regulation of striated muscle contraction;GO:0003085 negative regulation of systemic arterial blood pressure	0	0	0	0	0	0	0	0	0	0	0	0	0	0	0	0	0	0	0	0
Peli2	305835	symbol	R. norvegicus	305835	R. norvegicus	Peli2	pellino E3 ubiquitin protein ligase family member 2	GO:0008592 regulation of Toll signaling pathway;GO:0008063 Toll signaling pathway;GO:0000209 protein polyubiquitination	0	0	0	0	0	0	0	0	0	0	0	0	0	0	0	0	0	0	0	0
Ctns	287478	symbol	R. norvegicus	287478	R. norvegicus	Ctns	cystinosin, lysosomal cystine transporter	GO:0010730 negative regulation of hydrogen peroxide biosynthetic process;GO:0015811 L-cystine transport;GO:0010727 negative regulation of hydrogen peroxide metabolic process	0	0	0	0	0	0	0	0	0	0	0	0	0	0	0	0	0	0	0	0
Slc13a4	503568	symbol	R. norvegicus	503568	R. norvegicus	Slc13a4	solute carrier family 13 member 4	GO:0071422 succinate transmembrane transport;GO:0015744 succinate transport;GO:0015746 citrate transport	0	0	0	0	0	0	0	0	0	0	0	0	0	0	0	0	0	0	0	0
Jag1	29146	symbol	R. norvegicus	29146	R. norvegicus	Jag1	jagged canonical Notch ligand 1	GO:0072015 glomerular visceral epithelial cell development;GO:0061444 endocardial cushion cell development;GO:0072310 glomerular epithelial cell development	1	1	1	0	1	0	0	0	0	1	1	0	0	1	0	0	1	0	1	0
Rdm1	287726	symbol	R. norvegicus	287726	R. norvegicus	Rdm1	RAD52 motif containing 1		0	0	0	0	0	0	0	0	0	0	0	0	0	0	0	0	0	0	0	0
Col6a1	294337	symbol	R. norvegicus	294337	R. norvegicus	Col6a1	collagen type VI alpha 1 chain	GO:0035987 endodermal cell differentiation;GO:0001706 endoderm formation;GO:0071230 cellular response to amino acid stimulus	0	0	0	0	0	0	0	0	0	0	1	0	1	0	0	0	0	0	0	0
Lrp4	83469	symbol	R. norvegicus	83469	R. norvegicus	Lrp4	LDL receptor related protein 4	GO:1904395 positive regulation of skeletal muscle acetylcholine-gated channel clustering;GO:1901631 positive regulation of presynaptic membrane organization;GO:1901628 positive regulation of postsynaptic membrane organization	1	0	0	0	1	0	0	0	0	0	1	0	0	0	0	0	0	1	0	0
Mpz	24564	symbol	R. norvegicus	24564	R. norvegicus	Mpz	myelin protein zero	GO:0045217 cell-cell junction maintenance;GO:0034331 cell junction maintenance;GO:0098743 cell aggregation	0	0	0	0	0	1	0	0	0	1	0	0	0	0	0	0	0	0	0	0
Clmn	299285	symbol	R. norvegicus	299285	R. norvegicus	Clmn	calmin	GO:0090286 cytoskeletal anchoring at nuclear membrane;GO:0007097 nuclear migration;GO:0032507 maintenance of protein location in cell	0	0	0	0	0	0	0	1	0	0	0	0	0	0	0	0	0	0	0	0
Zhx2	314988	symbol	R. norvegicus	314988	R. norvegicus	Zhx2	zinc fingers and homeoboxes 2	GO:0060040 retinal bipolar neuron differentiation;GO:0060042 retina morphogenesis in camera-type eye;GO:0003407 neural retina development	0	0	0	0	0	0	0	0	0	0	0	0	0	0	0	0	0	0	0	0
Arnt	25242	symbol	R. norvegicus	25242	R. norvegicus	Arnt	aryl hydrocarbon receptor nuclear translocator	GO:0033235 positive regulation of protein sumoylation;GO:0046886 positive regulation of hormone biosynthetic process;GO:0043619 regulation of transcription from RNA polymerase II promoter in response to oxidative stress	0	1	0	0	0	0	1	0	0	0	0	0	0	0	0	0	0	0	0	0
Shisa3	498356	symbol	R. norvegicus	498356	R. norvegicus	Shisa3	shisa family member 3		0	0	0	0	0	0	0	0	0	0	0	0	0	0	0	0	0	0	0	0
P2ry2	29597	symbol	R. norvegicus	29597	R. norvegicus	P2ry2	purinergic receptor P2Y2	GO:0032308 positive regulation of prostaglandin secretion;GO:0032306 regulation of prostaglandin secretion;GO:0060406 positive regulation of penile erection	1	0	1	0	0	0	0	0	0	0	0	1	0	0	1	1	0	0	0	0
Col12a1	25683	symbol	R. norvegicus	25683	R. norvegicus	Col12a1	collagen type XII alpha 1 chain	GO:0003429 growth plate cartilage chondrocyte morphogenesis;GO:0003414 chondrocyte morphogenesis involved in endochondral bone morphogenesis;GO:0003422 growth plate cartilage morphogenesis	0	0	0	1	0	0	0	0	0	0	1	0	0	0	0	0	0	0	0	0
Mal	25263	symbol	R. norvegicus	25263	R. norvegicus	Mal	mal, T-cell differentiation protein	GO:0098737 protein insertion into plasma membrane;GO:1902043 positive regulation of extrinsic apoptotic signaling pathway via death domain receptors;GO:0002175 protein localization to paranode region of axon	0	0	0	0	0	1	0	0	0	0	0	0	0	0	0	0	0	0	0	0
Fa2h	307855	symbol	R. norvegicus	307855	R. norvegicus	Fa2h	fatty acid 2-hydroxylase	GO:0006679 glucosylceramide biosynthetic process;GO:0032286 central nervous system myelin maintenance;GO:0006682 galactosylceramide biosynthetic process	0	0	1	0	0	1	0	0	0	0	0	0	0	0	0	0	1	0	1	0
Piezo1	361430	symbol	R. norvegicus	361430	R. norvegicus	Piezo1	piezo-type mechanosensitive ion channel component 1	GO:0033634 positive regulation of cell-cell adhesion mediated by integrin;GO:0033625 positive regulation of integrin activation;GO:0033632 regulation of cell-cell adhesion mediated by integrin	0	0	0	0	0	0	0	0	0	1	0	0	0	0	0	0	0	0	0	0
Gjb1	29584	symbol	R. norvegicus	29584	R. norvegicus	Gjb1	gap junction protein, beta 1	GO:1905867 epididymis development;GO:0015868 purine ribonucleotide transport;GO:0015865 purine nucleotide transport	0	0	0	0	0	0	1	0	0	0	0	0	0	0	0	0	0	0	0	0
Clec3b	100912012	symbol	R. norvegicus	100912012	R. norvegicus	Clec3b	C-type lectin domain family 3, member B	GO:0010756 positive regulation of plasminogen activation;GO:0010755 regulation of plasminogen activation;GO:0010954 positive regulation of protein processing	1	0	0	1	0	0	0	0	0	0	0	0	0	0	0	1	0	0	0	0
Zfp608	307296	symbol	R. norvegicus	307296	R. norvegicus	Zfp608	zinc finger protein 608	GO:0000122 negative regulation of transcription by RNA polymerase II;GO:0045892 negative regulation of transcription, DNA-templated;GO:1903507 negative regulation of nucleic acid-templated transcription	0	0	0	0	0	0	0	0	0	0	0	0	0	0	0	0	0	0	0	0
Rassf2	311437	symbol	R. norvegicus	311437	R. norvegicus	Rassf2	Ras association domain family member 2	GO:0038168 epidermal growth factor receptor signaling pathway via I-kappaB kinase/NF-kappaB cascade;GO:0038167 epidermal growth factor receptor signaling pathway via positive regulation of NF-kappaB transcription factor activity;GO:0045670 regulation of osteoclast differentiation	1	0	0	1	0	0	0	0	0	0	0	0	0	1	0	0	0	0	0	1
Mrgprf	266762	symbol	R. norvegicus	266762	R. norvegicus	Mrgprf	MAS related GPR family member F	GO:0007186 G protein-coupled receptor signaling pathway;GO:0007165 signal transduction;GO:0023052 signaling	0	0	0	0	0	0	0	0	0	0	0	0	0	0	0	0	0	0	0	0
G0s2	289388	symbol	R. norvegicus	289388	R. norvegicus	G0s2	G0/G1switch 2	GO:2001238 positive regulation of extrinsic apoptotic signaling pathway;GO:0120162 positive regulation of cold-induced thermogenesis;GO:0120161 regulation of cold-induced thermogenesis	0	0	0	0	0	0	0	0	0	0	0	0	0	0	0	0	0	0	0	0
Mrc1	291327	symbol	R. norvegicus	291327	R. norvegicus	Mrc1	mannose receptor, C type 1	GO:0071353 cellular response to interleukin-4;GO:0070670 response to interleukin-4;GO:0071222 cellular response to lipopolysaccharide	0	0	0	0	0	0	0	0	0	0	0	0	0	0	0	0	0	0	0	0
Tp53i13	287550	symbol	R. norvegicus	287550	R. norvegicus	Tp53i13	tumor protein p53 inducible protein 13	GO:0009411 response to UV;GO:0009416 response to light stimulus;GO:0045786 negative regulation of cell cycle	0	0	0	0	0	0	0	0	0	0	0	0	0	0	0	0	0	0	0	0
Gpr137b	289287	symbol	R. norvegicus	289287	R. norvegicus	Gpr137b	G protein-coupled receptor 137B	GO:0150032 positive regulation of protein localization to lysosome;GO:0150031 regulation of protein localization to lysosome;GO:1904263 positive regulation of TORC1 signaling	0	0	0	0	0	0	0	0	0	0	0	0	0	0	0	0	0	0	0	0
Sik2	315649	symbol	R. norvegicus	315649	R. norvegicus	Sik2	salt-inducible kinase 2	GO:0046626 regulation of insulin receptor signaling pathway;GO:1900076 regulation of cellular response to insulin stimulus;GO:0008286 insulin receptor signaling pathway	0	0	0	0	0	0	0	0	0	0	0	0	0	0	0	0	0	0	0	1
Adgre5	361383	symbol	R. norvegicus	361383	R. norvegicus	Adgre5	adhesion G protein-coupled receptor E5	GO:0051965 positive regulation of synapse assembly;GO:0007189 adenylate cyclase-activating G protein-coupled receptor signaling pathway;GO:0051963 regulation of synapse assembly	0	0	0	0	0	0	0	0	0	0	0	0	0	0	0	0	0	0	0	0
Lims2	361303	symbol	R. norvegicus	361303	R. norvegicus	Lims2	LIM zinc finger domain containing 2	GO:2000346 negative regulation of hepatocyte proliferation;GO:2000345 regulation of hepatocyte proliferation;GO:0072574 hepatocyte proliferation	0	0	0	0	0	0	0	1	0	1	0	0	0	0	0	0	0	0	0	0
Mettl7a	315306	symbol	R. norvegicus	315306	R. norvegicus	Mettl7a	methyltransferase like 7A	GO:0032259 methylation;GO:0008152 metabolic process;GO:0008150 biological_process	0	0	0	0	0	0	0	0	0	0	0	0	0	0	0	0	0	0	0	0
Ehd2	361512	symbol	R. norvegicus	361512	R. norvegicus	Ehd2	EH-domain containing 2	GO:2001137 positive regulation of endocytic recycling;GO:1901741 positive regulation of myoblast fusion;GO:1901739 regulation of myoblast fusion	0	0	0	0	0	0	0	0	0	0	0	0	0	0	0	0	0	1	0	0
Cybb	66021	symbol	R. norvegicus	66021	R. norvegicus	Cybb	cytochrome b-245 beta chain	GO:1904845 cellular response to L-glutamine;GO:1904044 response to aldosterone;GO:1904844 response to L-glutamine	0	1	0	0	0	0	1	0	0	0	0	1	0	0	0	0	0	0	0	0
Zic1	64618	symbol	R. norvegicus	64618	R. norvegicus	Zic1	Zic family member 1	GO:0042307 positive regulation of protein import into nucleus;GO:1904591 positive regulation of protein import;GO:0042306 regulation of protein import into nucleus	0	0	0	0	0	0	0	0	0	0	0	0	0	0	0	0	0	1	0	0
Ppp1r3b	192280	symbol	R. norvegicus	192280	R. norvegicus	Ppp1r3b	protein phosphatase 1, regulatory subunit 3B	GO:0005981 regulation of glycogen catabolic process;GO:0005979 regulation of glycogen biosynthetic process;GO:0005980 glycogen catabolic process	0	0	0	0	0	0	0	0	0	0	0	0	0	0	0	0	0	0	0	0
Matn2	299996	symbol	R. norvegicus	299996	R. norvegicus	Matn2	matrilin 2	GO:0003429 growth plate cartilage chondrocyte morphogenesis;GO:0003414 chondrocyte morphogenesis involved in endochondral bone morphogenesis;GO:0031104 dendrite regeneration	0	0	1	1	0	1	0	0	1	0	1	0	0	0	0	0	0	0	0	0
Abca9	287788	symbol	R. norvegicus	287788	R. norvegicus	Abca9	ATP binding cassette subfamily A member 9	GO:0055085 transmembrane transport;GO:0006810 transport;GO:0051234 establishment of localization	0	0	0	0	0	0	0	0	0	0	0	0	0	0	0	0	0	0	0	0
Col5a1	85490	symbol	R. norvegicus	85490	R. norvegicus	Col5a1	collagen type V alpha 1 chain	GO:1903225 negative regulation of endodermal cell differentiation;GO:0035313 wound healing, spreading of epidermal cells;GO:1903224 regulation of endodermal cell differentiation	0	1	1	1	0	0	0	0	0	0	1	0	1	0	0	0	1	0	0	0
Fbxl7	361907	symbol	R. norvegicus	361907	R. norvegicus	Fbxl7	F-box and leucine-rich repeat protein 7	GO:0031146 SCF-dependent proteasomal ubiquitin-dependent protein catabolic process;GO:0000086 G2/M transition of mitotic cell cycle;GO:0043161 proteasome-mediated ubiquitin-dependent protein catabolic process	0	0	0	0	0	0	0	0	0	0	0	0	0	0	0	0	0	0	0	0
Rimklb	362428	symbol	R. norvegicus	362428	R. norvegicus	Rimklb	ribosomal modification protein rimK-like family member B	GO:0006464 cellular protein modification process;GO:0036211 protein modification process;GO:0043412 macromolecule modification	0	0	0	0	0	0	0	0	0	0	0	0	0	0	0	0	0	0	0	0
Gli1	140589	symbol	R. norvegicus	140589	R. norvegicus	Gli1	GLI family zinc finger 1	GO:0021938 smoothened signaling pathway involved in regulation of cerebellar granule cell precursor cell proliferation;GO:0021937 cerebellar Purkinje cell-granule cell precursor cell signaling involved in regulation of granule cell precursor cell proliferation;GO:0021940 positive regulation of cerebellar granule cell precursor proliferation	1	0	1	1	1	0	1	0	0	0	1	0	0	0	0	0	1	1	1	0
Nrep	338475	symbol	R. norvegicus	338475	R. norvegicus	Nrep	neuronal regeneration related protein	GO:0031103 axon regeneration;GO:0031102 neuron projection regeneration;GO:0017015 regulation of transforming growth factor beta receptor signaling pathway	0	0	1	0	0	0	0	0	0	0	0	0	0	0	0	1	0	0	0	0
Pla2g4b	311341	symbol	R. norvegicus	311341	R. norvegicus	Pla2g4b	phospholipase A2 group IVB	GO:0046475 glycerophospholipid catabolic process;GO:0009395 phospholipid catabolic process;GO:0046503 glycerolipid catabolic process	0	0	0	0	0	0	0	0	0	0	0	0	0	0	0	0	0	0	0	0
Cd34	305081	symbol	R. norvegicus	305081	R. norvegicus	Cd34	CD34 molecule	GO:0072254 metanephric glomerular mesangial cell differentiation;GO:0072223 metanephric glomerular mesangium development;GO:1900168 positive regulation of glial cell-derived neurotrophic factor secretion	0	1	1	1	1	0	0	0	0	1	0	0	1	0	0	0	0	0	1	0
Arhgap31	288093	symbol	R. norvegicus	288093	R. norvegicus	Arhgap31	Rho GTPase activating protein 31	GO:0043547 positive regulation of GTPase activity;GO:0043087 regulation of GTPase activity;GO:0051345 positive regulation of hydrolase activity	0	0	0	0	0	0	0	0	0	0	0	0	0	0	0	0	0	0	0	0
Gfpt2	360518	symbol	R. norvegicus	360518	R. norvegicus	Gfpt2	glutamine-fructose-6-phosphate transaminase 2	GO:0006048 UDP-N-acetylglucosamine biosynthetic process;GO:0006541 glutamine metabolic process;GO:0006047 UDP-N-acetylglucosamine metabolic process	0	0	0	0	0	0	0	0	0	0	0	0	0	0	0	0	0	0	0	0
Stxbp4	303443	symbol	R. norvegicus	303443	R. norvegicus	Stxbp4	syntaxin binding protein 4	GO:0061178 regulation of insulin secretion involved in cellular response to glucose stimulus;GO:0010838 positive regulation of keratinocyte proliferation;GO:0010827 regulation of glucose transmembrane transport	0	0	0	0	0	0	0	0	0	0	0	0	0	0	0	0	0	0	0	1
Rara	24705	symbol	R. norvegicus	24705	R. norvegicus	Rara	retinoic acid receptor, alpha	GO:0045630 positive regulation of T-helper 2 cell differentiation;GO:0045628 regulation of T-helper 2 cell differentiation;GO:0045624 positive regulation of T-helper cell differentiation	0	0	0	1	1	1	1	1	0	1	1	0	0	0	1	0	1	1	1	0
Card10	315120	symbol	R. norvegicus	315120	R. norvegicus	Card10	caspase recruitment domain family, member 10	GO:0090051 negative regulation of cell migration involved in sprouting angiogenesis;GO:1903671 negative regulation of sprouting angiogenesis;GO:0090049 regulation of cell migration involved in sprouting angiogenesis	0	1	0	0	0	0	0	0	0	0	0	0	1	0	0	0	0	0	0	0
Rhbdf1	303008	symbol	R. norvegicus	303008	R. norvegicus	Rhbdf1	rhomboid 5 homolog 1	GO:0042058 regulation of epidermal growth factor receptor signaling pathway;GO:0050709 negative regulation of protein secretion;GO:1901184 regulation of ERBB signaling pathway	0	0	0	0	0	0	0	0	0	0	0	0	0	0	0	0	0	0	0	1
Ifi30	290644	symbol	R. norvegicus	290644	R. norvegicus	Ifi30	IFI30, lysosomal thiol reductase	GO:0042590 antigen processing and presentation of exogenous peptide antigen via MHC class I;GO:0019886 antigen processing and presentation of exogenous peptide antigen via MHC class II;GO:0048147 negative regulation of fibroblast proliferation	0	0	0	0	0	0	0	1	0	0	0	0	0	0	0	0	0	0	0	0
Zfp113	100912096	symbol	R. norvegicus	100912096	R. norvegicus	Zfp113	zinc finger protein 3	GO:0006355 regulation of transcription, DNA-templated;GO:1903506 regulation of nucleic acid-templated transcription;GO:0006351 transcription, DNA-templated	0	0	0	0	0	0	0	0	0	0	0	0	0	0	0	0	0	0	0	0
Adm	25026	symbol	R. norvegicus	25026	R. norvegicus	Adm	adrenomedullin	GO:0045906 negative regulation of vasoconstriction;GO:0060670 branching involved in labyrinthine layer morphogenesis;GO:2001214 positive regulation of vasculogenesis	0	1	1	0	0	0	1	1	0	0	1	0	0	0	0	0	0	1	0	0
Bmp6	25644	symbol	R. norvegicus	25644	R. norvegicus	Bmp6	bone morphogenetic protein 6	GO:2000860 positive regulation of aldosterone secretion;GO:2000857 positive regulation of mineralocorticoid secretion;GO:2000858 regulation of aldosterone secretion	1	0	0	1	1	0	1	0	0	1	0	1	0	0	0	1	1	0	1	0
Itgav	296456	symbol	R. norvegicus	296456	R. norvegicus	Itgav	integrin subunit alpha V	GO:2000536 negative regulation of entry of bacterium into host cell;GO:2000535 regulation of entry of bacterium into host cell;GO:0045715 negative regulation of low-density lipoprotein particle receptor biosynthetic process	0	1	0	0	0	0	0	0	1	1	1	0	0	0	0	0	0	0	0	0
Bmp1	83470	symbol	R. norvegicus	83470	R. norvegicus	Bmp1	bone morphogenetic protein 1	GO:0061036 positive regulation of cartilage development;GO:0061035 regulation of cartilage development;GO:0051216 cartilage development	0	0	0	1	0	0	0	0	0	0	0	0	0	0	0	0	0	0	0	0
Tspan11	312727	symbol	R. norvegicus	312727	R. norvegicus	Tspan11	tetraspanin 11	GO:0016477 cell migration;GO:0048870 cell motility;GO:0051674 localization of cell	0	0	0	0	0	0	0	0	0	0	0	0	0	0	0	0	0	0	0	0
Enpp1	85496	symbol	R. norvegicus	85496	R. norvegicus	Enpp1	ectonucleotide pyrophosphatase/phosphodiesterase 1	GO:0046325 negative regulation of glucose import;GO:0045719 negative regulation of glycogen biosynthetic process;GO:1990787 negative regulation of hh target transcription factor activity	1	0	0	0	0	0	0	0	0	0	0	0	0	1	1	1	0	0	0	1
Wwtr1	295062	symbol	R. norvegicus	295062	R. norvegicus	Wwtr1	WW domain containing transcription regulator 1	GO:0072307 regulation of metanephric nephron tubule epithelial cell differentiation;GO:0072257 metanephric nephron tubule epithelial cell differentiation;GO:0072182 regulation of nephron tubule epithelial cell differentiation	1	0	0	0	1	0	0	0	0	0	0	0	0	0	0	1	1	0	1	0
Wisp1	65154	gene_synonym	R. norvegicus	65154	R. norvegicus	Ccn4	cellular communication network factor 4	GO:0061051 positive regulation of cell growth involved in cardiac muscle cell development;GO:0061050 regulation of cell growth involved in cardiac muscle cell development;GO:2000727 positive regulation of cardiac muscle cell differentiation	1	0	1	1	0	0	0	0	0	0	0	1	0	0	0	0	1	1	0	0
Rflna	689711	symbol	R. norvegicus	689711	R. norvegicus	Rflna	refilin A	GO:1900158 negative regulation of bone mineralization involved in bone maturation;GO:1900157 regulation of bone mineralization involved in bone maturation;GO:0061182 negative regulation of chondrocyte development	1	0	0	1	0	0	0	0	0	0	0	0	0	0	0	0	0	0	0	0
Apol3	315108	symbol	R. norvegicus	315108	R. norvegicus	Apol3	apolipoprotein L, 3	GO:0042157 lipoprotein metabolic process;GO:0006869 lipid transport;GO:0010876 lipid localization	0	0	0	0	0	0	0	0	0	0	0	0	0	0	0	0	0	0	0	0
Hacd4	362540	symbol	R. norvegicus	362540	R. norvegicus	Hacd4	3-hydroxyacyl-CoA dehydratase 4	GO:0042761 very long-chain fatty acid biosynthetic process;GO:0030497 fatty acid elongation;GO:0000038 very long-chain fatty acid metabolic process	0	0	0	0	0	0	0	0	0	0	0	0	0	0	0	0	0	0	0	0
Plekhh2	313866	symbol	R. norvegicus	313866	R. norvegicus	Plekhh2	pleckstrin homology, MyTH4 and FERM domain containing H2	GO:0030835 negative regulation of actin filament depolymerization;GO:0030834 regulation of actin filament depolymerization;GO:1901880 negative regulation of protein depolymerization	0	0	0	0	0	0	0	0	0	0	0	0	0	0	0	0	0	0	0	0
Itga1	25118	symbol	R. norvegicus	25118	R. norvegicus	Itga1	integrin subunit alpha 1	GO:0032516 positive regulation of phosphoprotein phosphatase activity;GO:0042311 vasodilation;GO:0042059 negative regulation of epidermal growth factor receptor signaling pathway	0	0	0	0	0	0	0	1	1	0	0	0	0	0	0	0	0	0	0	1
LOC103689965	103689965	Gene_ID	R. norvegicus	103689965	R. norvegicus	LOC103689965	complement C4-like	GO:0006956 complement activation;GO:0010951 negative regulation of endopeptidase activity;GO:0010466 negative regulation of peptidase activity	0	0	0	0	0	0	0	0	0	0	0	1	0	0	0	0	0	0	0	0
Lamb2	25473	symbol	R. norvegicus	25473	R. norvegicus	Lamb2	laminin subunit beta 2	GO:0072249 metanephric glomerular visceral epithelial cell development;GO:0072248 metanephric glomerular visceral epithelial cell differentiation;GO:0072313 metanephric glomerular epithelial cell development	0	0	1	0	1	1	0	0	1	0	0	0	1	0	0	0	0	0	1	0
Rab7b	501854	symbol	R. norvegicus	501854	R. norvegicus	Rab7b	Rab7b, member RAS oncogene family	GO:0034164 negative regulation of toll-like receptor 9 signaling pathway;GO:0034144 negative regulation of toll-like receptor 4 signaling pathway;GO:0034163 regulation of toll-like receptor 9 signaling pathway	0	0	0	0	0	0	0	0	0	0	0	0	0	0	0	0	0	0	0	0
Efs	290212	symbol	R. norvegicus	290212	R. norvegicus	Efs	embryonal Fyn-associated substrate	GO:0090527 actin filament reorganization;GO:0031532 actin cytoskeleton reorganization;GO:0007015 actin filament organization	0	0	0	0	0	0	0	0	0	0	0	0	0	0	0	0	0	0	0	1
Ocln	83497	symbol	R. norvegicus	83497	R. norvegicus	Ocln	occludin	GO:0046326 positive regulation of glucose import;GO:1905605 positive regulation of maintenance of permeability of blood-brain barrier;GO:0010828 positive regulation of glucose transmembrane transport	0	0	1	0	0	0	0	0	0	0	0	0	0	0	0	0	0	0	0	0
Dpt	289178	symbol	R. norvegicus	289178	R. norvegicus	Dpt	dermatopontin	GO:0030199 collagen fibril organization;GO:0030198 extracellular matrix organization;GO:0043062 extracellular structure organization	0	0	0	0	0	0	0	1	0	0	0	0	1	0	0	0	0	0	0	0
Dhrs3	313689	symbol	R. norvegicus	313689	R. norvegicus	Dhrs3	dehydrogenase/reductase 3	GO:0048387 negative regulation of retinoic acid receptor signaling pathway;GO:0042572 retinol metabolic process;GO:0048385 regulation of retinoic acid receptor signaling pathway	1	0	0	1	0	0	0	0	0	0	0	0	0	0	0	0	1	0	0	0
Adcy6	25289	symbol	R. norvegicus	25289	R. norvegicus	Adcy6	adenylate cyclase 6	GO:0072660 maintenance of protein location in plasma membrane;GO:1904117 cellular response to vasopressin;GO:0072658 maintenance of protein location in membrane	0	0	1	0	0	0	0	0	0	0	0	0	0	0	1	0	1	0	0	0
Notch1	25496	symbol	R. norvegicus	25496	R. norvegicus	Notch1	notch receptor 1	GO:0003270 Notch signaling pathway involved in regulation of secondary heart field cardioblast proliferation;GO:0072144 glomerular mesangial cell development;GO:0003252 negative regulation of cell proliferation involved in heart valve morphogenesis	1	1	1	1	1	1	1	1	1	1	1	1	1	0	0	1	1	1	1	0
Dmpk	308405	symbol	R. norvegicus	308405	R. norvegicus	Dmpk	DM1 protein kinase	GO:0014853 regulation of excitatory postsynaptic membrane potential involved in skeletal muscle contraction;GO:0014852 regulation of skeletal muscle contraction by neural stimulation via neuromuscular junction;GO:0014722 regulation of skeletal muscle contraction by calcium ion signaling	0	0	0	0	0	0	0	0	0	0	0	0	0	0	0	0	0	1	0	0
Atg16l2	308865	symbol	R. norvegicus	308865	R. norvegicus	Atg16l2	autophagy related 16-like 2	GO:0039689 negative stranded viral RNA replication;GO:0039694 viral RNA genome replication;GO:0019079 viral genome replication	0	0	0	0	0	0	0	0	0	0	0	0	0	0	0	0	0	0	0	0
Sbspon	297757	symbol	R. norvegicus	297757	R. norvegicus	Sbspon	somatomedin B and thrombospondin, type 1 domain containing		0	0	0	0	0	0	0	0	0	0	0	0	0	0	0	0	0	0	0	0
Cdh6	25409	symbol	R. norvegicus	25409	R. norvegicus	Cdh6	cadherin 6	GO:0016339 calcium-dependent cell-cell adhesion via plasma membrane cell adhesion molecules;GO:0008585 female gonad development;GO:0044331 cell-cell adhesion mediated by cadherin	0	0	0	0	0	0	1	0	0	1	0	0	0	0	0	0	1	0	1	0
Elk3	362871	symbol	R. norvegicus	362871	R. norvegicus	Elk3	ETS transcription factor ELK3	GO:0001525 angiogenesis;GO:0048514 blood vessel morphogenesis;GO:0000122 negative regulation of transcription by RNA polymerase II	0	1	1	0	0	0	0	0	0	0	0	0	0	0	0	0	0	0	0	0
Fcer1g	25441	symbol	R. norvegicus	25441	R. norvegicus	Fcer1g	Fc fragment of IgE receptor Ig	GO:0001798 positive regulation of type IIa hypersensitivity;GO:0001805 positive regulation of type III hypersensitivity;GO:0001812 positive regulation of type I hypersensitivity	0	0	1	0	0	0	0	0	1	0	0	1	0	0	0	0	0	0	0	0
Sorcs1	309533	symbol	R. norvegicus	309533	R. norvegicus	Sorcs1	sortilin-related VPS10 domain containing receptor 1	GO:0006892 post-Golgi vesicle-mediated transport;GO:0048193 Golgi vesicle transport;GO:0016192 vesicle-mediated transport	0	0	0	0	0	0	0	0	0	0	0	0	0	0	0	0	0	0	0	0
Itgb4	25724	symbol	R. norvegicus	25724	R. norvegicus	Itgb4	integrin subunit beta 4	GO:0032290 peripheral nervous system myelin formation;GO:0022011 myelination in peripheral nervous system;GO:0061450 trophoblast cell migration	0	0	1	0	0	1	0	0	0	0	1	0	0	0	0	0	0	0	0	0
Alox5ap	29624	symbol	R. norvegicus	29624	R. norvegicus	Alox5ap	arachidonate 5-lipoxygenase activating protein	GO:0002540 leukotriene production involved in inflammatory response;GO:0002538 arachidonic acid metabolite production involved in inflammatory response;GO:0019370 leukotriene biosynthetic process	0	0	0	0	0	0	0	0	0	0	0	1	0	0	0	0	0	0	0	0
Sipa1	361710	symbol	R. norvegicus	361710	R. norvegicus	Sipa1	signal-induced proliferation-associated 1	GO:0042631 cellular response to water deprivation;GO:0071462 cellular response to water stimulus;GO:0009414 response to water deprivation	0	0	0	0	0	0	0	0	0	0	0	0	0	0	0	0	0	0	0	0
Tfeb	316214	symbol	R. norvegicus	316214	R. norvegicus	Tfeb	transcription factor EB	GO:1902477 regulation of defense response to bacterium, incompatible interaction;GO:0009816 defense response to bacterium, incompatible interaction;GO:1900424 regulation of defense response to bacterium	0	0	0	0	0	0	1	0	0	0	0	0	0	0	0	0	0	0	0	0
Atf3	25389	symbol	R. norvegicus	25389	R. norvegicus	Atf3	activating transcription factor 3	GO:1903984 positive regulation of TRAIL-activated apoptotic signaling pathway;GO:1903121 regulation of TRAIL-activated apoptotic signaling pathway;GO:1902043 positive regulation of extrinsic apoptotic signaling pathway via death domain receptors	0	0	0	0	0	0	0	0	0	0	0	0	0	0	0	0	0	1	0	0
Akr1c14	191574	symbol	R. norvegicus	191574	R. norvegicus	Akr1c14	aldo-keto reductase family 1, member C14	GO:0044597 daunorubicin metabolic process;GO:0042448 progesterone metabolic process;GO:0006693 prostaglandin metabolic process	0	0	0	0	0	0	0	0	0	0	0	0	0	0	0	0	0	0	0	0
Cldn19	298487	symbol	R. norvegicus	298487	R. norvegicus	Cldn19	claudin 19	GO:0019227 neuronal action potential propagation;GO:0098870 action potential propagation;GO:1901890 positive regulation of cell junction assembly	0	0	1	0	0	0	0	1	0	0	0	0	0	0	0	0	0	0	0	0
Tf	24825	symbol	R. norvegicus	24825	R. norvegicus	Tf	transferrin	GO:0070447 positive regulation of oligodendrocyte progenitor proliferation;GO:0007257 activation of JUN kinase activity;GO:0031643 positive regulation of myelination	0	1	0	0	0	1	0	0	0	0	0	1	0	1	1	1	0	0	0	0
Shc4	679845	symbol	R. norvegicus	679845	R. norvegicus	Shc4	SHC adaptor protein 4	GO:0048863 stem cell differentiation;GO:0007169 transmembrane receptor protein tyrosine kinase signaling pathway;GO:0008284 positive regulation of cell proliferation	0	0	0	0	0	0	0	0	0	0	0	0	0	0	0	0	1	0	0	1
Ptprc	24699	symbol	R. norvegicus	24699	R. norvegicus	Ptprc	protein tyrosine phosphatase, receptor type, C	GO:0048304 positive regulation of isotype switching to IgG isotypes;GO:0048302 regulation of isotype switching to IgG isotypes;GO:1905451 positive regulation of Fc-gamma receptor signaling pathway involved in phagocytosis	0	0	0	1	0	0	0	0	0	1	0	0	0	0	0	0	0	0	0	0
Lzts2	365468	symbol	R. norvegicus	365468	R. norvegicus	Lzts2	leucine zipper tumor suppressor 2	GO:0060682 primary ureteric bud growth;GO:0060677 ureteric bud elongation;GO:0060675 ureteric bud morphogenesis	0	0	0	0	1	0	0	1	0	0	1	0	0	0	0	0	0	0	0	0
Csf2ra	652957	symbol	R. norvegicus	652957	R. norvegicus	Csf2ra	colony stimulating factor 2 receptor subunit alpha	GO:0038158 granulocyte colony-stimulating factor signaling pathway;GO:0097011 cellular response to granulocyte macrophage colony-stimulating factor stimulus;GO:0097012 response to granulocyte macrophage colony-stimulating factor	0	0	0	0	0	0	0	0	0	0	0	0	0	0	0	0	0	0	0	0
Amotl2	65157	symbol	R. norvegicus	65157	R. norvegicus	Amotl2	angiomotin like 2	GO:0003365 establishment of cell polarity involved in ameboidal cell migration;GO:0035329 hippo signaling;GO:0001525 angiogenesis	0	1	0	0	0	0	0	0	0	0	0	0	0	0	0	0	0	0	0	0
Plpp2	246115	symbol	R. norvegicus	246115	R. norvegicus	Plpp2	phospholipid phosphatase 2	GO:0006670 sphingosine metabolic process;GO:0046519 sphingoid metabolic process;GO:0034311 diol metabolic process	0	0	0	0	0	0	0	0	0	0	0	0	0	0	0	0	0	0	0	0
Ptprb	314843	symbol	R. norvegicus	314843	R. norvegicus	Ptprb	protein tyrosine phosphatase, receptor type, B	GO:1990264 peptidyl-tyrosine dephosphorylation involved in inactivation of protein kinase activity;GO:0006469 negative regulation of protein kinase activity;GO:0035335 peptidyl-tyrosine dephosphorylation	0	1	0	0	0	0	0	0	0	0	0	0	0	0	0	0	0	0	0	0
Iqgap2	100360623	symbol	R. norvegicus	100360623	R. norvegicus	Iqgap2	IQ motif containing GTPase activating protein 2	GO:0034314 Arp2/3 complex-mediated actin nucleation;GO:0045010 actin nucleation;GO:0030838 positive regulation of actin filament polymerization	0	0	0	0	0	0	0	0	0	0	0	0	0	0	0	0	0	0	0	0
Castor1	360969	symbol	R. norvegicus	360969	R. norvegicus	Castor1	cytosolic arginine sensor for mTORC1 subunit 1	GO:1903577 cellular response to L-arginine;GO:1903576 response to L-arginine;GO:1904262 negative regulation of TORC1 signaling	0	0	0	0	0	0	0	0	0	0	0	0	0	0	0	0	0	0	0	0
Efnb3	360546	symbol	R. norvegicus	360546	R. norvegicus	Efnb3	ephrin B3	GO:0099557 trans-synaptic signaling by trans-synaptic complex, modulating synaptic transmission;GO:0016198 axon choice point recognition;GO:0099550 trans-synaptic signaling, modulating synaptic transmission	0	0	0	0	0	0	0	0	1	1	0	0	0	0	0	0	0	0	0	1
P2rx7	29665	symbol	R. norvegicus	29665	R. norvegicus	P2rx7	purinergic receptor P2X 7	GO:0099161 regulation of presynaptic dense core granule exocytosis;GO:0050717 positive regulation of interleukin-1 alpha secretion;GO:0032308 positive regulation of prostaglandin secretion	1	0	0	1	0	0	0	0	0	0	0	1	0	1	1	0	0	0	0	0
Bmper	300455	symbol	R. norvegicus	300455	R. norvegicus	Bmper	BMP-binding endothelial regulator	GO:1903672 positive regulation of sprouting angiogenesis;GO:0002043 blood vessel endothelial cell proliferation involved in sprouting angiogenesis;GO:0001657 ureteric bud development	0	1	0	0	1	0	0	0	0	0	0	0	0	0	0	1	0	0	0	0
Lmnb1	116685	symbol	R. norvegicus	116685	R. norvegicus	Lmnb1	lamin B1	GO:1904609 cellular response to monosodium L-glutamate;GO:0071386 cellular response to corticosterone stimulus;GO:1904608 response to monosodium L-glutamate	0	0	0	0	0	0	1	0	0	0	0	0	0	0	1	0	0	0	0	0
Ston1	360202	symbol	R. norvegicus	360202	R. norvegicus	Ston1	stonin 1	GO:0030100 regulation of endocytosis;GO:0060627 regulation of vesicle-mediated transport;GO:0006897 endocytosis	0	0	0	0	0	0	0	0	0	0	0	0	0	0	0	0	0	0	0	0
Ptpn14	305064	symbol	R. norvegicus	305064	R. norvegicus	Ptpn14	protein tyrosine phosphatase, non-receptor type 14	GO:0001946 lymphangiogenesis;GO:0046825 regulation of protein export from nucleus;GO:0036303 lymph vessel morphogenesis	0	1	0	0	0	0	0	1	0	0	0	0	0	0	0	0	0	0	0	0
Abcb1a	170913	symbol	R. norvegicus	170913	R. norvegicus	Abcb1a	ATP binding cassette subfamily B member 1A	GO:1904446 positive regulation of establishment of Sertoli cell barrier;GO:1904444 regulation of establishment of Sertoli cell barrier;GO:1905233 response to codeine	0	1	1	0	0	0	1	0	0	0	0	0	0	0	1	0	1	0	1	0
Sult1a1	83783	symbol	R. norvegicus	83783	R. norvegicus	Sult1a1	sulfotransferase family 1A member 1	GO:0018960 4-nitrophenol metabolic process;GO:0050427 3'-phosphoadenosine 5'-phosphosulfate metabolic process;GO:0006068 ethanol catabolic process	0	0	0	0	0	0	1	0	0	0	0	0	0	0	0	0	0	0	0	0
Sfrp4	89803	symbol	R. norvegicus	89803	R. norvegicus	Sfrp4	secreted frizzled-related protein 4	GO:2000119 negative regulation of sodium-dependent phosphate transport;GO:1902174 positive regulation of keratinocyte apoptotic process;GO:2000118 regulation of sodium-dependent phosphate transport	0	0	0	1	0	0	1	1	0	0	0	0	0	1	0	1	1	0	1	0
Cebpa	24252	symbol	R. norvegicus	24252	R. norvegicus	Cebpa	CCAAT/enhancer binding protein alpha	GO:0033274 response to vitamin B2;GO:0045945 positive regulation of transcription by RNA polymerase III;GO:0043032 positive regulation of macrophage activation	1	0	0	0	0	0	1	1	0	0	0	1	0	0	1	0	1	0	0	0
Plekhg2	292750	symbol	R. norvegicus	292750	R. norvegicus	Plekhg2	pleckstrin homology and RhoGEF domain containing G2	GO:0030833 regulation of actin filament polymerization;GO:0008064 regulation of actin polymerization or depolymerization;GO:0030041 actin filament polymerization	0	0	0	0	0	0	0	0	0	0	0	0	0	0	0	0	0	0	0	0
Plscr2	315883	symbol	R. norvegicus	315883	R. norvegicus	Plscr2	phospholipid scramblase 2	GO:0017121 phospholipid scrambling;GO:0071222 cellular response to lipopolysaccharide;GO:0071219 cellular response to molecule of bacterial origin	0	0	0	0	0	0	0	0	0	0	0	0	0	0	0	0	0	0	0	0
Sema4c	301346	symbol	R. norvegicus	301346	R. norvegicus	Sema4c	semaphorin 4C	GO:0048843 negative regulation of axon extension involved in axon guidance;GO:0048841 regulation of axon extension involved in axon guidance;GO:1902668 negative regulation of axon guidance	0	0	0	0	0	0	0	0	1	0	1	0	0	0	0	0	1	1	0	0
Hk2	25059	symbol	R. norvegicus	25059	R. norvegicus	Hk2	hexokinase 2	GO:1904925 positive regulation of autophagy of mitochondrion in response to mitochondrial depolarization;GO:0072656 maintenance of protein location in mitochondrion;GO:1904923 regulation of autophagy of mitochondrion in response to mitochondrial depolarization	0	1	1	0	0	0	0	0	0	0	0	0	0	0	0	0	0	0	0	0
Mcrip2	685545	symbol	R. norvegicus	685545	R. norvegicus	Mcrip2	MAPK regulated co-repressor interacting protein 2		0	0	0	0	0	0	0	0	0	0	0	0	0	0	0	0	0	0	0	0
Prex2	312912	symbol	R. norvegicus	312912	R. norvegicus	Prex2	phosphatidylinositol-3,4,5-trisphosphate-dependent Rac exchange factor 2	GO:0048813 dendrite morphogenesis;GO:0014065 phosphatidylinositol 3-kinase signaling;GO:0016358 dendrite development	0	0	0	0	0	0	0	0	0	0	0	0	0	0	0	0	0	0	0	0
Ddx11	316767	symbol	R. norvegicus	316767	R. norvegicus	Ddx11	DEAD/H-box helicase 11	GO:0032079 positive regulation of endodeoxyribonuclease activity;GO:1904976 cellular response to bleomycin;GO:1901838 positive regulation of transcription of nucleolar large rRNA by RNA polymerase I	0	0	0	0	0	0	0	0	0	0	0	0	0	0	0	0	0	0	0	0
Plek	364206	symbol	R. norvegicus	364206	R. norvegicus	Plek	pleckstrin	GO:0010920 negative regulation of inositol phosphate biosynthetic process;GO:0010925 positive regulation of inositol-polyphosphate 5-phosphatase activity;GO:0070560 protein secretion by platelet	0	0	1	0	0	0	0	0	0	1	0	0	0	0	0	0	0	0	0	0
Cdc42bpg	293693	symbol	R. norvegicus	293693	R. norvegicus	Cdc42bpg	CDC42 binding protein kinase gamma	GO:0018107 peptidyl-threonine phosphorylation;GO:0031532 actin cytoskeleton reorganization;GO:0018210 peptidyl-threonine modification	0	0	0	0	0	0	0	0	0	0	0	0	0	0	0	0	0	0	0	0
Il16	116996	symbol	R. norvegicus	116996	R. norvegicus	Il16	interleukin 16	GO:0050930 induction of positive chemotaxis;GO:0050927 positive regulation of positive chemotaxis;GO:0050926 regulation of positive chemotaxis	0	0	0	0	0	0	0	0	1	0	0	0	0	0	0	0	0	0	0	0
Lgi4	361549	symbol	R. norvegicus	361549	R. norvegicus	Lgi4	leucine-rich repeat LGI family, member 4	GO:0022011 myelination in peripheral nervous system;GO:0014044 Schwann cell development;GO:0031641 regulation of myelination	0	0	0	0	0	1	0	0	0	0	0	0	0	0	0	0	0	0	0	0
Ddn	25113	symbol	R. norvegicus	25113	R. norvegicus	Ddn	dendrin	GO:0045944 positive regulation of transcription by RNA polymerase II;GO:0045893 positive regulation of transcription, DNA-templated;GO:1903508 positive regulation of nucleic acid-templated transcription	0	0	0	0	0	0	0	0	0	0	0	0	0	0	0	0	0	0	0	0
Fam180a	362336	symbol	R. norvegicus	362336	R. norvegicus	Fam180a	family with sequence similarity 180, member A		0	0	0	0	0	0	0	0	0	0	0	0	0	0	0	0	0	0	0	0
Krt19	360626	symbol	R. norvegicus	360626	R. norvegicus	Krt19	keratin 19	GO:0060706 cell differentiation involved in embryonic placenta development;GO:0045214 sarcomere organization;GO:0030239 myofibril assembly	0	0	0	0	0	0	1	0	0	0	0	0	0	0	0	0	1	1	0	0
Fxyd3	116831	symbol	R. norvegicus	116831	R. norvegicus	Fxyd3	FXYD domain-containing ion transport regulator 3	GO:2000649 regulation of sodium ion transmembrane transporter activity;GO:1902305 regulation of sodium ion transmembrane transport;GO:0002028 regulation of sodium ion transport	0	0	0	0	0	0	0	0	0	0	0	0	0	0	0	0	0	0	0	0
Rapgef3	59326	symbol	R. norvegicus	59326	R. norvegicus	Rapgef3	Rap guanine nucleotide exchange factor 3	GO:1904453 positive regulation of potassium:proton exchanging ATPase activity;GO:1904451 regulation of potassium:proton exchanging ATPase activity;GO:1904474 cellular response to L-dopa	0	1	0	0	0	0	0	0	0	0	0	0	0	0	1	1	0	0	1	0
RGD1310507	315963	symbol	R. norvegicus	315963	R. norvegicus	RGD1310507	similar to RIKEN cDNA 1300017J02	GO:0043086 negative regulation of catalytic activity;GO:0044092 negative regulation of molecular function;GO:0050790 regulation of catalytic activity	0	0	0	0	0	0	0	0	0	0	0	0	0	0	0	0	0	0	0	0
Slc7a2	64554	symbol	R. norvegicus	64554	R. norvegicus	Slc7a2	solute carrier family 7 member 2	GO:0097640 L-ornithine import across plasma membrane;GO:0097639 L-lysine import across plasma membrane;GO:0097638 L-arginine import across plasma membrane	0	0	0	0	0	0	0	0	0	0	0	1	0	0	0	0	0	0	0	0
Btbd17	303660	symbol	R. norvegicus	303660	R. norvegicus	Btbd17	BTB domain containing 17		0	0	0	0	0	0	0	0	0	0	0	0	0	0	0	0	0	0	0	0
Slc9a3	24784	symbol	R. norvegicus	24784	R. norvegicus	Slc9a3	solute carrier family 9 member A3	GO:0098719 sodium ion import across plasma membrane;GO:0051453 regulation of intracellular pH;GO:0030641 regulation of cellular pH	0	0	0	0	0	0	1	0	0	0	0	0	0	0	0	0	0	0	0	0
Foxd1	171299	symbol	R. norvegicus	171299	R. norvegicus	Foxd1	forkhead box D1	GO:0060678 dichotomous subdivision of terminal units involved in ureteric bud branching;GO:0072267 metanephric capsule specification;GO:0072130 renal capsule specification	0	0	0	1	1	0	0	0	1	0	1	0	0	0	0	1	1	1	0	0
Pxdc1	361238	symbol	R. norvegicus	361238	R. norvegicus	Pxdc1	PX domain containing 1		0	0	0	0	0	0	0	0	0	0	0	0	0	0	0	0	0	0	0	0
Osgin1	171493	symbol	R. norvegicus	171493	R. norvegicus	Osgin1	oxidative stress induced growth inhibitor 1	GO:0030308 negative regulation of cell growth;GO:0045926 negative regulation of growth;GO:0043065 positive regulation of apoptotic process	0	0	0	0	0	0	0	0	0	0	0	0	0	0	0	0	0	0	0	0
Tmem63a	289318	symbol	R. norvegicus	289318	R. norvegicus	Tmem63a	transmembrane protein 63a	GO:0098655 cation transmembrane transport;GO:0034220 ion transmembrane transport;GO:0006812 cation transport	0	0	0	0	0	0	0	0	0	0	0	0	0	0	0	0	0	0	0	0
Rarg	685072	symbol	R. norvegicus	685072	R. norvegicus	Rarg	retinoic acid receptor, gamma	GO:0003430 growth plate cartilage chondrocyte growth;GO:0003431 growth plate cartilage chondrocyte development;GO:0003415 chondrocyte hypertrophy	0	0	0	1	1	1	1	1	0	0	1	0	0	0	1	0	0	1	1	0
Cfd	54249	symbol	R. norvegicus	54249	R. norvegicus	Cfd	complement factor D	GO:0006957 complement activation, alternative pathway;GO:0006956 complement activation;GO:0072376 protein activation cascade	0	0	0	0	0	0	0	0	0	0	0	0	0	0	0	0	1	0	0	0
Lrig3	299830	symbol	R. norvegicus	299830	R. norvegicus	Lrig3	leucine-rich repeats and immunoglobulin-like domains 3	GO:0032474 otolith morphogenesis;GO:0048840 otolith development;GO:0042472 inner ear morphogenesis	0	0	0	0	0	0	1	0	0	0	1	0	0	0	0	0	0	0	0	0
LOC688613	688613	Gene_ID	R. norvegicus	688613	R. norvegicus	LOC688613	hypothetical protein LOC688613		0	0	0	0	0	0	0	0	0	0	0	0	0	0	0	0	0	0	0	0
Lrrc71	310689	symbol	R. norvegicus	310689	R. norvegicus	Lrrc71	leucine rich repeat containing 71		0	0	0	0	0	0	0	0	0	0	0	0	0	0	0	0	0	0	0	0
Adamts20	315263	symbol	R. norvegicus	315263	R. norvegicus	Adamts20	ADAM metallopeptidase with thrombospondin type 1 motif, 20	GO:0045636 positive regulation of melanocyte differentiation;GO:0050942 positive regulation of pigment cell differentiation;GO:0045634 regulation of melanocyte differentiation	0	0	0	0	0	0	0	0	0	0	0	0	1	0	0	0	0	0	0	0
Ltbp2	59106	symbol	R. norvegicus	59106	R. norvegicus	Ltbp2	latent transforming growth factor beta binding protein 2	GO:0007179 transforming growth factor beta receptor signaling pathway;GO:0071560 cellular response to transforming growth factor beta stimulus;GO:0071559 response to transforming growth factor beta	0	0	0	0	0	0	0	0	0	0	0	0	0	0	0	1	0	0	0	0
F13a1	60327	symbol	R. norvegicus	60327	R. norvegicus	F13a1	coagulation factor XIII A1 chain	GO:0072378 blood coagulation, fibrin clot formation;GO:0018149 peptide cross-linking;GO:0007596 blood coagulation	0	0	1	0	0	0	0	0	0	0	0	0	0	0	0	0	0	0	0	0
Zfp36l1	29344	symbol	R. norvegicus	29344	R. norvegicus	Zfp36l1	zinc finger protein 36, C3H type-like 1	GO:0045657 positive regulation of monocyte differentiation;GO:0097403 cellular response to raffinose;GO:0060710 chorio-allantoic fusion	1	1	1	0	0	0	1	0	0	1	1	0	0	0	1	1	1	1	1	0
Myof	309499	symbol	R. norvegicus	309499	R. norvegicus	Myof	myoferlin	GO:0033292 T-tubule organization;GO:0001778 plasma membrane repair;GO:0006071 glycerol metabolic process	0	0	1	0	0	0	0	0	0	0	0	0	0	0	0	1	0	1	0	1
Ltbp4	292734	symbol	R. norvegicus	292734	R. norvegicus	Ltbp4	latent transforming growth factor beta binding protein 4	GO:0007179 transforming growth factor beta receptor signaling pathway;GO:0071560 cellular response to transforming growth factor beta stimulus;GO:0046879 hormone secretion	0	0	0	0	0	0	0	0	0	0	0	0	0	0	0	1	0	0	0	0
Trpv3	497948	symbol	R. norvegicus	497948	R. norvegicus	Trpv3	transient receptor potential cation channel, subfamily V, member 3	GO:0090280 positive regulation of calcium ion import;GO:0042636 negative regulation of hair cycle;GO:0090279 regulation of calcium ion import	0	0	0	0	0	0	0	0	0	0	0	0	0	0	0	0	0	0	0	0
Lyl1	304663	symbol	R. norvegicus	304663	R. norvegicus	Lyl1	LYL1, basic helix-loop-helix family member	GO:0001955 blood vessel maturation;GO:0060216 definitive hemopoiesis;GO:0030183 B cell differentiation	0	1	0	0	0	0	0	0	0	0	0	0	0	0	0	0	0	0	0	0
Otud1	498803	symbol	R. norvegicus	498803	R. norvegicus	Otud1	OTU deubiquitinase 1	GO:0070536 protein K63-linked deubiquitination;GO:0016579 protein deubiquitination;GO:0070646 protein modification by small protein removal	0	0	0	0	0	0	0	0	0	0	0	0	0	0	0	0	0	0	0	0
Wnt2b	116466	symbol	R. norvegicus	116466	R. norvegicus	Wnt2b	Wnt family member 2B	GO:0090190 positive regulation of branching involved in ureteric bud morphogenesis;GO:0090189 regulation of branching involved in ureteric bud morphogenesis;GO:0060492 lung induction	0	0	0	1	1	0	1	0	0	0	1	0	0	0	0	0	0	1	0	0
Tifab	364674	symbol	R. norvegicus	364674	R. norvegicus	Tifab	TIFA inhibitor	GO:0007356 thorax and anterior abdomen determination;GO:0021650 vestibulocochlear nerve formation;GO:1905747 negative regulation of saliva secretion	0	0	1	1	0	0	1	0	0	0	1	0	0	0	0	0	0	1	0	0
C4b	406161	symbol	R. norvegicus	406161	R. norvegicus	C4b	complement C4B (Chido blood group)	GO:2000427 positive regulation of apoptotic cell clearance;GO:0032490 detection of molecule of bacterial origin;GO:2000425 regulation of apoptotic cell clearance	0	0	0	0	0	0	0	0	0	0	0	1	0	0	0	0	0	0	0	0
Ncf4	500904	symbol	R. norvegicus	500904	R. norvegicus	Ncf4	neutrophil cytosolic factor 4	GO:0045730 respiratory burst;GO:0006801 superoxide metabolic process;GO:0006909 phagocytosis	0	0	0	0	0	0	0	0	0	0	0	0	0	0	0	0	0	0	0	0
Folr2	293154	symbol	R. norvegicus	293154	R. norvegicus	Folr2	folate receptor beta	GO:1904447 folate import across plasma membrane;GO:0071231 cellular response to folic acid;GO:0098838 folate transmembrane transport	0	0	0	0	0	0	0	0	1	0	0	0	0	0	1	0	0	0	0	0
Papss2	294103	symbol	R. norvegicus	294103	R. norvegicus	Papss2	3'-phosphoadenosine 5'-phosphosulfate synthase 2	GO:0050428 3'-phosphoadenosine 5'-phosphosulfate biosynthetic process;GO:0034036 purine ribonucleoside bisphosphate biosynthetic process;GO:0050427 3'-phosphoadenosine 5'-phosphosulfate metabolic process	0	0	1	1	0	0	0	0	0	0	0	0	0	0	0	0	0	0	0	0
Plxnb3	363517	symbol	R. norvegicus	363517	R. norvegicus	Plxnb3	plexin B3	GO:0010593 negative regulation of lamellipodium assembly;GO:1902287 semaphorin-plexin signaling pathway involved in axon guidance;GO:1902285 semaphorin-plexin signaling pathway involved in neuron projection guidance	0	0	0	0	0	0	0	0	1	1	0	0	0	0	0	0	0	0	0	0
Fmo2	246245	symbol	R. norvegicus	246245	R. norvegicus	Fmo2	flavin containing dimethylaniline monoxygenase 2	GO:0070995 NADPH oxidation;GO:0072592 oxygen metabolic process;GO:0006739 NADP metabolic process	0	0	0	0	0	0	0	0	0	0	0	0	0	0	0	0	0	0	0	0
Carns1	309150	symbol	R. norvegicus	309150	R. norvegicus	Carns1	carnosine synthase 1	GO:0035499 carnosine biosynthetic process;GO:0019516 lactate oxidation;GO:0035498 carnosine metabolic process	0	0	0	0	0	0	0	0	0	0	0	0	0	0	0	0	0	0	0	0
Ccr5	117029	symbol	R. norvegicus	117029	R. norvegicus	Ccr5	C-C motif chemokine receptor 5	GO:0060139 positive regulation of apoptotic process by virus;GO:0052151 positive regulation by symbiont of host apoptotic process;GO:0052501 positive regulation by organism of apoptotic process in other organism involved in symbiotic interaction	1	0	0	0	0	0	0	1	1	1	0	1	0	0	0	0	0	0	0	0
Sult5a1	292077	symbol	R. norvegicus	292077	R. norvegicus	Sult5a1	sulfotransferase family 5A, member 1		0	0	0	0	0	0	0	0	0	0	0	0	0	0	0	0	0	0	0	0
Xrcc3	102551085	symbol	R. norvegicus	102551085	R. norvegicus	Xrcc3	X-ray repair cross complementing 3	GO:0090267 positive regulation of mitotic cell cycle spindle assembly checkpoint;GO:0090266 regulation of mitotic cell cycle spindle assembly checkpoint;GO:1903504 regulation of mitotic spindle checkpoint	0	0	0	0	0	0	0	0	0	0	0	0	0	0	0	0	0	0	0	0
Mag	29409	symbol	R. norvegicus	29409	R. norvegicus	Mag	myelin-associated glycoprotein	GO:0048711 positive regulation of astrocyte differentiation;GO:0030517 negative regulation of axon extension;GO:0022010 central nervous system myelination	0	0	1	0	0	1	0	0	0	1	0	0	0	0	0	0	0	0	0	0
Tnfsf13	287437	symbol	R. norvegicus	287437	R. norvegicus	Tnfsf13	TNF superfamily member 13	GO:0048298 positive regulation of isotype switching to IgA isotypes;GO:0048296 regulation of isotype switching to IgA isotypes;GO:0048290 isotype switching to IgA isotypes	0	0	0	0	0	0	0	0	0	0	0	0	0	0	0	0	0	0	0	0
Cd163	312701	symbol	R. norvegicus	312701	R. norvegicus	Cd163	CD163 molecule	GO:0006897 endocytosis;GO:0098657 import into cell;GO:0016192 vesicle-mediated transport	0	0	0	0	0	0	0	0	0	0	0	0	0	0	0	0	0	0	0	0
Itgb2	309684	symbol	R. norvegicus	309684	R. norvegicus	Itgb2	integrin subunit beta 2	GO:0043315 positive regulation of neutrophil degranulation;GO:1902565 positive regulation of neutrophil activation;GO:0043313 regulation of neutrophil degranulation	0	1	0	0	0	0	0	0	1	1	1	1	0	0	0	0	0	0	0	0
Nat8f3	113892	symbol	R. norvegicus	113892	R. norvegicus	Nat8f3	N-acetyltransferase 8 (GCN5-related) family member 3	GO:0043967 histone H4 acetylation;GO:0001702 gastrulation with mouth forming second;GO:0016573 histone acetylation	0	0	0	0	0	0	0	0	0	0	1	0	0	0	0	0	0	0	0	0
Tnnc1	290561	symbol	R. norvegicus	290561	R. norvegicus	Tnnc1	troponin C1, slow skeletal and cardiac type	GO:0032972 regulation of muscle filament sliding speed;GO:0002086 diaphragm contraction;GO:0032971 regulation of muscle filament sliding	0	0	0	0	0	0	0	0	0	0	1	0	0	0	0	0	1	1	0	0
Usp18	312688	symbol	R. norvegicus	312688	R. norvegicus	Usp18	ubiquitin specific peptidase 18	GO:0035634 response to stilbenoid;GO:0016579 protein deubiquitination;GO:0070646 protein modification by small protein removal	0	0	0	0	0	0	0	0	0	0	0	1	0	0	0	0	0	0	0	0
Irs3	84021	symbol	R. norvegicus	84021	R. norvegicus	Irs3	insulin receptor substrate 3	GO:0008286 insulin receptor signaling pathway;GO:0032869 cellular response to insulin stimulus;GO:0032868 response to insulin	0	0	0	0	0	0	0	0	0	0	0	0	0	0	0	0	0	0	0	1
Fcgr3a	304966	symbol	R. norvegicus	304966	R. norvegicus	Fcgr3a	Fc fragment of IgG receptor IIIa	GO:0045780 positive regulation of bone resorption;GO:0046852 positive regulation of bone remodeling;GO:0038094 Fc-gamma receptor signaling pathway	0	0	1	0	0	0	0	0	0	0	0	0	0	1	0	0	0	0	0	0
Slc47a1	360539	symbol	R. norvegicus	360539	R. norvegicus	Slc47a1	solute carrier family 47 member 1	GO:0042908 xenobiotic transport;GO:0015695 organic cation transport;GO:0098655 cation transmembrane transport	0	0	0	0	0	0	0	0	0	0	0	0	0	0	0	0	0	0	0	0
LOC108348061	108348061	Gene_ID	R. norvegicus	108348061	R. norvegicus	LOC108348061	glutathione S-transferase alpha-3	GO:0042178 xenobiotic catabolic process;GO:0098869 cellular oxidant detoxification;GO:0006805 xenobiotic metabolic process	0	0	0	0	0	0	0	0	0	0	0	0	0	0	0	0	0	0	0	0
Cxcl13	498335	symbol	R. norvegicus	498335	R. norvegicus	Cxcl13	C-X-C motif chemokine ligand 13	GO:2000545 negative regulation of endothelial cell chemotaxis to fibroblast growth factor;GO:0035769 B cell chemotaxis across high endothelial venule;GO:1904848 negative regulation of cell chemotaxis to fibroblast growth factor	0	0	0	0	0	0	0	0	1	1	0	1	0	0	0	1	0	0	0	0
LOC102552055	102552055	Gene_ID	R. norvegicus	102552055	R. norvegicus	Angptl7	angiopoietin like 7	GO:1901346 negative regulation of vasculature development involved in avascular cornea development in camera-type eye;GO:0036331 avascular cornea development in camera-type eye;GO:0061303 cornea development in camera-type eye	0	1	0	0	0	0	0	0	0	0	0	0	1	0	0	0	0	0	0	0
Wisp2	29576	gene_synonym	R. norvegicus	29576	R. norvegicus	Ccn5	cellular communication network factor 5	GO:0001558 regulation of cell growth;GO:0008285 negative regulation of cell proliferation;GO:0016049 cell growth	0	0	0	0	0	0	0	1	0	0	0	0	0	0	0	0	0	0	0	0
Bglap	25295	symbol	R. norvegicus	25295	R. norvegicus	Bglap	bone gamma-carboxyglutamate protein	GO:0032571 response to vitamin K;GO:0071305 cellular response to vitamin D;GO:0033594 response to hydroxyisoflavone	1	0	0	1	0	0	1	0	0	0	0	0	0	0	1	1	0	0	0	0

## Sheet: Enrichment
GroupID	Category	Term	Description	LogP	Log(q-value)	InTerm_InList	Genes	Symbols
1_Summary	GO Biological Processes	GO:0030278	regulation of ossification	-9.54643	-5.28034	19/234	24252,25295,25496,25644,29146,29597,29665,65154,78965,83469,85496,114090,140589,293649,311437,313689,685781,689711,100361818,29610,114031,295062,364706,100912012,29344,79240,81717,117029,252917	Cebpa,Bglap,Notch1,Bmp6,Jag1,P2ry2,P2rx7,Ccn4,Csf1,Lrp4,Enpp1,Egr2,Gli1,Lrp5,Rassf2,Dhrs3,Ddr2,Rflna,Nfatc1,Tgfbr3,Fstl3,Wwtr1,Foxc1,Clec3b,Zfp36l1,Nr4a1,Ctbp2,Ccr5,Nr1d1
1_Member	GO Biological Processes	GO:0030278	regulation of ossification	-9.54643	-5.28034	19/234	24252,25295,25496,25644,29146,29597,29665,65154,78965,83469,85496,114090,140589,293649,311437,313689,685781,689711,100361818	Cebpa,Bglap,Notch1,Bmp6,Jag1,P2ry2,P2rx7,Ccn4,Csf1,Lrp4,Enpp1,Egr2,Gli1,Lrp5,Rassf2,Dhrs3,Ddr2,Rflna,Nfatc1
1_Member	GO Biological Processes	GO:0001503	ossification	-8.85901	-4.89395	24/416	24252,25295,25496,25644,29146,29597,29610,29665,65154,78965,83469,85496,114031,114090,140589,293649,295062,311437,313689,364706,685781,689711,100361818,100912012	Cebpa,Bglap,Notch1,Bmp6,Jag1,P2ry2,Tgfbr3,P2rx7,Ccn4,Csf1,Lrp4,Enpp1,Fstl3,Egr2,Gli1,Lrp5,Wwtr1,Rassf2,Dhrs3,Foxc1,Ddr2,Rflna,Nfatc1,Clec3b
1_Member	GO Biological Processes	GO:0001649	osteoblast differentiation	-5.2993	-2.23733	13/213	24252,25295,25496,25644,29146,29610,65154,140589,293649,295062,311437,685781,100361818	Cebpa,Bglap,Notch1,Bmp6,Jag1,Tgfbr3,Ccn4,Gli1,Lrp5,Wwtr1,Rassf2,Ddr2,Nfatc1
1_Member	GO Biological Processes	GO:0045667	regulation of osteoblast differentiation	-4.78829	-1.93718	10/140	24252,25496,25644,29146,65154,140589,293649,311437,685781,100361818	Cebpa,Notch1,Bmp6,Jag1,Ccn4,Gli1,Lrp5,Rassf2,Ddr2,Nfatc1
1_Member	GO Biological Processes	GO:0045444	fat cell differentiation	-3.86785	-1.38185	12/253	24252,29146,29344,65154,79240,81717,85496,114090,117029,252917,293649,295062	Cebpa,Jag1,Zfp36l1,Ccn4,Nr4a1,Ctbp2,Enpp1,Egr2,Ccr5,Nr1d1,Lrp5,Wwtr1
1_Member	GO Biological Processes	GO:0045669	positive regulation of osteoblast differentiation	-3.53909	-1.19207	6/69	24252,25644,29146,65154,293649,685781	Cebpa,Bmp6,Jag1,Ccn4,Lrp5,Ddr2
1_Member	GO Biological Processes	GO:0045778	positive regulation of ossification	-3.35249	-1.10759	7/104	24252,25644,29146,29665,65154,293649,685781	Cebpa,Bmp6,Jag1,P2rx7,Ccn4,Lrp5,Ddr2
1_Member	GO Biological Processes	GO:0045598	regulation of fat cell differentiation	-3.21486	-1.03513	8/143	24252,29146,29344,65154,85496,252917,293649,295062	Cebpa,Jag1,Zfp36l1,Ccn4,Enpp1,Nr1d1,Lrp5,Wwtr1
1_Member	GO Biological Processes	GO:0045599	negative regulation of fat cell differentiation	-2.23269	-0.467663	4/55	29146,65154,85496,295062	Jag1,Ccn4,Enpp1,Wwtr1
2_Summary	GO Biological Processes	GO:0001944	vasculature development	-7.28267	-3.4937	30/747	24771,25026,25059,25496,29146,29344,29610,59326,65157,66021,79240,85490,113984,117183,293649,296456,300455,304663,305064,305081,307618,309684,314843,315120,362871,364594,364706,497811,100361818,102552055,24825,25242,85420,140448,170913	Sdc4,Adm,Hk2,Notch1,Jag1,Zfp36l1,Tgfbr3,Rapgef3,Amotl2,Cybb,Nr4a1,Col5a1,Nr2f2,Rgcc,Lrp5,Itgav,Bmper,Lyl1,Ptpn14,Cd34,Cdh5,Itgb2,Ptprb,Card10,Elk3,Tlr3,Foxc1,Xdh,Nfatc1,Angptl7,Tf,Arnt,Prkcq,Slc8a3,Abcb1a
2_Member	GO Biological Processes	GO:0001944	vasculature development	-7.28267	-3.4937	30/747	24771,25026,25059,25496,29146,29344,29610,59326,65157,66021,79240,85490,113984,117183,293649,296456,300455,304663,305064,305081,307618,309684,314843,315120,362871,364594,364706,497811,100361818,102552055	Sdc4,Adm,Hk2,Notch1,Jag1,Zfp36l1,Tgfbr3,Rapgef3,Amotl2,Cybb,Nr4a1,Col5a1,Nr2f2,Rgcc,Lrp5,Itgav,Bmper,Lyl1,Ptpn14,Cd34,Cdh5,Itgb2,Ptprb,Card10,Elk3,Tlr3,Foxc1,Xdh,Nfatc1,Angptl7
2_Member	GO Biological Processes	GO:0072358	cardiovascular system development	-7.10591	-3.44188	30/761	24771,25026,25059,25496,29146,29344,29610,59326,65157,66021,79240,85490,113984,117183,293649,296456,300455,304663,305064,305081,307618,309684,314843,315120,362871,364594,364706,497811,100361818,102552055	Sdc4,Adm,Hk2,Notch1,Jag1,Zfp36l1,Tgfbr3,Rapgef3,Amotl2,Cybb,Nr4a1,Col5a1,Nr2f2,Rgcc,Lrp5,Itgav,Bmper,Lyl1,Ptpn14,Cd34,Cdh5,Itgb2,Ptprb,Card10,Elk3,Tlr3,Foxc1,Xdh,Nfatc1,Angptl7
2_Member	GO Biological Processes	GO:0048514	blood vessel morphogenesis	-5.75058	-2.43873	24/610	25026,25059,25496,29146,29344,29610,59326,65157,66021,79240,113984,117183,293649,296456,300455,305081,307618,309684,314843,315120,362871,364594,364706,497811	Adm,Hk2,Notch1,Jag1,Zfp36l1,Tgfbr3,Rapgef3,Amotl2,Cybb,Nr4a1,Nr2f2,Rgcc,Lrp5,Itgav,Bmper,Cd34,Cdh5,Itgb2,Ptprb,Card10,Elk3,Tlr3,Foxc1,Xdh
2_Member	GO Biological Processes	GO:0001568	blood vessel development	-5.61521	-2.3773	26/710	25026,25059,25496,29146,29344,29610,59326,65157,66021,79240,85490,113984,117183,293649,296456,300455,304663,305081,307618,309684,314843,315120,362871,364594,364706,497811	Adm,Hk2,Notch1,Jag1,Zfp36l1,Tgfbr3,Rapgef3,Amotl2,Cybb,Nr4a1,Col5a1,Nr2f2,Rgcc,Lrp5,Itgav,Bmper,Lyl1,Cd34,Cdh5,Itgb2,Ptprb,Card10,Elk3,Tlr3,Foxc1,Xdh
2_Member	GO Biological Processes	GO:1901342	regulation of vasculature development	-5.36002	-2.24006	17/352	24771,25026,25059,25496,59326,66021,117183,300455,305081,307618,309684,315120,364594,364706,497811,100361818,102552055	Sdc4,Adm,Hk2,Notch1,Rapgef3,Cybb,Rgcc,Bmper,Cd34,Cdh5,Itgb2,Card10,Tlr3,Foxc1,Xdh,Nfatc1,Angptl7
2_Member	GO Biological Processes	GO:0001525	angiogenesis	-3.90047	-1.38185	18/504	25026,25059,25496,59326,65157,66021,79240,117183,296456,300455,305081,307618,309684,314843,315120,362871,364594,364706	Adm,Hk2,Notch1,Rapgef3,Amotl2,Cybb,Nr4a1,Rgcc,Itgav,Bmper,Cd34,Cdh5,Itgb2,Ptprb,Card10,Elk3,Tlr3,Foxc1
2_Member	GO Biological Processes	GO:0045765	regulation of angiogenesis	-3.56133	-1.20459	13/314	25026,25059,25496,59326,66021,117183,300455,305081,307618,309684,315120,364594,364706	Adm,Hk2,Notch1,Rapgef3,Cybb,Rgcc,Bmper,Cd34,Cdh5,Itgb2,Card10,Tlr3,Foxc1
2_Member	GO Biological Processes	GO:1904018	positive regulation of vasculature development	-3.37433	-1.12527	10/207	25026,25059,25496,59326,66021,300455,305081,307618,309684,364594	Adm,Hk2,Notch1,Rapgef3,Cybb,Bmper,Cd34,Cdh5,Itgb2,Tlr3
2_Member	GO Biological Processes	GO:0045766	positive regulation of angiogenesis	-3.0775	-0.972781	9/187	25026,25059,59326,66021,300455,305081,307618,309684,364594	Adm,Hk2,Rapgef3,Cybb,Bmper,Cd34,Cdh5,Itgb2,Tlr3
2_Member	GO Biological Processes	GO:0001666	response to hypoxia	-2.35149	-0.541871	13/428	24825,25026,25059,25242,25496,29344,29610,66021,85420,117183,140448,170913,305081	Tf,Adm,Hk2,Arnt,Notch1,Zfp36l1,Tgfbr3,Cybb,Prkcq,Rgcc,Slc8a3,Abcb1a,Cd34
2_Member	GO Biological Processes	GO:0036293	response to decreased oxygen levels	-2.09009	-0.379756	13/461	24825,25026,25059,25242,25496,29344,29610,66021,85420,117183,140448,170913,305081	Tf,Adm,Hk2,Arnt,Notch1,Zfp36l1,Tgfbr3,Cybb,Prkcq,Rgcc,Slc8a3,Abcb1a,Cd34
3_Summary	GO Biological Processes	GO:0009611	response to wounding	-7.00454	-3.43742	27/641	24771,25026,25433,25441,25473,25496,25724,29146,29344,29409,29597,60327,65037,65154,83497,85420,85490,140589,294103,298487,299996,304966,305081,309499,338475,362871,364206,25059,25289,64355,170913,307855,364674,497811	Sdc4,Adm,Hbegf,Fcer1g,Lamb2,Notch1,Itgb4,Jag1,Zfp36l1,Mag,P2ry2,F13a1,Mertk,Ccn4,Ocln,Prkcq,Col5a1,Gli1,Papss2,Cldn19,Matn2,Fcgr3a,Cd34,Myof,Nrep,Elk3,Plek,Hk2,Adcy6,Lsr,Abcb1a,Fa2h,Tifab,Xdh
3_Member	GO Biological Processes	GO:0009611	response to wounding	-7.00454	-3.43742	27/641	24771,25026,25433,25441,25473,25496,25724,29146,29344,29409,29597,60327,65037,65154,83497,85420,85490,140589,294103,298487,299996,304966,305081,309499,338475,362871,364206	Sdc4,Adm,Hbegf,Fcer1g,Lamb2,Notch1,Itgb4,Jag1,Zfp36l1,Mag,P2ry2,F13a1,Mertk,Ccn4,Ocln,Prkcq,Col5a1,Gli1,Papss2,Cldn19,Matn2,Fcgr3a,Cd34,Myof,Nrep,Elk3,Plek
3_Member	GO Biological Processes	GO:0042060	wound healing	-4.92096	-1.99373	19/462	24771,25433,25441,25496,29146,29597,60327,65037,65154,83497,85420,85490,294103,298487,304966,305081,309499,362871,364206	Sdc4,Hbegf,Fcer1g,Notch1,Jag1,P2ry2,F13a1,Mertk,Ccn4,Ocln,Prkcq,Col5a1,Papss2,Cldn19,Fcgr3a,Cd34,Myof,Elk3,Plek
3_Member	GO Biological Processes	GO:0050878	regulation of body fluid levels	-4.32041	-1.64539	16/382	25026,25059,25289,25441,29597,60327,64355,65037,85420,170913,294103,305081,307855,364206,364674,497811	Adm,Hk2,Adcy6,Fcer1g,P2ry2,F13a1,Lsr,Mertk,Prkcq,Abcb1a,Papss2,Cd34,Fa2h,Plek,Tifab,Xdh
3_Member	GO Biological Processes	GO:0061041	regulation of wound healing	-3.05986	-0.963089	8/151	25433,25441,65154,83497,85420,298487,305081,364206	Hbegf,Fcer1g,Ccn4,Ocln,Prkcq,Cldn19,Cd34,Plek
3_Member	GO Biological Processes	GO:1903034	regulation of response to wounding	-2.40564	-0.570913	8/192	25433,25441,65154,83497,85420,298487,305081,364206	Hbegf,Fcer1g,Ccn4,Ocln,Prkcq,Cldn19,Cd34,Plek
3_Member	GO Biological Processes	GO:0007596	blood coagulation	-2.24957	-0.470622	7/162	25441,60327,65037,85420,294103,305081,364206	Fcer1g,F13a1,Mertk,Prkcq,Papss2,Cd34,Plek
3_Member	GO Biological Processes	GO:0007599	hemostasis	-2.22106	-0.458761	7/164	25441,60327,65037,85420,294103,305081,364206	Fcer1g,F13a1,Mertk,Prkcq,Papss2,Cd34,Plek
3_Member	GO Biological Processes	GO:0050817	coagulation	-2.16542	-0.423076	7/168	25441,60327,65037,85420,294103,305081,364206	Fcer1g,F13a1,Mertk,Prkcq,Papss2,Cd34,Plek
4_Summary	GO Biological Processes	GO:0060348	bone development	-5.98124	-2.4933	15/248	24699,24705,25295,25644,25683,65154,89803,293649,294103,299996,313689,364674,364706,685072,689711,25496,78965,83470,85490,116466,171299,305081,29665,311437,100912012,685781,29610,140589	Ptprc,Rara,Bglap,Bmp6,Col12a1,Ccn4,Sfrp4,Lrp5,Papss2,Matn2,Dhrs3,Tifab,Foxc1,Rarg,Rflna,Notch1,Csf1,Bmp1,Col5a1,Wnt2b,Foxd1,Cd34,P2rx7,Rassf2,Clec3b,Ddr2,Tgfbr3,Gli1
4_Member	GO Biological Processes	GO:0060348	bone development	-5.98124	-2.4933	15/248	24699,24705,25295,25644,25683,65154,89803,293649,294103,299996,313689,364674,364706,685072,689711	Ptprc,Rara,Bglap,Bmp6,Col12a1,Ccn4,Sfrp4,Lrp5,Papss2,Matn2,Dhrs3,Tifab,Foxc1,Rarg,Rflna
4_Member	GO Biological Processes	GO:0060349	bone morphogenesis	-5.31829	-2.23733	10/122	24705,25644,25683,89803,293649,299996,313689,364674,364706,685072	Rara,Bmp6,Col12a1,Sfrp4,Lrp5,Matn2,Dhrs3,Tifab,Foxc1,Rarg
4_Member	GO Biological Processes	GO:0061448	connective tissue development	-4.90192	-1.99373	15/304	24705,25496,25644,25683,65154,78965,83470,85490,116466,171299,293649,299996,305081,685072,689711	Rara,Notch1,Bmp6,Col12a1,Ccn4,Csf1,Bmp1,Col5a1,Wnt2b,Foxd1,Lrp5,Matn2,Cd34,Rarg,Rflna
4_Member	GO Biological Processes	GO:0001501	skeletal system development	-4.44146	-1.71944	20/545	24699,24705,25295,25644,25683,29665,65154,83470,89803,116466,293649,294103,299996,311437,313689,364674,364706,685072,689711,100912012	Ptprc,Rara,Bglap,Bmp6,Col12a1,P2rx7,Ccn4,Bmp1,Sfrp4,Wnt2b,Lrp5,Papss2,Matn2,Rassf2,Dhrs3,Tifab,Foxc1,Rarg,Rflna,Clec3b
4_Member	GO Biological Processes	GO:0048705	skeletal system morphogenesis	-3.69605	-1.29328	12/264	24705,25644,25683,29665,89803,293649,299996,313689,364674,364706,685072,689711	Rara,Bmp6,Col12a1,P2rx7,Sfrp4,Lrp5,Matn2,Dhrs3,Tifab,Foxc1,Rarg,Rflna
4_Member	GO Biological Processes	GO:0003416	endochondral bone growth	-3.62033	-1.23506	5/43	24705,25683,299996,685072,685781	Rara,Col12a1,Matn2,Rarg,Ddr2
4_Member	GO Biological Processes	GO:0061035	regulation of cartilage development	-3.47129	-1.17756	6/71	24705,25644,65154,83470,685072,689711	Rara,Bmp6,Ccn4,Bmp1,Rarg,Rflna
4_Member	GO Biological Processes	GO:0098868	bone growth	-3.39333	-1.13156	5/48	24705,25683,299996,685072,685781	Rara,Col12a1,Matn2,Rarg,Ddr2
4_Member	GO Biological Processes	GO:0060350	endochondral bone morphogenesis	-3.28073	-1.06376	6/77	24705,25644,25683,299996,364706,685072	Rara,Bmp6,Col12a1,Matn2,Foxc1,Rarg
4_Member	GO Biological Processes	GO:0061037	negative regulation of cartilage development	-3.21672	-1.03513	4/30	24705,65154,685072,689711	Rara,Ccn4,Rarg,Rflna
4_Member	GO Biological Processes	GO:0035265	organ growth	-3.16814	-1.01354	10/220	24705,25496,25683,29610,65154,140589,299996,364706,685072,685781	Rara,Notch1,Col12a1,Tgfbr3,Ccn4,Gli1,Matn2,Foxc1,Rarg,Ddr2
4_Member	GO Biological Processes	GO:0003417	growth plate cartilage development	-2.95784	-0.898221	4/35	24705,25683,299996,685072	Rara,Col12a1,Matn2,Rarg
4_Member	GO Biological Processes	GO:0002062	chondrocyte differentiation	-2.83879	-0.815734	7/127	25644,25683,65154,116466,299996,685072,689711	Bmp6,Col12a1,Ccn4,Wnt2b,Matn2,Rarg,Rflna
4_Member	GO Biological Processes	GO:0003418	growth plate cartilage chondrocyte differentiation	-2.60284	-0.674058	3/21	25683,299996,685072	Col12a1,Matn2,Rarg
4_Member	GO Biological Processes	GO:0003433	chondrocyte development involved in endochondral bone morphogenesis	-2.60284	-0.674058	3/21	25683,299996,685072	Col12a1,Matn2,Rarg
4_Member	GO Biological Processes	GO:0051216	cartilage development	-2.59042	-0.670687	9/220	24705,25644,25683,65154,83470,116466,299996,685072,689711	Rara,Bmp6,Col12a1,Ccn4,Bmp1,Wnt2b,Matn2,Rarg,Rflna
4_Member	GO Biological Processes	GO:0002063	chondrocyte development	-2.54811	-0.644636	4/45	25683,299996,685072,689711	Col12a1,Matn2,Rarg,Rflna
4_Member	GO Biological Processes	GO:0032331	negative regulation of chondrocyte differentiation	-2.54337	-0.644636	3/22	65154,685072,689711	Ccn4,Rarg,Rflna
4_Member	GO Biological Processes	GO:0032330	regulation of chondrocyte differentiation	-2.38113	-0.557518	4/50	25644,65154,685072,689711	Bmp6,Ccn4,Rarg,Rflna
4_Member	GO Biological Processes	GO:0060351	cartilage development involved in endochondral bone morphogenesis	-2.35008	-0.541871	4/51	24705,25683,299996,685072	Rara,Col12a1,Matn2,Rarg
4_Member	GO Biological Processes	GO:0003413	chondrocyte differentiation involved in endochondral bone morphogenesis	-2.24067	-0.467952	3/28	25683,299996,685072	Col12a1,Matn2,Rarg
5_Summary	GO Biological Processes	GO:0072073	kidney epithelium development	-5.88819	-2.4672	12/159	24705,24771,25473,25496,29146,116466,171299,295062,300455,305081,364706,365468,25644,83469,114031,140589,685072	Rara,Sdc4,Lamb2,Notch1,Jag1,Wnt2b,Foxd1,Wwtr1,Bmper,Cd34,Foxc1,Lzts2,Bmp6,Lrp4,Fstl3,Gli1,Rarg
5_Member	GO Biological Processes	GO:0072073	kidney epithelium development	-5.88819	-2.4672	12/159	24705,24771,25473,25496,29146,116466,171299,295062,300455,305081,364706,365468	Rara,Sdc4,Lamb2,Notch1,Jag1,Wnt2b,Foxd1,Wwtr1,Bmper,Cd34,Foxc1,Lzts2
5_Member	GO Biological Processes	GO:0001655	urogenital system development	-4.59654	-1.80757	17/403	24705,24771,25473,25496,25644,29146,83469,114031,116466,140589,171299,295062,300455,305081,364706,365468,685072	Rara,Sdc4,Lamb2,Notch1,Bmp6,Jag1,Lrp4,Fstl3,Wnt2b,Gli1,Foxd1,Wwtr1,Bmper,Cd34,Foxc1,Lzts2,Rarg
5_Member	GO Biological Processes	GO:0072009	nephron epithelium development	-4.44609	-1.71944	9/123	25473,25496,29146,116466,171299,295062,305081,364706,365468	Lamb2,Notch1,Jag1,Wnt2b,Foxd1,Wwtr1,Cd34,Foxc1,Lzts2
5_Member	GO Biological Processes	GO:0001822	kidney development	-4.35225	-1.66594	15/339	24705,24771,25473,25496,25644,29146,83469,114031,116466,171299,295062,300455,305081,364706,365468	Rara,Sdc4,Lamb2,Notch1,Bmp6,Jag1,Lrp4,Fstl3,Wnt2b,Foxd1,Wwtr1,Bmper,Cd34,Foxc1,Lzts2
5_Member	GO Biological Processes	GO:0072001	renal system development	-4.1398	-1.50718	15/354	24705,24771,25473,25496,25644,29146,83469,114031,116466,171299,295062,300455,305081,364706,365468	Rara,Sdc4,Lamb2,Notch1,Bmp6,Jag1,Lrp4,Fstl3,Wnt2b,Foxd1,Wwtr1,Bmper,Cd34,Foxc1,Lzts2
5_Member	GO Biological Processes	GO:0072010	glomerular epithelium development	-3.60137	-1.22718	4/24	25473,29146,305081,364706	Lamb2,Jag1,Cd34,Foxc1
5_Member	GO Biological Processes	GO:0072006	nephron development	-3.52935	-1.18938	9/162	25473,25496,29146,116466,171299,295062,305081,364706,365468	Lamb2,Notch1,Jag1,Wnt2b,Foxd1,Wwtr1,Cd34,Foxc1,Lzts2
5_Member	GO Biological Processes	GO:0032835	glomerulus development	-3.5049	-1.18329	6/70	25473,25496,29146,295062,305081,364706	Lamb2,Notch1,Jag1,Wwtr1,Cd34,Foxc1
5_Member	GO Biological Processes	GO:0035850	epithelial cell differentiation involved in kidney development	-3.4807	-1.17756	5/46	25473,25496,29146,295062,305081	Lamb2,Notch1,Jag1,Wwtr1,Cd34
5_Member	GO Biological Processes	GO:0001657	ureteric bud development	-3.18229	-1.01657	7/111	24705,24771,116466,171299,300455,364706,365468	Rara,Sdc4,Wnt2b,Foxd1,Bmper,Foxc1,Lzts2
5_Member	GO Biological Processes	GO:0072163	mesonephric epithelium development	-3.15905	-1.01354	7/112	24705,24771,116466,171299,300455,364706,365468	Rara,Sdc4,Wnt2b,Foxd1,Bmper,Foxc1,Lzts2
5_Member	GO Biological Processes	GO:0072164	mesonephric tubule development	-3.15905	-1.01354	7/112	24705,24771,116466,171299,300455,364706,365468	Rara,Sdc4,Wnt2b,Foxd1,Bmper,Foxc1,Lzts2
5_Member	GO Biological Processes	GO:0061005	cell differentiation involved in kidney development	-3.08181	-0.972781	5/56	25473,25496,29146,295062,305081	Lamb2,Notch1,Jag1,Wwtr1,Cd34
5_Member	GO Biological Processes	GO:0001823	mesonephros development	-3.06862	-0.966887	7/116	24705,24771,116466,171299,300455,364706,365468	Rara,Sdc4,Wnt2b,Foxd1,Bmper,Foxc1,Lzts2
5_Member	GO Biological Processes	GO:0072080	nephron tubule development	-2.58083	-0.664989	6/105	25496,29146,116466,171299,295062,365468	Notch1,Jag1,Wnt2b,Foxd1,Wwtr1,Lzts2
5_Member	GO Biological Processes	GO:0061326	renal tubule development	-2.46069	-0.604533	6/111	25496,29146,116466,171299,295062,365468	Notch1,Jag1,Wnt2b,Foxd1,Wwtr1,Lzts2
5_Member	GO Biological Processes	GO:0072202	cell differentiation involved in metanephros development	-2.43306	-0.585644	3/24	25473,295062,305081	Lamb2,Wwtr1,Cd34
6_Summary	GO Biological Processes	GO:0014037	Schwann cell differentiation	-5.80679	-2.44379	7/44	25473,25724,114090,307855,309368,361549,689826,24564,24705,24825,25263,29409,140448,685072,25496,78965,252917,299996	Lamb2,Itgb4,Egr2,Fa2h,Lama2,Lgi4,Ncmap,Mpz,Rara,Tf,Mal,Mag,Slc8a3,Rarg,Notch1,Csf1,Nr1d1,Matn2
6_Member	GO Biological Processes	GO:0014037	Schwann cell differentiation	-5.80679	-2.44379	7/44	25473,25724,114090,307855,309368,361549,689826	Lamb2,Itgb4,Egr2,Fa2h,Lama2,Lgi4,Ncmap
6_Member	GO Biological Processes	GO:0042552	myelination	-5.58244	-2.3773	12/170	24564,24705,24825,25263,25724,29409,114090,140448,307855,361549,685072,689826	Mpz,Rara,Tf,Mal,Itgb4,Mag,Egr2,Slc8a3,Fa2h,Lgi4,Rarg,Ncmap
6_Member	GO Biological Processes	GO:0007272	ensheathment of neurons	-5.52945	-2.3773	12/172	24564,24705,24825,25263,25724,29409,114090,140448,307855,361549,685072,689826	Mpz,Rara,Tf,Mal,Itgb4,Mag,Egr2,Slc8a3,Fa2h,Lgi4,Rarg,Ncmap
6_Member	GO Biological Processes	GO:0008366	axon ensheathment	-5.52945	-2.3773	12/172	24564,24705,24825,25263,25724,29409,114090,140448,307855,361549,685072,689826	Mpz,Rara,Tf,Mal,Itgb4,Mag,Egr2,Slc8a3,Fa2h,Lgi4,Rarg,Ncmap
6_Member	GO Biological Processes	GO:0007422	peripheral nervous system development	-4.06227	-1.45197	7/80	25473,25724,114090,307855,309368,361549,689826	Lamb2,Itgb4,Egr2,Fa2h,Lama2,Lgi4,Ncmap
6_Member	GO Biological Processes	GO:0014044	Schwann cell development	-4.05531	-1.45197	5/35	25473,25724,307855,361549,689826	Lamb2,Itgb4,Fa2h,Lgi4,Ncmap
6_Member	GO Biological Processes	GO:0031641	regulation of myelination	-3.95852	-1.4	6/58	24705,24825,29409,361549,685072,689826	Rara,Tf,Mag,Lgi4,Rarg,Ncmap
6_Member	GO Biological Processes	GO:0042063	gliogenesis	-3.43187	-1.15701	14/367	24825,25473,25496,25724,29409,78965,114090,140448,252917,299996,307855,309368,361549,689826	Tf,Lamb2,Notch1,Itgb4,Mag,Csf1,Egr2,Slc8a3,Nr1d1,Matn2,Fa2h,Lama2,Lgi4,Ncmap
6_Member	GO Biological Processes	GO:0022011	myelination in peripheral nervous system	-3.16118	-1.01354	4/31	25724,307855,361549,689826	Itgb4,Fa2h,Lgi4,Ncmap
6_Member	GO Biological Processes	GO:0032292	peripheral nervous system axon ensheathment	-3.16118	-1.01354	4/31	25724,307855,361549,689826	Itgb4,Fa2h,Lgi4,Ncmap
6_Member	GO Biological Processes	GO:0010001	glial cell differentiation	-3.0245	-0.945935	11/271	25473,25496,25724,29409,114090,140448,252917,307855,309368,361549,689826	Lamb2,Notch1,Itgb4,Mag,Egr2,Slc8a3,Nr1d1,Fa2h,Lama2,Lgi4,Ncmap
6_Member	GO Biological Processes	GO:0021782	glial cell development	-2.83879	-0.815734	7/127	25473,25724,29409,252917,307855,361549,689826	Lamb2,Itgb4,Mag,Nr1d1,Fa2h,Lgi4,Ncmap
6_Member	GO Biological Processes	GO:0031643	positive regulation of myelination	-2.48687	-0.615862	3/23	24825,29409,689826	Tf,Mag,Ncmap
7_Summary	GO Biological Processes	GO:0048608	reproductive structure development	-5.21446	-2.17882	22/567	24252,24705,25026,25242,25409,25496,25644,29344,29584,65037,89803,113984,114031,116466,140589,170913,316214,360626,364594,364674,364706,685072,24784,25295,29511,66021,79240,83783,116685,140635,252917,287422,64512,299830	Cebpa,Rara,Adm,Arnt,Cdh6,Notch1,Bmp6,Zfp36l1,Gjb1,Mertk,Sfrp4,Nr2f2,Fstl3,Wnt2b,Gli1,Abcb1a,Tfeb,Krt19,Tlr3,Tifab,Foxc1,Rarg,Slc9a3,Bglap,Padi2,Cybb,Nr4a1,Sult1a1,Lmnb1,Flt3,Nr1d1,Per1,Fzd2,Lrig3
7_Member	GO Biological Processes	GO:0048608	reproductive structure development	-5.21446	-2.17882	22/567	24252,24705,25026,25242,25409,25496,25644,29344,29584,65037,89803,113984,114031,116466,140589,170913,316214,360626,364594,364674,364706,685072	Cebpa,Rara,Adm,Arnt,Cdh6,Notch1,Bmp6,Zfp36l1,Gjb1,Mertk,Sfrp4,Nr2f2,Fstl3,Wnt2b,Gli1,Abcb1a,Tfeb,Krt19,Tlr3,Tifab,Foxc1,Rarg
7_Member	GO Biological Processes	GO:0061458	reproductive system development	-5.15423	-2.14342	22/572	24252,24705,25026,25242,25409,25496,25644,29344,29584,65037,89803,113984,114031,116466,140589,170913,316214,360626,364594,364674,364706,685072	Cebpa,Rara,Adm,Arnt,Cdh6,Notch1,Bmp6,Zfp36l1,Gjb1,Mertk,Sfrp4,Nr2f2,Fstl3,Wnt2b,Gli1,Abcb1a,Tfeb,Krt19,Tlr3,Tifab,Foxc1,Rarg
7_Member	GO Biological Processes	GO:0048545	response to steroid hormone	-4.4751	-1.72753	20/542	24252,24705,24784,25026,25295,25496,25644,29344,29511,66021,79240,83783,89803,113984,116685,140635,170913,252917,287422,685072	Cebpa,Rara,Slc9a3,Adm,Bglap,Notch1,Bmp6,Zfp36l1,Padi2,Cybb,Nr4a1,Sult1a1,Sfrp4,Nr2f2,Lmnb1,Flt3,Abcb1a,Nr1d1,Per1,Rarg
7_Member	GO Biological Processes	GO:0031960	response to corticosteroid	-3.44369	-1.15987	13/323	24252,24784,25026,25295,25496,25644,29344,66021,83783,89803,116685,140635,170913	Cebpa,Slc9a3,Adm,Bglap,Notch1,Bmp6,Zfp36l1,Cybb,Sult1a1,Sfrp4,Lmnb1,Flt3,Abcb1a
7_Member	GO Biological Processes	GO:0001892	embryonic placenta development	-3.25357	-1.04889	7/108	24252,25026,25242,29344,113984,316214,360626	Cebpa,Adm,Arnt,Zfp36l1,Nr2f2,Tfeb,Krt19
7_Member	GO Biological Processes	GO:0001890	placenta development	-3.01253	-0.93677	9/191	24252,25026,25242,29344,89803,113984,170913,316214,360626	Cebpa,Adm,Arnt,Zfp36l1,Sfrp4,Nr2f2,Abcb1a,Tfeb,Krt19
7_Member	GO Biological Processes	GO:0051384	response to glucocorticoid	-2.69608	-0.739619	11/298	24252,24784,25026,25295,25644,29344,83783,89803,116685,140635,170913	Cebpa,Slc9a3,Adm,Bglap,Bmp6,Zfp36l1,Sult1a1,Sfrp4,Lmnb1,Flt3,Abcb1a
7_Member	GO Biological Processes	GO:0048568	embryonic organ development	-2.44096	-0.590995	15/518	24252,24705,25026,25242,25496,29344,64512,113984,140589,299830,316214,360626,364674,364706,685072	Cebpa,Rara,Adm,Arnt,Notch1,Zfp36l1,Fzd2,Nr2f2,Gli1,Lrig3,Tfeb,Krt19,Tifab,Foxc1,Rarg
8_Summary	GO Biological Processes	GO:0008285	negative regulation of cell proliferation	-5.06809	-2.08075	25/715	24252,24705,24771,25026,25118,25496,29576,29610,89803,113984,117029,117183,140635,289178,290644,298487,299285,305064,307618,309377,361303,365468,497811,685072,100361818	Cebpa,Rara,Sdc4,Adm,Itga1,Notch1,Ccn5,Tgfbr3,Sfrp4,Nr2f2,Ccr5,Rgcc,Flt3,Dpt,Ifi30,Cldn19,Clmn,Ptpn14,Cdh5,Sfrp5,Lims2,Lzts2,Xdh,Rarg,Nfatc1
8_Member	GO Biological Processes	GO:0008285	negative regulation of cell proliferation	-5.06809	-2.08075	25/715	24252,24705,24771,25026,25118,25496,29576,29610,89803,113984,117029,117183,140635,289178,290644,298487,299285,305064,307618,309377,361303,365468,497811,685072,100361818	Cebpa,Rara,Sdc4,Adm,Itga1,Notch1,Ccn5,Tgfbr3,Sfrp4,Nr2f2,Ccr5,Rgcc,Flt3,Dpt,Ifi30,Cldn19,Clmn,Ptpn14,Cdh5,Sfrp5,Lims2,Lzts2,Xdh,Rarg,Nfatc1
9_Summary	GO Biological Processes	GO:0006935	chemotaxis	-4.93219	-1.99373	22/591	25118,25433,25441,25473,25496,29511,78965,79240,85420,114090,116996,117029,171299,293154,296456,299996,301346,309368,309684,360546,363517,498335	Itga1,Hbegf,Fcer1g,Lamb2,Notch1,Padi2,Csf1,Nr4a1,Prkcq,Egr2,Il16,Ccr5,Foxd1,Folr2,Itgav,Matn2,Sema4c,Lama2,Itgb2,Efnb3,Plxnb3,Cxcl13
9_Member	GO Biological Processes	GO:0006935	chemotaxis	-4.93219	-1.99373	22/591	25118,25433,25441,25473,25496,29511,78965,79240,85420,114090,116996,117029,171299,293154,296456,299996,301346,309368,309684,360546,363517,498335	Itga1,Hbegf,Fcer1g,Lamb2,Notch1,Padi2,Csf1,Nr4a1,Prkcq,Egr2,Il16,Ccr5,Foxd1,Folr2,Itgav,Matn2,Sema4c,Lama2,Itgb2,Efnb3,Plxnb3,Cxcl13
9_Member	GO Biological Processes	GO:0042330	taxis	-4.89809	-1.99373	22/594	25118,25433,25441,25473,25496,29511,78965,79240,85420,114090,116996,117029,171299,293154,296456,299996,301346,309368,309684,360546,363517,498335	Itga1,Hbegf,Fcer1g,Lamb2,Notch1,Padi2,Csf1,Nr4a1,Prkcq,Egr2,Il16,Ccr5,Foxd1,Folr2,Itgav,Matn2,Sema4c,Lama2,Itgb2,Efnb3,Plxnb3,Cxcl13
9_Member	GO Biological Processes	GO:0060326	cell chemotaxis	-4.29929	-1.63526	14/303	25118,25433,25441,25496,29511,78965,79240,85420,116996,117029,293154,309684,363517,498335	Itga1,Hbegf,Fcer1g,Notch1,Padi2,Csf1,Nr4a1,Prkcq,Il16,Ccr5,Folr2,Itgb2,Plxnb3,Cxcl13
9_Member	GO Biological Processes	GO:0030595	leukocyte chemotaxis	-2.15139	-0.415219	8/212	25118,25441,29511,78965,116996,293154,309684,498335	Itga1,Fcer1g,Padi2,Csf1,Il16,Folr2,Itgb2,Cxcl13
10_Summary	GO Biological Processes	GO:0098609	cell-cell adhesion	-4.83979	-1.95391	26/785	24564,24699,24705,24771,25409,25644,29146,29344,29409,85420,114031,117029,117183,296456,303926,305081,307618,309684,315675,360546,361303,361430,363517,363948,364206,498335,25496,64387,78965,309368	Mpz,Ptprc,Rara,Sdc4,Cdh6,Bmp6,Jag1,Zfp36l1,Mag,Prkcq,Fstl3,Ccr5,Rgcc,Itgav,Igsf11,Cd34,Cdh5,Itgb2,Gldn,Efnb3,Lims2,Piezo1,Plxnb3,Cdh20,Plek,Cxcl13,Notch1,Ccdc80,Csf1,Lama2
10_Member	GO Biological Processes	GO:0098609	cell-cell adhesion	-4.83979	-1.95391	26/785	24564,24699,24705,24771,25409,25644,29146,29344,29409,85420,114031,117029,117183,296456,303926,305081,307618,309684,315675,360546,361303,361430,363517,363948,364206,498335	Mpz,Ptprc,Rara,Sdc4,Cdh6,Bmp6,Jag1,Zfp36l1,Mag,Prkcq,Fstl3,Ccr5,Rgcc,Itgav,Igsf11,Cd34,Cdh5,Itgb2,Gldn,Efnb3,Lims2,Piezo1,Plxnb3,Cdh20,Plek,Cxcl13
10_Member	GO Biological Processes	GO:0030155	regulation of cell adhesion	-2.8548	-0.826755	20/722	24699,24705,24771,25496,25644,29146,64387,78965,85420,114031,117029,117183,296456,309368,309684,360546,361303,361430,363517,498335	Ptprc,Rara,Sdc4,Notch1,Bmp6,Jag1,Ccdc80,Csf1,Prkcq,Fstl3,Ccr5,Rgcc,Itgav,Lama2,Itgb2,Efnb3,Lims2,Piezo1,Plxnb3,Cxcl13
10_Member	GO Biological Processes	GO:0045785	positive regulation of cell adhesion	-2.70306	-0.739619	14/437	24699,24705,24771,64387,78965,85420,114031,117029,296456,309684,360546,361303,361430,498335	Ptprc,Rara,Sdc4,Ccdc80,Csf1,Prkcq,Fstl3,Ccr5,Itgav,Itgb2,Efnb3,Lims2,Piezo1,Cxcl13
10_Member	GO Biological Processes	GO:0022407	regulation of cell-cell adhesion	-2.45474	-0.60027	13/416	24699,24705,24771,25644,29146,85420,114031,117029,117183,309684,360546,361430,498335	Ptprc,Rara,Sdc4,Bmp6,Jag1,Prkcq,Fstl3,Ccr5,Rgcc,Itgb2,Efnb3,Piezo1,Cxcl13
10_Member	GO Biological Processes	GO:0022409	positive regulation of cell-cell adhesion	-2.13101	-0.39895	9/259	24699,24705,85420,114031,117029,309684,360546,361430,498335	Ptprc,Rara,Prkcq,Fstl3,Ccr5,Itgb2,Efnb3,Piezo1,Cxcl13
11_Summary	GO Biological Processes	GO:0048729	tissue morphogenesis	-4.81548	-1.94733	24/693	24705,24771,25026,25433,25496,25683,25724,29146,29610,64512,78965,85490,116466,171299,288583,290561,293649,299996,301346,309377,364706,365468,685072,100361818,29344,83469,113892,140589,294337,296456,299830,309684,364674	Rara,Sdc4,Adm,Hbegf,Notch1,Col12a1,Itgb4,Jag1,Tgfbr3,Fzd2,Csf1,Col5a1,Wnt2b,Foxd1,Plod3,Tnnc1,Lrp5,Matn2,Sema4c,Sfrp5,Foxc1,Lzts2,Rarg,Nfatc1,Zfp36l1,Lrp4,Nat8f3,Gli1,Col6a1,Itgav,Lrig3,Itgb2,Tifab
11_Member	GO Biological Processes	GO:0048729	tissue morphogenesis	-4.81548	-1.94733	24/693	24705,24771,25026,25433,25496,25683,25724,29146,29610,64512,78965,85490,116466,171299,288583,290561,293649,299996,301346,309377,364706,365468,685072,100361818	Rara,Sdc4,Adm,Hbegf,Notch1,Col12a1,Itgb4,Jag1,Tgfbr3,Fzd2,Csf1,Col5a1,Wnt2b,Foxd1,Plod3,Tnnc1,Lrp5,Matn2,Sema4c,Sfrp5,Foxc1,Lzts2,Rarg,Nfatc1
11_Member	GO Biological Processes	GO:0048598	embryonic morphogenesis	-4.52435	-1.74962	23/675	24705,24771,25026,25496,25683,25724,29344,64512,83469,85490,113892,116466,140589,293649,294337,296456,299830,301346,309377,309684,364674,364706,685072	Rara,Sdc4,Adm,Notch1,Col12a1,Itgb4,Zfp36l1,Fzd2,Lrp4,Col5a1,Nat8f3,Wnt2b,Gli1,Lrp5,Col6a1,Itgav,Lrig3,Sema4c,Sfrp5,Itgb2,Tifab,Foxc1,Rarg
11_Member	GO Biological Processes	GO:0021915	neural tube development	-3.58046	-1.21746	10/195	24705,24771,25026,25496,29344,64512,288583,301346,309377,685072	Rara,Sdc4,Adm,Notch1,Zfp36l1,Fzd2,Plod3,Sema4c,Sfrp5,Rarg
11_Member	GO Biological Processes	GO:0002009	morphogenesis of an epithelium	-3.29152	-1.06682	18/566	24705,24771,25026,25433,25496,29146,64512,78965,85490,116466,171299,288583,293649,301346,309377,365468,685072,100361818	Rara,Sdc4,Adm,Hbegf,Notch1,Jag1,Fzd2,Csf1,Col5a1,Wnt2b,Foxd1,Plod3,Lrp5,Sema4c,Sfrp5,Lzts2,Rarg,Nfatc1
11_Member	GO Biological Processes	GO:0060562	epithelial tube morphogenesis	-3.19277	-1.01659	14/388	24705,24771,25026,25496,64512,78965,116466,171299,293649,301346,309377,365468,685072,100361818	Rara,Sdc4,Adm,Notch1,Fzd2,Csf1,Wnt2b,Foxd1,Lrp5,Sema4c,Sfrp5,Lzts2,Rarg,Nfatc1
11_Member	GO Biological Processes	GO:0001843	neural tube closure	-3.18229	-1.01657	7/111	24705,24771,25026,64512,301346,309377,685072	Rara,Sdc4,Adm,Fzd2,Sema4c,Sfrp5,Rarg
11_Member	GO Biological Processes	GO:0060606	tube closure	-3.15905	-1.01354	7/112	24705,24771,25026,64512,301346,309377,685072	Rara,Sdc4,Adm,Fzd2,Sema4c,Sfrp5,Rarg
11_Member	GO Biological Processes	GO:0014020	primary neural tube formation	-3.02485	-0.945935	7/118	24705,24771,25026,64512,301346,309377,685072	Rara,Sdc4,Adm,Fzd2,Sema4c,Sfrp5,Rarg
11_Member	GO Biological Processes	GO:0001841	neural tube formation	-2.72377	-0.749935	7/133	24705,24771,25026,64512,301346,309377,685072	Rara,Sdc4,Adm,Fzd2,Sema4c,Sfrp5,Rarg
11_Member	GO Biological Processes	GO:0035148	tube formation	-2.59128	-0.670687	8/179	24705,24771,25026,25496,64512,301346,309377,685072	Rara,Sdc4,Adm,Notch1,Fzd2,Sema4c,Sfrp5,Rarg
11_Member	GO Biological Processes	GO:0016331	morphogenesis of embryonic epithelium	-2.54686	-0.644636	8/182	24705,24771,25026,64512,116466,301346,309377,685072	Rara,Sdc4,Adm,Fzd2,Wnt2b,Sema4c,Sfrp5,Rarg
11_Member	GO Biological Processes	GO:0001838	embryonic epithelial tube formation	-2.35321	-0.541871	7/155	24705,24771,25026,64512,301346,309377,685072	Rara,Sdc4,Adm,Fzd2,Sema4c,Sfrp5,Rarg
11_Member	GO Biological Processes	GO:0072175	epithelial tube formation	-2.24957	-0.470622	7/162	24705,24771,25026,64512,301346,309377,685072	Rara,Sdc4,Adm,Fzd2,Sema4c,Sfrp5,Rarg
12_Summary	GO Biological Processes	GO:0006954	inflammatory response	-4.71411	-1.87939	24/703	24252,24825,25441,25496,25644,29597,29624,29665,64554,65154,66021,78965,85420,117029,252917,287422,292130,307618,309684,312688,364594,406161,498335,103689965	Cebpa,Tf,Fcer1g,Notch1,Bmp6,P2ry2,Alox5ap,P2rx7,Slc7a2,Ccn4,Cybb,Csf1,Prkcq,Ccr5,Nr1d1,Per1,Afap1l2,Cdh5,Itgb2,Usp18,Tlr3,C4b,Cxcl13,LOC103689965
12_Member	GO Biological Processes	GO:0006954	inflammatory response	-4.71411	-1.87939	24/703	24252,24825,25441,25496,25644,29597,29624,29665,64554,65154,66021,78965,85420,117029,252917,287422,292130,307618,309684,312688,364594,406161,498335,103689965	Cebpa,Tf,Fcer1g,Notch1,Bmp6,P2ry2,Alox5ap,P2rx7,Slc7a2,Ccn4,Cybb,Csf1,Prkcq,Ccr5,Nr1d1,Per1,Afap1l2,Cdh5,Itgb2,Usp18,Tlr3,C4b,Cxcl13,LOC103689965
12_Member	GO Biological Processes	GO:0042116	macrophage activation	-2.0425	-0.353897	5/97	24252,29597,64554,252917,364594	Cebpa,P2ry2,Slc7a2,Nr1d1,Tlr3
12_Member	GO Biological Processes	GO:0050727	regulation of inflammatory response	-2.00064	-0.326725	11/370	24252,25441,29624,64554,65154,117029,252917,287422,307618,312688,364594	Cebpa,Fcer1g,Alox5ap,Slc7a2,Ccn4,Ccr5,Nr1d1,Per1,Cdh5,Usp18,Tlr3
13_Summary	GO Biological Processes	GO:0043062	extracellular structure organization	-4.65641	-1.83748	15/319	24771,25473,25496,64387,85490,117183,288583,289178,294337,305081,313592,315263,364706,685781,102552055,315120,497811,100361818	Sdc4,Lamb2,Notch1,Ccdc80,Col5a1,Rgcc,Plod3,Dpt,Col6a1,Cd34,Col8a2,Adamts20,Foxc1,Ddr2,Angptl7,Card10,Xdh,Nfatc1
13_Member	GO Biological Processes	GO:0043062	extracellular structure organization	-4.65641	-1.83748	15/319	24771,25473,25496,64387,85490,117183,288583,289178,294337,305081,313592,315263,364706,685781,102552055	Sdc4,Lamb2,Notch1,Ccdc80,Col5a1,Rgcc,Plod3,Dpt,Col6a1,Cd34,Col8a2,Adamts20,Foxc1,Ddr2,Angptl7
13_Member	GO Biological Processes	GO:0030198	extracellular matrix organization	-4.14669	-1.50718	13/274	25473,25496,64387,85490,117183,288583,289178,294337,313592,315263,364706,685781,102552055	Lamb2,Notch1,Ccdc80,Col5a1,Rgcc,Plod3,Dpt,Col6a1,Col8a2,Adamts20,Foxc1,Ddr2,Angptl7
13_Member	GO Biological Processes	GO:0030199	collagen fibril organization	-3.23059	-1.039	5/52	85490,288583,289178,364706,685781	Col5a1,Plod3,Dpt,Foxc1,Ddr2
13_Member	GO Biological Processes	GO:1901343	negative regulation of vasculature development	-2.74247	-0.755137	7/132	25496,117183,315120,364706,497811,100361818,102552055	Notch1,Rgcc,Card10,Foxc1,Xdh,Nfatc1,Angptl7
13_Member	GO Biological Processes	GO:1903053	regulation of extracellular matrix organization	-2.69804	-0.739619	4/41	25496,117183,685781,102552055	Notch1,Rgcc,Ddr2,Angptl7
14_Summary	GO Biological Processes	GO:0048771	tissue remodeling	-4.62746	-1.82377	12/211	24825,29146,29610,29665,65037,85496,89803,293649,304966,311437,364706,685781	Tf,Jag1,Tgfbr3,P2rx7,Mertk,Enpp1,Sfrp4,Lrp5,Fcgr3a,Rassf2,Foxc1,Ddr2
14_Member	GO Biological Processes	GO:0048771	tissue remodeling	-4.62746	-1.82377	12/211	24825,29146,29610,29665,65037,85496,89803,293649,304966,311437,364706,685781	Tf,Jag1,Tgfbr3,P2rx7,Mertk,Enpp1,Sfrp4,Lrp5,Fcgr3a,Rassf2,Foxc1,Ddr2
14_Member	GO Biological Processes	GO:0046849	bone remodeling	-2.46069	-0.604533	6/111	24825,29665,85496,293649,304966,311437	Tf,P2rx7,Enpp1,Lrp5,Fcgr3a,Rassf2
15_Summary	GO Biological Processes	GO:0071407	cellular response to organic cyclic compound	-4.48918	-1.72824	24/726	24252,24705,24825,25289,25295,29344,29511,29597,29665,59326,60666,64512,79240,85496,113984,116685,140448,140635,170913,252917,287422,293154,364594,685072	Cebpa,Rara,Tf,Adcy6,Bglap,Zfp36l1,Padi2,P2ry2,P2rx7,Rapgef3,Gpd1,Fzd2,Nr4a1,Enpp1,Nr2f2,Lmnb1,Slc8a3,Flt3,Abcb1a,Nr1d1,Per1,Folr2,Tlr3,Rarg
15_Member	GO Biological Processes	GO:0071407	cellular response to organic cyclic compound	-4.48918	-1.72824	24/726	24252,24705,24825,25289,25295,29344,29511,29597,29665,59326,60666,64512,79240,85496,113984,116685,140448,140635,170913,252917,287422,293154,364594,685072	Cebpa,Rara,Tf,Adcy6,Bglap,Zfp36l1,Padi2,P2ry2,P2rx7,Rapgef3,Gpd1,Fzd2,Nr4a1,Enpp1,Nr2f2,Lmnb1,Slc8a3,Flt3,Abcb1a,Nr1d1,Per1,Folr2,Tlr3,Rarg
15_Member	GO Biological Processes	GO:0071320	cellular response to cAMP	-3.25069	-1.04889	6/78	24825,29344,59326,60666,85496,140448	Tf,Zfp36l1,Rapgef3,Gpd1,Enpp1,Slc8a3
15_Member	GO Biological Processes	GO:0014074	response to purine-containing compound	-2.47465	-0.613395	9/229	24825,29344,29597,29665,59326,60666,85496,140448,287422	Tf,Zfp36l1,P2ry2,P2rx7,Rapgef3,Gpd1,Enpp1,Slc8a3,Per1
15_Member	GO Biological Processes	GO:0051591	response to cAMP	-2.41527	-0.577314	7/151	24825,29344,59326,60666,85496,140448,287422	Tf,Zfp36l1,Rapgef3,Gpd1,Enpp1,Slc8a3,Per1
15_Member	GO Biological Processes	GO:0046683	response to organophosphorus	-2.36522	-0.545071	8/195	24825,29344,29665,59326,60666,85496,140448,287422	Tf,Zfp36l1,P2rx7,Rapgef3,Gpd1,Enpp1,Slc8a3,Per1
16_Summary	GO Biological Processes	GO:0030510	regulation of BMP signaling pathway	-4.38164	-1.67186	8/97	25496,29610,89803,114031,171299,300455,307618,309377,25295,25644,29344,29597,59106,59326,64512,79240,85496,292734,309499,338475,364706,497811,498335,100912012,24825,295062	Notch1,Tgfbr3,Sfrp4,Fstl3,Foxd1,Bmper,Cdh5,Sfrp5,Bglap,Bmp6,Zfp36l1,P2ry2,Ltbp2,Rapgef3,Fzd2,Nr4a1,Enpp1,Ltbp4,Myof,Nrep,Foxc1,Xdh,Cxcl13,Clec3b,Tf,Wwtr1
16_Member	GO Biological Processes	GO:0030510	regulation of BMP signaling pathway	-4.38164	-1.67186	8/97	25496,29610,89803,114031,171299,300455,307618,309377	Notch1,Tgfbr3,Sfrp4,Fstl3,Foxd1,Bmper,Cdh5,Sfrp5
16_Member	GO Biological Processes	GO:0070848	response to growth factor	-3.99403	-1.42679	24/781	25295,25496,25644,29344,29597,29610,59106,59326,64512,79240,85496,89803,114031,171299,292734,300455,307618,309377,309499,338475,364706,497811,498335,100912012	Bglap,Notch1,Bmp6,Zfp36l1,P2ry2,Tgfbr3,Ltbp2,Rapgef3,Fzd2,Nr4a1,Enpp1,Sfrp4,Fstl3,Foxd1,Ltbp4,Bmper,Cdh5,Sfrp5,Myof,Nrep,Foxc1,Xdh,Cxcl13,Clec3b
16_Member	GO Biological Processes	GO:0071363	cellular response to growth factor stimulus	-3.894	-1.38185	23/743	25295,25496,25644,29344,29610,59106,59326,64512,79240,85496,89803,114031,171299,292734,300455,307618,309377,309499,338475,364706,497811,498335,100912012	Bglap,Notch1,Bmp6,Zfp36l1,Tgfbr3,Ltbp2,Rapgef3,Fzd2,Nr4a1,Enpp1,Sfrp4,Fstl3,Foxd1,Ltbp4,Bmper,Cdh5,Sfrp5,Myof,Nrep,Foxc1,Xdh,Cxcl13,Clec3b
16_Member	GO Biological Processes	GO:0071772	response to BMP	-3.86261	-1.38185	10/180	25295,25496,25644,29610,89803,114031,171299,300455,307618,309377	Bglap,Notch1,Bmp6,Tgfbr3,Sfrp4,Fstl3,Foxd1,Bmper,Cdh5,Sfrp5
16_Member	GO Biological Processes	GO:0071773	cellular response to BMP stimulus	-3.86261	-1.38185	10/180	25295,25496,25644,29610,89803,114031,171299,300455,307618,309377	Bglap,Notch1,Bmp6,Tgfbr3,Sfrp4,Fstl3,Foxd1,Bmper,Cdh5,Sfrp5
16_Member	GO Biological Processes	GO:0090287	regulation of cellular response to growth factor stimulus	-3.51935	-1.18785	12/276	25496,29610,89803,114031,171299,300455,307618,309377,309499,338475,497811,498335	Notch1,Tgfbr3,Sfrp4,Fstl3,Foxd1,Bmper,Cdh5,Sfrp5,Myof,Nrep,Xdh,Cxcl13
16_Member	GO Biological Processes	GO:0007178	transmembrane receptor protein serine/threonine kinase signaling pathway	-3.47968	-1.17756	14/363	24825,25496,25644,29610,59106,89803,114031,171299,292734,295062,300455,307618,309377,338475	Tf,Notch1,Bmp6,Tgfbr3,Ltbp2,Sfrp4,Fstl3,Foxd1,Ltbp4,Wwtr1,Bmper,Cdh5,Sfrp5,Nrep
16_Member	GO Biological Processes	GO:0030509	BMP signaling pathway	-3.47052	-1.17756	9/165	25496,25644,29610,89803,114031,171299,300455,307618,309377	Notch1,Bmp6,Tgfbr3,Sfrp4,Fstl3,Foxd1,Bmper,Cdh5,Sfrp5
16_Member	GO Biological Processes	GO:0090092	regulation of transmembrane receptor protein serine/threonine kinase signaling pathway	-3.43237	-1.15701	11/242	25496,25644,29610,89803,114031,171299,295062,300455,307618,309377,338475	Notch1,Bmp6,Tgfbr3,Sfrp4,Fstl3,Foxd1,Wwtr1,Bmper,Cdh5,Sfrp5,Nrep
17_Summary	GO Biological Processes	GO:0030856	regulation of epithelial cell differentiation	-4.35905	-1.66594	10/157	25496,25644,29146,29344,89803,170913,295062,307618,364706,497811,24705,29610,64512,313689,290561,100361818,303101,117183,293649,171299,24252,25409,54249,360626,65154,140589,85490,301346,81717,25289,25433,679845,85420,307855	Notch1,Bmp6,Jag1,Zfp36l1,Sfrp4,Abcb1a,Wwtr1,Cdh5,Foxc1,Xdh,Rara,Tgfbr3,Fzd2,Dhrs3,Tnnc1,Nfatc1,Maml1,Rgcc,Lrp5,Foxd1,Cebpa,Cdh6,Cfd,Krt19,Ccn4,Gli1,Col5a1,Sema4c,Ctbp2,Adcy6,Hbegf,Shc4,Prkcq,Fa2h
17_Member	GO Biological Processes	GO:0030856	regulation of epithelial cell differentiation	-4.35905	-1.66594	10/157	25496,25644,29146,29344,89803,170913,295062,307618,364706,497811	Notch1,Bmp6,Jag1,Zfp36l1,Sfrp4,Abcb1a,Wwtr1,Cdh5,Foxc1,Xdh
17_Member	GO Biological Processes	GO:0003151	outflow tract morphogenesis	-3.99391	-1.42679	7/82	24705,25496,29146,29610,64512,313689,364706	Rara,Notch1,Jag1,Tgfbr3,Fzd2,Dhrs3,Foxc1
17_Member	GO Biological Processes	GO:0003206	cardiac chamber morphogenesis	-3.93701	-1.3952	9/143	24705,25496,29146,29610,64512,290561,313689,364706,100361818	Rara,Notch1,Jag1,Tgfbr3,Fzd2,Tnnc1,Dhrs3,Foxc1,Nfatc1
17_Member	GO Biological Processes	GO:0060411	cardiac septum morphogenesis	-3.86293	-1.38185	7/86	24705,25496,29146,29610,64512,313689,100361818	Rara,Notch1,Jag1,Tgfbr3,Fzd2,Dhrs3,Nfatc1
17_Member	GO Biological Processes	GO:0030858	positive regulation of epithelial cell differentiation	-3.64526	-1.2484	6/66	25496,25644,89803,170913,307618,364706	Notch1,Bmp6,Sfrp4,Abcb1a,Cdh5,Foxc1
17_Member	GO Biological Processes	GO:0003205	cardiac chamber development	-3.58046	-1.21746	10/195	24705,25496,29146,29610,64512,290561,303101,313689,364706,100361818	Rara,Notch1,Jag1,Tgfbr3,Fzd2,Tnnc1,Maml1,Dhrs3,Foxc1,Nfatc1
17_Member	GO Biological Processes	GO:0003279	cardiac septum development	-3.51442	-1.18785	8/129	24705,25496,29146,29610,64512,303101,313689,100361818	Rara,Notch1,Jag1,Tgfbr3,Fzd2,Maml1,Dhrs3,Nfatc1
17_Member	GO Biological Processes	GO:0010718	positive regulation of epithelial to mesenchymal transition	-3.39333	-1.13156	5/48	25496,29146,117183,295062,364706	Notch1,Jag1,Rgcc,Wwtr1,Foxc1
17_Member	GO Biological Processes	GO:0060561	apoptotic process involved in morphogenesis	-3.05599	-0.963089	4/33	25496,29610,293649,364706	Notch1,Tgfbr3,Lrp5,Foxc1
17_Member	GO Biological Processes	GO:0010717	regulation of epithelial to mesenchymal transition	-2.9736	-0.900633	6/88	25496,29146,29610,117183,295062,364706	Notch1,Jag1,Tgfbr3,Rgcc,Wwtr1,Foxc1
17_Member	GO Biological Processes	GO:1902337	regulation of apoptotic process involved in morphogenesis	-2.95749	-0.898221	3/16	25496,29610,364706	Notch1,Tgfbr3,Foxc1
17_Member	GO Biological Processes	GO:0003184	pulmonary valve morphogenesis	-2.87737	-0.841733	3/17	25496,29146,100361818	Notch1,Jag1,Nfatc1
17_Member	GO Biological Processes	GO:1904748	regulation of apoptotic process involved in development	-2.87737	-0.841733	3/17	25496,29610,364706	Notch1,Tgfbr3,Foxc1
17_Member	GO Biological Processes	GO:0030513	positive regulation of BMP signaling pathway	-2.82205	-0.806376	4/38	25496,29610,171299,307618	Notch1,Tgfbr3,Foxd1,Cdh5
17_Member	GO Biological Processes	GO:0007219	Notch signaling pathway	-2.71477	-0.743151	8/171	24252,25409,25496,29146,54249,303101,360626,364706	Cebpa,Cdh6,Notch1,Jag1,Cfd,Maml1,Krt19,Foxc1
17_Member	GO Biological Processes	GO:0003177	pulmonary valve development	-2.60284	-0.674058	3/21	25496,29146,100361818	Notch1,Jag1,Nfatc1
17_Member	GO Biological Processes	GO:0001837	epithelial to mesenchymal transition	-2.5977	-0.672287	7/140	25496,29146,29610,117183,295062,364706,100361818	Notch1,Jag1,Tgfbr3,Rgcc,Wwtr1,Foxc1,Nfatc1
17_Member	GO Biological Processes	GO:0055023	positive regulation of cardiac muscle tissue growth	-2.5841	-0.666314	4/44	25496,29610,65154,140589	Notch1,Tgfbr3,Ccn4,Gli1
17_Member	GO Biological Processes	GO:0045606	positive regulation of epidermal cell differentiation	-2.54337	-0.644636	3/22	25496,89803,364706	Notch1,Sfrp4,Foxc1
17_Member	GO Biological Processes	GO:0003208	cardiac ventricle morphogenesis	-2.51419	-0.623024	5/75	25496,29146,29610,290561,364706	Notch1,Jag1,Tgfbr3,Tnnc1,Foxc1
17_Member	GO Biological Processes	GO:0003231	cardiac ventricle development	-2.49596	-0.615862	7/146	25496,29146,29610,64512,290561,364706,100361818	Notch1,Jag1,Tgfbr3,Fzd2,Tnnc1,Foxc1,Nfatc1
17_Member	GO Biological Processes	GO:0060421	positive regulation of heart growth	-2.47883	-0.615862	4/47	25496,29610,65154,140589	Notch1,Tgfbr3,Ccn4,Gli1
17_Member	GO Biological Processes	GO:1902742	apoptotic process involved in development	-2.47883	-0.615862	4/47	25496,29610,293649,364706	Notch1,Tgfbr3,Lrp5,Foxc1
17_Member	GO Biological Processes	GO:0003007	heart morphogenesis	-2.42883	-0.585644	10/277	24705,25496,29146,29610,64512,85490,290561,313689,364706,100361818	Rara,Notch1,Jag1,Tgfbr3,Fzd2,Col5a1,Tnnc1,Dhrs3,Foxc1,Nfatc1
17_Member	GO Biological Processes	GO:0060485	mesenchyme development	-2.41782	-0.578242	10/278	25496,29146,29344,29610,117183,171299,295062,301346,364706,100361818	Notch1,Jag1,Zfp36l1,Tgfbr3,Rgcc,Foxd1,Wwtr1,Sema4c,Foxc1,Nfatc1
17_Member	GO Biological Processes	GO:0055010	ventricular cardiac muscle tissue morphogenesis	-2.38113	-0.557518	4/50	25496,29610,290561,364706	Notch1,Tgfbr3,Tnnc1,Foxc1
17_Member	GO Biological Processes	GO:0060412	ventricular septum morphogenesis	-2.35008	-0.541871	4/51	25496,29610,64512,100361818	Notch1,Tgfbr3,Fzd2,Nfatc1
17_Member	GO Biological Processes	GO:0060415	muscle tissue morphogenesis	-2.32492	-0.522725	5/83	25496,29610,64512,290561,364706	Notch1,Tgfbr3,Fzd2,Tnnc1,Foxc1
17_Member	KEGG Pathway	rno04330	Notch signaling pathway	-2.31974	-0.520516	4/52	25496,29146,81717,303101	Notch1,Jag1,Ctbp2,Maml1
17_Member	GO Biological Processes	GO:0045604	regulation of epidermal cell differentiation	-2.26107	-0.477855	4/54	25496,29344,89803,364706	Notch1,Zfp36l1,Sfrp4,Foxc1
17_Member	GO Biological Processes	GO:0060045	positive regulation of cardiac muscle cell proliferation	-2.24067	-0.467952	3/28	25496,29610,140589	Notch1,Tgfbr3,Gli1
17_Member	GO Biological Processes	GO:0055025	positive regulation of cardiac muscle tissue development	-2.23269	-0.467663	4/55	25496,29610,65154,140589	Notch1,Tgfbr3,Ccn4,Gli1
17_Member	GO Biological Processes	GO:0048644	muscle organ morphogenesis	-2.17685	-0.430417	5/90	25496,29610,64512,290561,364706	Notch1,Tgfbr3,Fzd2,Tnnc1,Foxc1
17_Member	GO Biological Processes	GO:0046622	positive regulation of organ growth	-2.12503	-0.396756	4/59	25496,29610,65154,140589	Notch1,Tgfbr3,Ccn4,Gli1
17_Member	KEGG Pathway	rno01522	Endocrine resistance	-2.11771	-0.39502	5/93	25289,25433,25496,29146,679845	Adcy6,Hbegf,Notch1,Jag1,Shc4
17_Member	GO Biological Processes	GO:0003229	ventricular cardiac muscle tissue development	-2.09947	-0.38511	4/60	25496,29610,290561,364706	Notch1,Tgfbr3,Tnnc1,Foxc1
17_Member	GO Biological Processes	GO:0060038	cardiac muscle cell proliferation	-2.09947	-0.38511	4/60	25496,29610,140589,364706	Notch1,Tgfbr3,Gli1,Foxc1
17_Member	KEGG Pathway	rno04658	Th1 and Th2 cell differentiation	-2.09853	-0.38511	5/94	25496,29146,85420,303101,100361818	Notch1,Jag1,Prkcq,Maml1,Nfatc1
17_Member	GO Biological Processes	GO:0048762	mesenchymal cell differentiation	-2.0816	-0.373013	8/218	25496,29146,29610,117183,295062,301346,364706,100361818	Notch1,Jag1,Tgfbr3,Rgcc,Wwtr1,Sema4c,Foxc1,Nfatc1
17_Member	GO Biological Processes	GO:0045616	regulation of keratinocyte differentiation	-2.07722	-0.372231	3/32	25496,29344,364706	Notch1,Zfp36l1,Foxc1
17_Member	GO Biological Processes	GO:0002011	morphogenesis of an epithelial sheet	-2.04985	-0.355677	4/62	25433,25496,29146,85490	Hbegf,Notch1,Jag1,Col5a1
17_Member	GO Biological Processes	GO:1905314	semi-lunar valve development	-2.03999	-0.352542	3/33	25496,29146,100361818	Notch1,Jag1,Nfatc1
17_Member	GO Biological Processes	GO:0009913	epidermal cell differentiation	-2.03389	-0.35009	7/178	25496,29146,29344,89803,140589,307855,364706	Notch1,Jag1,Zfp36l1,Sfrp4,Gli1,Fa2h,Foxc1
18_Summary	GO Biological Processes	GO:0061061	muscle structure development	-4.24383	-1.59052	23/704	24705,24771,25026,25389,25496,29344,29610,64512,65154,79240,113984,114090,140589,290561,301346,303101,308405,309499,360626,361512,364674,364706,100361818,83469,116466,171299,293649,362581,500818,685072,64618	Rara,Sdc4,Adm,Atf3,Notch1,Zfp36l1,Tgfbr3,Fzd2,Ccn4,Nr4a1,Nr2f2,Egr2,Gli1,Tnnc1,Sema4c,Maml1,Dmpk,Myof,Krt19,Ehd2,Tifab,Foxc1,Nfatc1,Lrp4,Wnt2b,Foxd1,Lrp5,Scmh1,Rfx4,Rarg,Zic1
18_Member	GO Biological Processes	GO:0061061	muscle structure development	-4.24383	-1.59052	23/704	24705,24771,25026,25389,25496,29344,29610,64512,65154,79240,113984,114090,140589,290561,301346,303101,308405,309499,360626,361512,364674,364706,100361818	Rara,Sdc4,Adm,Atf3,Notch1,Zfp36l1,Tgfbr3,Fzd2,Ccn4,Nr4a1,Nr2f2,Egr2,Gli1,Tnnc1,Sema4c,Maml1,Dmpk,Myof,Krt19,Ehd2,Tifab,Foxc1,Nfatc1
18_Member	GO Biological Processes	GO:0003002	regionalization	-2.83526	-0.814681	13/376	25496,83469,113984,114090,116466,140589,171299,293649,362581,364674,364706,500818,685072	Notch1,Lrp4,Nr2f2,Egr2,Wnt2b,Gli1,Foxd1,Lrp5,Scmh1,Tifab,Foxc1,Rfx4,Rarg
18_Member	GO Biological Processes	GO:0007389	pattern specification process	-2.41053	-0.574189	14/471	25496,64618,83469,113984,114090,116466,140589,171299,293649,362581,364674,364706,500818,685072	Notch1,Zic1,Lrp4,Nr2f2,Egr2,Wnt2b,Gli1,Foxd1,Lrp5,Scmh1,Tifab,Foxc1,Rfx4,Rarg
18_Member	GO Biological Processes	GO:0007517	muscle organ development	-2.05519	-0.357302	12/414	25389,25496,29610,64512,65154,79240,113984,114090,140589,290561,364674,364706	Atf3,Notch1,Tgfbr3,Fzd2,Ccn4,Nr4a1,Nr2f2,Egr2,Gli1,Tnnc1,Tifab,Foxc1
19_Summary	GO Biological Processes	GO:0003158	endothelium development	-4.12946	-1.50682	9/135	25496,25644,29146,59326,113984,288583,305081,307618,497811,24705,25473,29344,64512,89803,140589,170913,295062,307855,364706,685072,25409,117183	Notch1,Bmp6,Jag1,Rapgef3,Nr2f2,Plod3,Cd34,Cdh5,Xdh,Rara,Lamb2,Zfp36l1,Fzd2,Sfrp4,Gli1,Abcb1a,Wwtr1,Fa2h,Foxc1,Rarg,Cdh6,Rgcc
19_Member	GO Biological Processes	GO:0003158	endothelium development	-4.12946	-1.50682	9/135	25496,25644,29146,59326,113984,288583,305081,307618,497811	Notch1,Bmp6,Jag1,Rapgef3,Nr2f2,Plod3,Cd34,Cdh5,Xdh
19_Member	GO Biological Processes	GO:0045446	endothelial cell differentiation	-3.80535	-1.34696	8/117	25496,25644,29146,59326,113984,288583,307618,497811	Notch1,Bmp6,Jag1,Rapgef3,Nr2f2,Plod3,Cdh5,Xdh
19_Member	GO Biological Processes	GO:0045601	regulation of endothelial cell differentiation	-3.7198	-1.31105	5/41	25496,25644,29146,307618,497811	Notch1,Bmp6,Jag1,Cdh5,Xdh
19_Member	GO Biological Processes	GO:0030855	epithelial cell differentiation	-3.31597	-1.0833	20/662	24705,25473,25496,25644,29146,29344,59326,64512,89803,113984,140589,170913,288583,295062,305081,307618,307855,364706,497811,685072	Rara,Lamb2,Notch1,Bmp6,Jag1,Zfp36l1,Rapgef3,Fzd2,Sfrp4,Nr2f2,Gli1,Abcb1a,Plod3,Wwtr1,Cd34,Cdh5,Fa2h,Foxc1,Xdh,Rarg
19_Member	GO Biological Processes	GO:0044331	cell-cell adhesion mediated by cadherin	-2.82205	-0.806376	4/38	25409,25644,117183,307618	Cdh6,Bmp6,Rgcc,Cdh5
19_Member	GO Biological Processes	GO:0045603	positive regulation of endothelial cell differentiation	-2.73197	-0.754655	3/19	25496,25644,307618	Notch1,Bmp6,Cdh5
19_Member	GO Biological Processes	GO:0002064	epithelial cell development	-2.49614	-0.615862	10/271	24705,25473,25496,25644,29146,59326,170913,288583,307618,685072	Rara,Lamb2,Notch1,Bmp6,Jag1,Rapgef3,Abcb1a,Plod3,Cdh5,Rarg
20_Summary	GO Biological Processes	GO:0007169	transmembrane receptor protein tyrosine kinase signaling pathway	-4.03791	-1.44391	20/583	25118,25433,65037,78965,84021,85420,85496,140635,290212,292130,303008,303443,309499,311437,315649,360546,364706,497811,679845,685781	Itga1,Hbegf,Mertk,Csf1,Irs3,Prkcq,Enpp1,Flt3,Efs,Afap1l2,Rhbdf1,Stxbp4,Myof,Rassf2,Sik2,Efnb3,Foxc1,Xdh,Shc4,Ddr2
20_Member	GO Biological Processes	GO:0007169	transmembrane receptor protein tyrosine kinase signaling pathway	-4.03791	-1.44391	20/583	25118,25433,65037,78965,84021,85420,85496,140635,290212,292130,303008,303443,309499,311437,315649,360546,364706,497811,679845,685781	Itga1,Hbegf,Mertk,Csf1,Irs3,Prkcq,Enpp1,Flt3,Efs,Afap1l2,Rhbdf1,Stxbp4,Myof,Rassf2,Sik2,Efnb3,Foxc1,Xdh,Shc4,Ddr2
