# Supplementary material for: Circadian regulation of chemotherapy-induced peripheral neuropathic pain and the underlying transcriptomic landscape
Source: Sci Rep. 2020 Aug 14;10:13844. doi: 10.1038/s41598-020-70757-w (PMC7427990; doi:10.1038/s41598-020-70757-w)
Supplement: Supplementary file 8 — Supplementary Table S7. [file 41598_2020_70757_MOESM8_ESM.xlsx]

## Sheet: Annotation
hits	Gene ID	Type	Tax ID	Homologene Gene ID	Homologene Gene Tax ID	Gene Symbol	Description	Biological Process (GO)	GO:0007507 heart development	GO:0007492 endoderm development	GO:0048729 tissue morphogenesis	GO:0050673 epithelial cell proliferation	GO:0030278 regulation of ossification	GO:0048598 embryonic morphogenesis	GO:0032922 circadian regulation of gene e	GO:0048705 skeletal system morphogenesis	GO:0051957 positive regulation of amino a	GO:0014745 negative regulation of muscle	GO:1902895 positive regulation of pri-miR	GO:0008285 negative regulation of cell pr	GO:0009314 response to radiation	GO:0048545 response to steroid hormone	GO:0008585 female gonad development	GO:0085029 extracellular matrix assembly	GO:0001655 urogenital system development	GO:0046879 hormone secretion	GO:0080182 histone H3-K4 trimethylation	GO:1904035 regulation of epithelial cell
Rpph1	29536	symbol	R. norvegicus	29536	R. norvegicus	Rpph1	ribonuclease P RNA component H1	GO:0008150 biological_process	0	0	0	0	0	0	0	0	0	0	0	0	0	0	0	0	0	0	0	0
Actc1	29275	symbol	R. norvegicus	29275	R. norvegicus	Actc1	actin, alpha, cardiac muscle 1	GO:0030240 skeletal muscle thin filament assembly;GO:0090131 mesenchyme migration;GO:0055003 cardiac myofibril assembly	1	0	1	0	0	0	0	0	1	1	1	0	0	0	0	0	0	0	0	0
Erich4	685046	symbol	R. norvegicus	685046	R. norvegicus	Erich4	glutamate-rich 4		0	0	0	0	0	0	0	0	0	0	0	0	0	0	0	0	0	0	0	0
Serpinf1	287526	symbol	R. norvegicus	287526	R. norvegicus	Serpinf1	serpin family F member 1	GO:0060770 negative regulation of epithelial cell proliferation involved in prostate gland development;GO:0060768 regulation of epithelial cell proliferation involved in prostate gland development;GO:0071279 cellular response to cobalt ion	0	0	1	1	0	0	1	1	0	0	0	1	0	1	1	0	1	1	0	0
Fndc9	100362205	symbol	R. norvegicus	100362205	R. norvegicus	Fndc9	fibronectin type III domain containing 9		0	0	0	0	0	0	0	0	0	0	0	0	0	0	0	0	0	0	0	0
Mfap5	362429	symbol	R. norvegicus	362429	R. norvegicus	Mfap5	microfibril associated protein 5	GO:0060216 definitive hemopoiesis;GO:0030097 hemopoiesis;GO:0048534 hematopoietic or lymphoid organ development	0	1	0	0	0	0	0	0	0	0	0	0	0	0	0	0	0	0	0	0
Zbtb16	353227	symbol	R. norvegicus	353227	R. norvegicus	Zbtb16	zinc finger and BTB domain containing 16	GO:0051138 positive regulation of NK T cell differentiation;GO:0051136 regulation of NK T cell differentiation;GO:0048133 male germ-line stem cell asymmetric division	0	0	0	0	1	1	0	1	0	0	0	1	0	0	0	0	1	0	0	0
Gstm2	24424	symbol	R. norvegicus	24424	R. norvegicus	Gstm2	glutathione S-transferase mu 2	GO:0060316 positive regulation of ryanodine-sensitive calcium-release channel activity;GO:0060315 negative regulation of ryanodine-sensitive calcium-release channel activity;GO:0010880 regulation of release of sequestered calcium ion into cytosol by sarcoplasmic reticulum	0	0	0	0	0	0	0	0	0	0	0	0	0	1	0	0	0	0	0	0
FAM187A	287741	symbol	R. norvegicus	287741	R. norvegicus	FAM187A	family with sequence similarity 187, member A		0	0	0	0	0	0	0	0	0	0	0	0	0	0	0	0	0	0	0	0
Col8a1	304021	symbol	R. norvegicus	304021	R. norvegicus	Col8a1	collagen type VIII alpha 1 chain	GO:0035987 endodermal cell differentiation;GO:0001706 endoderm formation;GO:0048593 camera-type eye morphogenesis	0	1	0	1	0	1	0	0	0	0	0	0	0	0	0	0	0	0	0	0
Tnnt2	24837	symbol	R. norvegicus	24837	R. norvegicus	Tnnt2	troponin T2, cardiac type	GO:0032972 regulation of muscle filament sliding speed;GO:0032971 regulation of muscle filament sliding;GO:0055009 atrial cardiac muscle tissue morphogenesis	1	0	1	0	0	0	0	0	1	1	0	0	0	0	0	0	0	0	0	0
Sgk1	29517	symbol	R. norvegicus	29517	R. norvegicus	Sgk1	serum/glucocorticoid regulated kinase 1	GO:0043402 glucocorticoid mediated signaling pathway;GO:0050775 positive regulation of dendrite morphogenesis;GO:0031115 negative regulation of microtubule polymerization	0	0	0	0	0	0	0	0	1	0	0	0	1	1	0	0	0	0	0	0
LOC363337	363337	Gene_ID	R. norvegicus	363337	R. norvegicus	LOC363337	similar to RIKEN cDNA 1700081O22		0	0	0	0	0	0	0	0	0	0	0	0	0	0	0	0	0	0	0	0
RT1-T24-1	361787	symbol	R. norvegicus	361787	R. norvegicus	RT1-T24-1	RT1 class I, locus T24, gene 1	GO:0002486 antigen processing and presentation of endogenous peptide antigen via MHC class I via ER pathway, TAP-independent;GO:0001916 positive regulation of T cell mediated cytotoxicity;GO:0002484 antigen processing and presentation of endogenous peptide antigen via MHC class I via ER pathway	0	0	0	0	0	0	0	0	0	0	0	0	0	0	0	0	0	0	0	0
Htr1d	25323	symbol	R. norvegicus	25323	R. norvegicus	Htr1d	5-hydroxytryptamine receptor 1D	GO:0014827 intestine smooth muscle contraction;GO:0014831 gastro-intestinal system smooth muscle contraction;GO:0014821 phasic smooth muscle contraction	0	0	0	0	0	0	0	0	1	1	0	0	0	0	0	0	0	0	0	0
Arr3	171107	symbol	R. norvegicus	171107	R. norvegicus	Arr3	arrestin 3	GO:0002031 G protein-coupled receptor internalization;GO:0002029 desensitization of G protein-coupled receptor signaling pathway;GO:0022401 negative adaptation of signaling pathway	0	0	0	0	0	0	0	0	0	0	0	0	0	0	0	0	0	0	0	0
Rflna	689711	symbol	R. norvegicus	689711	R. norvegicus	Rflna	refilin A	GO:1900158 negative regulation of bone mineralization involved in bone maturation;GO:1900157 regulation of bone mineralization involved in bone maturation;GO:0061182 negative regulation of chondrocyte development	0	0	0	0	1	0	0	1	0	0	0	0	0	0	0	0	0	0	0	0
Fam227a	300074	symbol	R. norvegicus	300074	R. norvegicus	Fam227a	family with sequence similarity 227, member A		0	0	0	0	0	0	0	0	0	0	0	0	0	0	0	0	0	0	0	0
Casq1	686019	symbol	R. norvegicus	686019	R. norvegicus	Casq1	calsequestrin 1	GO:0014809 regulation of skeletal muscle contraction by regulation of release of sequestered calcium ion;GO:0010880 regulation of release of sequestered calcium ion into cytosol by sarcoplasmic reticulum;GO:0014808 release of sequestered calcium ion into cytosol by sarcoplasmic reticulum	1	0	0	0	0	0	0	0	0	1	0	0	0	0	0	0	0	0	0	0
Sfrp2	310552	symbol	R. norvegicus	310552	R. norvegicus	Sfrp2	secreted frizzled-related protein 2	GO:2000041 negative regulation of planar cell polarity pathway involved in axis elongation;GO:0042662 negative regulation of mesodermal cell fate specification;GO:0090179 planar cell polarity pathway involved in neural tube closure	1	1	1	1	1	1	0	1	0	0	0	1	1	0	1	0	0	0	0	0
Wnt2b	116466	symbol	R. norvegicus	116466	R. norvegicus	Wnt2b	Wnt family member 2B	GO:0090190 positive regulation of branching involved in ureteric bud morphogenesis;GO:0090189 regulation of branching involved in ureteric bud morphogenesis;GO:0060492 lung induction	0	0	1	0	0	1	0	1	0	0	0	0	0	0	1	0	1	0	0	0
Scube2	499241	symbol	R. norvegicus	499241	R. norvegicus	Scube2	signal peptide, CUB domain and EGF like domain containing 2	GO:0003413 chondrocyte differentiation involved in endochondral bone morphogenesis;GO:1902732 positive regulation of chondrocyte proliferation;GO:0060351 cartilage development involved in endochondral bone morphogenesis	0	0	0	0	1	0	0	1	0	0	0	0	0	0	0	0	0	0	0	0
Mall	362211	symbol	R. norvegicus	362211	R. norvegicus	Mall	mal, T-cell differentiation protein-like	GO:0042552 myelination;GO:0008366 axon ensheathment;GO:0007272 ensheathment of neurons	0	0	0	0	0	0	0	0	0	0	0	0	0	0	0	0	0	0	0	0
Hoxc5	315341	symbol	R. norvegicus	315341	R. norvegicus	Hoxc5	homeo box C5	GO:0048706 embryonic skeletal system development;GO:0009952 anterior/posterior pattern specification;GO:0003002 regionalization	0	0	0	0	0	1	0	1	0	0	0	0	0	0	0	0	0	0	0	0
Abi3bp	363767	symbol	R. norvegicus	363767	R. norvegicus	Abi3bp	ABI family member 3 binding protein	GO:0010811 positive regulation of cell-substrate adhesion;GO:0010810 regulation of cell-substrate adhesion;GO:0045785 positive regulation of cell adhesion	0	1	0	0	0	0	0	0	0	0	0	0	0	0	0	0	0	0	0	0
Igf1	24482	symbol	R. norvegicus	24482	R. norvegicus	Igf1	insulin-like growth factor 1	GO:1904075 positive regulation of trophectodermal cell proliferation;GO:1904073 regulation of trophectodermal cell proliferation;GO:0021940 positive regulation of cerebellar granule cell precursor proliferation	1	0	1	1	1	1	1	1	0	1	1	1	1	1	1	0	1	1	0	1
Mmp23	94339	symbol	R. norvegicus	94339	R. norvegicus	Mmp23	matrix metallopeptidase 23	GO:0030574 collagen catabolic process;GO:0032963 collagen metabolic process;GO:0030198 extracellular matrix organization	0	1	0	0	0	0	0	0	0	0	0	0	0	0	0	0	0	0	0	0
Ctrl	117184	symbol	R. norvegicus	117184	R. norvegicus	Ctrl	chymotrypsin-like	GO:0006508 proteolysis;GO:0019538 protein metabolic process;GO:1901564 organonitrogen compound metabolic process	0	0	0	0	0	0	0	0	0	0	0	0	0	0	0	0	0	0	0	0
Col1a1	29393	symbol	R. norvegicus	29393	R. norvegicus	Col1a1	collagen type I alpha 1 chain	GO:0071306 cellular response to vitamin E;GO:1902618 cellular response to fluoride;GO:0033197 response to vitamin E	0	1	0	1	1	1	0	1	0	0	1	0	1	1	0	0	0	0	0	0
Igfbp5	25285	symbol	R. norvegicus	25285	R. norvegicus	Igfbp5	insulin-like growth factor binding protein 5	GO:1904205 negative regulation of skeletal muscle hypertrophy;GO:1904204 regulation of skeletal muscle hypertrophy;GO:0014734 skeletal muscle hypertrophy	1	0	1	1	1	0	0	0	0	1	0	1	0	1	0	0	0	1	0	1
L3mbtl1	311613	symbol	R. norvegicus	311613	R. norvegicus	L3mbtl1	L3MBTL histone methyl-lysine binding protein 1	GO:0045652 regulation of megakaryocyte differentiation;GO:0030219 megakaryocyte differentiation;GO:0045637 regulation of myeloid cell differentiation	0	0	0	0	0	0	0	0	0	0	0	0	0	0	0	0	0	0	0	0
Kcne2	171138	symbol	R. norvegicus	171138	R. norvegicus	Kcne2	potassium voltage-gated channel subfamily E regulatory subunit 2	GO:1902260 negative regulation of delayed rectifier potassium channel activity;GO:1903817 negative regulation of voltage-gated potassium channel activity;GO:1901979 regulation of inward rectifier potassium channel activity	0	0	0	0	0	0	0	0	1	1	0	0	0	0	0	0	0	0	0	0
Tet3	680576	symbol	R. norvegicus	680576	R. norvegicus	Tet3	tet methylcytosine dioxygenase 3	GO:0044727 DNA demethylation of male pronucleus;GO:0044725 chromatin reprogramming in the zygote;GO:0043045 DNA methylation involved in embryo development	0	0	0	0	0	0	0	0	0	0	0	0	0	0	0	0	0	0	1	0
Clec10a	64195	symbol	R. norvegicus	64195	R. norvegicus	Clec10a	C-type lectin domain containing 10A	GO:0002248 connective tissue replacement involved in inflammatory response wound healing;GO:0002246 wound healing involved in inflammatory response;GO:0097709 connective tissue replacement	0	0	1	0	0	0	0	0	0	0	0	0	0	0	0	0	0	0	0	0
Pou2f1	171068	symbol	R. norvegicus	171068	R. norvegicus	Pou2f1	POU class 2 homeobox 1	GO:0060235 lens induction in camera-type eye;GO:0030910 olfactory placode formation;GO:0071699 olfactory placode morphogenesis	0	0	1	0	0	1	0	0	0	0	0	0	0	0	0	0	0	0	0	0
Sh2d1a	501502	symbol	R. norvegicus	501502	R. norvegicus	Sh2d1a	SH2 domain containing 1A	GO:0045954 positive regulation of natural killer cell mediated cytotoxicity;GO:0002717 positive regulation of natural killer cell mediated immunity;GO:0042269 regulation of natural killer cell mediated cytotoxicity	0	0	0	0	0	0	0	0	0	0	0	0	0	0	0	0	0	0	0	0
Slc12a3	54300	symbol	R. norvegicus	54300	R. norvegicus	Slc12a3	solute carrier family 12 member 3	GO:0070294 renal sodium ion absorption;GO:0003096 renal sodium ion transport;GO:1990573 potassium ion import across plasma membrane	0	0	0	0	0	0	0	0	1	0	0	0	0	0	0	0	0	0	0	0
Ksr2	288691	symbol	R. norvegicus	288691	R. norvegicus	Ksr2	kinase suppressor of ras 2	GO:0120162 positive regulation of cold-induced thermogenesis;GO:0120161 regulation of cold-induced thermogenesis;GO:0106106 cold-induced thermogenesis	0	0	0	0	0	0	0	0	0	0	0	0	0	0	0	0	0	0	0	0
Itgbl1	498564	symbol	R. norvegicus	498564	R. norvegicus	Itgbl1	integrin subunit beta like 1	GO:0033627 cell adhesion mediated by integrin;GO:0007229 integrin-mediated signaling pathway;GO:0007160 cell-matrix adhesion	0	0	0	0	0	0	0	0	0	0	0	0	0	0	0	0	0	0	0	0
Chrna3	25101	symbol	R. norvegicus	25101	R. norvegicus	Chrna3	cholinergic receptor nicotinic alpha 3 subunit	GO:0014056 regulation of acetylcholine secretion, neurotransmission;GO:0060084 synaptic transmission involved in micturition;GO:0014055 acetylcholine secretion, neurotransmission	1	0	0	0	0	0	0	0	1	1	0	0	0	0	0	0	0	1	0	0
Avpr2	25108	symbol	R. norvegicus	25108	R. norvegicus	Avpr2	arginine vasopressin receptor 2	GO:0035814 negative regulation of renal sodium excretion;GO:0001992 regulation of systemic arterial blood pressure by vasopressin;GO:0045907 positive regulation of vasoconstriction	0	0	0	0	0	0	0	0	1	1	0	1	0	0	0	0	0	0	0	0
LOC100361636	100361636	Gene_ID	R. norvegicus	100361636	R. norvegicus	LOC100361636	vasculin-like protein 1-like		0	0	0	0	0	0	0	0	0	0	0	0	0	0	0	0	0	0	0	0
Nup93	291874	symbol	R. norvegicus	291874	R. norvegicus	Nup93	nucleoporin 93	GO:0016973 poly(A)+ mRNA export from nucleus;GO:0060391 positive regulation of SMAD protein signal transduction;GO:0006406 mRNA export from nucleus	0	0	0	0	0	0	0	0	0	0	0	0	0	0	0	0	0	0	0	0
Kmt2d	100362634	symbol	R. norvegicus	100362634	R. norvegicus	Kmt2d	lysine methyltransferase 2D	GO:0033148 positive regulation of intracellular estrogen receptor signaling pathway;GO:0001555 oocyte growth;GO:0044648 histone H3-K4 dimethylation	0	0	0	0	0	0	0	0	0	0	0	0	0	1	0	0	0	0	1	0
Rad54l	298429	symbol	R. norvegicus	298429	R. norvegicus	Rad54l	RAD54 like	GO:0000733 DNA strand renaturation;GO:0008340 determination of adult lifespan;GO:0032392 DNA geometric change	0	0	0	0	0	0	0	0	0	0	0	0	1	0	0	0	0	0	0	0
Atp10b	303056	symbol	R. norvegicus	303056	R. norvegicus	Atp10b	ATPase phospholipid transporting 10B (putative)	GO:0045332 phospholipid translocation;GO:0034204 lipid translocation;GO:0015914 phospholipid transport	0	0	0	0	0	0	0	0	0	0	0	0	0	0	0	0	0	0	0	0
Epha8	60589	symbol	R. norvegicus	60589	R. norvegicus	Epha8	Eph receptor A8	GO:0071372 cellular response to follicle-stimulating hormone stimulus;GO:0043552 positive regulation of phosphatidylinositol 3-kinase activity;GO:0016322 neuron remodeling	0	0	0	0	0	0	0	0	0	0	0	0	0	0	0	0	0	0	0	0
Fbn1	83727	symbol	R. norvegicus	83727	R. norvegicus	Fbn1	fibrillin 1	GO:2001205 negative regulation of osteoclast development;GO:0035583 sequestering of TGFbeta in extracellular matrix;GO:0035582 sequestering of BMP in extracellular matrix	1	1	0	0	0	1	0	1	0	0	0	0	0	0	0	0	1	1	0	0
Igsf9b	315510	symbol	R. norvegicus	315510	R. norvegicus	Igsf9b	immunoglobulin superfamily, member 9B	GO:0097151 positive regulation of inhibitory postsynaptic potential;GO:0098828 modulation of inhibitory postsynaptic potential;GO:0060080 inhibitory postsynaptic potential	0	0	0	0	0	0	0	0	0	1	0	0	0	0	0	0	0	0	0	0
Col5a1	85490	symbol	R. norvegicus	85490	R. norvegicus	Col5a1	collagen type V alpha 1 chain	GO:1903225 negative regulation of endodermal cell differentiation;GO:0035313 wound healing, spreading of epidermal cells;GO:1903224 regulation of endodermal cell differentiation	1	1	1	1	0	1	0	1	0	0	0	0	0	0	0	0	0	0	0	0
C17h6orf52	498729	symbol	R. norvegicus	498729	R. norvegicus	C17h6orf52	similar to human chromosome 6 open reading frame 52		0	0	0	0	0	0	0	0	0	0	0	0	0	0	0	0	0	0	0	0
Ngfr	24596	symbol	R. norvegicus	24596	R. norvegicus	Ngfr	nerve growth factor receptor	GO:1903588 negative regulation of blood vessel endothelial cell proliferation involved in sprouting angiogenesis;GO:0051799 negative regulation of hair follicle development;GO:0061000 negative regulation of dendritic spine development	1	0	1	1	0	0	1	0	0	1	1	1	0	0	0	0	0	1	0	1
Acrbp	500316	symbol	R. norvegicus	500316	R. norvegicus	Acrbp	acrosin binding protein	GO:0001675 acrosome assembly;GO:0007286 spermatid development;GO:0033363 secretory granule organization	0	0	0	0	0	0	0	0	0	0	0	0	0	0	0	0	0	0	0	0
Il18bp	84388	symbol	R. norvegicus	84388	R. norvegicus	Il18bp	interleukin 18 binding protein	GO:0042088 T-helper 1 type immune response;GO:0070301 cellular response to hydrogen peroxide;GO:0042542 response to hydrogen peroxide	0	0	0	0	0	0	0	0	0	0	0	0	0	0	0	0	0	0	0	0
Col11a1	25654	symbol	R. norvegicus	25654	R. norvegicus	Col11a1	collagen type XI alpha 1 chain	GO:0050910 detection of mechanical stimulus involved in sensory perception of sound;GO:0055010 ventricular cardiac muscle tissue morphogenesis;GO:0035989 tendon development	1	1	1	0	1	1	0	1	0	0	0	0	0	0	0	0	0	0	0	0
Sim2	304071	symbol	R. norvegicus	304071	R. norvegicus	Sim2	SIM bHLH transcription factor 2	GO:0030324 lung development;GO:0009880 embryonic pattern specification;GO:0030323 respiratory tube development	0	0	1	0	0	1	0	0	0	0	0	0	0	0	0	0	0	0	0	0
Mical3	362427	symbol	R. norvegicus	362427	R. norvegicus	Mical3	microtubule associated monooxygenase, calponin and LIM domain containing 3	GO:0030042 actin filament depolymerization;GO:0051261 protein depolymerization;GO:0008154 actin polymerization or depolymerization	0	0	0	0	0	0	0	0	0	0	0	0	0	0	0	0	0	0	0	0
Tma16	290686	symbol	R. norvegicus	290686	R. norvegicus	Tma16	translation machinery associated 16 homolog		0	0	0	0	0	0	0	0	0	0	0	0	0	0	0	0	0	0	0	0
Grin2b	24410	symbol	R. norvegicus	24410	R. norvegicus	Grin2b	glutamate ionotropic receptor NMDA type subunit 2B	GO:1904644 cellular response to curcumin;GO:0010350 cellular response to magnesium starvation;GO:0071386 cellular response to corticosterone stimulus	0	0	0	0	0	0	1	0	1	0	0	1	0	1	0	0	0	1	0	0
Evi2b	100910940	symbol	R. norvegicus	100910940	R. norvegicus	Evi2b	ecotropic viral integration site 2B	GO:0030854 positive regulation of granulocyte differentiation;GO:0030852 regulation of granulocyte differentiation;GO:0002763 positive regulation of myeloid leukocyte differentiation	0	0	0	0	0	0	0	0	0	0	0	0	0	0	0	0	0	0	0	0
Nr4a2	54278	symbol	R. norvegicus	54278	R. norvegicus	Nr4a2	nuclear receptor subfamily 4, group A, member 2	GO:0021986 habenula development;GO:0071376 cellular response to corticotropin-releasing hormone stimulus;GO:0021952 central nervous system projection neuron axonogenesis	0	0	0	0	1	0	0	0	0	0	0	1	0	1	0	0	0	0	0	0
Capn12	308476	symbol	R. norvegicus	308476	R. norvegicus	Capn12	calpain 12	GO:0006508 proteolysis;GO:0019538 protein metabolic process;GO:1901564 organonitrogen compound metabolic process	0	1	0	0	0	0	0	0	0	0	0	0	0	0	0	0	0	0	0	0
Spata6l	361747	symbol	R. norvegicus	361747	R. norvegicus	Spata6l	spermatogenesis associated 6-like	GO:0007283 spermatogenesis;GO:0048232 male gamete generation;GO:0007276 gamete generation	0	0	0	0	0	0	0	0	0	0	0	0	0	0	0	0	0	0	0	0
Kctd14	308836	symbol	R. norvegicus	308836	R. norvegicus	Kctd14	potassium channel tetramerization domain containing 14	GO:0051260 protein homooligomerization;GO:0051259 protein complex oligomerization;GO:0065003 protein-containing complex assembly	0	0	0	0	0	0	0	0	0	0	0	0	0	0	0	0	0	0	0	0
Nox1	114243	symbol	R. norvegicus	114243	R. norvegicus	Nox1	NADPH oxidase 1	GO:1990451 cellular stress response to acidic pH;GO:0051454 intracellular pH elevation;GO:0045726 positive regulation of integrin biosynthetic process	0	1	0	1	0	0	0	0	1	0	0	1	1	0	0	0	0	0	0	0
Shtn1	292139	symbol	R. norvegicus	292139	R. norvegicus	Shtn1	shootin 1	GO:0061573 actin filament bundle retrograde transport;GO:0045773 positive regulation of axon extension;GO:0060327 cytoplasmic actin-based contraction involved in cell motility	0	0	0	0	0	0	0	0	0	0	0	0	0	0	0	0	0	0	0	0
Erich2	499806	symbol	R. norvegicus	499806	R. norvegicus	Erich2	glutamate-rich 2		0	0	0	0	0	0	0	0	0	0	0	0	0	0	0	0	0	0	0	0
Itgb3bp	362548	symbol	R. norvegicus	362548	R. norvegicus	Itgb3bp	integrin subunit beta 3 binding protein	GO:0034080 CENP-A containing nucleosome assembly;GO:0006336 DNA replication-independent nucleosome assembly;GO:0031055 chromatin remodeling at centromere	0	0	0	0	0	0	0	0	0	0	0	0	0	0	0	0	0	0	0	0
Lum	81682	symbol	R. norvegicus	81682	R. norvegicus	Lum	lumican	GO:0032914 positive regulation of transforming growth factor beta1 production;GO:0032908 regulation of transforming growth factor beta1 production;GO:0071636 positive regulation of transforming growth factor beta production	0	1	0	0	0	0	0	1	0	0	0	0	0	0	0	0	0	0	0	0
Eppin	685161	symbol	R. norvegicus	685161	R. norvegicus	Eppin	epididymal peptidase inhibitor	GO:1901318 negative regulation of flagellated sperm motility;GO:0090281 negative regulation of calcium ion import;GO:0090279 regulation of calcium ion import	0	0	0	0	0	0	0	0	0	0	0	0	0	0	0	0	0	0	0	0
Hivep3	313557	symbol	R. norvegicus	313557	R. norvegicus	Hivep3	human immunodeficiency virus type I enhancer binding protein 3	GO:0035914 skeletal muscle cell differentiation;GO:0007519 skeletal muscle tissue development;GO:0060538 skeletal muscle organ development	1	0	0	0	0	0	0	0	0	0	0	0	0	0	0	0	0	0	0	0
Mroh7	298301	symbol	R. norvegicus	298301	R. norvegicus	Mroh7	maestro heat-like repeat family member 7		0	0	0	0	0	0	0	0	0	0	0	0	0	0	0	0	0	0	0	0
Zfhx3	307829	symbol	R. norvegicus	307829	R. norvegicus	Zfhx3	zinc finger homeobox 3	GO:1904059 regulation of locomotor rhythm;GO:0045662 negative regulation of myoblast differentiation;GO:0045663 positive regulation of myoblast differentiation	1	0	0	0	0	0	1	0	0	0	1	0	0	0	0	0	0	0	0	0
Havcr2	363578	symbol	R. norvegicus	363578	R. norvegicus	Havcr2	hepatitis A virus cellular receptor 2	GO:0002859 negative regulation of natural killer cell mediated cytotoxicity directed against tumor cell target;GO:2001189 negative regulation of T cell activation via T cell receptor contact with antigen bound to MHC molecule on antigen presenting cell;GO:0071656 negative regulation of granulocyte colony-stimulating factor production	0	0	0	0	0	0	0	0	0	0	0	1	0	0	0	0	0	1	0	0
Adam4	57022	symbol	R. norvegicus	57022	R. norvegicus	Adam4	a disintegrin and metalloprotease domain 4	GO:0007229 integrin-mediated signaling pathway;GO:0006508 proteolysis;GO:0007166 cell surface receptor signaling pathway	0	0	0	0	0	0	0	0	0	0	0	0	0	0	0	0	0	0	0	0
Nav2	171563	symbol	R. norvegicus	171563	R. norvegicus	Nav2	neuron navigator 2	GO:0021564 vagus nerve development;GO:0003025 regulation of systemic arterial blood pressure by baroreceptor feedback;GO:0021563 glossopharyngeal nerve development	0	0	0	0	0	0	0	0	1	0	0	0	0	0	0	0	0	0	0	0
Invs	313228	symbol	R. norvegicus	313228	R. norvegicus	Invs	inversin	GO:1904108 protein localization to ciliary inversin compartment;GO:0060971 embryonic heart tube left/right pattern formation;GO:0060287 epithelial cilium movement involved in determination of left/right asymmetry	1	0	0	0	0	1	0	0	0	0	0	0	0	0	0	0	1	0	0	0
Slc24a5	311387	symbol	R. norvegicus	311387	R. norvegicus	Slc24a5	solute carrier family 24 member 5	GO:0048022 negative regulation of melanin biosynthetic process;GO:1900377 negative regulation of secondary metabolite biosynthetic process;GO:0048021 regulation of melanin biosynthetic process	0	0	0	0	0	0	0	0	0	0	0	0	0	0	0	0	0	0	0	0
Uhrf1	316129	symbol	R. norvegicus	316129	R. norvegicus	Uhrf1	ubiquitin-like with PHD and ring finger domains 1	GO:0010390 histone monoubiquitination;GO:0010216 maintenance of DNA methylation;GO:0016574 histone ubiquitination	0	0	0	1	0	0	0	0	0	0	0	0	0	0	0	0	0	0	0	0
Dnah9	117251	symbol	R. norvegicus	117251	R. norvegicus	Dnah9	dynein, axonemal, heavy chain 9	GO:0003341 cilium movement;GO:0007018 microtubule-based movement;GO:0007017 microtubule-based process	0	0	0	0	0	0	0	0	0	0	0	0	0	0	0	0	0	0	0	0
Elmo3	291962	symbol	R. norvegicus	291962	R. norvegicus	Elmo3	engulfment and cell motility 3	GO:0006909 phagocytosis;GO:0006897 endocytosis;GO:0098657 import into cell	0	0	0	0	0	0	0	0	0	0	0	0	0	0	0	0	0	0	0	0
Crebbp	54244	symbol	R. norvegicus	54244	R. norvegicus	Crebbp	CREB binding protein	GO:0045358 negative regulation of interferon-beta biosynthetic process;GO:0045357 regulation of interferon-beta biosynthetic process;GO:0018076 N-terminal peptidyl-lysine acetylation	0	0	0	0	0	0	1	0	0	0	0	0	1	0	0	0	0	0	0	0
Slc44a5	365962	symbol	R. norvegicus	365962	R. norvegicus	Slc44a5	solute carrier family 44, member 5	GO:0055085 transmembrane transport;GO:0006810 transport;GO:0051234 establishment of localization	0	0	0	0	0	0	0	0	0	0	0	0	0	0	0	0	0	0	0	0
Iqub	296936	symbol	R. norvegicus	296936	R. norvegicus	Iqub	IQ motif and ubiquitin domain containing	GO:0007224 smoothened signaling pathway;GO:0060271 cilium assembly;GO:0044782 cilium organization	0	0	0	0	0	0	0	0	0	0	0	0	0	0	0	0	0	0	0	0
Ebf4	680751	symbol	R. norvegicus	680751	R. norvegicus	Ebf4	EBF family member 4	GO:0045944 positive regulation of transcription by RNA polymerase II;GO:0045893 positive regulation of transcription, DNA-templated;GO:1903508 positive regulation of nucleic acid-templated transcription	0	0	0	0	0	0	0	0	0	0	0	0	0	0	0	0	0	0	0	0
Ralgapa2	296211	symbol	R. norvegicus	296211	R. norvegicus	Ralgapa2	Ral GTPase activating protein catalytic subunit alpha 2	GO:0060178 regulation of exocyst localization;GO:0032484 Ral protein signal transduction;GO:0051601 exocyst localization	0	0	0	0	0	0	0	0	0	0	0	0	0	0	0	0	0	0	0	0
Ccne2	362485	symbol	R. norvegicus	362485	R. norvegicus	Ccne2	cyclin E2	GO:0007129 synapsis;GO:0045143 homologous chromosome segregation;GO:0000079 regulation of cyclin-dependent protein serine/threonine kinase activity	0	0	0	0	0	0	0	0	0	0	0	0	0	0	0	0	0	0	0	0
Col12a1	25683	symbol	R. norvegicus	25683	R. norvegicus	Col12a1	collagen type XII alpha 1 chain	GO:0003429 growth plate cartilage chondrocyte morphogenesis;GO:0003414 chondrocyte morphogenesis involved in endochondral bone morphogenesis;GO:0003422 growth plate cartilage morphogenesis	0	1	1	0	0	1	0	1	0	0	0	0	0	0	0	0	0	0	0	0
Msx1	81710	symbol	R. norvegicus	81710	R. norvegicus	Msx1	msh homeobox 1	GO:0035880 embryonic nail plate morphogenesis;GO:0090427 activation of meiosis;GO:2001055 positive regulation of mesenchymal cell apoptotic process	1	0	1	0	0	1	0	1	0	0	1	1	0	0	0	0	0	0	0	0
Per3	78962	symbol	R. norvegicus	78962	R. norvegicus	Per3	period circadian regulator 3	GO:0045187 regulation of circadian sleep/wake cycle, sleep;GO:0050802 circadian sleep/wake cycle, sleep;GO:0043153 entrainment of circadian clock by photoperiod	0	0	0	0	0	0	1	0	0	0	0	0	1	0	0	0	0	0	0	0
Csmd2	313040	symbol	R. norvegicus	313040	R. norvegicus	Csmd2	CUB and Sushi multiple domains 2		0	0	0	0	0	0	0	0	0	0	0	0	0	0	0	0	0	0	0	0
Has3	266805	symbol	R. norvegicus	266805	R. norvegicus	Has3	hyaluronan synthase 3	GO:1900106 positive regulation of hyaluranon cable assembly;GO:1900104 regulation of hyaluranon cable assembly;GO:0045226 extracellular polysaccharide biosynthetic process	0	1	0	0	0	0	0	0	0	0	0	0	0	0	0	1	0	0	0	0
Lyve1	293186	symbol	R. norvegicus	293186	R. norvegicus	Lyve1	lymphatic vessel endothelial hyaluronan receptor 1	GO:0006027 glycosaminoglycan catabolic process;GO:0006026 aminoglycan catabolic process;GO:0030203 glycosaminoglycan metabolic process	0	0	0	0	0	0	0	0	0	0	0	0	0	0	0	1	0	0	0	0
Slc2a12	308028	symbol	R. norvegicus	308028	R. norvegicus	Slc2a12	solute carrier family 2 member 12	GO:0046323 glucose import;GO:1904659 glucose transmembrane transport;GO:0008645 hexose transmembrane transport	0	0	0	0	0	0	0	0	0	0	0	0	0	0	0	0	0	0	0	0
Usp2	115771	symbol	R. norvegicus	115771	R. norvegicus	Usp2	ubiquitin specific peptidase 2	GO:0048642 negative regulation of skeletal muscle tissue development;GO:0048643 positive regulation of skeletal muscle tissue development;GO:0043153 entrainment of circadian clock by photoperiod	1	0	0	0	0	0	1	0	0	0	1	0	1	0	0	0	0	0	0	0
Ica1l	316432	symbol	R. norvegicus	316432	R. norvegicus	Ica1l	islet cell autoantigen 1-like	GO:0007286 spermatid development;GO:0048515 spermatid differentiation;GO:0007283 spermatogenesis	0	0	0	0	0	0	0	0	0	0	0	0	0	0	0	0	0	0	0	0
Ccdc17	500528	symbol	R. norvegicus	500528	R. norvegicus	Ccdc17	coiled-coil domain containing 17		0	0	0	0	0	0	0	0	0	0	0	0	0	0	0	0	0	0	0	0
Dnai1	500442	symbol	R. norvegicus	500442	R. norvegicus	Dnai1	dynein, axonemal, intermediate chain 1	GO:0036158 outer dynein arm assembly;GO:0070286 axonemal dynein complex assembly;GO:0003351 epithelial cilium movement	1	0	0	0	0	1	0	0	0	0	0	0	0	0	0	0	0	0	0	0
Arhgap4	246249	symbol	R. norvegicus	246249	R. norvegicus	Arhgap4	Rho GTPase activating protein 4	GO:0010764 negative regulation of fibroblast migration;GO:0030517 negative regulation of axon extension;GO:0050771 negative regulation of axonogenesis	0	0	0	0	0	0	0	0	0	0	0	0	0	0	0	0	0	0	0	0
Cep164	363055	symbol	R. norvegicus	363055	R. norvegicus	Cep164	centrosomal protein 164	GO:0060271 cilium assembly;GO:0044782 cilium organization;GO:0120031 plasma membrane bounded cell projection assembly	0	0	0	0	0	0	0	0	0	0	0	0	0	0	0	0	0	0	0	0
LOC103689975	103689975	Gene_ID	R. norvegicus	103689975	R. norvegicus	LOC103689975	integrator complex subunit 1-like	GO:0034474 U2 snRNA 3'-end processing;GO:0034472 snRNA 3'-end processing;GO:0016180 snRNA processing	0	0	0	0	0	0	0	0	0	0	0	0	0	0	0	0	0	0	0	0
Tmem252	361744	symbol	R. norvegicus	361744	R. norvegicus	Tmem252	transmembrane protein 252		0	0	0	0	0	0	0	0	0	0	0	0	0	0	0	0	0	0	0	0
Lpxn	293783	symbol	R. norvegicus	293783	R. norvegicus	Lpxn	leupaxin	GO:0050859 negative regulation of B cell receptor signaling pathway;GO:0050855 regulation of B cell receptor signaling pathway;GO:0050858 negative regulation of antigen receptor-mediated signaling pathway	0	0	0	0	0	0	0	0	0	0	0	0	0	0	0	0	0	0	0	0
Acer2	313339	symbol	R. norvegicus	313339	R. norvegicus	Acer2	alkaline ceramidase 2	GO:0090285 negative regulation of protein glycosylation in Golgi;GO:0090283 regulation of protein glycosylation in Golgi;GO:0060051 negative regulation of protein glycosylation	0	0	0	0	0	0	0	1	0	0	0	1	0	0	0	0	0	0	0	0
Celsr3	83466	symbol	R. norvegicus	83466	R. norvegicus	Celsr3	cadherin, EGF LAG seven-pass G-type receptor 3	GO:0036515 serotonergic neuron axon guidance;GO:1904938 planar cell polarity pathway involved in axon guidance;GO:0036514 dopaminergic neuron axon guidance	0	0	1	0	0	0	0	0	0	0	0	0	0	0	0	0	0	0	0	0
Myt1	362291	symbol	R. norvegicus	362291	R. norvegicus	Myt1	myelin transcription factor 1	GO:0061178 regulation of insulin secretion involved in cellular response to glucose stimulus;GO:0060539 diaphragm development;GO:0035773 insulin secretion involved in cellular response to glucose stimulus	1	0	1	0	0	0	0	0	0	0	0	0	0	0	0	0	0	1	0	0
Xkr8	313033	symbol	R. norvegicus	313033	R. norvegicus	Xkr8	XK related 8	GO:0070782 phosphatidylserine exposure on apoptotic cell surface;GO:0043652 engulfment of apoptotic cell;GO:0017121 phospholipid scrambling	0	0	0	0	0	0	0	0	0	0	0	0	0	0	0	0	0	0	0	0
Abcc3	140668	symbol	R. norvegicus	140668	R. norvegicus	Abcc3	ATP binding cassette subfamily C member 3	GO:0015722 canalicular bile acid transport;GO:0015721 bile acid and bile salt transport;GO:0042908 xenobiotic transport	0	0	0	0	0	0	0	0	0	0	0	0	0	0	0	0	0	0	0	0
Errfi1	313729	symbol	R. norvegicus	313729	R. norvegicus	Errfi1	ERBB receptor feedback inhibitor 1	GO:1903243 negative regulation of cardiac muscle hypertrophy in response to stress;GO:0010616 negative regulation of cardiac muscle adaptation;GO:1903242 regulation of cardiac muscle hypertrophy in response to stress	0	1	1	1	0	0	0	0	0	1	0	0	1	1	0	0	0	0	0	0
Aloxe3	287424	symbol	R. norvegicus	287424	R. norvegicus	Aloxe3	arachidonate lipoxygenase 3	GO:0051122 hepoxilin biosynthetic process;GO:0051121 hepoxilin metabolic process;GO:0043651 linoleic acid metabolic process	0	0	0	0	1	0	0	0	0	0	0	0	0	1	0	0	0	0	0	0
Has1	282821	symbol	R. norvegicus	282821	R. norvegicus	Has1	hyaluronan synthase 1	GO:0010764 negative regulation of fibroblast migration;GO:0045226 extracellular polysaccharide biosynthetic process;GO:0030213 hyaluronan biosynthetic process	0	1	0	0	0	0	1	0	0	0	0	0	0	0	0	1	0	0	0	0
Samd4a	305826	symbol	R. norvegicus	305826	R. norvegicus	Samd4a	sterile alpha motif domain containing 4A	GO:0000289 nuclear-transcribed mRNA poly(A) tail shortening;GO:0000288 nuclear-transcribed mRNA catabolic process, deadenylation-dependent decay;GO:0043488 regulation of mRNA stability	0	0	0	0	0	0	0	0	0	0	0	0	0	0	0	0	0	0	0	0
Cxcl16	497942	symbol	R. norvegicus	497942	R. norvegicus	Cxcl16	C-X-C motif chemokine ligand 16	GO:0010818 T cell chemotaxis;GO:0048247 lymphocyte chemotaxis;GO:0072678 T cell migration	0	0	0	0	0	0	0	0	0	0	0	0	0	0	0	0	0	0	0	0
Ccdc88c	362770	symbol	R. norvegicus	362770	R. norvegicus	Ccdc88c	coiled-coil domain containing 88C	GO:0003383 apical constriction;GO:0003382 epithelial cell morphogenesis;GO:0090090 negative regulation of canonical Wnt signaling pathway	0	0	0	0	0	0	0	0	0	0	0	0	0	0	0	0	0	0	0	0
Acacb	116719	symbol	R. norvegicus	116719	R. norvegicus	Acacb	acetyl-CoA carboxylase beta	GO:0031999 negative regulation of fatty acid beta-oxidation;GO:2001295 malonyl-CoA biosynthetic process;GO:2001293 malonyl-CoA metabolic process	1	0	0	0	0	0	0	0	0	0	0	0	0	0	0	0	0	0	0	0
Pla2g4b	311341	symbol	R. norvegicus	311341	R. norvegicus	Pla2g4b	phospholipase A2 group IVB	GO:0046475 glycerophospholipid catabolic process;GO:0009395 phospholipid catabolic process;GO:0046503 glycerolipid catabolic process	0	0	0	0	0	0	0	0	0	0	0	0	0	0	0	0	0	0	0	0
Plec	64204	symbol	R. norvegicus	64204	R. norvegicus	Plec	plectin	GO:0031581 hemidesmosome assembly;GO:0045104 intermediate filament cytoskeleton organization;GO:0007044 cell-substrate junction assembly	0	0	0	0	0	0	0	0	0	0	0	0	0	0	0	0	0	0	0	0
Avpr1a	25107	symbol	R. norvegicus	25107	R. norvegicus	Avpr1a	arginine vasopressin receptor 1A	GO:0032849 positive regulation of cellular pH reduction;GO:0031394 positive regulation of prostaglandin biosynthetic process;GO:0045819 positive regulation of glycogen catabolic process	1	0	0	0	0	0	0	0	1	1	0	0	1	1	0	0	0	1	0	0
Bmp4	25296	symbol	R. norvegicus	25296	R. norvegicus	Bmp4	bone morphogenetic protein 4	GO:0072097 negative regulation of branch elongation involved in ureteric bud branching by BMP signaling pathway;GO:0072096 negative regulation of branch elongation involved in ureteric bud branching;GO:0090191 negative regulation of branching involved in ureteric bud morphogenesis	1	1	1	1	1	1	0	1	1	0	1	1	1	1	1	0	1	0	0	1
N4bp2	305342	symbol	R. norvegicus	305342	R. norvegicus	N4bp2	NEDD4 binding protein 2	GO:0090305 nucleic acid phosphodiester bond hydrolysis;GO:0016310 phosphorylation;GO:0006796 phosphate-containing compound metabolic process	0	0	0	0	0	0	0	0	0	0	0	0	0	0	0	0	0	0	0	0
Pafah1b3	114113	symbol	R. norvegicus	114113	R. norvegicus	Pafah1b3	platelet-activating factor acetylhydrolase 1b, catalytic subunit 3	GO:0007283 spermatogenesis;GO:0048232 male gamete generation;GO:0016042 lipid catabolic process	0	0	0	0	0	0	0	0	0	0	0	0	0	0	0	0	0	0	0	0
Srrm2	302969	symbol	R. norvegicus	302969	R. norvegicus	Srrm2	serine/arginine repetitive matrix 2	GO:0000398 mRNA splicing, via spliceosome;GO:0000377 RNA splicing, via transesterification reactions with bulged adenosine as nucleophile;GO:0000375 RNA splicing, via transesterification reactions	0	0	0	0	0	0	0	0	0	0	0	0	0	0	0	0	0	0	0	0
Polr1e	313245	symbol	R. norvegicus	313245	R. norvegicus	Polr1e	RNA polymerase I subunit E	GO:0001188 RNA polymerase I preinitiation complex assembly;GO:0042790 nucleolar large rRNA transcription by RNA polymerase I;GO:0006362 transcription elongation from RNA polymerase I promoter	0	0	0	0	0	0	0	0	0	0	0	0	0	0	0	0	0	0	0	0
Zfhx4	310250	symbol	R. norvegicus	310250	R. norvegicus	Zfhx4	zinc finger homeobox 4	GO:0000122 negative regulation of transcription by RNA polymerase II;GO:0045892 negative regulation of transcription, DNA-templated;GO:1903507 negative regulation of nucleic acid-templated transcription	0	0	0	0	0	0	0	0	0	0	0	0	0	0	0	0	0	0	0	0
Ccdc138	499442	symbol	R. norvegicus	499442	R. norvegicus	Ccdc138	coiled-coil domain containing 138		0	0	0	0	0	0	0	0	0	0	0	0	0	0	0	0	0	0	0	0
Tmprss7	288118	symbol	R. norvegicus	288118	R. norvegicus	Tmprss7	transmembrane serine protease 7	GO:0006508 proteolysis;GO:0019538 protein metabolic process;GO:1901564 organonitrogen compound metabolic process	0	0	0	0	0	0	0	0	0	0	0	0	0	0	0	0	0	0	0	0
Rtkn2	309729	symbol	R. norvegicus	309729	R. norvegicus	Rtkn2	rhotekin 2	GO:2001243 negative regulation of intrinsic apoptotic signaling pathway;GO:1901224 positive regulation of NIK/NF-kappaB signaling;GO:0051092 positive regulation of NF-kappaB transcription factor activity	0	0	0	0	0	0	0	0	0	0	0	1	0	0	0	0	0	0	0	0
Tmem191c	680867	symbol	R. norvegicus	680867	R. norvegicus	Tmem191c	transmembrane protein 191C		0	0	0	0	0	0	0	0	0	0	0	0	0	0	0	0	0	0	0	0
Mcm3	316273	symbol	R. norvegicus	316273	R. norvegicus	Mcm3	minichromosome maintenance complex component 3	GO:1902975 mitotic DNA replication initiation;GO:0006267 pre-replicative complex assembly involved in nuclear cell cycle DNA replication;GO:1902315 nuclear cell cycle DNA replication initiation	0	0	0	0	0	0	0	0	0	0	0	0	0	0	0	0	0	0	0	0
Leap2	497901	symbol	R. norvegicus	497901	R. norvegicus	Leap2	liver-expressed antimicrobial peptide 2		0	0	0	0	0	0	0	0	0	0	0	0	0	0	0	0	0	0	0	0
Srcap	361652	symbol	R. norvegicus	361652	R. norvegicus	Srcap	Snf2-related CREBBP activator protein	GO:0008150 biological_process	0	0	0	0	0	0	0	0	0	0	0	0	0	0	0	0	0	0	0	0
Ncbp3	360563	symbol	R. norvegicus	360563	R. norvegicus	Ncbp3	nuclear cap binding subunit 3	GO:0051607 defense response to virus;GO:0009615 response to virus;GO:0098542 defense response to other organism	0	0	0	0	0	0	0	0	0	0	0	0	0	0	0	0	0	0	0	0
Slc50a1	295245	symbol	R. norvegicus	295245	R. norvegicus	Slc50a1	solute carrier family 50 member 1	GO:0042946 glucoside transport;GO:1901656 glycoside transport;GO:0034219 carbohydrate transmembrane transport	0	0	0	0	0	0	0	0	0	0	0	0	0	0	0	0	0	0	0	0
Ecd	688968	symbol	R. norvegicus	688968	R. norvegicus	Ecd	ecdysoneless cell cycle regulator	GO:2000045 regulation of G1/S transition of mitotic cell cycle;GO:1902806 regulation of cell cycle G1/S phase transition;GO:0000082 G1/S transition of mitotic cell cycle	0	0	0	0	0	0	0	0	0	0	0	0	0	0	0	0	0	0	0	0
Rcan3	362627	symbol	R. norvegicus	362627	R. norvegicus	Rcan3	RCAN family member 3	GO:0070884 regulation of calcineurin-NFAT signaling cascade;GO:0106056 regulation of calcineurin-mediated signaling;GO:0033173 calcineurin-NFAT signaling cascade	0	0	0	0	0	0	0	0	0	0	0	0	0	0	0	0	0	0	0	0
Angptl2	171100	symbol	R. norvegicus	171100	R. norvegicus	Angptl2	angiopoietin-like 2		0	0	0	0	0	0	0	0	0	0	0	0	0	0	0	0	0	0	0	0
LOC100362565	100362565	Gene_ID	R. norvegicus	100362565	R. norvegicus	Pkd1l3	polycystin 1 like 3, transient receptor potential channel interacting	GO:0001581 detection of chemical stimulus involved in sensory perception of sour taste;GO:0050915 sensory perception of sour taste;GO:0071468 cellular response to acidic pH	0	0	0	0	0	0	0	0	0	0	0	0	1	0	0	0	0	0	0	0
Sec22a	117513	symbol	R. norvegicus	117513	R. norvegicus	Sec22a	SEC22 homolog A, vesicle trafficking protein	GO:0006888 ER to Golgi vesicle-mediated transport;GO:0048193 Golgi vesicle transport;GO:0015031 protein transport	0	0	0	0	0	0	0	0	0	0	0	0	0	0	0	0	0	0	0	0
Alpk1	310879	symbol	R. norvegicus	310879	R. norvegicus	Alpk1	alpha-kinase 1	GO:0002753 cytoplasmic pattern recognition receptor signaling pathway;GO:0002221 pattern recognition receptor signaling pathway;GO:0002758 innate immune response-activating signal transduction	0	0	0	0	0	0	0	0	0	0	0	0	0	1	0	0	0	0	0	0
Dclre1c	259171	symbol	R. norvegicus	259171	R. norvegicus	Dclre1c	DNA cross-link repair 1C	GO:0031848 protection from non-homologous end joining at telomere;GO:0033151 V(D)J recombination;GO:0043247 telomere maintenance in response to DNA damage	0	0	0	0	0	0	0	0	0	0	0	0	1	0	0	0	0	0	0	0
Bmp6	25644	symbol	R. norvegicus	25644	R. norvegicus	Bmp6	bone morphogenetic protein 6	GO:2000860 positive regulation of aldosterone secretion;GO:2000857 positive regulation of mineralocorticoid secretion;GO:2000858 regulation of aldosterone secretion	0	0	0	1	1	0	0	1	1	1	0	0	1	1	1	0	1	1	0	0
Vrk1	362779	symbol	R. norvegicus	362779	R. norvegicus	Vrk1	VRK serine/threonine kinase 1	GO:0072355 histone H3-T3 phosphorylation;GO:0043987 histone H3-S10 phosphorylation;GO:0090166 Golgi disassembly	0	0	0	0	0	0	0	0	0	0	0	0	0	0	0	0	0	0	0	0
LOC102556967	102556967	Gene_ID	R. norvegicus	102556967	R. norvegicus	LOC102556967	zinc finger protein 484-like	GO:0000122 negative regulation of transcription by RNA polymerase II;GO:0045944 positive regulation of transcription by RNA polymerase II;GO:0045892 negative regulation of transcription, DNA-templated	0	0	0	0	0	0	0	0	0	0	0	0	0	0	0	0	0	0	0	0
Zfp326	682914	symbol	R. norvegicus	682914	R. norvegicus	Zfp326	zinc finger protein 326	GO:0032784 regulation of DNA-templated transcription, elongation;GO:0006354 DNA-templated transcription, elongation;GO:0043484 regulation of RNA splicing	0	0	0	0	0	0	0	0	0	0	0	0	0	0	0	0	0	0	0	0
Zfhx2	305888	symbol	R. norvegicus	305888	R. norvegicus	Zfhx2	zinc finger homeobox 2	GO:0051930 regulation of sensory perception of pain;GO:0051931 regulation of sensory perception;GO:0019233 sensory perception of pain	0	0	0	0	0	0	0	0	0	1	0	0	0	0	0	0	0	0	0	0
Nhs	317494	symbol	R. norvegicus	317494	R. norvegicus	Nhs	NHS actin remodeling regulator	GO:0002088 lens development in camera-type eye;GO:0043010 camera-type eye development;GO:0001654 eye development	0	0	0	0	0	0	0	0	0	0	0	0	0	0	0	0	0	0	0	0
Spdya	192209	symbol	R. norvegicus	192209	R. norvegicus	Spdya	speedy/RINGO cell cycle regulator family member A	GO:0045737 positive regulation of cyclin-dependent protein serine/threonine kinase activity;GO:1904031 positive regulation of cyclin-dependent protein kinase activity;GO:0000079 regulation of cyclin-dependent protein serine/threonine kinase activity	0	0	0	0	0	0	0	0	0	0	0	0	0	0	0	0	0	0	0	0
Ttc8	299246	symbol	R. norvegicus	299246	R. norvegicus	Ttc8	tetratricopeptide repeat domain 8	GO:0048560 establishment of anatomical structure orientation;GO:0060219 camera-type eye photoreceptor cell differentiation;GO:0045198 establishment of epithelial cell apical/basal polarity	0	0	1	0	1	1	0	0	0	0	0	0	0	0	0	0	1	0	0	0
Eva1a	500221	symbol	R. norvegicus	500221	R. norvegicus	Eva1a	eva-1 homolog A, regulator of programmed cell death	GO:0008150 biological_process	0	0	0	0	0	0	0	0	0	0	0	0	0	0	0	0	0	0	0	0
Kif27	246209	symbol	R. norvegicus	246209	R. norvegicus	Kif27	kinesin family member 27	GO:0003351 epithelial cilium movement;GO:0021591 ventricular system development;GO:0003341 cilium movement	0	0	0	0	0	0	0	0	0	0	0	0	0	0	0	0	0	0	0	0
Chd5	691589	symbol	R. norvegicus	691589	R. norvegicus	Chd5	chromodomain helicase DNA binding protein 5	GO:0035093 spermatogenesis, exchange of chromosomal proteins;GO:0035092 sperm chromatin condensation;GO:0098532 histone H3-K27 trimethylation	0	0	0	0	0	0	0	0	0	0	0	1	0	0	0	0	0	0	0	0
Pxdn	554172	symbol	R. norvegicus	554172	R. norvegicus	Pxdn	peroxidasin	GO:0042744 hydrogen peroxide catabolic process;GO:0030199 collagen fibril organization;GO:0098869 cellular oxidant detoxification	0	1	0	0	0	0	0	0	0	0	0	0	0	0	0	0	0	0	0	0
Zfp512b	311721	symbol	R. norvegicus	311721	R. norvegicus	Zfp512b	zinc finger protein 512B	GO:0016310 phosphorylation;GO:0006796 phosphate-containing compound metabolic process;GO:0006793 phosphorus metabolic process	0	0	0	0	0	0	0	0	0	0	0	0	0	0	0	0	0	0	0	0
Dnah12	252959	symbol	R. norvegicus	252959	R. norvegicus	Dnah12	dynein, axonemal, heavy chain 12	GO:0003341 cilium movement;GO:0007018 microtubule-based movement;GO:0007017 microtubule-based process	0	0	0	0	0	0	0	0	0	0	0	0	0	0	0	0	0	0	0	0
Brwd1	304061	symbol	R. norvegicus	304061	R. norvegicus	Brwd1	bromodomain and WD repeat domain containing 1	GO:0008360 regulation of cell shape;GO:0022604 regulation of cell morphogenesis;GO:0000902 cell morphogenesis	0	0	0	0	0	0	0	0	0	0	0	0	0	0	0	0	0	0	0	0
Greb1l	498819	symbol	R. norvegicus	498819	R. norvegicus	Greb1l	GREB1 like retinoic acid receptor coactivator	GO:0001658 branching involved in ureteric bud morphogenesis;GO:0072177 mesonephric duct development;GO:0060675 ureteric bud morphogenesis	1	0	1	0	0	0	0	0	0	0	0	0	0	0	1	0	1	0	0	0
Syt9	60564	symbol	R. norvegicus	60564	R. norvegicus	Syt9	synaptotagmin 9	GO:0099502 calcium-dependent activation of synaptic vesicle fusion;GO:0031632 positive regulation of synaptic vesicle fusion to presynaptic active zone membrane;GO:0031630 regulation of synaptic vesicle fusion to presynaptic active zone membrane	0	0	0	0	0	0	0	0	1	0	0	0	0	0	0	0	0	1	0	0
Fam76a	362618	symbol	R. norvegicus	362618	R. norvegicus	Fam76a	family with sequence similarity 76, member A		0	0	0	0	0	0	0	0	0	0	0	0	0	0	0	0	0	0	0	0
Pcgf2	287662	symbol	R. norvegicus	287662	R. norvegicus	Pcgf2	polycomb group ring finger 2	GO:0036353 histone H2A-K119 monoubiquitination;GO:0035518 histone H2A monoubiquitination;GO:0033522 histone H2A ubiquitination	0	0	0	0	0	1	0	1	0	0	0	1	0	0	0	0	0	0	0	0
LOC500584	500584	Gene_ID	R. norvegicus	500584	R. norvegicus	LOC500584	similar to casein kinase 1, gamma 3 isoform 2	GO:0006355 regulation of transcription, DNA-templated;GO:1903506 regulation of nucleic acid-templated transcription;GO:0006351 transcription, DNA-templated	0	0	0	0	0	0	0	0	0	0	0	0	0	0	0	0	0	0	0	0
LOC100365363	100365363	Gene_ID	R. norvegicus	100365363	R. norvegicus	LOC100365363	vomeronasal 1 receptor, F4-like	GO:0006355 regulation of transcription, DNA-templated;GO:1903506 regulation of nucleic acid-templated transcription;GO:0006351 transcription, DNA-templated	0	0	0	0	0	0	0	0	0	0	0	0	0	0	0	0	0	0	0	0
Mphosph9	288654	symbol	R. norvegicus	288654	R. norvegicus	Mphosph9	M-phase phosphoprotein 9	GO:0008150 biological_process	0	0	0	0	0	0	0	0	0	0	0	0	0	0	0	0	0	0	0	0
Slc26a1	64076	symbol	R. norvegicus	64076	R. norvegicus	Slc26a1	solute carrier family 26 member 1	GO:0019532 oxalate transport;GO:1902358 sulfate transmembrane transport;GO:0008272 sulfate transport	0	0	0	0	0	0	0	0	0	0	0	0	0	0	0	0	0	0	0	0
Exosc8	295050	symbol	R. norvegicus	295050	R. norvegicus	Exosc8	exosome component 8	GO:0071038 nuclear polyadenylation-dependent tRNA catabolic process;GO:0071035 nuclear polyadenylation-dependent rRNA catabolic process;GO:0071046 nuclear polyadenylation-dependent ncRNA catabolic process	0	0	0	0	0	0	0	0	0	0	0	0	0	0	0	0	0	0	0	0
Crocc	313663	symbol	R. norvegicus	313663	R. norvegicus	Crocc	ciliary rootlet coiled-coil, rootletin	GO:1903566 positive regulation of protein localization to cilium;GO:1903564 regulation of protein localization to cilium;GO:0032053 ciliary basal body organization	0	0	0	0	0	0	0	0	0	0	0	0	0	0	0	0	0	0	0	0
Chdh	290551	symbol	R. norvegicus	290551	R. norvegicus	Chdh	choline dehydrogenase	GO:0019285 glycine betaine biosynthetic process from choline;GO:0031456 glycine betaine biosynthetic process;GO:0031455 glycine betaine metabolic process	0	0	0	0	0	0	0	0	0	0	0	0	0	0	0	0	0	0	0	0
Kcnt1	60444	symbol	R. norvegicus	60444	R. norvegicus	Kcnt1	potassium sodium-activated channel subfamily T member 1	GO:0071805 potassium ion transmembrane transport;GO:0071804 cellular potassium ion transport;GO:0006813 potassium ion transport	0	0	0	0	0	0	0	0	0	0	0	0	0	0	0	0	0	0	0	0
Zfp711	302327	symbol	R. norvegicus	302327	R. norvegicus	Zfp711	zinc finger protein 711	GO:0045893 positive regulation of transcription, DNA-templated;GO:1903508 positive regulation of nucleic acid-templated transcription;GO:1902680 positive regulation of RNA biosynthetic process	0	0	0	0	0	0	0	0	0	0	0	0	0	0	0	0	0	0	0	0
Brca2	360254	symbol	R. norvegicus	360254	R. norvegicus	Brca2	BRCA2, DNA repair associated	GO:0031619 homologous chromosome orientation involved in meiotic metaphase I plate congression;GO:1990426 mitotic recombination-dependent replication fork processing;GO:0033600 negative regulation of mammary gland epithelial cell proliferation	0	0	1	1	0	0	0	0	0	0	0	1	1	0	1	0	0	0	0	0
Mllt10	361285	symbol	R. norvegicus	361285	R. norvegicus	Mllt10	MLLT10, histone lysine methyltransferase DOT1L cofactor	GO:0045944 positive regulation of transcription by RNA polymerase II;GO:0045893 positive regulation of transcription, DNA-templated;GO:1903508 positive regulation of nucleic acid-templated transcription	0	0	0	0	0	0	0	0	0	0	0	0	0	0	0	0	0	0	0	0
Per2	63840	symbol	R. norvegicus	63840	R. norvegicus	Per2	period circadian regulator 2	GO:0051946 regulation of glutamate uptake involved in transmission of nerve impulse;GO:0051935 glutamate reuptake;GO:0002036 regulation of L-glutamate import across plasma membrane	0	0	0	0	1	0	1	0	1	1	0	1	1	0	0	0	0	1	0	0
Ranbp17	303029	symbol	R. norvegicus	303029	R. norvegicus	Ranbp17	RAN binding protein 17	GO:0006611 protein export from nucleus;GO:0051168 nuclear export;GO:0006913 nucleocytoplasmic transport	0	0	0	0	0	0	0	0	0	0	0	0	0	0	0	0	0	0	0	0
Alk	266802	symbol	R. norvegicus	266802	R. norvegicus	Alk	ALK receptor tyrosine kinase	GO:0090648 response to environmental enrichment;GO:0060159 regulation of dopamine receptor signaling pathway;GO:1900006 positive regulation of dendrite development	0	0	0	0	0	0	0	0	0	0	0	0	0	0	0	0	0	0	0	0
Rad50	64012	symbol	R. norvegicus	64012	R. norvegicus	Rad50	RAD50 double strand break repair protein	GO:0046597 negative regulation of viral entry into host cell;GO:0046596 regulation of viral entry into host cell;GO:1904354 negative regulation of telomere capping	1	0	0	0	0	0	0	0	0	0	0	0	0	0	0	0	0	0	0	0
Wnk4	287715	symbol	R. norvegicus	287715	R. norvegicus	Wnk4	WNK lysine deficient protein kinase 4	GO:0072156 distal tubule morphogenesis;GO:1903288 positive regulation of potassium ion import;GO:0090188 negative regulation of pancreatic juice secretion	0	0	1	0	0	0	0	0	1	1	0	0	0	0	0	0	1	0	0	0
Lin54	305171	symbol	R. norvegicus	305171	R. norvegicus	Lin54	lin-54 DREAM MuvB core complex component	GO:0006355 regulation of transcription, DNA-templated;GO:0007049 cell cycle;GO:1903506 regulation of nucleic acid-templated transcription	0	0	0	0	0	0	0	0	0	0	0	0	0	0	0	0	0	0	0	0
Phf20l1	314964	symbol	R. norvegicus	314964	R. norvegicus	Phf20l1	PHD finger protein 20-like 1	GO:0006355 regulation of transcription, DNA-templated;GO:1903506 regulation of nucleic acid-templated transcription;GO:0006351 transcription, DNA-templated	0	0	0	0	0	0	0	0	0	0	0	0	0	0	0	0	0	0	0	0
Ryr3	170546	symbol	R. norvegicus	170546	R. norvegicus	Ryr3	ryanodine receptor 3	GO:0051209 release of sequestered calcium ion into cytosol;GO:0051481 negative regulation of cytosolic calcium ion concentration;GO:0097553 calcium ion transmembrane import into cytosol	0	0	0	0	0	0	0	0	0	1	0	0	0	0	0	0	0	0	0	0
Nt5dc1	294456	symbol	R. norvegicus	294456	R. norvegicus	Nt5dc1	5'-nucleotidase domain containing 1	GO:0016311 dephosphorylation;GO:0006796 phosphate-containing compound metabolic process;GO:0006793 phosphorus metabolic process	0	0	0	0	0	0	0	0	0	0	0	0	0	0	0	0	0	0	0	0
Cep295	363018	symbol	R. norvegicus	363018	R. norvegicus	Cep295	centrosomal protein 295	GO:1903724 positive regulation of centriole elongation;GO:0046601 positive regulation of centriole replication;GO:1903722 regulation of centriole elongation	0	0	0	0	0	0	0	0	0	0	0	0	0	0	0	0	0	0	0	0
Kmt2b	102550344	symbol	R. norvegicus	102550344	R. norvegicus	Kmt2b	lysine methyltransferase 2B	GO:0044648 histone H3-K4 dimethylation;GO:0097692 histone H3-K4 monomethylation;GO:0080182 histone H3-K4 trimethylation	0	0	0	0	0	0	0	0	0	0	0	0	0	0	1	0	0	0	1	0
Cc2d2a	498386	symbol	R. norvegicus	498386	R. norvegicus	Cc2d2a	coiled-coil and C2 domain containing 2A	GO:0001843 neural tube closure;GO:1904491 protein localization to ciliary transition zone;GO:0014020 primary neural tube formation	1	0	1	0	0	1	0	0	0	0	0	0	0	0	0	0	0	0	0	0
Wdhd1	305827	symbol	R. norvegicus	305827	R. norvegicus	Wdhd1	WD repeat and HMG-box DNA binding protein 1	GO:0070829 heterochromatin maintenance;GO:0070827 chromatin maintenance;GO:0070828 heterochromatin organization	0	0	0	0	0	0	0	0	0	0	0	0	0	0	0	0	0	0	0	0
Hoxd4	288153	symbol	R. norvegicus	288153	R. norvegicus	Hoxd4	homeo box D4	GO:0048704 embryonic skeletal system morphogenesis;GO:0048706 embryonic skeletal system development;GO:0048705 skeletal system morphogenesis	0	0	0	0	0	1	0	1	0	0	0	0	0	0	0	0	0	0	0	0
Tp53	24842	symbol	R. norvegicus	24842	R. norvegicus	Tp53	tumor protein p53	GO:2000871 negative regulation of progesterone secretion;GO:1904024 negative regulation of glucose catabolic process to lactate via pyruvate;GO:1905856 negative regulation of pentose-phosphate shunt	1	1	1	0	0	1	1	1	1	1	1	1	1	0	1	0	0	1	0	1
Esco1	680014	symbol	R. norvegicus	680014	R. norvegicus	Esco1	establishment of sister chromatid cohesion N-acetyltransferase 1	GO:0034421 post-translational protein acetylation;GO:0007062 sister chromatid cohesion;GO:0006275 regulation of DNA replication	0	0	0	0	0	0	0	0	0	0	0	0	0	0	0	0	0	0	0	0
Carmil3	361041	symbol	R. norvegicus	361041	R. norvegicus	Carmil3	capping protein regulator and myosin 1 linker 3		0	0	0	0	0	0	0	0	0	0	0	0	0	0	0	0	0	0	0	0
Nav1	685707	symbol	R. norvegicus	685707	R. norvegicus	Nav1	neuron navigator 1	GO:0001578 microtubule bundle formation;GO:0001764 neuron migration;GO:0000226 microtubule cytoskeleton organization	0	0	0	0	0	0	0	0	0	0	0	0	0	0	0	0	0	0	0	0
Iqck	100909537	symbol	R. norvegicus	100909537	R. norvegicus	Iqck	IQ motif containing K		0	0	0	0	0	0	0	0	0	0	0	0	0	0	0	0	0	0	0	0
Smc6	313961	symbol	R. norvegicus	313961	R. norvegicus	Smc6	structural maintenance of chromosomes 6	GO:0000722 telomere maintenance via recombination;GO:0006312 mitotic recombination;GO:0090398 cellular senescence	0	0	0	0	0	0	0	0	0	0	0	0	0	0	0	0	0	0	0	0
Cacna1b	257648	symbol	R. norvegicus	257648	R. norvegicus	Cacna1b	calcium voltage-gated channel subunit alpha1 B	GO:0099703 induction of synaptic vesicle exocytosis by positive regulation of presynaptic cytosolic calcium ion concentration;GO:0099533 positive regulation of presynaptic cytosolic calcium concentration;GO:2000302 positive regulation of synaptic vesicle exocytosis	0	0	0	0	0	0	0	0	1	1	0	0	0	0	0	0	0	1	0	0
Rsu1	680419	symbol	R. norvegicus	680419	R. norvegicus	Rsu1	Ras suppressor protein 1	GO:2000179 positive regulation of neural precursor cell proliferation;GO:0010811 positive regulation of cell-substrate adhesion;GO:2000177 regulation of neural precursor cell proliferation	0	0	0	0	0	0	0	0	0	0	0	0	0	0	0	0	0	0	0	0
Kif21b	289397	symbol	R. norvegicus	289397	R. norvegicus	Kif21b	kinesin family member 21B	GO:0007018 microtubule-based movement;GO:0007017 microtubule-based process;GO:0006928 movement of cell or subcellular component	0	0	0	0	0	0	0	0	0	0	0	0	0	0	0	0	0	0	0	0
Gas7	85246	symbol	R. norvegicus	85246	R. norvegicus	Gas7	growth arrest specific 7	GO:0051017 actin filament bundle assembly;GO:0030041 actin filament polymerization;GO:0061572 actin filament bundle organization	0	0	0	0	0	0	0	0	0	0	0	0	0	0	0	0	0	0	0	0
Ino80	296084	symbol	R. norvegicus	296084	R. norvegicus	Ino80	INO80 complex ATPase subunit	GO:0010571 positive regulation of nuclear cell cycle DNA replication;GO:0070914 UV-damage excision repair;GO:0033262 regulation of nuclear cell cycle DNA replication	0	0	0	0	0	0	0	0	0	0	0	0	1	0	0	0	0	0	0	0
Fancm	314172	symbol	R. norvegicus	314172	R. norvegicus	Fancm	FA complementation group M	GO:1902527 positive regulation of protein monoubiquitination;GO:1902525 regulation of protein monoubiquitination;GO:0000712 resolution of meiotic recombination intermediates	0	0	0	0	0	0	0	0	0	0	0	0	0	0	0	0	0	0	0	0
Bicral	301235	symbol	R. norvegicus	301235	R. norvegicus	Bicral	BRD4 interacting chromatin remodeling complex associated protein like	GO:0045893 positive regulation of transcription, DNA-templated;GO:1903508 positive regulation of nucleic acid-templated transcription;GO:1902680 positive regulation of RNA biosynthetic process	0	0	0	0	0	0	0	0	0	0	0	0	0	0	0	0	0	0	0	0
Tob2	315159	symbol	R. norvegicus	315159	R. norvegicus	Tob2	transducer of ERBB2, 2	GO:0045671 negative regulation of osteoclast differentiation;GO:0002762 negative regulation of myeloid leukocyte differentiation;GO:0045670 regulation of osteoclast differentiation	0	0	0	0	1	0	0	0	0	0	0	1	0	0	0	0	0	0	0	0
Ap1g2	100362547	symbol	R. norvegicus	100362547	R. norvegicus	Ap1g2	adaptor related protein complex 1 subunit gamma 2	GO:0006886 intracellular protein transport;GO:0015031 protein transport;GO:0015833 peptide transport	0	0	0	0	0	0	0	0	0	0	0	0	0	0	0	0	0	0	0	0
Nbeal2	316014	symbol	R. norvegicus	316014	R. norvegicus	Nbeal2	neurobeachin-like 2	GO:0070889 platelet alpha granule organization;GO:0035855 megakaryocyte development;GO:0030220 platelet formation	0	0	0	0	0	0	0	1	0	0	0	0	0	0	0	0	0	0	0	0
Pask	301617	symbol	R. norvegicus	301617	R. norvegicus	Pask	PAS domain containing serine/threonine kinase	GO:0045719 negative regulation of glycogen biosynthetic process;GO:0070874 negative regulation of glycogen metabolic process;GO:0070092 regulation of glucagon secretion	0	0	0	0	0	0	0	0	0	0	0	0	0	0	0	0	0	1	0	0
Riok1	291061	symbol	R. norvegicus	291061	R. norvegicus	Riok1	RIO kinase 1	GO:2000234 positive regulation of rRNA processing;GO:0090070 positive regulation of ribosome biogenesis;GO:2000232 regulation of rRNA processing	0	0	0	0	0	0	0	0	0	0	0	0	0	0	0	0	0	0	0	0
Alms1	297408	symbol	R. norvegicus	297408	R. norvegicus	Alms1	ALMS1, centrosome and basal body associated protein	GO:0046548 retinal rod cell development;GO:0046599 regulation of centriole replication;GO:0060122 inner ear receptor cell stereocilium organization	0	0	1	1	1	0	0	0	0	0	0	0	0	0	0	0	0	1	0	0
Fam96a	300797	gene_synonym	R. norvegicus	300797	R. norvegicus	Ciao2a	cytosolic iron-sulfur assembly component 2A	GO:0106035 protein maturation by [4Fe-4S] cluster transfer;GO:0097428 protein maturation by iron-sulfur cluster transfer;GO:0016226 iron-sulfur cluster assembly	0	0	0	0	0	0	0	0	0	0	0	0	0	0	0	0	0	0	0	0
Nup210	58958	symbol	R. norvegicus	58958	R. norvegicus	Nup210	nucleoporin 210	GO:0051028 mRNA transport;GO:0050658 RNA transport;GO:0050657 nucleic acid transport	0	0	0	0	0	0	0	0	0	0	0	0	0	0	0	0	0	0	0	0
Cspp1	362472	symbol	R. norvegicus	362472	R. norvegicus	Cspp1	centrosome and spindle pole associated protein 1	GO:0032467 positive regulation of cytokinesis;GO:0051781 positive regulation of cell division;GO:0032465 regulation of cytokinesis	0	0	0	0	0	0	0	0	0	0	0	0	0	0	0	0	0	0	0	0
Foxo1	84482	symbol	R. norvegicus	84482	R. norvegicus	Foxo1	forkhead box O1	GO:1903243 negative regulation of cardiac muscle hypertrophy in response to stress;GO:1903661 positive regulation of complement-dependent cytotoxicity;GO:0010616 negative regulation of cardiac muscle adaptation	0	0	0	1	1	0	0	0	0	1	1	1	0	1	0	0	0	1	0	0
Ubr4	313658	symbol	R. norvegicus	313658	R. norvegicus	Ubr4	ubiquitin protein ligase E3 component n-recognin 4	GO:0006511 ubiquitin-dependent protein catabolic process;GO:0019941 modification-dependent protein catabolic process;GO:0051603 proteolysis involved in cellular protein catabolic process	0	0	0	0	0	0	0	0	0	0	0	0	0	0	0	0	0	0	0	0
Kcnip4	259243	symbol	R. norvegicus	259243	R. norvegicus	Kcnip4	potassium voltage-gated channel interacting protein 4	GO:1901379 regulation of potassium ion transmembrane transport;GO:0043266 regulation of potassium ion transport;GO:0071805 potassium ion transmembrane transport	0	0	0	0	0	0	0	0	0	0	0	0	0	0	0	0	0	0	0	0
Mthfr	362657	symbol	R. norvegicus	362657	R. norvegicus	Mthfr	methylenetetrahydrofolate reductase	GO:0033274 response to vitamin B2;GO:0070829 heterochromatin maintenance;GO:0051593 response to folic acid	0	0	1	0	0	1	0	0	0	0	0	0	0	0	0	0	0	0	0	0
Tnrc6c	303774	symbol	R. norvegicus	303774	R. norvegicus	Tnrc6c	trinucleotide repeat containing adaptor 6C	GO:0060213 positive regulation of nuclear-transcribed mRNA poly(A) tail shortening;GO:0060211 regulation of nuclear-transcribed mRNA poly(A) tail shortening;GO:1900153 positive regulation of nuclear-transcribed mRNA catabolic process, deadenylation-dependent decay	0	1	0	0	0	1	0	0	0	0	1	0	0	0	0	0	0	0	0	0
Pus7	296751	symbol	R. norvegicus	296751	R. norvegicus	Pus7	pseudouridine synthase 7	GO:0031119 tRNA pseudouridine synthesis;GO:1902036 regulation of hematopoietic stem cell differentiation;GO:1990481 mRNA pseudouridine synthesis	0	0	0	0	0	0	0	0	0	0	0	0	0	0	0	0	0	0	0	0
Baz2a	304601	symbol	R. norvegicus	304601	R. norvegicus	Baz2a	bromodomain adjacent to zinc finger domain, 2A	GO:0070869 heterochromatin assembly involved in chromatin silencing;GO:0034770 histone H4-K20 methylation;GO:0001188 RNA polymerase I preinitiation complex assembly	0	0	0	0	0	0	0	0	0	0	0	0	0	0	0	0	0	0	0	0
Rad51d	303375	symbol	R. norvegicus	303375	R. norvegicus	Rad51d	RAD51 paralog D	GO:0042148 strand invasion;GO:0007131 reciprocal meiotic recombination;GO:0036297 interstrand cross-link repair	0	0	0	0	0	0	0	0	0	0	0	0	0	0	0	0	0	0	0	0
Ergic1	287177	symbol	R. norvegicus	287177	R. norvegicus	Ergic1	endoplasmic reticulum-golgi intermediate compartment 1	GO:0006890 retrograde vesicle-mediated transport, Golgi to ER;GO:0006888 ER to Golgi vesicle-mediated transport;GO:0048193 Golgi vesicle transport	0	0	0	0	0	0	0	0	0	0	0	0	0	0	0	0	0	0	0	0
Rbm19	304512	symbol	R. norvegicus	304512	R. norvegicus	Rbm19	RNA binding motif protein 19	GO:0000381 regulation of alternative mRNA splicing, via spliceosome;GO:0045292 mRNA cis splicing, via spliceosome;GO:0000380 alternative mRNA splicing, via spliceosome	0	0	0	0	0	0	0	0	0	0	0	0	0	0	0	0	0	0	0	0
Ankrd12	316775	symbol	R. norvegicus	316775	R. norvegicus	Ankrd12	ankyrin repeat domain 12	GO:0008150 biological_process	0	0	0	0	0	0	0	0	0	0	0	0	0	0	0	0	0	0	0	0
Cercam	296616	symbol	R. norvegicus	296616	R. norvegicus	Cercam	cerebral endothelial cell adhesion molecule	GO:0007155 cell adhesion;GO:0022610 biological adhesion;GO:0008150 biological_process	0	0	0	0	0	0	0	0	0	0	0	0	0	0	0	0	0	0	0	0
Pp2d1	316157	symbol	R. norvegicus	316157	R. norvegicus	Pp2d1	protein phosphatase 2C-like domain containing 1	GO:0000188 inactivation of MAPK activity;GO:0043407 negative regulation of MAP kinase activity;GO:0071901 negative regulation of protein serine/threonine kinase activity	0	0	0	0	0	0	0	0	0	0	0	0	0	0	0	0	0	0	0	0
Ncoa6	116464	symbol	R. norvegicus	116464	R. norvegicus	Ncoa6	nuclear receptor coactivator 6	GO:0035774 positive regulation of insulin secretion involved in cellular response to glucose stimulus;GO:0080182 histone H3-K4 trimethylation;GO:0060716 labyrinthine layer blood vessel development	1	0	0	1	0	1	0	0	0	0	0	0	0	0	1	0	0	1	1	0
Enoph1	305177	symbol	R. norvegicus	305177	R. norvegicus	Enoph1	enolase-phosphatase 1	GO:0019284 L-methionine salvage from S-adenosylmethionine;GO:0019509 L-methionine salvage from methylthioadenosine;GO:0071267 L-methionine salvage	0	0	0	0	0	0	0	0	0	0	0	0	0	0	0	0	0	0	0	0
LOC361346	361346	Gene_ID	R. norvegicus	361346	R. norvegicus	LOC361346	similar to chromosome 18 open reading frame 54	GO:0008285 negative regulation of cell proliferation;GO:0042127 regulation of cell proliferation;GO:0008283 cell proliferation	0	0	0	0	0	0	0	0	0	0	0	1	0	0	0	0	0	0	0	0
Zc3h14	192359	symbol	R. norvegicus	192359	R. norvegicus	Zc3h14	zinc finger CCCH type containing 14	GO:1900364 negative regulation of mRNA polyadenylation;GO:0031441 negative regulation of mRNA 3'-end processing;GO:1900363 regulation of mRNA polyadenylation	0	0	0	0	0	0	0	0	0	0	0	0	0	0	0	0	0	0	0	0
Bsn	29138	symbol	R. norvegicus	29138	R. norvegicus	Bsn	bassoon (presynaptic cytomatrix protein)	GO:1904071 presynaptic active zone assembly;GO:0099526 presynapse to nucleus signaling pathway;GO:0008090 retrograde axonal transport	0	0	0	0	0	0	0	0	0	0	0	0	0	0	0	0	0	0	0	0
Hsf2	64441	symbol	R. norvegicus	64441	R. norvegicus	Hsf2	heat shock transcription factor 2	GO:0061408 positive regulation of transcription from RNA polymerase II promoter in response to heat stress;GO:0036003 positive regulation of transcription from RNA polymerase II promoter in response to stress;GO:0043618 regulation of transcription from RNA polymerase II promoter in response to stress	0	0	0	0	0	0	0	0	0	0	0	0	0	0	0	0	0	0	0	0
Ncoa3	84584	symbol	R. norvegicus	84584	R. norvegicus	Ncoa3	nuclear receptor coactivator 3	GO:0060744 mammary gland branching involved in thelarche;GO:0033148 positive regulation of intracellular estrogen receptor signaling pathway;GO:0042695 thelarche	0	0	1	0	0	1	0	0	0	0	0	0	0	1	1	0	0	0	0	0
Cep250	311573	symbol	R. norvegicus	311573	R. norvegicus	Cep250	centrosomal protein 250	GO:1904781 positive regulation of protein localization to centrosome;GO:1904779 regulation of protein localization to centrosome;GO:0030997 regulation of centriole-centriole cohesion	0	0	0	0	0	0	0	0	0	0	0	0	1	0	0	0	0	0	0	0
Ppp4r3a	314388	symbol	R. norvegicus	314388	R. norvegicus	Ppp4r3a	protein phosphatase 4, regulatory subunit 3A	GO:0045722 positive regulation of gluconeogenesis;GO:0010907 positive regulation of glucose metabolic process;GO:0006111 regulation of gluconeogenesis	0	0	0	0	0	0	0	0	0	0	0	0	0	0	0	0	0	0	0	0
Arl13b	304037	symbol	R. norvegicus	304037	R. norvegicus	Arl13b	ADP-ribosylation factor like GTPase 13B	GO:0021830 interneuron migration from the subpallium to the cortex;GO:0021943 formation of radial glial scaffolds;GO:0021843 substrate-independent telencephalic tangential interneuron migration	1	0	1	0	0	1	0	0	0	0	0	0	0	0	0	0	0	0	0	0
Chpf2	296733	symbol	R. norvegicus	296733	R. norvegicus	Chpf2	chondroitin polymerizing factor 2		0	0	0	0	0	0	0	0	0	0	0	0	0	0	0	0	0	0	0	0
Ascc2	498402	symbol	R. norvegicus	498402	R. norvegicus	Ascc2	activating signal cointegrator 1 complex subunit 2	GO:0006355 regulation of transcription, DNA-templated;GO:1903506 regulation of nucleic acid-templated transcription;GO:0006351 transcription, DNA-templated	0	0	0	0	0	0	0	0	0	0	0	0	0	0	0	0	0	0	0	0
Rnpc3	691538	symbol	R. norvegicus	691538	R. norvegicus	Rnpc3	RNA-binding region (RNP1, RRM) containing 3	GO:0000398 mRNA splicing, via spliceosome;GO:0000377 RNA splicing, via transesterification reactions with bulged adenosine as nucleophile;GO:0000375 RNA splicing, via transesterification reactions	0	0	0	0	0	0	0	0	0	0	0	0	0	0	0	0	0	0	0	0
Vom2r44	266778	symbol	R. norvegicus	266778	R. norvegicus	Vom2r44	vomeronasal 2 receptor 44	GO:0050911 detection of chemical stimulus involved in sensory perception of smell;GO:0050907 detection of chemical stimulus involved in sensory perception;GO:0050906 detection of stimulus involved in sensory perception	0	0	0	0	0	0	0	0	0	0	0	0	0	0	0	0	0	0	0	0
Mapkbp1	362197	symbol	R. norvegicus	362197	R. norvegicus	Mapkbp1	mitogen activated protein kinase binding protein 1	GO:0007256 activation of JNKK activity;GO:2000483 negative regulation of interleukin-8 secretion;GO:2000482 regulation of interleukin-8 secretion	0	0	0	0	0	0	0	0	0	0	0	0	0	0	0	0	0	1	0	0
Ccdc62	689909	symbol	R. norvegicus	689909	R. norvegicus	Ccdc62	coiled-coil domain containing 62	GO:0001835 blastocyst hatching;GO:0071392 cellular response to estradiol stimulus;GO:0035188 hatching	0	0	0	0	0	0	0	0	0	0	0	0	0	1	0	0	0	0	0	0
Ccdc112	498858	symbol	R. norvegicus	498858	R. norvegicus	Ccdc112	coiled-coil domain containing 112		0	0	0	0	0	0	0	0	0	0	0	0	0	0	0	0	0	0	0	0
Zfp286a	497923	symbol	R. norvegicus	497923	R. norvegicus	Zfp286a	zinc finger protein 286A	GO:0006355 regulation of transcription, DNA-templated;GO:1903506 regulation of nucleic acid-templated transcription;GO:0006351 transcription, DNA-templated	0	0	0	0	0	0	0	0	0	0	0	0	0	0	0	0	0	0	0	0
Vangl2	289229	symbol	R. norvegicus	289229	R. norvegicus	Vangl2	VANGL planar cell polarity protein 2	GO:0090179 planar cell polarity pathway involved in neural tube closure;GO:0090178 regulation of establishment of planar polarity involved in neural tube closure;GO:0060488 orthogonal dichotomous subdivision of terminal units involved in lung branching morphogenesis	1	1	1	0	0	1	0	0	0	0	1	0	0	0	0	0	1	0	0	0
Fnbp4	311183	symbol	R. norvegicus	311183	R. norvegicus	Fnbp4	formin binding protein 4		0	0	0	0	0	0	0	0	0	0	0	0	0	0	0	0	0	0	0	0
Med28	305391	symbol	R. norvegicus	305391	R. norvegicus	Med28	mediator complex subunit 28	GO:0051151 negative regulation of smooth muscle cell differentiation;GO:0051150 regulation of smooth muscle cell differentiation;GO:0051148 negative regulation of muscle cell differentiation	1	0	0	0	0	0	0	0	0	0	0	0	0	0	0	0	0	0	0	0
Zfp609	363412	symbol	R. norvegicus	363412	R. norvegicus	Zfp609	zinc finger protein 609	GO:2001224 positive regulation of neuron migration;GO:2000291 regulation of myoblast proliferation;GO:2001222 regulation of neuron migration	0	0	0	0	0	0	0	0	0	0	0	0	0	0	0	0	0	0	0	0
Zcchc14	365018	symbol	R. norvegicus	365018	R. norvegicus	Zcchc14	zinc finger CCHC-type containing 14		0	0	0	0	0	0	0	0	0	0	0	0	0	0	0	0	0	0	0	0
Abcc8	25559	symbol	R. norvegicus	25559	R. norvegicus	Abcc8	ATP binding cassette subfamily C member 8	GO:1900721 positive regulation of uterine smooth muscle relaxation;GO:0061855 negative regulation of neuroblast migration;GO:1900719 regulation of uterine smooth muscle relaxation	0	0	0	1	0	0	0	0	0	1	0	1	1	0	0	0	0	1	0	0
Zfyve26	314265	symbol	R. norvegicus	314265	R. norvegicus	Zfyve26	zinc finger FYVE-type containing 26	GO:0000281 mitotic cytokinesis;GO:0032465 regulation of cytokinesis;GO:0000724 double-strand break repair via homologous recombination	0	0	0	0	0	0	0	0	0	0	0	0	0	0	0	0	0	0	0	0
Haus7	293844	symbol	R. norvegicus	293844	R. norvegicus	Haus7	HAUS augmin-like complex, subunit 7	GO:0007098 centrosome cycle;GO:0051225 spindle assembly;GO:0031023 microtubule organizing center organization	0	0	0	0	0	0	0	0	0	0	0	0	0	0	0	0	0	0	0	0
Clasrp	499390	symbol	R. norvegicus	499390	R. norvegicus	Clasrp	CLK4-associating serine/arginine rich protein	GO:0008380 RNA splicing;GO:0006397 mRNA processing;GO:0016071 mRNA metabolic process	0	0	0	0	0	0	0	0	0	0	0	0	0	0	0	0	0	0	0	0
Denr	687565	symbol	R. norvegicus	687565	R. norvegicus	Denr	density regulated reinitiation and release factor	GO:0075522 IRES-dependent viral translational initiation;GO:0019081 viral translation;GO:0001731 formation of translation preinitiation complex	0	0	0	0	0	0	0	0	0	0	0	0	0	0	0	0	0	0	0	0
Cwc27	361887	symbol	R. norvegicus	361887	R. norvegicus	Cwc27	CWC27 spliceosome associated cyclophilin	GO:0000413 protein peptidyl-prolyl isomerization;GO:0018208 peptidyl-proline modification;GO:0006457 protein folding	0	0	0	0	0	0	0	0	0	0	0	0	0	0	0	0	0	0	0	0
Kif26b	305012	symbol	R. norvegicus	305012	R. norvegicus	Kif26b	kinesin family member 26B	GO:0072092 ureteric bud invasion;GO:0072093 metanephric renal vesicle formation;GO:0060677 ureteric bud elongation	0	0	1	0	0	0	0	0	0	0	0	0	0	0	0	0	1	0	0	0
Noc2l	313777	symbol	R. norvegicus	313777	R. norvegicus	Noc2l	NOC2-like nucleolar associated transcriptional repressor	GO:0002903 negative regulation of B cell apoptotic process;GO:0035067 negative regulation of histone acetylation;GO:0002902 regulation of B cell apoptotic process	0	0	0	0	0	0	0	0	0	0	0	1	1	0	0	0	0	0	0	0
Grik1	29559	symbol	R. norvegicus	29559	R. norvegicus	Grik1	glutamate ionotropic receptor kainate type subunit 1	GO:0014054 positive regulation of gamma-aminobutyric acid secretion;GO:0014052 regulation of gamma-aminobutyric acid secretion;GO:0032229 negative regulation of synaptic transmission, GABAergic	0	0	0	0	0	0	0	0	1	0	0	0	0	0	0	0	0	1	0	0
Ptn	24924	symbol	R. norvegicus	24924	R. norvegicus	Ptn	pleiotrophin	GO:1904389 rod bipolar cell differentiation;GO:0060221 retinal rod cell differentiation;GO:2000347 positive regulation of hepatocyte proliferation	1	0	1	1	1	0	1	0	0	0	1	1	1	1	1	0	0	0	0	0
Fastkd3	290946	symbol	R. norvegicus	290946	R. norvegicus	Fastkd3	FAST kinase domains 3	GO:0044528 regulation of mitochondrial mRNA stability;GO:0070131 positive regulation of mitochondrial translation;GO:0033617 mitochondrial respiratory chain complex IV assembly	0	0	0	0	0	0	0	0	0	0	0	0	0	0	0	0	0	0	0	0
Snapc4	362088	symbol	R. norvegicus	362088	R. norvegicus	Snapc4	small nuclear RNA activating complex, polypeptide 4	GO:0042796 snRNA transcription by RNA polymerase III;GO:0042795 snRNA transcription by RNA polymerase II;GO:0009301 snRNA transcription	0	0	0	0	0	0	0	0	0	0	0	0	0	0	0	0	0	0	0	0
Inpp5d	54259	symbol	R. norvegicus	54259	R. norvegicus	Inpp5d	inositol polyphosphate-5-phosphatase D	GO:0045659 negative regulation of neutrophil differentiation;GO:0045658 regulation of neutrophil differentiation;GO:0045656 negative regulation of monocyte differentiation	0	0	1	0	0	0	0	0	0	0	0	1	0	0	0	0	0	0	0	0
Leng8	361506	symbol	R. norvegicus	361506	R. norvegicus	Leng8	leukocyte receptor cluster member 8		0	0	0	0	0	0	0	0	0	0	0	0	0	0	0	0	0	0	0	0
Poli	291526	symbol	R. norvegicus	291526	R. norvegicus	Poli	DNA polymerase iota	GO:0071494 cellular response to UV-C;GO:0010225 response to UV-C;GO:0019985 translesion synthesis	0	0	0	0	0	0	0	0	0	0	0	0	1	0	0	0	0	0	0	0
Naa40	361718	symbol	R. norvegicus	361718	R. norvegicus	Naa40	N(alpha)-acetyltransferase 40, NatD catalytic subunit	GO:0061187 regulation of chromatin silencing at rDNA;GO:0043968 histone H2A acetylation;GO:0000183 chromatin silencing at rDNA	0	0	0	0	0	0	0	0	0	0	0	0	0	0	0	0	0	0	0	0
Med12	679693	symbol	R. norvegicus	679693	R. norvegicus	Med12	mediator complex subunit 12	GO:0048702 embryonic neurocranium morphogenesis;GO:0090245 axis elongation involved in somitogenesis;GO:0001843 neural tube closure	1	1	1	0	0	1	0	1	0	0	0	0	0	0	0	0	0	0	0	0
Mid2	363502	symbol	R. norvegicus	363502	R. norvegicus	Mid2	midline 2	GO:1902187 negative regulation of viral release from host cell;GO:0046597 negative regulation of viral entry into host cell;GO:1902186 regulation of viral release from host cell	0	0	0	0	0	0	0	0	0	0	0	0	0	0	0	0	0	0	0	0
Srrm1	313620	symbol	R. norvegicus	313620	R. norvegicus	Srrm1	serine and arginine repetitive matrix 1	GO:0006397 mRNA processing;GO:0016071 mRNA metabolic process;GO:0006396 RNA processing	0	0	0	0	0	0	0	0	0	0	0	0	0	0	0	0	0	0	0	0
Garnl3	499783	symbol	R. norvegicus	499783	R. norvegicus	Garnl3	GTPase activating Rap/RanGAP domain-like 3	GO:0043547 positive regulation of GTPase activity;GO:0051056 regulation of small GTPase mediated signal transduction;GO:0043087 regulation of GTPase activity	0	0	0	0	0	0	0	0	0	0	0	0	0	0	0	0	0	0	0	0
Eri2	691484	symbol	R. norvegicus	691484	R. norvegicus	Eri2	ERI1 exoribonuclease family member 2	GO:0090503 RNA phosphodiester bond hydrolysis, exonucleolytic;GO:0090501 RNA phosphodiester bond hydrolysis;GO:0090305 nucleic acid phosphodiester bond hydrolysis	0	0	0	0	0	0	0	0	0	0	0	0	0	0	0	0	0	0	0	0
Gpalpp1	298712	symbol	R. norvegicus	298712	R. norvegicus	Gpalpp1	GPALPP motifs containing 1		0	0	0	0	0	0	0	0	0	0	0	0	0	0	0	0	0	0	0	0
Soga1	311578	symbol	R. norvegicus	311578	R. norvegicus	Soga1	suppressor of glucose, autophagy associated 1	GO:0045721 negative regulation of gluconeogenesis;GO:0006111 regulation of gluconeogenesis;GO:0008286 insulin receptor signaling pathway	0	0	0	0	0	0	0	0	0	0	0	0	0	0	0	0	0	0	0	0
LOC689986	689986	Gene_ID	R. norvegicus	689986	R. norvegicus	LOC689986	hypothetical protein LOC689986		0	0	0	0	0	0	0	0	0	0	0	0	0	0	0	0	0	0	0	0
Zmym1	313604	symbol	R. norvegicus	313604	R. norvegicus	Zmym1	zinc finger MYM-type containing 1		0	0	0	0	0	0	0	0	0	0	0	0	0	0	0	0	0	0	0	0
Btbd8	100364240	symbol	R. norvegicus	100364240	R. norvegicus	Btbd8	BTB domain containing 8	GO:0016182 synaptic vesicle budding from endosome;GO:0150007 clathrin-dependent synaptic vesicle endocytosis;GO:0070142 synaptic vesicle budding	0	0	0	0	0	0	0	0	0	0	0	0	0	0	0	0	0	0	0	0
Ccdc174	297458	symbol	R. norvegicus	297458	R. norvegicus	Ccdc174	coiled-coil domain containing 174		0	0	0	0	0	0	0	0	0	0	0	0	0	0	0	0	0	0	0	0
Phf10	292404	symbol	R. norvegicus	292404	R. norvegicus	Phf10	PHD finger protein 10	GO:1990403 embryonic brain development;GO:0016573 histone acetylation;GO:0018393 internal peptidyl-lysine acetylation	0	0	0	0	0	1	0	0	0	0	0	0	0	0	0	0	0	0	0	0
Usp42	288482	symbol	R. norvegicus	288482	R. norvegicus	Usp42	ubiquitin specific peptidase 42	GO:0016579 protein deubiquitination;GO:0007283 spermatogenesis;GO:0070646 protein modification by small protein removal	0	0	0	0	0	0	0	0	0	0	0	0	0	0	0	0	0	0	0	0
Ap1s2	302671	symbol	R. norvegicus	302671	R. norvegicus	Ap1s2	adaptor related protein complex 1 subunit sigma 2	GO:0016182 synaptic vesicle budding from endosome;GO:0070142 synaptic vesicle budding;GO:0036466 synaptic vesicle recycling via endosome	0	0	0	0	1	0	0	1	0	0	0	0	1	0	0	0	0	0	0	0
Dclre1a	292127	symbol	R. norvegicus	292127	R. norvegicus	Dclre1a	DNA cross-link repair 1A	GO:0031848 protection from non-homologous end joining at telomere;GO:0043247 telomere maintenance in response to DNA damage;GO:0016233 telomere capping	0	0	0	0	0	0	0	0	0	0	0	0	0	0	0	0	0	0	0	0
Ints2	360589	symbol	R. norvegicus	360589	R. norvegicus	Ints2	integrator complex subunit 2	GO:0034472 snRNA 3'-end processing;GO:0016180 snRNA processing;GO:0043628 ncRNA 3'-end processing	0	0	0	0	0	0	0	0	0	0	0	0	0	0	0	0	0	0	0	0
Arid3a	314616	symbol	R. norvegicus	314616	R. norvegicus	Arid3a	AT-rich interaction domain 3A	GO:0045944 positive regulation of transcription by RNA polymerase II;GO:0045893 positive regulation of transcription, DNA-templated;GO:1903508 positive regulation of nucleic acid-templated transcription	0	0	0	0	0	0	0	0	0	0	0	0	0	0	0	0	0	0	0	0
Kdm6b	363630	symbol	R. norvegicus	363630	R. norvegicus	Kdm6b	lysine demethylase 6B	GO:0071557 histone H3-K27 demethylation;GO:0070076 histone lysine demethylation;GO:0048333 mesodermal cell differentiation	1	1	1	0	0	1	0	0	0	0	0	0	0	0	0	0	0	0	0	0
Ern1	498013	symbol	R. norvegicus	498013	R. norvegicus	Ern1	endoplasmic reticulum to nucleus signaling 1	GO:1990579 peptidyl-serine trans-autophosphorylation;GO:0070054 mRNA splicing, via endonucleolytic cleavage and ligation;GO:0007257 activation of JUN kinase activity	0	0	0	1	0	0	0	0	0	0	0	1	0	0	0	0	0	1	0	0
Cplane1	310137	symbol	R. norvegicus	310137	R. norvegicus	Cplane1	ciliogenesis and planar polarity effector 1	GO:1904491 protein localization to ciliary transition zone;GO:0042733 embryonic digit morphogenesis;GO:0003281 ventricular septum development	1	0	1	1	0	1	0	0	0	0	0	0	0	0	0	0	1	0	0	0
Gls2	192268	symbol	R. norvegicus	192268	R. norvegicus	Gls2	glutaminase 2	GO:0006543 glutamine catabolic process;GO:0006537 glutamate biosynthetic process;GO:0009065 glutamine family amino acid catabolic process	0	0	0	0	0	0	0	0	0	0	0	0	0	0	0	0	0	0	0	0
Hspa5	25617	symbol	R. norvegicus	25617	R. norvegicus	Hspa5	heat shock protein family A (Hsp70) member 5	GO:0021589 cerebellum structural organization;GO:1903895 negative regulation of IRE1-mediated unfolded protein response;GO:0021577 hindbrain structural organization	0	0	0	0	0	0	1	0	0	0	0	0	1	1	1	0	0	0	0	0
Dap3	295238	symbol	R. norvegicus	295238	R. norvegicus	Dap3	death associated protein 3	GO:0008637 apoptotic mitochondrial changes;GO:0007005 mitochondrion organization;GO:0006915 apoptotic process	0	0	0	0	0	0	0	0	0	0	0	0	0	0	0	0	0	0	0	0
Slc31a1	171135	symbol	R. norvegicus	171135	R. norvegicus	Slc31a1	solute carrier family 31 member 1	GO:0098705 copper ion import across plasma membrane;GO:0015679 plasma membrane copper ion transport;GO:0072719 cellular response to cisplatin	0	0	0	0	0	0	0	0	0	0	0	0	0	0	0	0	0	0	0	0
Igdcc4	363081	symbol	R. norvegicus	363081	R. norvegicus	Igdcc4	immunoglobulin superfamily, DCC subclass, member 4		0	0	0	0	0	0	0	0	0	0	0	0	0	0	0	0	0	0	0	0
Cavin3	85332	symbol	R. norvegicus	85332	R. norvegicus	Cavin3	caveolae associated protein 3	GO:1901003 negative regulation of fermentation;GO:0043465 regulation of fermentation;GO:0006113 fermentation	0	0	0	0	0	0	1	0	0	0	0	0	0	0	0	0	0	0	0	1
Fundc2	361288	symbol	R. norvegicus	361288	R. norvegicus	Fundc2	FUN14 domain containing 2	GO:0000422 autophagy of mitochondrion;GO:0061726 mitochondrion disassembly;GO:1903008 organelle disassembly	0	0	0	0	0	0	0	0	0	0	0	0	0	0	0	0	0	0	0	0
Nr2f1	81808	symbol	R. norvegicus	81808	R. norvegicus	Nr2f1	nuclear receptor subfamily 2, group F, member 1	GO:1903800 positive regulation of production of miRNAs involved in gene silencing by miRNA;GO:0021796 cerebral cortex regionalization;GO:1903798 regulation of production of miRNAs involved in gene silencing by miRNA	0	0	0	0	0	1	0	0	0	0	1	0	0	1	0	0	0	0	0	0
Jund	24518	symbol	R. norvegicus	24518	R. norvegicus	Jund	JunD proto-oncogene, AP-1 transcription factor subunit	GO:0002076 osteoblast development;GO:0045669 positive regulation of osteoblast differentiation;GO:0071277 cellular response to calcium ion	0	0	0	0	1	0	1	0	0	0	0	0	1	0	0	0	0	0	0	0
Arap3	361314	symbol	R. norvegicus	361314	R. norvegicus	Arap3	ArfGAP with RhoGAP domain, ankyrin repeat and PH domain 3	GO:0035021 negative regulation of Rac protein signal transduction;GO:0035024 negative regulation of Rho protein signal transduction;GO:0035020 regulation of Rac protein signal transduction	0	0	0	0	0	0	0	0	0	0	0	0	0	0	0	0	0	0	0	0
Fkbp4	260321	symbol	R. norvegicus	260321	R. norvegicus	Fkbp4	FKBP prolyl isomerase 4	GO:0006463 steroid hormone receptor complex assembly;GO:0031115 negative regulation of microtubule polymerization;GO:0030521 androgen receptor signaling pathway	0	0	1	0	0	0	0	0	0	0	0	0	0	1	1	0	1	0	0	0
Mios	362324	symbol	R. norvegicus	362324	R. norvegicus	Mios	meiosis regulator for oocyte development	GO:0034198 cellular response to amino acid starvation;GO:1990928 response to amino acid starvation;GO:0032008 positive regulation of TOR signaling	0	0	0	0	0	0	0	0	0	0	0	0	0	0	0	0	0	0	0	0
Ankrd9	314457	symbol	R. norvegicus	314457	R. norvegicus	Ankrd9	ankyrin repeat domain 9		0	0	0	0	0	0	0	0	0	0	0	0	0	0	0	0	0	0	0	0
Sphk2	308589	symbol	R. norvegicus	308589	R. norvegicus	Sphk2	sphingosine kinase 2	GO:0043980 histone H2B-K12 acetylation;GO:0043977 histone H2A-K5 acetylation;GO:2000617 positive regulation of histone H3-K9 acetylation	0	0	0	1	0	0	0	0	0	0	1	1	0	0	0	0	0	1	0	0
Mras	25482	symbol	R. norvegicus	25482	R. norvegicus	Mras	muscle RAS oncogene homolog	GO:1990830 cellular response to leukemia inhibitory factor;GO:1990823 response to leukemia inhibitory factor;GO:0007265 Ras protein signal transduction	0	0	0	0	0	0	0	0	0	0	0	0	0	0	0	0	0	0	0	0
Itm2a	317218	symbol	R. norvegicus	317218	R. norvegicus	Itm2a	integral membrane protein 2A	GO:0002317 plasma cell differentiation;GO:0002313 mature B cell differentiation involved in immune response;GO:0042985 negative regulation of amyloid precursor protein biosynthetic process	0	0	0	0	0	0	0	0	0	0	0	0	0	0	0	0	0	0	0	0
Polg	85472	symbol	R. norvegicus	85472	R. norvegicus	Polg	DNA polymerase gamma, catalytic subunit	GO:0006287 base-excision repair, gap-filling;GO:0006264 mitochondrial DNA replication;GO:0055093 response to hyperoxia	0	0	0	0	0	0	0	0	0	0	0	0	1	0	0	0	0	1	0	0
Tomm40	308416	symbol	R. norvegicus	308416	R. norvegicus	Tomm40	translocase of outer mitochondrial membrane 40	GO:0051204 protein insertion into mitochondrial membrane;GO:0030150 protein import into mitochondrial matrix;GO:0051205 protein insertion into membrane	0	0	0	0	0	0	0	0	0	0	0	1	0	0	0	0	0	0	0	0
Manf	315989	symbol	R. norvegicus	315989	R. norvegicus	Manf	mesencephalic astrocyte-derived neurotrophic factor	GO:0002014 vasoconstriction of artery involved in ischemic response to lowering of systemic arterial blood pressure;GO:0001980 regulation of systemic arterial blood pressure by ischemic conditions;GO:0001976 neurological system process involved in regulation of systemic arterial blood pressure	0	0	0	0	0	0	0	0	1	0	0	0	0	0	0	0	0	0	0	0
Lnx2	360761	symbol	R. norvegicus	360761	R. norvegicus	Lnx2	ligand of numb-protein X 2		0	0	0	0	0	0	0	0	0	0	0	0	0	0	0	0	0	0	0	0
Prodh1	680409	symbol	R. norvegicus	680409	R. norvegicus	Prodh1	proline dehydrogenase 1	GO:0010133 proline catabolic process to glutamate;GO:0006562 proline catabolic process;GO:0006560 proline metabolic process	0	0	0	0	0	0	0	0	0	0	0	1	0	0	0	0	0	0	0	0
Slc15a2	60577	symbol	R. norvegicus	60577	R. norvegicus	Slc15a2	solute carrier family 15 member 2	GO:0035442 dipeptide transmembrane transport;GO:0042938 dipeptide transport;GO:0035672 oligopeptide transmembrane transport	0	0	0	0	0	0	0	0	0	0	0	0	0	0	0	0	0	0	0	0
Zfp316	304293	symbol	R. norvegicus	304293	R. norvegicus	Zfp316	zinc finger protein 316	GO:0006355 regulation of transcription, DNA-templated;GO:1903506 regulation of nucleic acid-templated transcription;GO:0006351 transcription, DNA-templated	0	0	0	0	0	0	0	0	0	0	0	0	0	0	0	0	0	0	0	0
B3galt6	298690	symbol	R. norvegicus	298690	R. norvegicus	B3galt6	Beta-1,3-galactosyltransferase 6	GO:0006024 glycosaminoglycan biosynthetic process;GO:0006493 protein O-linked glycosylation;GO:0006023 aminoglycan biosynthetic process	0	0	0	0	0	0	0	0	0	0	0	0	0	0	0	0	0	0	0	0
Nrp1	246331	symbol	R. norvegicus	246331	R. norvegicus	Nrp1	neuropilin 1	GO:0021828 gonadotrophin-releasing hormone neuronal migration to the hypothalamus;GO:0021824 cerebral cortex tangential migration using cell-axon interactions;GO:1902336 positive regulation of retinal ganglion cell axon guidance	1	0	1	1	0	1	0	0	0	0	0	1	0	0	0	0	1	0	0	0
Ccdc184	500925	symbol	R. norvegicus	500925	R. norvegicus	Ccdc184	coiled-coil domain containing 184		0	0	0	0	0	0	0	0	0	0	0	0	0	0	0	0	0	0	0	0
Igfbp7	289560	symbol	R. norvegicus	289560	R. norvegicus	Igfbp7	insulin-like growth factor binding protein 7	GO:0051414 response to cortisol;GO:0007566 embryo implantation;GO:0050810 regulation of steroid biosynthetic process	0	0	0	0	0	0	0	1	0	0	0	0	0	1	0	0	0	0	0	0
Gng7	58979	symbol	R. norvegicus	58979	R. norvegicus	Gng7	G protein subunit gamma 7	GO:0001662 behavioral fear response;GO:0007168 receptor guanylyl cyclase signaling pathway;GO:0045761 regulation of adenylate cyclase activity	0	0	0	0	0	0	0	0	0	0	0	0	0	0	0	0	0	0	0	0
Ggcx	81716	symbol	R. norvegicus	81716	R. norvegicus	Ggcx	gamma-glutamyl carboxylase	GO:0032571 response to vitamin K;GO:0017187 peptidyl-glutamic acid carboxylation;GO:0060437 lung growth	0	0	1	0	0	0	0	0	0	0	0	0	0	1	0	0	0	0	0	0
Tnfsf13	287437	symbol	R. norvegicus	287437	R. norvegicus	Tnfsf13	TNF superfamily member 13	GO:0048298 positive regulation of isotype switching to IgA isotypes;GO:0048296 regulation of isotype switching to IgA isotypes;GO:0048290 isotype switching to IgA isotypes	0	0	0	0	0	0	0	0	0	0	0	0	0	0	0	0	0	0	0	0
Emc8	361425	symbol	R. norvegicus	361425	R. norvegicus	Emc8	ER membrane protein complex subunit 8		0	0	0	0	0	0	0	0	0	0	0	0	0	0	0	0	0	0	0	0
Tmem168	312135	symbol	R. norvegicus	312135	R. norvegicus	Tmem168	transmembrane protein 168		0	0	0	0	0	0	0	0	0	0	0	0	0	0	0	0	0	0	0	0
Gys1	690987	symbol	R. norvegicus	690987	R. norvegicus	Gys1	glycogen synthase 1	GO:0005978 glycogen biosynthetic process;GO:0009250 glucan biosynthetic process;GO:0005977 glycogen metabolic process	1	0	0	0	0	0	0	0	0	0	0	0	0	0	0	0	0	0	0	0
Creld2	362978	symbol	R. norvegicus	362978	R. norvegicus	Creld2	cysteine-rich with EGF-like domains 2		0	0	0	0	0	0	0	0	0	0	0	0	0	0	0	0	0	0	0	0
Nkx2-2	366214	symbol	R. norvegicus	366214	R. norvegicus	Nkx2-2	NK2 homeobox 2	GO:0060580 ventral spinal cord interneuron fate determination;GO:0003327 type B pancreatic cell fate commitment;GO:0021530 spinal cord oligodendrocyte cell fate specification	0	0	0	0	0	1	0	0	0	0	0	0	0	1	0	0	0	1	0	0
Abhd8	306338	symbol	R. norvegicus	306338	R. norvegicus	Abhd8	abhydrolase domain containing 8		0	0	0	0	0	0	0	0	0	0	0	0	0	0	0	0	0	0	0	0
Aldh1l1	64392	symbol	R. norvegicus	64392	R. norvegicus	Aldh1l1	aldehyde dehydrogenase 1 family, member L1	GO:0009258 10-formyltetrahydrofolate catabolic process;GO:0009397 folic acid-containing compound catabolic process;GO:0009256 10-formyltetrahydrofolate metabolic process	0	0	0	0	0	0	0	0	0	0	0	0	0	0	0	0	0	0	0	0
Slc32a1	83612	symbol	R. norvegicus	83612	R. norvegicus	Slc32a1	solute carrier family 32 member 1	GO:0015816 glycine transport;GO:0015812 gamma-aminobutyric acid transport;GO:0021766 hippocampus development	0	0	0	0	0	0	0	0	1	0	0	0	0	0	0	0	0	0	0	0
Cplx1	64832	symbol	R. norvegicus	64832	R. norvegicus	Cplx1	complexin 1	GO:0098967 exocytic insertion of neurotransmitter receptor to postsynaptic membrane;GO:0098881 exocytic insertion of neurotransmitter receptor to plasma membrane;GO:0031630 regulation of synaptic vesicle fusion to presynaptic active zone membrane	0	0	0	0	0	0	0	0	0	0	0	0	0	0	0	0	0	1	0	0
Slc6a6	29464	symbol	R. norvegicus	29464	R. norvegicus	Slc6a6	solute carrier family 6 member 6	GO:0001762 beta-alanine transport;GO:0015734 taurine transport;GO:0015812 gamma-aminobutyric acid transport	0	0	0	0	0	0	0	0	1	0	0	0	0	0	0	0	0	0	0	0
Pltp	296371	symbol	R. norvegicus	296371	R. norvegicus	Pltp	phospholipid transfer protein	GO:0010875 positive regulation of cholesterol efflux;GO:0010189 vitamin E biosynthetic process;GO:0032376 positive regulation of cholesterol transport	0	1	0	0	0	0	0	0	0	0	0	0	0	0	0	0	0	0	0	0
LOC688613	688613	Gene_ID	R. norvegicus	688613	R. norvegicus	LOC688613	hypothetical protein LOC688613		0	0	0	0	0	0	0	0	0	0	0	0	0	0	0	0	0	0	0	0
Atp6v0e1	94170	symbol	R. norvegicus	94170	R. norvegicus	Atp6v0e1	ATPase H+ transporting V0 subunit e1	GO:1902600 proton transmembrane transport;GO:0043200 response to amino acid;GO:0015672 monovalent inorganic cation transport	0	0	0	0	0	0	0	0	0	0	0	0	0	0	0	0	0	0	0	0
Kcnab2	29738	symbol	R. norvegicus	29738	R. norvegicus	Kcnab2	potassium voltage-gated channel subfamily A regulatory beta subunit 2	GO:0070995 NADPH oxidation;GO:1901379 regulation of potassium ion transmembrane transport;GO:0006739 NADP metabolic process	1	0	0	0	0	0	0	0	0	0	0	0	0	0	0	0	0	0	0	0
Tnfsf12	360548	symbol	R. norvegicus	360548	R. norvegicus	Tnfsf12	TNF superfamily member 12	GO:2001238 positive regulation of extrinsic apoptotic signaling pathway;GO:2001236 regulation of extrinsic apoptotic signaling pathway;GO:2001235 positive regulation of apoptotic signaling pathway	0	0	0	0	0	0	0	0	0	0	0	1	0	0	0	0	0	0	0	0
Apln	58812	symbol	R. norvegicus	58812	R. norvegicus	Apln	apelin	GO:1904022 positive regulation of G protein-coupled receptor internalization;GO:0051466 positive regulation of corticotropin-releasing hormone secretion;GO:0051461 positive regulation of corticotropin secretion	1	1	0	1	0	1	0	0	1	1	1	1	0	0	0	0	0	1	0	0
Usp5	297593	symbol	R. norvegicus	297593	R. norvegicus	Usp5	ubiquitin specific peptidase 5	GO:0032436 positive regulation of proteasomal ubiquitin-dependent protein catabolic process;GO:2000060 positive regulation of ubiquitin-dependent protein catabolic process;GO:1901800 positive regulation of proteasomal protein catabolic process	0	0	0	0	0	0	0	0	0	0	0	0	0	0	0	0	0	0	0	0
Gcdh	364975	symbol	R. norvegicus	364975	R. norvegicus	Gcdh	glutaryl-CoA dehydrogenase	GO:0033539 fatty acid beta-oxidation using acyl-CoA dehydrogenase;GO:0046949 fatty-acyl-CoA biosynthetic process;GO:0035337 fatty-acyl-CoA metabolic process	0	0	0	0	0	0	0	0	0	0	0	0	0	0	0	0	0	0	0	0
Rasl10b	303382	symbol	R. norvegicus	303382	R. norvegicus	Rasl10b	RAS-like, family 10, member B	GO:0003050 regulation of systemic arterial blood pressure by atrial natriuretic peptide;GO:0001990 regulation of systemic arterial blood pressure by hormone;GO:0003044 regulation of systemic arterial blood pressure mediated by a chemical signal	0	0	0	0	0	0	0	0	1	0	0	0	0	0	0	0	0	1	0	0
Cald1	25687	symbol	R. norvegicus	25687	R. norvegicus	Cald1	caldesmon 1	GO:0032092 positive regulation of protein binding;GO:0051017 actin filament bundle assembly;GO:0061572 actin filament bundle organization	0	0	0	0	0	0	0	0	0	1	0	0	0	0	0	0	0	0	0	0
Pou3f2	29588	symbol	R. norvegicus	29588	R. norvegicus	Pou3f2	POU class 3 homeobox 2	GO:0021985 neurohypophysis development;GO:0021799 cerebral cortex radially oriented cell migration;GO:0021979 hypothalamus cell differentiation	0	0	1	0	0	0	0	0	0	0	0	0	0	0	0	0	0	0	0	0
Rps16	140655	symbol	R. norvegicus	140655	R. norvegicus	Rps16	ribosomal protein S16	GO:0097421 liver regeneration;GO:0000462 maturation of SSU-rRNA from tricistronic rRNA transcript (SSU-rRNA, 5.8S rRNA, LSU-rRNA);GO:0030490 maturation of SSU-rRNA	0	0	1	0	0	0	0	0	0	0	0	0	0	0	0	0	0	0	0	0
Lypla2	83510	symbol	R. norvegicus	83510	R. norvegicus	Lypla2	lysophospholipase 2	GO:1905344 prostaglandin catabolic process;GO:1901523 icosanoid catabolic process;GO:0006693 prostaglandin metabolic process	0	0	0	0	0	0	0	0	0	0	0	0	0	0	0	0	0	0	0	0
Sox2	499593	symbol	R. norvegicus	499593	R. norvegicus	Sox2	SRY-box transcription factor 2	GO:0050973 detection of mechanical stimulus involved in equilibrioception;GO:0060235 lens induction in camera-type eye;GO:0001714 endodermal cell fate specification	0	1	1	1	1	1	0	1	0	0	0	1	0	0	1	0	0	0	0	0
Pak4	292756	symbol	R. norvegicus	292756	R. norvegicus	Pak4	p21 (RAC1) activated kinase 4	GO:2000352 negative regulation of endothelial cell apoptotic process;GO:1904036 negative regulation of epithelial cell apoptotic process;GO:0045766 positive regulation of angiogenesis	0	0	0	1	0	0	0	0	0	0	0	0	0	1	0	0	0	0	0	1
Tmem151b	301253	symbol	R. norvegicus	301253	R. norvegicus	Tmem151b	transmembrane protein 151B		0	0	0	0	0	0	0	0	0	0	0	0	0	0	0	0	0	0	0	0
Mxd4	360961	symbol	R. norvegicus	360961	R. norvegicus	Mxd4	Max dimerization protein 4	GO:0000122 negative regulation of transcription by RNA polymerase II;GO:0045892 negative regulation of transcription, DNA-templated;GO:1903507 negative regulation of nucleic acid-templated transcription	0	0	0	0	0	0	0	0	0	0	0	0	0	0	0	0	0	0	0	0
Vtn	29169	symbol	R. norvegicus	29169	R. norvegicus	Vtn	vitronectin	GO:0061302 smooth muscle cell-matrix adhesion;GO:0014911 positive regulation of smooth muscle cell migration;GO:0035987 endodermal cell differentiation	0	1	1	0	0	1	0	0	0	0	0	0	0	0	0	0	0	0	0	0
Psd2	307500	symbol	R. norvegicus	307500	R. norvegicus	Psd2	pleckstrin and Sec7 domain containing 2	GO:0032012 regulation of ARF protein signal transduction;GO:0032011 ARF protein signal transduction;GO:0046578 regulation of Ras protein signal transduction	0	0	0	0	0	0	0	0	0	0	0	0	0	0	0	0	0	0	0	0
Crebzf	293112	symbol	R. norvegicus	293112	R. norvegicus	Crebzf	CREB/ATF bZIP transcription factor	GO:0045814 negative regulation of gene expression, epigenetic;GO:0009615 response to virus;GO:0051090 regulation of DNA-binding transcription factor activity	0	0	0	0	0	0	0	0	0	0	0	0	0	0	0	0	0	0	0	0
Id1	25261	symbol	R. norvegicus	25261	R. norvegicus	Id1	inhibitor of DNA binding 1, HLH protein	GO:0036164 cell-abiotic substrate adhesion;GO:0050774 negative regulation of dendrite morphogenesis;GO:1903351 cellular response to dopamine	1	1	1	1	1	0	1	0	0	0	0	0	0	1	0	0	0	0	0	0
Atp1a2	24212	symbol	R. norvegicus	24212	R. norvegicus	Atp1a2	ATPase Na+/K+ transporting subunit alpha 2	GO:1903280 negative regulation of calcium:sodium antiporter activity;GO:1903279 regulation of calcium:sodium antiporter activity;GO:0021989 olfactory cortex development	0	0	0	0	0	0	0	0	1	1	0	0	1	1	0	0	0	0	0	0
Pgls	290636	symbol	R. norvegicus	290636	R. norvegicus	Pgls	6-phosphogluconolactonase	GO:0009051 pentose-phosphate shunt, oxidative branch;GO:0006098 pentose-phosphate shunt;GO:0006739 NADP metabolic process	0	0	0	0	0	0	0	0	0	0	0	0	0	0	0	0	0	0	0	0
Cst3	25307	symbol	R. norvegicus	25307	R. norvegicus	Cst3	cystatin C	GO:0060311 negative regulation of elastin catabolic process;GO:0010711 negative regulation of collagen catabolic process;GO:0060310 regulation of elastin catabolic process	0	1	1	0	0	0	1	0	0	0	0	0	0	0	1	0	0	1	0	0
Ube2v1	296390	symbol	R. norvegicus	296390	R. norvegicus	Ube2v1	ubiquitin conjugating enzyme E2 V1	GO:0042275 error-free postreplication DNA repair;GO:0070534 protein K63-linked ubiquitination;GO:0051092 positive regulation of NF-kappaB transcription factor activity	0	0	0	0	0	0	0	0	0	0	0	0	0	0	0	0	0	0	0	0
Tek	89804	symbol	R. norvegicus	89804	R. norvegicus	Tek	TEK receptor tyrosine kinase	GO:0002741 positive regulation of cytokine secretion involved in immune response;GO:0051894 positive regulation of focal adhesion assembly;GO:0002739 regulation of cytokine secretion involved in immune response	1	0	0	1	1	0	0	1	0	0	0	0	0	0	0	0	1	1	0	1
Phlda3	363989	symbol	R. norvegicus	363989	R. norvegicus	Phlda3	pleckstrin homology-like domain, family A, member 3	GO:0042771 intrinsic apoptotic signaling pathway in response to DNA damage by p53 class mediator;GO:0051898 negative regulation of protein kinase B signaling;GO:0072332 intrinsic apoptotic signaling pathway by p53 class mediator	0	0	0	0	0	0	0	0	0	0	0	1	0	0	0	0	0	0	0	1
St7l	295344	symbol	R. norvegicus	295344	R. norvegicus	St7l	suppression of tumorigenicity 7-like	GO:0030308 negative regulation of cell growth;GO:0045926 negative regulation of growth;GO:0001558 regulation of cell growth	0	0	0	0	0	0	0	0	0	0	0	0	0	0	0	0	0	0	0	0
Tmem229b	503035	symbol	R. norvegicus	503035	R. norvegicus	Tmem229b	transmembrane protein 229B	GO:0009617 response to bacterium;GO:0051707 response to other organism;GO:0043207 response to external biotic stimulus	0	0	0	0	0	0	0	0	0	0	0	0	0	0	0	0	0	0	0	0
Rbm4	293663	symbol	R. norvegicus	293663	R. norvegicus	Rbm4	RNA binding motif protein 4	GO:0002192 IRES-dependent translational initiation of linear mRNA;GO:0110017 cap-independent translational initiation of linear mRNA;GO:0002190 cap-independent translational initiation	1	0	0	0	0	0	1	0	0	0	0	0	1	0	0	0	0	1	0	0
Rhpn2	308516	symbol	R. norvegicus	308516	R. norvegicus	Rhpn2	rhophilin, Rho GTPase binding protein 2	GO:0007165 signal transduction;GO:0023052 signaling;GO:0007154 cell communication	0	0	0	0	0	0	0	0	0	0	0	0	0	0	0	0	0	0	0	0
Ppp1r3g	291069	symbol	R. norvegicus	291069	R. norvegicus	Ppp1r3g	protein phosphatase 1, regulatory subunit 3G	GO:0045725 positive regulation of glycogen biosynthetic process;GO:0070875 positive regulation of glycogen metabolic process;GO:2000467 positive regulation of glycogen (starch) synthase activity	0	0	0	0	0	0	0	0	0	0	0	0	0	0	0	0	0	1	0	0
Plpp4	309014	symbol	R. norvegicus	309014	R. norvegicus	Plpp4	phospholipid phosphatase 4	GO:0090279 regulation of calcium ion import;GO:0001835 blastocyst hatching;GO:0070509 calcium ion import	0	0	0	0	0	0	0	0	0	0	0	0	0	0	0	0	0	0	0	0
Rell2	361313	symbol	R. norvegicus	361313	R. norvegicus	Rell2	RELT-like 2	GO:1900745 positive regulation of p38MAPK cascade;GO:1900744 regulation of p38MAPK cascade;GO:0038066 p38MAPK cascade	0	0	0	0	0	0	0	0	0	0	0	0	0	0	0	0	0	0	0	0
Tnfrsf19	290300	symbol	R. norvegicus	290300	R. norvegicus	Tnfrsf19	TNF receptor superfamily member 19	GO:0046330 positive regulation of JNK cascade;GO:0032874 positive regulation of stress-activated MAPK cascade;GO:0001942 hair follicle development	0	0	0	0	0	0	0	0	0	0	0	0	0	0	0	0	0	0	0	0
Smad3	25631	symbol	R. norvegicus	25631	R. norvegicus	Smad3	SMAD family member 3	GO:0097296 activation of cysteine-type endopeptidase activity involved in apoptotic signaling pathway;GO:1903243 negative regulation of cardiac muscle hypertrophy in response to stress;GO:0061767 negative regulation of lung blood pressure	1	1	1	1	1	1	0	1	1	1	1	1	0	0	0	1	1	0	0	0
Extl1	313610	symbol	R. norvegicus	313610	R. norvegicus	Extl1	exostosin-like glycosyltransferase 1	GO:0006486 protein glycosylation;GO:0043413 macromolecule glycosylation;GO:0009101 glycoprotein biosynthetic process	0	0	0	0	0	0	0	0	0	0	0	0	0	0	0	0	0	0	0	0
Yap1	363014	symbol	R. norvegicus	363014	R. norvegicus	Yap1	Yes1 associated transcriptional regulator	GO:0072307 regulation of metanephric nephron tubule epithelial cell differentiation;GO:0072257 metanephric nephron tubule epithelial cell differentiation;GO:0072182 regulation of nephron tubule epithelial cell differentiation	1	0	1	1	0	1	0	1	1	0	1	1	1	1	0	0	1	0	0	1
mrpl11	293666	symbol	R. norvegicus	293666	R. norvegicus	mrpl11	mitochondrial ribosomal protein L11	GO:0000027 ribosomal large subunit assembly;GO:0042255 ribosome assembly;GO:0042273 ribosomal large subunit biogenesis	0	0	0	0	0	0	0	0	0	0	0	0	0	0	0	0	0	0	0	0
Itga6	114517	symbol	R. norvegicus	114517	R. norvegicus	Itga6	integrin subunit alpha 6	GO:0035878 nail development;GO:0010668 ectodermal cell differentiation;GO:0043589 skin morphogenesis	0	0	0	0	1	0	0	0	0	0	1	1	0	1	0	0	0	0	0	0
Nab2	314910	symbol	R. norvegicus	314910	R. norvegicus	Nab2	Ngfi-A binding protein 2	GO:1902949 positive regulation of tau-protein kinase activity;GO:0016480 negative regulation of transcription by RNA polymerase III;GO:1902947 regulation of tau-protein kinase activity	0	0	0	0	1	0	0	1	0	0	0	0	0	0	0	0	0	0	0	0
Sgca	303468	symbol	R. norvegicus	303468	R. norvegicus	Sgca	sarcoglycan, alpha	GO:0014894 response to denervation involved in regulation of muscle adaptation;GO:0014877 response to muscle inactivity involved in regulation of muscle adaptation;GO:0014874 response to stimulus involved in regulation of muscle adaptation	0	0	0	0	0	0	0	0	0	1	0	0	0	0	0	0	0	0	0	0
Purb	498407	symbol	R. norvegicus	498407	R. norvegicus	Purb	purine rich element binding protein B	GO:0017148 negative regulation of translation;GO:0034249 negative regulation of cellular amide metabolic process;GO:0000122 negative regulation of transcription by RNA polymerase II	0	0	0	0	0	0	0	0	0	0	0	0	0	0	0	0	0	0	0	0
Gli1	140589	symbol	R. norvegicus	140589	R. norvegicus	Gli1	GLI family zinc finger 1	GO:0021938 smoothened signaling pathway involved in regulation of cerebellar granule cell precursor cell proliferation;GO:0021937 cerebellar Purkinje cell-granule cell precursor cell signaling involved in regulation of granule cell precursor cell proliferation;GO:0021940 positive regulation of cerebellar granule cell precursor proliferation	1	0	1	1	1	1	0	0	0	0	1	0	0	0	1	0	1	0	0	0
Rbm42	361545	symbol	R. norvegicus	361545	R. norvegicus	Rbm42	RNA binding motif protein 42	GO:0048025 negative regulation of mRNA splicing, via spliceosome;GO:0050686 negative regulation of mRNA processing;GO:0033119 negative regulation of RNA splicing	0	0	0	0	0	0	0	0	0	0	0	0	0	0	0	0	0	0	0	0
Wdr82	686295	symbol	R. norvegicus	686295	R. norvegicus	Wdr82	WD repeat domain 82	GO:0080182 histone H3-K4 trimethylation;GO:0051568 histone H3-K4 methylation;GO:0018023 peptidyl-lysine trimethylation	0	0	0	0	0	0	0	0	0	0	0	0	0	0	0	0	0	0	1	0
Agt	24179	symbol	R. norvegicus	24179	R. norvegicus	Agt	angiotensinogen	GO:1905589 positive regulation of L-arginine import across plasma membrane;GO:1905010 positive regulation of L-lysine import across plasma membrane;GO:0002018 renin-angiotensin regulation of aldosterone production	1	1	1	1	0	0	1	0	1	1	0	1	1	0	1	1	1	1	0	0
Id3	25585	symbol	R. norvegicus	25585	R. norvegicus	Id3	inhibitor of DNA binding 3, HLH protein	GO:0072750 cellular response to leptomycin B;GO:1901344 response to leptomycin B;GO:0045662 negative regulation of myoblast differentiation	1	0	0	0	1	1	1	0	0	0	1	1	0	1	0	0	1	0	0	0
Dennd3	315055	symbol	R. norvegicus	315055	R. norvegicus	Dennd3	DENN domain containing 3	GO:0008333 endosome to lysosome transport;GO:0007041 lysosomal transport;GO:0007034 vacuolar transport	0	0	0	0	0	0	0	0	0	0	0	0	0	0	0	0	0	0	0	0
Bcl7c	293514	symbol	R. norvegicus	293514	R. norvegicus	Bcl7c	BAF chromatin remodeling complex subunit BCL7C		0	0	0	0	0	0	0	0	0	0	0	0	0	0	0	0	0	0	0	0
Hmga1	117062	symbol	R. norvegicus	117062	R. norvegicus	Hmga1	high mobility group AT-hook 1	GO:0035986 senescence-associated heterochromatin focus assembly;GO:0090402 oncogene-induced cell senescence;GO:2000774 positive regulation of cellular senescence	0	0	0	0	0	0	0	0	0	0	0	1	0	0	0	0	0	0	0	0
Arhgef19	362648	symbol	R. norvegicus	362648	R. norvegicus	Arhgef19	Rho guanine nucleotide exchange factor 19	GO:0043547 positive regulation of GTPase activity;GO:0032956 regulation of actin cytoskeleton organization;GO:0043087 regulation of GTPase activity	0	0	0	0	0	0	0	0	0	0	0	0	0	0	0	0	0	0	0	0
Mdk	81517	symbol	R. norvegicus	81517	R. norvegicus	Mdk	midkine	GO:1905555 positive regulation blood vessel branching;GO:0045590 negative regulation of regulatory T cell differentiation;GO:2000391 positive regulation of neutrophil extravasation	0	0	1	1	1	0	1	1	1	0	0	0	0	1	0	0	1	1	0	1
Arntl	29657	symbol	R. norvegicus	29657	R. norvegicus	Arntl	aryl hydrocarbon receptor nuclear translocator-like	GO:2000323 negative regulation of glucocorticoid receptor signaling pathway;GO:2000074 regulation of type B pancreatic cell development;GO:2000322 regulation of glucocorticoid receptor signaling pathway	1	0	0	0	1	0	1	0	0	0	1	0	0	1	0	0	0	1	0	0
Ppp1r1b	360616	symbol	R. norvegicus	360616	R. norvegicus	Ppp1r1b	protein phosphatase 1, regulatory (inhibitor) subunit 1B	GO:0007621 negative regulation of female receptivity;GO:0043987 histone H3-S10 phosphorylation;GO:0045924 regulation of female receptivity	0	0	0	0	0	0	0	0	0	0	0	0	1	0	0	0	0	0	0	0
Decr2	64461	symbol	R. norvegicus	64461	R. norvegicus	Decr2	2,4-dienoyl-CoA reductase 2	GO:0006183 GTP biosynthetic process;GO:0006228 UTP biosynthetic process;GO:0006241 CTP biosynthetic process	0	0	0	0	0	0	0	0	0	0	0	0	0	0	0	0	0	0	0	0
Ttc12	300696	symbol	R. norvegicus	300696	R. norvegicus	Ttc12	tetratricopeptide repeat domain 12		0	0	0	0	0	0	0	0	0	0	0	0	0	0	0	0	0	0	0	0
Nbl1	50594	symbol	R. norvegicus	50594	R. norvegicus	Nbl1	NBL1, DAN family BMP antagonist	GO:0038098 sequestering of BMP from receptor via BMP binding;GO:0035582 sequestering of BMP in extracellular matrix;GO:0090027 negative regulation of monocyte chemotaxis	0	0	0	0	0	1	0	0	0	0	0	0	0	0	0	0	0	0	0	0
Pygm	24701	symbol	R. norvegicus	24701	R. norvegicus	Pygm	glycogen phosphorylase, muscle associated	GO:0005980 glycogen catabolic process;GO:0044247 cellular polysaccharide catabolic process;GO:0009251 glucan catabolic process	0	0	0	0	0	0	0	0	0	0	0	0	0	0	0	0	0	0	0	0
Gsdmd	315084	symbol	R. norvegicus	315084	R. norvegicus	Gsdmd	gasdermin D	GO:0050718 positive regulation of interleukin-1 beta secretion;GO:0035915 pore formation in membrane of other organism;GO:0050716 positive regulation of interleukin-1 secretion	0	0	0	0	0	0	0	0	0	0	0	0	0	0	0	0	0	1	0	0
Btbd17	303660	symbol	R. norvegicus	303660	R. norvegicus	Btbd17	BTB domain containing 17		0	0	0	0	0	0	0	0	0	0	0	0	0	0	0	0	0	0	0	0
Dnajb1	361384	symbol	R. norvegicus	361384	R. norvegicus	Dnajb1	DnaJ heat shock protein family (Hsp40) member B1	GO:0097201 negative regulation of transcription from RNA polymerase II promoter in response to stress;GO:0090084 negative regulation of inclusion body assembly;GO:0090083 regulation of inclusion body assembly	0	0	0	0	0	0	0	0	0	0	0	0	0	0	0	0	0	0	0	0
Rfk	499328	symbol	R. norvegicus	499328	R. norvegicus	Rfk	riboflavin kinase	GO:0009398 FMN biosynthetic process;GO:0046444 FMN metabolic process;GO:0033864 positive regulation of NAD(P)H oxidase activity	0	0	0	0	0	0	0	0	0	0	0	0	0	0	0	0	0	0	0	0
Smox	308652	symbol	R. norvegicus	308652	R. norvegicus	Smox	spermine oxidase	GO:0046208 spermine catabolic process;GO:0006598 polyamine catabolic process;GO:0008215 spermine metabolic process	0	0	0	0	0	0	0	0	0	0	0	0	0	0	0	0	0	0	0	0
Ak4	29223	symbol	R. norvegicus	29223	R. norvegicus	Ak4	adenylate kinase 4	GO:0006172 ADP biosynthetic process;GO:0009180 purine ribonucleoside diphosphate biosynthetic process;GO:0009136 purine nucleoside diphosphate biosynthetic process	0	0	1	0	0	0	0	0	0	0	0	0	0	0	0	0	0	0	0	0
Oaf	315594	symbol	R. norvegicus	315594	R. norvegicus	Oaf	out at first homolog		0	0	0	0	0	0	0	0	0	0	0	0	0	0	0	0	0	0	0	0
Htra1	65164	symbol	R. norvegicus	65164	R. norvegicus	Htra1	HtrA serine peptidase 1	GO:0097187 dentinogenesis;GO:0060718 chorionic trophoblast cell differentiation;GO:0050687 negative regulation of defense response to virus	0	1	0	1	0	0	0	0	0	0	1	0	0	0	1	0	0	0	0	0
Stxbp4	303443	symbol	R. norvegicus	303443	R. norvegicus	Stxbp4	syntaxin binding protein 4	GO:0061178 regulation of insulin secretion involved in cellular response to glucose stimulus;GO:0010838 positive regulation of keratinocyte proliferation;GO:0010827 regulation of glucose transmembrane transport	0	0	0	1	0	0	0	0	0	0	0	0	0	0	0	0	0	1	0	0
LOC681410	681410	Gene_ID	R. norvegicus	681410	R. norvegicus	LOC681410	hypothetical protein LOC681410	GO:0070935 3'-UTR-mediated mRNA stabilization;GO:0048255 mRNA stabilization;GO:1902373 negative regulation of mRNA catabolic process	0	0	0	0	0	0	0	0	0	0	0	0	0	0	0	0	0	0	0	0
Pno1	289809	symbol	R. norvegicus	289809	R. norvegicus	Pno1	partner of NOB1 homolog	GO:0008150 biological_process	0	0	0	0	0	0	0	0	0	0	0	0	0	0	0	0	0	0	0	0
Snrpc	361808	symbol	R. norvegicus	361808	R. norvegicus	Snrpc	small nuclear ribonucleoprotein polypeptide C	GO:0000395 mRNA 5'-splice site recognition;GO:0006376 mRNA splice site selection;GO:0000387 spliceosomal snRNP assembly	0	0	0	0	0	0	0	0	0	0	0	0	0	0	0	0	0	0	0	0
Serpinb9	361241	symbol	R. norvegicus	361241	R. norvegicus	Serpinb9	serpin family B member 9	GO:0033668 negative regulation by symbiont of host apoptotic process;GO:0042270 protection from natural killer cell mediated cytotoxicity;GO:0052041 negative regulation by symbiont of host programmed cell death	0	0	0	0	0	0	0	0	0	0	0	0	0	0	0	0	0	0	0	0
Ephb3	287989	symbol	R. norvegicus	287989	R. norvegicus	Ephb3	Eph receptor B3	GO:0021952 central nervous system projection neuron axonogenesis;GO:0031290 retinal ganglion cell axon guidance;GO:0007413 axonal fasciculation	0	0	1	1	0	0	0	0	0	0	0	0	0	0	0	0	1	0	0	0
Sowaha	497903	symbol	R. norvegicus	497903	R. norvegicus	Sowaha	sosondowah ankyrin repeat domain family member A		0	0	0	0	0	0	0	0	0	0	0	0	0	0	0	0	0	0	0	0
Skor2	681200	symbol	R. norvegicus	681200	R. norvegicus	Skor2	SKI family transcriptional corepressor 2	GO:0021702 cerebellar Purkinje cell differentiation;GO:0021694 cerebellar Purkinje cell layer formation;GO:0021936 regulation of cerebellar granule cell precursor proliferation	0	0	0	0	0	0	0	0	0	0	0	0	0	0	0	0	0	0	0	0
Map1lc3a	362245	symbol	R. norvegicus	362245	R. norvegicus	Map1lc3a	microtubule-associated protein 1 light chain 3 alpha	GO:0010040 response to iron(II) ion;GO:0006995 cellular response to nitrogen starvation;GO:0043278 response to morphine	0	0	0	0	0	0	0	0	0	0	0	0	0	0	0	0	0	0	0	0
Spi1	366126	symbol	R. norvegicus	366126	R. norvegicus	Spi1	Spi-1 proto-oncogene	GO:0090241 negative regulation of histone H4 acetylation;GO:0044027 hypermethylation of CpG island;GO:0044026 DNA hypermethylation	0	0	0	1	0	0	0	0	0	0	1	0	0	0	0	0	0	0	0	0
Sdf2l1	680945	symbol	R. norvegicus	680945	R. norvegicus	Sdf2l1	stromal cell-derived factor 2-like 1	GO:0071712 ER-associated misfolded protein catabolic process;GO:0035269 protein O-linked mannosylation;GO:0035268 protein mannosylation	0	0	0	0	0	0	0	0	0	0	0	0	0	0	0	0	0	0	0	0
Pink1	298575	symbol	R. norvegicus	298575	R. norvegicus	Pink1	PTEN induced kinase 1	GO:1903384 negative regulation of hydrogen peroxide-induced neuron intrinsic apoptotic signaling pathway;GO:1902958 positive regulation of mitochondrial electron transport, NADH to ubiquinone;GO:1903383 regulation of hydrogen peroxide-induced neuron intrinsic apoptotic signaling pathway	0	0	0	0	0	0	0	0	1	0	1	1	0	0	0	0	0	1	0	0
Acaa1a	24157	symbol	R. norvegicus	24157	R. norvegicus	Acaa1a	acetyl-CoA acyltransferase 1A	GO:0010124 phenylacetate catabolic process;GO:0009852 auxin catabolic process;GO:0042178 xenobiotic catabolic process	0	0	0	0	0	0	0	0	0	0	0	0	0	1	0	0	0	1	0	0
Hoxb6	497986	symbol	R. norvegicus	497986	R. norvegicus	Hoxb6	homeo box B6	GO:0048704 embryonic skeletal system morphogenesis;GO:0034101 erythrocyte homeostasis;GO:0048706 embryonic skeletal system development	0	0	0	0	0	1	0	1	0	0	0	0	0	0	0	0	0	0	0	0
Lysmd1	499671	symbol	R. norvegicus	499671	R. norvegicus	Lysmd1	LysM domain containing 1		0	0	0	0	0	0	0	0	0	0	0	0	0	0	0	0	0	0	0	0
Cebpa	24252	symbol	R. norvegicus	24252	R. norvegicus	Cebpa	CCAAT/enhancer binding protein alpha	GO:0033274 response to vitamin B2;GO:0045945 positive regulation of transcription by RNA polymerase III;GO:0043032 positive regulation of macrophage activation	0	0	1	0	1	1	0	0	0	0	0	1	0	1	1	0	0	1	0	0
Cacng8	140729	symbol	R. norvegicus	140729	R. norvegicus	Cacng8	calcium voltage-gated channel auxiliary subunit gamma 8	GO:0098943 neurotransmitter receptor transport, postsynaptic endosome to lysosome;GO:2000969 positive regulation of AMPA receptor activity;GO:0098970 postsynaptic neurotransmitter receptor diffusion trapping	0	0	0	0	0	0	0	0	0	0	0	0	0	0	0	0	0	0	0	0
Slc25a37	306000	symbol	R. norvegicus	306000	R. norvegicus	Slc25a37	solute carrier family 25 member 37	GO:0048250 iron import into the mitochondrion;GO:0097286 iron ion import;GO:0034755 iron ion transmembrane transport	0	0	0	0	0	0	0	0	0	0	0	0	0	0	0	0	0	0	0	0
Slitrk2	309349	symbol	R. norvegicus	309349	R. norvegicus	Slitrk2	SLIT and NTRK-like family, member 2	GO:1905606 regulation of presynapse assembly;GO:0099560 synaptic membrane adhesion;GO:0099174 regulation of presynapse organization	0	0	0	0	0	0	0	0	0	0	0	0	0	0	0	0	0	0	0	0
Slc1a2	29482	symbol	R. norvegicus	29482	R. norvegicus	Slc1a2	solute carrier family 1 member 2	GO:0070779 D-aspartate import across plasma membrane;GO:0098712 L-glutamate import across plasma membrane;GO:0070777 D-aspartate transport	0	0	0	0	0	0	0	0	1	0	0	0	1	0	0	0	0	0	0	0
Sstr1	25033	symbol	R. norvegicus	25033	R. norvegicus	Sstr1	somatostatin receptor 1	GO:0038170 somatostatin signaling pathway;GO:0038169 somatostatin receptor signaling pathway;GO:0071392 cellular response to estradiol stimulus	0	0	0	0	0	0	0	0	0	0	0	0	0	1	0	0	0	0	0	0
Fam8a1	291031	symbol	R. norvegicus	291031	R. norvegicus	Fam8a1	family with sequence similarity 8, member A1		0	0	0	0	0	0	0	0	0	0	0	0	0	0	0	0	0	0	0	0
Mtx3	688905	symbol	R. norvegicus	688905	R. norvegicus	Mtx3	metaxin 3		0	0	0	0	0	0	0	0	0	0	0	0	0	0	0	0	0	0	0	0
Gas1	683470	symbol	R. norvegicus	683470	R. norvegicus	Gas1	growth arrest-specific 1	GO:0042473 outer ear morphogenesis;GO:2001240 negative regulation of extrinsic apoptotic signaling pathway in absence of ligand;GO:0021904 dorsal/ventral neural tube patterning	0	0	0	1	0	1	0	1	0	0	1	1	0	0	0	0	0	0	0	0
Adora2a	25369	symbol	R. norvegicus	25369	R. norvegicus	Adora2a	adenosine A2a receptor	GO:0014057 positive regulation of acetylcholine secretion, neurotransmission;GO:0045938 positive regulation of circadian sleep/wake cycle, sleep;GO:0014049 positive regulation of glutamate secretion	0	0	0	0	0	0	1	0	1	1	0	1	0	0	0	0	0	1	0	0
Tgm2	56083	symbol	R. norvegicus	56083	R. norvegicus	Tgm2	transglutaminase 2	GO:0018153 isopeptide cross-linking via N6-(L-isoglutamyl)-L-lysine;GO:0032471 negative regulation of endoplasmic reticulum calcium ion concentration;GO:0051561 positive regulation of mitochondrial calcium ion concentration	0	0	1	0	0	0	0	0	0	0	0	1	0	0	0	0	0	0	0	0
Tspyl5	314555	symbol	R. norvegicus	314555	R. norvegicus	Tspyl5	TSPY-like 5	GO:0071480 cellular response to gamma radiation;GO:0071479 cellular response to ionizing radiation;GO:0031398 positive regulation of protein ubiquitination	0	0	0	0	0	0	0	0	0	0	0	0	1	0	0	0	0	0	0	1
Cyyr1	304138	symbol	R. norvegicus	304138	R. norvegicus	Cyyr1	cysteine and tyrosine rich 1	GO:0008150 biological_process	0	0	0	0	0	0	0	0	0	0	0	0	0	0	0	0	0	0	0	0
Olfml2a	296708	symbol	R. norvegicus	296708	R. norvegicus	Olfml2a	olfactomedin-like 2A	GO:0030198 extracellular matrix organization;GO:0043062 extracellular structure organization;GO:0016043 cellular component organization	0	1	0	0	0	0	0	0	0	0	0	0	0	0	0	0	0	0	0	0
Trim47	690374	symbol	R. norvegicus	690374	R. norvegicus	Trim47	tripartite motif-containing 47	GO:0016567 protein ubiquitination;GO:0032446 protein modification by small protein conjugation;GO:0070647 protein modification by small protein conjugation or removal	0	0	0	0	0	0	0	0	0	0	0	0	0	0	0	0	0	0	0	0
Lsr	64355	symbol	R. norvegicus	64355	R. norvegicus	Lsr	lipolysis stimulated lipoprotein receptor	GO:1904274 tricellular tight junction assembly;GO:0061833 protein localization to tricellular tight junction;GO:0061436 establishment of skin barrier	0	0	1	0	0	0	0	0	0	0	0	0	0	0	0	0	0	0	0	0
Ldhd	307858	symbol	R. norvegicus	307858	R. norvegicus	Ldhd	lactate dehydrogenase D	GO:1903457 lactate catabolic process;GO:0006089 lactate metabolic process;GO:0072329 monocarboxylic acid catabolic process	0	0	0	0	0	0	0	0	0	0	0	0	0	0	0	0	0	0	0	0
Dbx2	541457	symbol	R. norvegicus	541457	R. norvegicus	Dbx2	developing brain homeobox 2	GO:0006357 regulation of transcription by RNA polymerase II;GO:0006366 transcription by RNA polymerase II;GO:0006355 regulation of transcription, DNA-templated	0	0	0	0	0	0	0	0	0	0	0	0	0	0	0	0	0	0	0	0
Paqr8	316275	symbol	R. norvegicus	316275	R. norvegicus	Paqr8	progestin and adipoQ receptor family member 8	GO:0043401 steroid hormone mediated signaling pathway;GO:0071383 cellular response to steroid hormone stimulus;GO:0009755 hormone-mediated signaling pathway	0	0	0	0	0	0	0	0	0	0	0	0	0	1	0	0	0	0	0	0
Inhbb	25196	symbol	R. norvegicus	25196	R. norvegicus	Inhbb	inhibin subunit beta B	GO:0046882 negative regulation of follicle-stimulating hormone secretion;GO:0046881 positive regulation of follicle-stimulating hormone secretion;GO:0048178 negative regulation of hepatocyte growth factor biosynthetic process	0	0	1	0	1	0	0	0	1	1	0	1	0	1	1	0	0	1	0	0
Hsd11b1	25116	symbol	R. norvegicus	25116	R. norvegicus	Hsd11b1	hydroxysteroid 11-beta dehydrogenase 1	GO:0043456 regulation of pentose-phosphate shunt;GO:0006713 glucocorticoid catabolic process;GO:1902031 regulation of NADP metabolic process	0	0	1	0	0	0	0	0	0	0	0	0	0	1	0	0	0	1	0	0
Znrf1	690769	symbol	R. norvegicus	690769	R. norvegicus	Znrf1	zinc and ring finger 1	GO:0070936 protein K48-linked ubiquitination;GO:0043161 proteasome-mediated ubiquitin-dependent protein catabolic process;GO:0000209 protein polyubiquitination	0	0	0	0	0	0	0	0	0	0	0	0	0	0	0	0	0	0	0	0
Vgf	29461	symbol	R. norvegicus	29461	R. norvegicus	Vgf	VGF nerve growth factor inducible	GO:0043084 penile erection;GO:0001541 ovarian follicle development;GO:0048168 regulation of neuronal synaptic plasticity	0	0	0	0	0	0	0	0	0	0	0	0	0	0	1	0	0	1	0	0
Tgfb1	59086	symbol	R. norvegicus	59086	R. norvegicus	Tgfb1	transforming growth factor, beta 1	GO:0048298 positive regulation of isotype switching to IgA isotypes;GO:0090190 positive regulation of branching involved in ureteric bud morphogenesis;GO:0048296 regulation of isotype switching to IgA isotypes	1	1	1	1	1	1	0	1	1	0	1	1	1	1	0	1	1	1	0	1
C1qtnf5	315598	symbol	R. norvegicus	315598	R. norvegicus	C1qtnf5	C1q and TNF related 5	GO:0048839 inner ear development;GO:0043583 ear development;GO:0009306 protein secretion	0	0	0	0	0	0	0	0	0	0	0	0	0	0	0	0	0	1	0	0
Zfyve21	362789	symbol	R. norvegicus	362789	R. norvegicus	Zfyve21	zinc finger FYVE-type containing 21		0	0	0	0	0	0	0	0	0	0	0	0	0	0	0	0	0	0	0	0
Rassf3	362886	symbol	R. norvegicus	362886	R. norvegicus	Rassf3	Ras association domain family member 3	GO:0042981 regulation of apoptotic process;GO:0043067 regulation of programmed cell death;GO:0006915 apoptotic process	0	0	0	0	0	0	0	0	0	0	0	0	0	0	0	0	0	0	0	0
Mocs3	311655	symbol	R. norvegicus	311655	R. norvegicus	Mocs3	molybdenum cofactor synthesis 3	GO:0018192 enzyme active site formation via cysteine modification to L-cysteine persulfide;GO:0002143 tRNA wobble position uridine thiolation;GO:0098822 peptidyl-cysteine modification to L-cysteine persulfide	0	0	0	0	0	0	0	0	0	0	0	0	0	0	0	0	0	0	0	0
Csad	60356	symbol	R. norvegicus	60356	R. norvegicus	Csad	cysteine sulfinic acid decarboxylase	GO:0019449 L-cysteine catabolic process to hypotaurine;GO:0019452 L-cysteine catabolic process to taurine;GO:0019448 L-cysteine catabolic process	0	0	0	0	0	0	0	0	0	0	0	0	0	0	0	0	0	0	0	0
Cdk5r2	501164	symbol	R. norvegicus	501164	R. norvegicus	Cdk5r2	cyclin-dependent kinase 5 regulatory subunit 2	GO:0021819 layer formation in cerebral cortex;GO:0021722 superior olivary nucleus maturation;GO:0021718 superior olivary nucleus development	0	0	0	0	0	0	0	0	0	0	0	0	0	0	0	0	0	1	0	0
Pamr1	311252	symbol	R. norvegicus	311252	R. norvegicus	Pamr1	peptidase domain containing associated with muscle regeneration 1	GO:0006508 proteolysis;GO:0019538 protein metabolic process;GO:1901564 organonitrogen compound metabolic process	0	0	0	0	0	0	0	0	0	0	0	0	0	0	0	0	0	0	0	0
Irf2bp1	308404	symbol	R. norvegicus	308404	R. norvegicus	Irf2bp1	interferon regulatory factor 2 binding protein 1	GO:0000209 protein polyubiquitination;GO:0000122 negative regulation of transcription by RNA polymerase II;GO:0045892 negative regulation of transcription, DNA-templated	0	0	0	0	0	0	0	0	0	0	0	0	0	0	0	0	0	0	0	0
Mpzl3	363054	symbol	R. norvegicus	363054	R. norvegicus	Mpzl3	myelin protein zero-like 3	GO:0042633 hair cycle;GO:0042303 molting cycle;GO:0030198 extracellular matrix organization	0	1	0	0	0	0	0	0	0	0	0	0	0	0	0	0	0	0	0	0
P4ha1	64475	symbol	R. norvegicus	64475	R. norvegicus	P4ha1	prolyl 4-hydroxylase subunit alpha 1	GO:0018401 peptidyl-proline hydroxylation to 4-hydroxy-L-proline;GO:0019471 4-hydroxyproline metabolic process;GO:0019511 peptidyl-proline hydroxylation	0	1	0	0	0	0	0	0	0	0	0	0	0	0	0	0	0	0	0	0
Myh11	24582	symbol	R. norvegicus	24582	R. norvegicus	Myh11	myosin heavy chain 11	GO:0048739 cardiac muscle fiber development;GO:0048251 elastic fiber assembly;GO:0055013 cardiac muscle cell development	1	1	0	0	0	0	0	0	0	1	0	0	0	0	0	1	0	0	0	0
Thap3	362667	symbol	R. norvegicus	362667	R. norvegicus	Thap3	THAP domain containing 3		0	0	0	0	0	0	0	0	0	0	0	0	0	0	0	0	0	0	0	0
Prr18	361481	symbol	R. norvegicus	361481	R. norvegicus	Prr18	proline rich 18		0	0	0	0	0	0	0	0	0	0	0	0	0	0	0	0	0	0	0	0
Paip2b	312490	symbol	R. norvegicus	312490	R. norvegicus	Paip2b	poly(A) binding protein interacting protein 2B	GO:0045947 negative regulation of translational initiation;GO:0006446 regulation of translational initiation;GO:0017148 negative regulation of translation	0	0	0	0	0	0	0	0	0	0	0	0	0	0	0	0	0	0	0	0
Aqp9	65054	symbol	R. norvegicus	65054	R. norvegicus	Aqp9	aquaporin 9	GO:0015722 canalicular bile acid transport;GO:1904823 purine nucleobase transmembrane transport;GO:0071918 urea transmembrane transport	0	0	0	0	0	0	0	0	1	0	0	0	0	1	0	0	0	0	0	0
Tmem64	689176	symbol	R. norvegicus	689176	R. norvegicus	Tmem64	transmembrane protein 64	GO:0045672 positive regulation of osteoclast differentiation;GO:0045780 positive regulation of bone resorption;GO:0002763 positive regulation of myeloid leukocyte differentiation	0	0	1	0	1	0	0	0	0	0	0	0	0	0	0	0	0	0	0	0
Myorg	366360	symbol	R. norvegicus	366360	R. norvegicus	Myorg	myogenesis regulating glycosidase	GO:0043568 positive regulation of insulin-like growth factor receptor signaling pathway;GO:0048741 skeletal muscle fiber development;GO:0043567 regulation of insulin-like growth factor receptor signaling pathway	1	0	0	0	0	0	0	0	0	0	0	0	0	0	0	0	0	0	0	1
Tubb2a	498736	symbol	R. norvegicus	498736	R. norvegicus	Tubb2a	tubulin, beta 2A class IIa	GO:0001764 neuron migration;GO:0000226 microtubule cytoskeleton organization;GO:0016477 cell migration	0	0	0	0	0	0	0	0	0	0	0	0	0	0	0	0	0	0	0	0
Grasp	192254	gene_synonym	R. norvegicus	192254	R. norvegicus	Tamalin	trafficking regulator and scaffold protein tamalin	GO:0099152 regulation of neurotransmitter receptor transport, endosome to postsynaptic membrane;GO:0098887 neurotransmitter receptor transport, endosome to postsynaptic membrane;GO:0099639 neurotransmitter receptor transport, endosome to plasma membrane	0	0	0	0	0	0	0	0	0	0	0	0	0	0	0	0	0	0	0	0
Acot3	314304	symbol	R. norvegicus	314304	R. norvegicus	Acot3	acyl-CoA thioesterase 3	GO:0032788 saturated monocarboxylic acid metabolic process;GO:0032789 unsaturated monocarboxylic acid metabolic process;GO:0000038 very long-chain fatty acid metabolic process	0	0	0	0	0	0	0	0	0	0	0	0	0	0	0	0	0	0	0	0
Icam5	313785	symbol	R. norvegicus	313785	R. norvegicus	Icam5	intercellular adhesion molecule 5	GO:0006909 phagocytosis;GO:0098609 cell-cell adhesion;GO:0006897 endocytosis	0	1	0	0	0	0	0	0	0	0	0	0	0	0	0	0	0	0	0	0
Fam212b	310764	gene_synonym	R. norvegicus	310764	R. norvegicus	Inka2	inka box actin regulator 2	GO:0071901 negative regulation of protein serine/threonine kinase activity;GO:0006469 negative regulation of protein kinase activity;GO:0033673 negative regulation of kinase activity	0	0	0	0	0	0	0	0	0	0	0	0	0	0	0	0	0	0	0	0
Slc6a20	113918	symbol	R. norvegicus	113918	R. norvegicus	Slc6a20	solute carrier family 6 member 20	GO:0035524 proline transmembrane transport;GO:0015824 proline transport;GO:0015816 glycine transport	0	0	0	0	0	0	0	0	1	0	0	0	0	0	0	0	0	0	0	0
Cck	25298	symbol	R. norvegicus	25298	R. norvegicus	Cck	cholecystokinin	GO:2000986 negative regulation of behavioral fear response;GO:1903366 negative regulation of fear response;GO:0014049 positive regulation of glutamate secretion	0	0	0	0	0	0	0	0	1	1	0	1	1	0	0	0	0	1	0	0
Atp10d	360932	symbol	R. norvegicus	360932	R. norvegicus	Atp10d	ATPase phospholipid transporting 10D (putative)	GO:0045332 phospholipid translocation;GO:0034204 lipid translocation;GO:0015914 phospholipid transport	0	0	0	0	0	0	0	0	0	0	0	0	0	0	0	0	0	0	0	0
Dmac1	298147	symbol	R. norvegicus	298147	R. norvegicus	Dmac1	distal membrane arm assembly complex 1	GO:0032981 mitochondrial respiratory chain complex I assembly;GO:0010257 NADH dehydrogenase complex assembly;GO:0033108 mitochondrial respiratory chain complex assembly	0	0	0	0	0	0	0	0	0	0	0	0	0	0	0	0	0	0	0	0
Lrrc14b	502225	symbol	R. norvegicus	502225	R. norvegicus	Lrrc14b	leucine rich repeat containing 14B		0	0	0	0	0	0	0	0	0	0	0	0	0	0	0	0	0	0	0	0
Gpr68	314386	symbol	R. norvegicus	314386	R. norvegicus	Gpr68	G protein-coupled receptor 68	GO:2001206 positive regulation of osteoclast development;GO:0045656 negative regulation of monocyte differentiation;GO:2001204 regulation of osteoclast development	0	0	0	0	0	0	0	1	0	0	0	0	1	0	0	0	0	1	0	0
Surf4	619346	symbol	R. norvegicus	619346	R. norvegicus	Surf4	surfeit 4	GO:0034498 early endosome to Golgi transport;GO:0032527 protein exit from endoplasmic reticulum;GO:0042147 retrograde transport, endosome to Golgi	0	0	0	0	0	0	0	0	0	0	0	0	0	0	0	0	0	0	0	0
Zfp36l1	29344	symbol	R. norvegicus	29344	R. norvegicus	Zfp36l1	zinc finger protein 36, C3H type-like 1	GO:0045657 positive regulation of monocyte differentiation;GO:0097403 cellular response to raffinose;GO:0060710 chorio-allantoic fusion	1	1	0	1	1	1	0	0	0	0	0	0	1	1	1	0	0	1	0	1
Cd99	652929	symbol	R. norvegicus	652929	R. norvegicus	Cd99	CD99 molecule (Xg blood group)	GO:2000391 positive regulation of neutrophil extravasation;GO:2000389 regulation of neutrophil extravasation;GO:1902624 positive regulation of neutrophil migration	0	0	0	0	0	0	0	0	0	0	0	0	0	0	0	0	0	0	0	0
Dusp4	60587	symbol	R. norvegicus	60587	R. norvegicus	Dusp4	dual specificity phosphatase 4	GO:0000188 inactivation of MAPK activity;GO:0043407 negative regulation of MAP kinase activity;GO:0070373 negative regulation of ERK1 and ERK2 cascade	0	1	0	0	0	1	0	0	0	0	0	0	0	0	0	0	0	0	0	0
Marcksl1	81520	symbol	R. norvegicus	81520	R. norvegicus	Marcksl1	MARCKS-like 1	GO:0099509 regulation of presynaptic cytosolic calcium ion concentration;GO:0070050 neuron cellular homeostasis;GO:0051480 regulation of cytosolic calcium ion concentration	0	0	0	0	0	0	0	0	0	0	0	0	0	0	0	0	0	0	0	0
Cmtm6	316035	symbol	R. norvegicus	316035	R. norvegicus	Cmtm6	CKLF-like MARVEL transmembrane domain containing 6	GO:0032456 endocytic recycling;GO:0016197 endosomal transport;GO:0031647 regulation of protein stability	0	0	0	0	0	0	0	0	0	0	0	0	0	0	0	0	0	0	0	0
Dusp6	116663	symbol	R. norvegicus	116663	R. norvegicus	Dusp6	dual specificity phosphatase 6	GO:0000188 inactivation of MAPK activity;GO:0043407 negative regulation of MAP kinase activity;GO:0070373 negative regulation of ERK1 and ERK2 cascade	1	0	0	0	0	0	0	0	0	0	0	1	0	0	0	0	0	0	0	0
Epop	691153	symbol	R. norvegicus	691153	R. norvegicus	Epop	elongin BC and polycomb repressive complex 2 associated protein	GO:0035616 histone H2B conserved C-terminal lysine deubiquitination;GO:0016578 histone deubiquitination;GO:0048663 neuron fate commitment	0	0	0	0	0	0	0	0	0	0	0	0	0	0	0	0	0	0	0	0
Pdlim1	54133	symbol	R. norvegicus	54133	R. norvegicus	Pdlim1	PDZ and LIM domain 1	GO:0001666 response to hypoxia;GO:0036293 response to decreased oxygen levels;GO:0070482 response to oxygen levels	1	0	0	0	0	0	0	0	0	0	0	0	0	0	0	0	0	0	0	0
Htatip2	292935	symbol	R. norvegicus	292935	R. norvegicus	Htatip2	HIV-1 Tat interactive protein 2	GO:0045765 regulation of angiogenesis;GO:0051170 import into nucleus;GO:0001525 angiogenesis	0	0	0	1	0	0	0	0	0	0	0	1	0	0	0	0	0	0	0	0
Fcgrt	29558	symbol	R. norvegicus	29558	R. norvegicus	Fcgrt	Fc fragment of IgG receptor and transporter	GO:0002486 antigen processing and presentation of endogenous peptide antigen via MHC class I via ER pathway, TAP-independent;GO:0001916 positive regulation of T cell mediated cytotoxicity;GO:0002484 antigen processing and presentation of endogenous peptide antigen via MHC class I via ER pathway	0	0	0	0	0	0	0	0	0	0	0	0	0	0	0	0	0	0	0	0
Rpl7a	296596	symbol	R. norvegicus	296596	R. norvegicus	Rpl7a	ribosomal protein L7a	GO:1904401 cellular response to Thyroid stimulating hormone;GO:1904400 response to Thyroid stimulating hormone;GO:1904588 cellular response to glycoprotein	0	0	0	0	0	0	0	0	0	0	0	0	0	0	0	0	0	0	0	0
Igtp	303163	symbol	R. norvegicus	303163	R. norvegicus	Igtp	interferon gamma induced GTPase	GO:0035458 cellular response to interferon-beta;GO:0035456 response to interferon-beta;GO:0071345 cellular response to cytokine stimulus	0	0	0	0	0	0	0	0	0	0	0	0	0	0	0	0	0	0	0	0
Eif3h	299899	symbol	R. norvegicus	299899	R. norvegicus	Eif3h	eukaryotic translation initiation factor 3, subunit H	GO:0001732 formation of cytoplasmic translation initiation complex;GO:0002183 cytoplasmic translational initiation;GO:0006413 translational initiation	0	0	0	0	0	0	0	0	0	0	0	0	0	0	0	0	0	0	0	0
C2cd4b	501015	symbol	R. norvegicus	501015	R. norvegicus	C2cd4b	C2 calcium-dependent domain containing 4B	GO:0002528 regulation of vascular permeability involved in acute inflammatory response;GO:0002675 positive regulation of acute inflammatory response;GO:0043114 regulation of vascular permeability	0	0	0	0	0	0	0	0	1	0	0	0	0	0	0	0	0	0	0	0
Rhobtb1	309722	symbol	R. norvegicus	309722	R. norvegicus	Rhobtb1	Rho-related BTB domain containing 1	GO:0030950 establishment or maintenance of actin cytoskeleton polarity;GO:0030952 establishment or maintenance of cytoskeleton polarity;GO:0051017 actin filament bundle assembly	0	0	0	0	0	0	0	0	0	0	0	0	0	0	0	0	0	0	0	0
Vasp	361517	symbol	R. norvegicus	361517	R. norvegicus	Vasp	vasodilator-stimulated phosphoprotein	GO:0001843 neural tube closure;GO:0014020 primary neural tube formation;GO:0030838 positive regulation of actin filament polymerization	0	0	1	0	0	1	0	0	0	0	0	0	0	0	0	0	0	0	0	0
Mien1	360617	symbol	R. norvegicus	360617	R. norvegicus	Mien1	migration and invasion enhancer 1	GO:0051491 positive regulation of filopodium assembly;GO:0051489 regulation of filopodium assembly;GO:0120034 positive regulation of plasma membrane bounded cell projection assembly	0	0	0	0	0	0	0	0	0	0	0	0	0	0	0	0	0	0	0	0
Prc1	308761	symbol	R. norvegicus	308761	R. norvegicus	Prc1	protein regulator of cytokinesis 1	GO:0032465 regulation of cytokinesis;GO:0001578 microtubule bundle formation;GO:0051302 regulation of cell division	0	0	0	0	0	0	0	0	0	0	0	0	0	0	0	0	0	0	0	0
Relb	100360982	symbol	R. norvegicus	100360982	R. norvegicus	Relb	RELB proto-oncogene, NF-kB subunit	GO:0045063 T-helper 1 cell differentiation;GO:0042093 T-helper cell differentiation;GO:0002294 CD4-positive, alpha-beta T cell differentiation involved in immune response	0	0	0	0	0	0	1	0	0	0	0	0	1	0	0	0	0	0	0	0
LOC103693419	103693419	Gene_ID	R. norvegicus	103693419	R. norvegicus	Cox11	cytochrome c oxidase copper chaperone COX11	GO:0033132 negative regulation of glucokinase activity;GO:1903300 negative regulation of hexokinase activity;GO:0033131 regulation of glucokinase activity	0	0	0	0	0	0	0	0	0	0	0	0	0	0	0	0	0	0	0	0
Gna15	89788	symbol	R. norvegicus	89788	R. norvegicus	Gna15	G protein subunit alpha 15	GO:0051482 positive regulation of cytosolic calcium ion concentration involved in phospholipase C-activating G protein-coupled signaling pathway;GO:0060158 phospholipase C-activating dopamine receptor signaling pathway;GO:0007204 positive regulation of cytosolic calcium ion concentration	0	0	0	0	0	0	0	0	0	0	0	0	0	0	0	0	0	0	0	0
Scrt2	366229	symbol	R. norvegicus	366229	R. norvegicus	Scrt2	scratch family transcriptional repressor 2	GO:2001222 regulation of neuron migration;GO:0001764 neuron migration;GO:0000122 negative regulation of transcription by RNA polymerase II	0	0	0	0	0	0	0	0	0	0	0	0	0	0	0	0	0	0	0	0
Fam181b	499205	symbol	R. norvegicus	499205	R. norvegicus	Fam181b	family with sequence similarity 181, member B		0	0	0	0	0	0	0	0	0	0	0	0	0	0	0	0	0	0	0	0
Irgm	303090	symbol	R. norvegicus	303090	R. norvegicus	Irgm	immunity-related GTPase M	GO:0070431 nucleotide-binding oligomerization domain containing 2 signaling pathway;GO:0060335 positive regulation of interferon-gamma-mediated signaling pathway;GO:0070423 nucleotide-binding oligomerization domain containing signaling pathway	0	0	0	0	0	0	0	0	0	0	0	0	0	1	0	0	0	0	0	0
Tmem158	117582	symbol	R. norvegicus	117582	R. norvegicus	Tmem158	transmembrane protein 158		0	0	0	0	0	0	0	0	0	0	0	0	0	0	0	0	0	0	0	0
Mpv17l	100362572	symbol	R. norvegicus	100362572	R. norvegicus	Mpv17l	MPV17 mitochondrial inner membrane protein like	GO:1901029 negative regulation of mitochondrial outer membrane permeabilization involved in apoptotic signaling pathway;GO:1901028 regulation of mitochondrial outer membrane permeabilization involved in apoptotic signaling pathway;GO:0010730 negative regulation of hydrogen peroxide biosynthetic process	0	0	0	0	0	0	0	0	0	0	0	1	0	0	0	0	0	0	0	0
Pik3r6	497932	symbol	R. norvegicus	497932	R. norvegicus	Pik3r6	phosphoinositide-3-kinase, regulatory subunit 6	GO:0045582 positive regulation of T cell differentiation;GO:0042269 regulation of natural killer cell mediated cytotoxicity;GO:0045621 positive regulation of lymphocyte differentiation	0	0	0	1	0	0	0	0	0	0	0	0	0	0	0	0	0	0	0	0
Susd5	301039	symbol	R. norvegicus	301039	R. norvegicus	Susd5	sushi domain containing 5	GO:0007219 Notch signaling pathway;GO:0007155 cell adhesion;GO:0022610 biological adhesion	0	0	0	0	0	0	0	0	0	0	0	0	0	0	0	0	0	0	0	0
Flt1	54251	symbol	R. norvegicus	54251	R. norvegicus	Flt1	Fms related receptor tyrosine kinase 1	GO:0036323 vascular endothelial growth factor receptor-1 signaling pathway;GO:0048597 post-embryonic camera-type eye morphogenesis;GO:1904046 negative regulation of vascular endothelial growth factor production	0	0	1	1	0	1	0	0	1	1	0	1	0	1	0	0	0	0	0	0
Nos3	24600	symbol	R. norvegicus	24600	R. norvegicus	Nos3	nitric oxide synthase 3	GO:1904648 cellular response to rotenone;GO:0014740 negative regulation of muscle hyperplasia;GO:0003100 regulation of systemic arterial blood pressure by endothelin	1	0	1	1	0	0	1	1	1	1	1	1	1	1	1	0	0	1	0	0
Gper1	171104	symbol	R. norvegicus	171104	R. norvegicus	Gper1	G protein-coupled estrogen receptor 1	GO:0051281 positive regulation of release of sequestered calcium ion into cytosol;GO:2000724 positive regulation of cardiac vascular smooth muscle cell differentiation;GO:0030264 nuclear fragmentation involved in apoptotic nuclear change	1	0	0	1	1	0	0	0	1	1	0	1	0	1	0	0	0	1	0	1
Lbx1	499362	symbol	R. norvegicus	499362	R. norvegicus	Lbx1	ladybird homeobox 1	GO:0021920 regulation of transcription from RNA polymerase II promoter involved in spinal cord association neuron specification;GO:0021519 spinal cord association neuron specification;GO:0021527 spinal cord association neuron differentiation	1	0	1	0	0	1	0	0	0	0	0	1	0	0	0	0	0	0	0	0
LOC102552805	102552805	Gene_ID	R. norvegicus	102552805	R. norvegicus	LOC102552805	uncharacterized LOC102552805		0	0	0	0	0	0	0	0	0	0	0	0	0	0	0	0	0	0	0	0
LOC102549726	102549726	Gene_ID	R. norvegicus	102549726	R. norvegicus	LOC102549726	uncharacterized LOC102549726		0	0	0	0	0	0	0	0	0	0	0	0	0	0	0	0	0	0	0	0
Arl4d	303559	symbol	R. norvegicus	303559	R. norvegicus	Arl4d	ADP-ribosylation factor like GTPase 4D	GO:0006886 intracellular protein transport;GO:0015031 protein transport;GO:0015833 peptide transport	0	0	0	0	0	0	0	0	0	0	0	0	0	0	0	0	0	0	0	0
Fam43b	313650	symbol	R. norvegicus	313650	R. norvegicus	Fam43b	family with sequence similarity 43, member B		0	0	0	0	0	0	0	0	0	0	0	0	0	0	0	0	0	0	0	0
Wfdc1	171112	symbol	R. norvegicus	171112	R. norvegicus	Wfdc1	WAP four-disulfide core domain 1	GO:0061045 negative regulation of wound healing;GO:1903035 negative regulation of response to wounding;GO:0010951 negative regulation of endopeptidase activity	0	0	0	1	0	0	0	0	0	0	0	1	0	0	0	0	0	0	0	0
Scrt1	366951	symbol	R. norvegicus	366951	R. norvegicus	Scrt1	scratch family transcriptional repressor 1	GO:2001222 regulation of neuron migration;GO:0001764 neuron migration;GO:0000122 negative regulation of transcription by RNA polymerase II	0	0	0	0	0	0	0	0	0	0	0	0	0	0	0	0	0	0	0	0
Mafa	366949	symbol	R. norvegicus	366949	R. norvegicus	Mafa	MAF bZIP transcription factor A	GO:0007263 nitric oxide mediated signal transduction;GO:0030073 insulin secretion;GO:0009749 response to glucose	0	0	0	0	0	0	0	0	0	0	0	0	0	0	0	0	0	1	0	0
Lrp5	293649	symbol	R. norvegicus	293649	R. norvegicus	Lrp5	LDL receptor related protein 5	GO:0061304 retinal blood vessel morphogenesis;GO:1904395 positive regulation of skeletal muscle acetylcholine-gated channel clustering;GO:0061299 retina vasculature morphogenesis in camera-type eye	0	1	1	1	1	1	0	1	1	0	0	0	1	0	0	0	0	1	0	0
Sdr9c7	259235	symbol	R. norvegicus	259235	R. norvegicus	Sdr9c7	short chain dehydrogenase/reductase family 9C, member 7	GO:0055114 oxidation-reduction process;GO:0008152 metabolic process;GO:0008150 biological_process	0	0	0	0	0	0	0	0	0	0	0	0	0	0	0	0	0	0	0	0
Hspa12b	311427	symbol	R. norvegicus	311427	R. norvegicus	Hspa12b	heat shock protein family A (Hsp70) member 12B		0	0	0	0	0	0	0	0	0	0	0	0	0	0	0	0	0	0	0	0
Mir3064	104795673	symbol	R. norvegicus	104795673	R. norvegicus	Mir3064	microRNA 3064		0	0	0	0	0	0	0	0	0	0	0	0	0	0	0	0	0	0	0	0
Dram1	679937	symbol	R. norvegicus	679937	R. norvegicus	Dram1	DNA-damage regulated autophagy modulator 1	GO:0010506 regulation of autophagy;GO:0006914 autophagy;GO:0031329 regulation of cellular catabolic process	0	0	0	0	0	0	0	0	0	0	0	0	0	0	0	0	0	0	0	0
Ifih1	499801	symbol	R. norvegicus	499801	R. norvegicus	Ifih1	interferon induced with helicase C domain 1	GO:0035549 positive regulation of interferon-beta secretion;GO:0039530 MDA-5 signaling pathway;GO:1902741 positive regulation of interferon-alpha secretion	0	0	0	0	0	0	0	0	0	0	0	0	0	1	0	0	0	1	0	0
LOC690276	690276	Gene_ID	R. norvegicus	690276	R. norvegicus	LOC690276	hypothetical protein LOC690276		0	0	0	0	0	0	0	0	0	0	0	0	0	0	0	0	0	0	0	0
Pmaip1	492821	symbol	R. norvegicus	492821	R. norvegicus	Pmaip1	phorbol-12-myristate-13-acetate-induced protein 1	GO:1900740 positive regulation of protein insertion into mitochondrial membrane involved in apoptotic signaling pathway;GO:1900739 regulation of protein insertion into mitochondrial membrane involved in apoptotic signaling pathway;GO:1901030 positive regulation of mitochondrial outer membrane permeabilization involved in apoptotic signaling pathway	0	0	0	0	0	0	0	0	0	0	0	1	1	0	0	0	0	0	0	0
Shroom1	287285	symbol	R. norvegicus	287285	R. norvegicus	Shroom1	shroom family member 1	GO:0051017 actin filament bundle assembly;GO:0061572 actin filament bundle organization;GO:0007015 actin filament organization	0	0	0	0	0	0	0	0	0	0	0	0	0	0	0	0	0	0	0	0
Lgr6	498233	symbol	R. norvegicus	498233	R. norvegicus	Lgr6	leucine-rich repeat-containing G protein-coupled receptor 6	GO:1990523 bone regeneration;GO:0007411 axon guidance;GO:0050919 negative chemotaxis	0	0	0	0	0	0	0	0	0	0	0	0	0	0	0	0	0	0	0	0
Arxes2	100360464	symbol	R. norvegicus	100360464	R. norvegicus	Arxes2	adipocyte-related X-chromosome expressed sequence 2		0	0	0	0	0	0	0	0	0	0	0	0	0	0	0	0	0	0	0	0
Mmp14	81707	symbol	R. norvegicus	81707	R. norvegicus	Mmp14	matrix metallopeptidase 14	GO:0045579 positive regulation of B cell differentiation;GO:0051895 negative regulation of focal adhesion assembly;GO:1905523 positive regulation of macrophage migration	1	1	1	1	1	1	0	1	0	0	1	0	0	0	1	0	0	0	0	0
Adamts1	79252	symbol	R. norvegicus	79252	R. norvegicus	Adamts1	ADAM metallopeptidase with thrombospondin type 1 motif, 1	GO:1904754 positive regulation of vascular associated smooth muscle cell migration;GO:0001542 ovulation from ovarian follicle;GO:0071380 cellular response to prostaglandin E stimulus	1	0	0	1	0	0	1	0	0	0	1	0	0	1	1	0	1	0	0	0
Fut4	60670	symbol	R. norvegicus	60670	R. norvegicus	Fut4	fucosyltransferase 4	GO:1903238 positive regulation of leukocyte tethering or rolling;GO:1903236 regulation of leukocyte tethering or rolling;GO:1904996 positive regulation of leukocyte adhesion to vascular endothelial cell	0	0	0	0	0	0	0	0	0	0	0	0	0	0	0	0	0	0	0	0
Fancf	499155	symbol	R. norvegicus	499155	R. norvegicus	Fancf	FA complementation group F	GO:0001541 ovarian follicle development;GO:0008585 female gonad development;GO:0046545 development of primary female sexual characteristics	0	0	0	0	0	0	0	0	0	0	0	0	0	0	1	0	0	0	0	0
RGD1561157	360487	symbol	R. norvegicus	360487	R. norvegicus	RGD1561157	RGD1561157		0	0	0	0	0	0	0	0	0	0	0	0	0	0	0	0	0	0	0	0
Kcnk12	64119	symbol	R. norvegicus	64119	R. norvegicus	Kcnk12	potassium two pore domain channel subfamily K member 12	GO:0030322 stabilization of membrane potential;GO:0071805 potassium ion transmembrane transport;GO:0071804 cellular potassium ion transport	0	0	0	0	0	0	0	0	0	0	0	0	0	0	0	0	0	0	0	0
Dusp14	360580	symbol	R. norvegicus	360580	R. norvegicus	Dusp14	dual specificity phosphatase 14	GO:0000188 inactivation of MAPK activity;GO:0043407 negative regulation of MAP kinase activity;GO:0071901 negative regulation of protein serine/threonine kinase activity	0	0	0	0	0	0	0	0	0	0	0	0	0	0	0	0	0	0	0	0
Mir632	100314131	symbol	R. norvegicus	100314131	R. norvegicus	Mir632	microRNA 632		0	0	0	0	0	0	0	0	0	0	0	0	0	0	0	0	0	0	0	0
Lrrc32	293135	symbol	R. norvegicus	293135	R. norvegicus	Lrrc32	leucine rich repeat containing 32	GO:1901398 regulation of transforming growth factor beta3 activation;GO:0036366 transforming growth factor beta3 activation;GO:0046007 negative regulation of activated T cell proliferation	0	0	0	0	0	0	0	0	0	0	0	1	0	0	0	0	0	1	0	0
Ier5	498256	symbol	R. norvegicus	498256	R. norvegicus	Ier5	immediate early response 5	GO:1900036 positive regulation of cellular response to heat;GO:1900034 regulation of cellular response to heat;GO:0034605 cellular response to heat	0	0	0	0	0	0	0	0	0	0	0	0	0	0	0	0	0	0	0	0
Cdc20	64515	symbol	R. norvegicus	64515	R. norvegicus	Cdc20	cell division cycle 20	GO:1904146 positive regulation of meiotic cell cycle process involved in oocyte maturation;GO:1900195 positive regulation of oocyte maturation;GO:1903538 regulation of meiotic cell cycle process involved in oocyte maturation	0	0	0	0	0	0	0	0	0	0	0	0	0	0	0	0	0	0	0	0
Tbc1d12	685933	gene_synonym	R. norvegicus	685933	R. norvegicus	LOC685933	hypothetical protein LOC685933	GO:2000785 regulation of autophagosome assembly;GO:0090630 activation of GTPase activity;GO:0000045 autophagosome assembly	0	0	0	0	0	0	0	0	0	0	0	0	0	0	0	0	0	0	0	0
Slfn2	303380	symbol	R. norvegicus	303380	R. norvegicus	Slfn2	schlafen family member 2	GO:0008285 negative regulation of cell proliferation;GO:0009617 response to bacterium;GO:0051707 response to other organism	0	0	0	0	0	0	0	0	0	0	0	1	0	0	0	0	0	0	0	0
Map3k7cl	304131	symbol	R. norvegicus	304131	R. norvegicus	Map3k7cl	MAP3K7 C-terminal like		0	0	0	0	0	0	0	0	0	0	0	0	0	0	0	0	0	0	0	0
Pdlim2	290354	symbol	R. norvegicus	290354	R. norvegicus	Pdlim2	PDZ and LIM domain 2	GO:0007507 heart development;GO:0030036 actin cytoskeleton organization;GO:0061061 muscle structure development	1	0	0	0	0	0	0	0	0	0	0	0	0	0	0	0	0	0	0	0
Tnfrsf12a	302965	symbol	R. norvegicus	302965	R. norvegicus	Tnfrsf12a	TNF receptor superfamily member 12A	GO:0045773 positive regulation of axon extension;GO:0006931 substrate-dependent cell migration, cell attachment to substrate;GO:0050772 positive regulation of axonogenesis	0	0	0	1	0	0	0	0	0	0	0	1	0	0	0	0	0	0	0	0
LOC108351137	108351137	Gene_ID	R. norvegicus	108351137	R. norvegicus	LOC108351137	glyceraldehyde-3-phosphate dehydrogenase	GO:0035606 peptidyl-cysteine S-trans-nitrosylation;GO:0006096 glycolytic process;GO:0018119 peptidyl-cysteine S-nitrosylation	0	0	0	0	0	0	0	0	0	0	0	0	0	0	0	0	0	0	0	0
Ism2	681936	symbol	R. norvegicus	681936	R. norvegicus	Ism2	isthmin 2		0	0	0	0	0	0	0	0	0	0	0	0	0	0	0	0	0	0	0	0
Bcl6b	360551	symbol	R. norvegicus	360551	R. norvegicus	Bcl6b	BCL6B, transcription repressor	GO:0042092 type 2 immune response;GO:0000122 negative regulation of transcription by RNA polymerase II;GO:0050727 regulation of inflammatory response	0	0	0	0	0	0	0	0	0	0	0	0	0	0	0	0	0	0	0	0
Cldn9	287099	symbol	R. norvegicus	287099	R. norvegicus	Cldn9	claudin 9	GO:0046718 viral entry into host cell;GO:0030260 entry into host cell;GO:0051806 entry into cell of other organism involved in symbiotic interaction	0	0	0	0	0	0	0	0	0	0	0	0	0	0	0	0	0	0	0	0
Kdr	25589	symbol	R. norvegicus	25589	R. norvegicus	Kdr	kinase insert domain receptor	GO:0038033 positive regulation of endothelial cell chemotaxis by VEGF-activated vascular endothelial growth factor receptor signaling pathway;GO:0048170 positive regulation of long-term neuronal synaptic plasticity;GO:0090050 positive regulation of cell migration involved in sprouting angiogenesis	1	1	1	1	0	1	0	1	1	0	0	0	0	0	1	1	0	0	0	1
Cfb	294257	symbol	R. norvegicus	294257	R. norvegicus	Cfb	complement factor B	GO:0006957 complement activation, alternative pathway;GO:0006958 complement activation, classical pathway;GO:0002455 humoral immune response mediated by circulating immunoglobulin	0	0	0	0	0	0	0	0	0	0	0	0	0	0	0	0	0	0	0	0
Ssc4d	304401	symbol	R. norvegicus	304401	R. norvegicus	Ssc4d	scavenger receptor cysteine rich family member with 4 domains	GO:0006897 endocytosis;GO:0098657 import into cell;GO:0016192 vesicle-mediated transport	0	0	0	0	0	0	0	0	0	0	0	0	0	0	0	0	0	0	0	0
Trnp1	688990	symbol	R. norvegicus	688990	R. norvegicus	Trnp1	TMF1-regulated nuclear protein 1	GO:0021696 cerebellar cortex morphogenesis;GO:0021587 cerebellum morphogenesis;GO:0021695 cerebellar cortex development	0	0	0	0	0	0	0	0	0	0	0	0	0	0	0	0	0	0	0	0
Slc52a3	311536	symbol	R. norvegicus	311536	R. norvegicus	Slc52a3	solute carrier family 52 member 3	GO:0032218 riboflavin transport;GO:0051180 vitamin transport;GO:0034605 cellular response to heat	0	0	0	0	0	0	0	0	0	0	0	0	0	0	0	0	0	0	0	0
RGD1564664	499839	symbol	R. norvegicus	499839	R. norvegicus	RGD1564664	similar to LOC387763 protein		0	0	0	0	0	0	0	0	0	0	0	0	0	0	0	0	0	0	0	0
Six5	308406	symbol	R. norvegicus	308406	R. norvegicus	Six5	SIX homeobox 5	GO:1902723 negative regulation of skeletal muscle satellite cell proliferation;GO:0014859 negative regulation of skeletal muscle cell proliferation;GO:0014842 regulation of skeletal muscle satellite cell proliferation	0	0	0	0	0	0	0	0	0	0	0	1	0	0	0	0	0	0	0	0
Ptges3l	103693432	symbol	R. norvegicus	103693432	R. norvegicus	Ptges3l	prostaglandin E synthase 3 like		0	0	0	0	0	0	0	0	0	0	0	0	0	0	0	0	0	0	0	0
Hspa1l	24963	symbol	R. norvegicus	24963	R. norvegicus	Hspa1l	heat shock protein family A (Hsp70) member 1 like	GO:1903955 positive regulation of protein targeting to mitochondrion;GO:1903214 regulation of protein targeting to mitochondrion;GO:1903749 positive regulation of establishment of protein localization to mitochondrion	0	0	0	0	0	0	0	0	0	0	0	0	0	0	0	0	0	0	0	0
Ace2	302668	symbol	R. norvegicus	302668	R. norvegicus	Ace2	angiotensin I converting enzyme 2	GO:0003051 angiotensin-mediated drinking behavior;GO:0002035 brain renin-angiotensin system;GO:1903598 positive regulation of gap junction assembly	0	0	0	0	0	0	0	0	1	1	0	1	0	0	0	0	0	0	0	0
Gjc1	266706	symbol	R. norvegicus	266706	R. norvegicus	Gjc1	gap junction protein, gamma 1	GO:0086053 AV node cell to bundle of His cell communication by electrical coupling;GO:0086067 AV node cell to bundle of His cell communication;GO:0086064 cell communication by electrical coupling involved in cardiac conduction	1	0	0	1	0	0	0	0	0	1	0	0	0	0	0	0	0	0	0	0
M6pr	312689	symbol	R. norvegicus	312689	R. norvegicus	M6pr	mannose-6-phosphate receptor, cation dependent	GO:0006622 protein targeting to lysosome;GO:0033299 secretion of lysosomal enzymes;GO:0061462 protein localization to lysosome	0	0	0	0	0	0	0	0	0	0	0	0	0	0	0	0	0	1	0	0
Siglec5	292843	symbol	R. norvegicus	292843	R. norvegicus	Siglec5	sialic acid binding Ig-like lectin 5	GO:0030100 regulation of endocytosis;GO:0060627 regulation of vesicle-mediated transport;GO:0006897 endocytosis	0	0	0	0	0	0	0	0	0	0	0	0	0	0	0	0	0	0	0	0
LOC680121	680121	Gene_ID	R. norvegicus	680121	R. norvegicus	LOC680121	similar to heat shock protein 8	GO:0061740 protein targeting to lysosome involved in chaperone-mediated autophagy;GO:1990832 slow axonal transport;GO:0071211 protein targeting to vacuole involved in autophagy	0	0	0	0	0	0	0	0	0	0	0	0	0	0	0	0	0	0	0	0
Rem1	366232	symbol	R. norvegicus	366232	R. norvegicus	Rem1	RRAD and GEM like GTPase 1	GO:1901842 negative regulation of high voltage-gated calcium channel activity;GO:1901841 regulation of high voltage-gated calcium channel activity;GO:1901386 negative regulation of voltage-gated calcium channel activity	0	0	0	0	0	0	0	0	0	0	0	0	0	0	0	0	0	0	0	0
Cldn4	304407	symbol	R. norvegicus	304407	R. norvegicus	Cldn4	claudin 4	GO:0061436 establishment of skin barrier;GO:1905050 positive regulation of metallopeptidase activity;GO:0033561 regulation of water loss via skin	0	0	0	0	0	0	1	0	1	0	0	0	0	1	0	0	0	0	0	0
Mycn	298894	symbol	R. norvegicus	298894	R. norvegicus	Mycn	MYCN proto-oncogene, bHLH transcription factor	GO:0045607 regulation of inner ear auditory receptor cell differentiation;GO:0048712 negative regulation of astrocyte differentiation;GO:2000980 regulation of inner ear receptor cell differentiation	0	0	1	0	0	1	0	1	0	0	0	1	0	0	0	0	0	0	0	0
Igfbp6	25641	symbol	R. norvegicus	25641	R. norvegicus	Igfbp6	insulin-like growth factor binding protein 6	GO:0043567 regulation of insulin-like growth factor receptor signaling pathway;GO:0048009 insulin-like growth factor receptor signaling pathway;GO:0007169 transmembrane receptor protein tyrosine kinase signaling pathway	0	0	0	0	0	0	0	0	0	0	0	0	0	0	0	0	0	0	0	0
Egr3	25148	symbol	R. norvegicus	25148	R. norvegicus	Egr3	early growth response 3	GO:0033089 positive regulation of T cell differentiation in thymus;GO:0045586 regulation of gamma-delta T cell differentiation;GO:0042492 gamma-delta T cell differentiation	0	0	0	1	0	0	0	0	0	0	0	0	0	0	0	0	0	0	0	0
RGD1309651	361424	symbol	R. norvegicus	361424	R. norvegicus	RGD1309651	similar to 1190005I06Rik protein		0	0	0	0	0	0	0	0	0	0	0	0	0	0	0	0	0	0	0	0
Tnfrsf25	500592	symbol	R. norvegicus	500592	R. norvegicus	Tnfrsf25	TNF receptor superfamily member 25	GO:0007165 signal transduction;GO:0023052 signaling;GO:0007154 cell communication	0	0	0	0	0	0	0	0	0	0	0	0	0	0	0	0	0	0	0	0
Slc22a18	309131	symbol	R. norvegicus	309131	R. norvegicus	Slc22a18	solute carrier family 22, member 18	GO:1990961 drug transmembrane export;GO:0046618 drug export;GO:0042908 xenobiotic transport	0	0	0	0	0	0	0	0	0	0	0	0	0	0	0	0	0	0	0	0
Grap	363616	symbol	R. norvegicus	363616	R. norvegicus	Grap	GRB2-related adaptor protein	GO:0007605 sensory perception of sound;GO:0050954 sensory perception of mechanical stimulus;GO:0007600 sensory perception	0	0	0	0	0	0	0	0	0	0	0	0	0	0	0	0	0	0	0	0
LOC100361025	100361025	Gene_ID	R. norvegicus	100361025	R. norvegicus	LOC100361025	protein arginine methyltransferase 1-like		0	0	0	0	0	0	0	0	0	0	0	0	0	0	0	0	0	0	0	0

## Sheet: Enrichment
GroupID	Category	Term	Description	LogP	Log(q-value)	InTerm_InList	Genes	Symbols
1_Summary	GO Biological Processes	GO:0007507	heart development	-8.33159	-4.0655	46/674	24179,24482,24582,24600,24837,24842,24924,25101,25261,25296,25585,25589,25631,25654,29275,29344,54133,58812,59086,64012,79252,81710,83727,85490,89804,116464,116663,116719,140589,171104,246331,266706,289229,290354,304037,310137,310552,313228,363014,363630,498386,498819,499362,500442,679693,690987,24596,25107,25285,29657,29738,81707,115771,293663,305391,307829,313557,362291,366360,686019	Agt,Igf1,Myh11,Nos3,Tnnt2,Tp53,Ptn,Chrna3,Id1,Bmp4,Id3,Kdr,Smad3,Col11a1,Actc1,Zfp36l1,Pdlim1,Apln,Tgfb1,Rad50,Adamts1,Msx1,Fbn1,Col5a1,Tek,Ncoa6,Dusp6,Acacb,Gli1,Gper1,Nrp1,Gjc1,Vangl2,Pdlim2,Arl13b,Cplane1,Sfrp2,Invs,Yap1,Kdm6b,Cc2d2a,Greb1l,Lbx1,Dnai1,Med12,Gys1,Ngfr,Avpr1a,Igfbp5,Arntl,Kcnab2,Mmp14,Usp2,Rbm4,Med28,Zfhx3,Hivep3,Myt1,Myorg,Casq1
1_Member	GO Biological Processes	GO:0007507	heart development	-8.33159	-4.0655	46/674	24179,24482,24582,24600,24837,24842,24924,25101,25261,25296,25585,25589,25631,25654,29275,29344,54133,58812,59086,64012,79252,81710,83727,85490,89804,116464,116663,116719,140589,171104,246331,266706,289229,290354,304037,310137,310552,313228,363014,363630,498386,498819,499362,500442,679693,690987	Agt,Igf1,Myh11,Nos3,Tnnt2,Tp53,Ptn,Chrna3,Id1,Bmp4,Id3,Kdr,Smad3,Col11a1,Actc1,Zfp36l1,Pdlim1,Apln,Tgfb1,Rad50,Adamts1,Msx1,Fbn1,Col5a1,Tek,Ncoa6,Dusp6,Acacb,Gli1,Gper1,Nrp1,Gjc1,Vangl2,Pdlim2,Arl13b,Cplane1,Sfrp2,Invs,Yap1,Kdm6b,Cc2d2a,Greb1l,Lbx1,Dnai1,Med12,Gys1
1_Member	GO Biological Processes	GO:0003007	heart morphogenesis	-3.34001	-1.07705	18/277	24600,24837,24842,25296,25631,25654,29275,59086,79252,81710,85490,89804,246331,289229,304037,310552,363014,499362	Nos3,Tnnt2,Tp53,Bmp4,Smad3,Col11a1,Actc1,Tgfb1,Adamts1,Msx1,Col5a1,Tek,Nrp1,Vangl2,Arl13b,Sfrp2,Yap1,Lbx1
1_Member	GO Biological Processes	GO:0061061	muscle structure development	-3.22631	-1.05016	34/704	24179,24482,24582,24596,24837,25107,25285,25296,25585,25631,25654,29275,29344,29657,29738,54133,59086,81707,81710,115771,140589,171104,289229,290354,293663,305391,307829,313557,362291,363014,363630,366360,499362,686019	Agt,Igf1,Myh11,Ngfr,Tnnt2,Avpr1a,Igfbp5,Bmp4,Id3,Smad3,Col11a1,Actc1,Zfp36l1,Arntl,Kcnab2,Pdlim1,Tgfb1,Mmp14,Msx1,Usp2,Gli1,Gper1,Vangl2,Pdlim2,Rbm4,Med28,Zfhx3,Hivep3,Myt1,Yap1,Kdm6b,Myorg,Lbx1,Casq1
1_Member	GO Biological Processes	GO:0003205	cardiac chamber development	-3.13549	-1.00928	14/195	24482,24600,24837,24842,25296,25654,59086,79252,89804,246331,289229,310137,310552,498819	Igf1,Nos3,Tnnt2,Tp53,Bmp4,Col11a1,Tgfb1,Adamts1,Tek,Nrp1,Vangl2,Cplane1,Sfrp2,Greb1l
1_Member	GO Biological Processes	GO:0003206	cardiac chamber morphogenesis	-2.81689	-0.827263	11/143	24600,24837,24842,25296,25654,59086,79252,89804,246331,289229,310552	Nos3,Tnnt2,Tp53,Bmp4,Col11a1,Tgfb1,Adamts1,Tek,Nrp1,Vangl2,Sfrp2
1_Member	GO Biological Processes	GO:0007517	muscle organ development	-2.11919	-0.461628	20/414	24482,24596,24837,25296,25585,25631,25654,29275,29657,59086,81710,115771,140589,289229,313557,362291,363014,366360,499362,686019	Igf1,Ngfr,Tnnt2,Bmp4,Id3,Smad3,Col11a1,Actc1,Arntl,Tgfb1,Msx1,Usp2,Gli1,Vangl2,Hivep3,Myt1,Yap1,Myorg,Lbx1,Casq1
2_Summary	GO Biological Processes	GO:0007492	endoderm development	-7.25046	-3.2854	14/86	25296,25631,25654,25683,29169,29344,59086,60587,81707,85490,303774,304021,499593,679693,24179,24582,25307,29393,64475,81682,94339,114243,266805,282821,296708,310552,363054,363767,554172,296371,24842,58812,289229,293649,363630,25589,83727,313785,65164,308476,362429,25261,313729	Bmp4,Smad3,Col11a1,Col12a1,Vtn,Zfp36l1,Tgfb1,Dusp4,Mmp14,Col5a1,Tnrc6c,Col8a1,Sox2,Med12,Agt,Myh11,Cst3,Col1a1,P4ha1,Lum,Mmp23,Nox1,Has3,Has1,Olfml2a,Sfrp2,Mpzl3,Abi3bp,Pxdn,Pltp,Tp53,Apln,Vangl2,Lrp5,Kdm6b,Kdr,Fbn1,Icam5,Htra1,Capn12,Mfap5,Id1,Errfi1
2_Member	GO Biological Processes	GO:0007492	endoderm development	-7.25046	-3.2854	14/86	25296,25631,25654,25683,29169,29344,59086,60587,81707,85490,303774,304021,499593,679693	Bmp4,Smad3,Col11a1,Col12a1,Vtn,Zfp36l1,Tgfb1,Dusp4,Mmp14,Col5a1,Tnrc6c,Col8a1,Sox2,Med12
2_Member	GO Biological Processes	GO:0030198	extracellular matrix organization	-5.36399	-2.1991	22/274	24179,24582,25307,25631,25654,29169,29393,59086,64475,81682,81707,85490,94339,114243,266805,282821,296708,304021,310552,363054,363767,554172	Agt,Myh11,Cst3,Smad3,Col11a1,Vtn,Col1a1,Tgfb1,P4ha1,Lum,Mmp14,Col5a1,Mmp23,Nox1,Has3,Has1,Olfml2a,Col8a1,Sfrp2,Mpzl3,Abi3bp,Pxdn
2_Member	GO Biological Processes	GO:0001706	endoderm formation	-4.88607	-1.96289	9/55	25654,25683,29169,60587,81707,85490,303774,304021,499593	Col11a1,Col12a1,Vtn,Dusp4,Mmp14,Col5a1,Tnrc6c,Col8a1,Sox2
2_Member	GO Biological Processes	GO:0043062	extracellular structure organization	-4.8111	-1.95998	23/319	24179,24582,25307,25631,25654,29169,29393,59086,64475,81682,81707,85490,94339,114243,266805,282821,296371,296708,304021,310552,363054,363767,554172	Agt,Myh11,Cst3,Smad3,Col11a1,Vtn,Col1a1,Tgfb1,P4ha1,Lum,Mmp14,Col5a1,Mmp23,Nox1,Has3,Has1,Pltp,Olfml2a,Col8a1,Sfrp2,Mpzl3,Abi3bp,Pxdn
2_Member	GO Biological Processes	GO:0007369	gastrulation	-4.59351	-1.78982	17/200	24842,25296,25631,25654,25683,29169,58812,60587,81707,85490,289229,293649,303774,304021,310552,363630,499593	Tp53,Bmp4,Smad3,Col11a1,Col12a1,Vtn,Apln,Dusp4,Mmp14,Col5a1,Vangl2,Lrp5,Tnrc6c,Col8a1,Sfrp2,Kdm6b,Sox2
2_Member	GO Biological Processes	GO:0001704	formation of primary germ layer	-4.51302	-1.72921	13/126	25296,25631,25654,25683,29169,60587,81707,85490,303774,304021,310552,363630,499593	Bmp4,Smad3,Col11a1,Col12a1,Vtn,Dusp4,Mmp14,Col5a1,Tnrc6c,Col8a1,Sfrp2,Kdm6b,Sox2
2_Member	GO Biological Processes	GO:0035987	endodermal cell differentiation	-3.77481	-1.32186	7/45	25654,25683,29169,81707,85490,304021,499593	Col11a1,Col12a1,Vtn,Mmp14,Col5a1,Col8a1,Sox2
2_Member	GO Biological Processes	GO:0030199	collagen fibril organization	-3.37462	-1.07705	7/52	25654,29393,64475,81682,85490,310552,554172	Col11a1,Col1a1,P4ha1,Lum,Col5a1,Sfrp2,Pxdn
2_Member	Reactome Gene Sets	R-RNO-216083	Integrin cell surface interactions	-3.32299	-1.07705	7/53	25589,29393,81682,83727,85490,304021,313785	Kdr,Col1a1,Lum,Fbn1,Col5a1,Col8a1,Icam5
2_Member	GO Biological Processes	GO:0035989	tendon development	-3.02637	-0.945125	3/8	25296,25654,85490	Bmp4,Col11a1,Col5a1
2_Member	Reactome Gene Sets	R-RNO-1474244	Extracellular matrix organization	-2.88471	-0.854146	14/207	25589,25654,29393,59086,64475,65164,81682,81707,83727,85490,304021,308476,313785,362429	Kdr,Col11a1,Col1a1,Tgfb1,P4ha1,Htra1,Lum,Mmp14,Fbn1,Col5a1,Col8a1,Capn12,Icam5,Mfap5
2_Member	Reactome Gene Sets	R-RNO-1442490	Collagen degradation	-2.6642	-0.736566	5/35	25654,29393,81707,85490,304021	Col11a1,Col1a1,Mmp14,Col5a1,Col8a1
2_Member	Reactome Gene Sets	R-RNO-8948216	Collagen chain trimerization	-2.61103	-0.715506	4/22	25654,29393,85490,304021	Col11a1,Col1a1,Col5a1,Col8a1
2_Member	GO Biological Processes	GO:0032963	collagen metabolic process	-2.5796	-0.695524	9/110	25261,25296,25307,29393,59086,81707,85490,94339,313729	Id1,Bmp4,Cst3,Col1a1,Tgfb1,Mmp14,Col5a1,Mmp23,Errfi1
2_Member	Reactome Gene Sets	R-RNO-3000171	Non-integrin membrane-ECM interactions	-2.53715	-0.675892	4/23	25654,29393,59086,85490	Col11a1,Col1a1,Tgfb1,Col5a1
2_Member	Reactome Gene Sets	R-RNO-1650814	Collagen biosynthesis and modifying enzymes	-2.45301	-0.627832	5/39	25654,29393,64475,85490,304021	Col11a1,Col1a1,P4ha1,Col5a1,Col8a1
2_Member	Reactome Gene Sets	R-RNO-1474228	Degradation of the extracellular matrix	-2.39785	-0.601283	8/96	25654,29393,65164,81707,83727,85490,304021,308476	Col11a1,Col1a1,Htra1,Mmp14,Fbn1,Col5a1,Col8a1,Capn12
3_Summary	GO Biological Processes	GO:0048729	tissue morphogenesis	-6.23326	-2.44429	42/693	24179,24482,24596,24600,24837,25285,25296,25589,25631,25654,25683,29275,54251,56083,59086,81517,81707,81710,83466,84584,85490,116466,246331,287715,289229,293649,297408,298894,299246,304037,305012,310137,310552,361517,362657,363014,363630,498386,498819,499362,499593,679693,24252,24924,25116,25261,81716,140589,171068,304071,313729,362291,24842,25307,54259,64195,689176,25196,29169,29223,29588,64355,…	Agt,Igf1,Ngfr,Nos3,Tnnt2,Igfbp5,Bmp4,Kdr,Smad3,Col11a1,Col12a1,Actc1,Flt1,Tgm2,Tgfb1,Mdk,Mmp14,Msx1,Celsr3,Ncoa3,Col5a1,Wnt2b,Nrp1,Wnk4,Vangl2,Lrp5,Alms1,Mycn,Ttc8,Arl13b,Kif26b,Cplane1,Sfrp2,Vasp,Mthfr,Yap1,Kdm6b,Cc2d2a,Greb1l,Lbx1,Sox2,Med12,Cebpa,Ptn,Hsd11b1,Id1,Ggcx,Gli1,Pou2f1,Sim2,Errfi1,Myt1,Tp53,Cst3,Inpp5d,Clec10a,Tmem64,Inhbb,Vtn,Ak4,Pou3f2,Lsr,Rps16,Fkbp4,Serpinf1,Ephb3,Brca2
3_Member	GO Biological Processes	GO:0048729	tissue morphogenesis	-6.23326	-2.44429	42/693	24179,24482,24596,24600,24837,25285,25296,25589,25631,25654,25683,29275,54251,56083,59086,81517,81707,81710,83466,84584,85490,116466,246331,287715,289229,293649,297408,298894,299246,304037,305012,310137,310552,361517,362657,363014,363630,498386,498819,499362,499593,679693	Agt,Igf1,Ngfr,Nos3,Tnnt2,Igfbp5,Bmp4,Kdr,Smad3,Col11a1,Col12a1,Actc1,Flt1,Tgm2,Tgfb1,Mdk,Mmp14,Msx1,Celsr3,Ncoa3,Col5a1,Wnt2b,Nrp1,Wnk4,Vangl2,Lrp5,Alms1,Mycn,Ttc8,Arl13b,Kif26b,Cplane1,Sfrp2,Vasp,Mthfr,Yap1,Kdm6b,Cc2d2a,Greb1l,Lbx1,Sox2,Med12
3_Member	GO Biological Processes	GO:0048754	branching morphogenesis of an epithelial tube	-5.58327	-2.27142	18/187	24179,24482,25296,25589,54251,59086,81517,81707,84584,116466,246331,289229,293649,298894,310552,363014,498819,499593	Agt,Igf1,Bmp4,Kdr,Flt1,Tgfb1,Mdk,Mmp14,Ncoa3,Wnt2b,Nrp1,Vangl2,Lrp5,Mycn,Sfrp2,Yap1,Greb1l,Sox2
3_Member	GO Biological Processes	GO:0002009	morphogenesis of an epithelium	-5.47186	-2.20577	35/566	24179,24482,24596,25285,25296,25589,25631,54251,56083,59086,81517,81707,83466,84584,85490,116466,246331,287715,289229,293649,297408,298894,299246,304037,305012,310137,310552,361517,362657,363014,498386,498819,499362,499593,679693	Agt,Igf1,Ngfr,Igfbp5,Bmp4,Kdr,Smad3,Flt1,Tgm2,Tgfb1,Mdk,Mmp14,Celsr3,Ncoa3,Col5a1,Wnt2b,Nrp1,Wnk4,Vangl2,Lrp5,Alms1,Mycn,Ttc8,Arl13b,Kif26b,Cplane1,Sfrp2,Vasp,Mthfr,Yap1,Cc2d2a,Greb1l,Lbx1,Sox2,Med12
3_Member	GO Biological Processes	GO:0060562	epithelial tube morphogenesis	-5.26006	-2.17006	27/388	24179,24482,25296,25589,25631,54251,59086,81517,81707,84584,116466,246331,287715,289229,293649,298894,304037,305012,310552,361517,362657,363014,498386,498819,499362,499593,679693	Agt,Igf1,Bmp4,Kdr,Smad3,Flt1,Tgfb1,Mdk,Mmp14,Ncoa3,Wnt2b,Nrp1,Wnk4,Vangl2,Lrp5,Mycn,Arl13b,Kif26b,Sfrp2,Vasp,Mthfr,Yap1,Cc2d2a,Greb1l,Lbx1,Sox2,Med12
3_Member	GO Biological Processes	GO:0060541	respiratory system development	-5.06584	-2.06372	22/286	24252,24482,24600,24924,25116,25261,25285,25296,25589,59086,81707,81716,116466,140589,171068,289229,298894,304071,313729,362291,363014,499593	Cebpa,Igf1,Nos3,Ptn,Hsd11b1,Id1,Igfbp5,Bmp4,Kdr,Tgfb1,Mmp14,Ggcx,Wnt2b,Gli1,Pou2f1,Vangl2,Mycn,Sim2,Errfi1,Myt1,Yap1,Sox2
3_Member	GO Biological Processes	GO:0061138	morphogenesis of a branching epithelium	-5.05106	-2.06372	19/224	24179,24482,25296,25589,54251,56083,59086,81517,81707,84584,116466,246331,289229,293649,298894,310552,363014,498819,499593	Agt,Igf1,Bmp4,Kdr,Flt1,Tgm2,Tgfb1,Mdk,Mmp14,Ncoa3,Wnt2b,Nrp1,Vangl2,Lrp5,Mycn,Sfrp2,Yap1,Greb1l,Sox2
3_Member	GO Biological Processes	GO:0030324	lung development	-4.8562	-1.96289	20/252	24252,24482,24600,24924,25116,25261,25285,25296,25589,59086,81707,81716,116466,140589,289229,298894,304071,313729,363014,499593	Cebpa,Igf1,Nos3,Ptn,Hsd11b1,Id1,Igfbp5,Bmp4,Kdr,Tgfb1,Mmp14,Ggcx,Wnt2b,Gli1,Vangl2,Mycn,Sim2,Errfi1,Yap1,Sox2
3_Member	GO Biological Processes	GO:0030323	respiratory tube development	-4.78115	-1.94643	20/255	24252,24482,24600,24924,25116,25261,25285,25296,25589,59086,81707,81716,116466,140589,289229,298894,304071,313729,363014,499593	Cebpa,Igf1,Nos3,Ptn,Hsd11b1,Id1,Igfbp5,Bmp4,Kdr,Tgfb1,Mmp14,Ggcx,Wnt2b,Gli1,Vangl2,Mycn,Sim2,Errfi1,Yap1,Sox2
3_Member	GO Biological Processes	GO:0001763	morphogenesis of a branching structure	-4.50394	-1.72921	19/245	24179,24482,25296,25589,54251,56083,59086,81517,81707,84584,116466,246331,289229,293649,298894,310552,363014,498819,499593	Agt,Igf1,Bmp4,Kdr,Flt1,Tgm2,Tgfb1,Mdk,Mmp14,Ncoa3,Wnt2b,Nrp1,Vangl2,Lrp5,Mycn,Sfrp2,Yap1,Greb1l,Sox2
3_Member	GO Biological Processes	GO:0048771	tissue remodeling	-3.2745	-1.06552	15/211	24179,24482,24600,24842,24924,25285,25307,54259,56083,59086,64195,81517,81707,293649,689176	Agt,Igf1,Nos3,Tp53,Ptn,Igfbp5,Cst3,Inpp5d,Tgm2,Tgfb1,Clec10a,Mdk,Mmp14,Lrp5,Tmem64
3_Member	GO Biological Processes	GO:0022612	gland morphogenesis	-2.37402	-0.585052	11/163	24482,24924,25285,25296,56083,59086,81517,84584,140589,246331,293649	Igf1,Ptn,Igfbp5,Bmp4,Tgm2,Tgfb1,Mdk,Ncoa3,Gli1,Nrp1,Lrp5
3_Member	GO Biological Processes	GO:0048732	gland development	-2.10916	-0.455849	28/646	24252,24482,24924,25196,25285,25296,25307,25631,29169,29223,29588,54251,56083,59086,64355,81517,81710,84584,140589,140655,171068,246331,260321,287526,287989,293649,360254,499593	Cebpa,Igf1,Ptn,Inhbb,Igfbp5,Bmp4,Cst3,Smad3,Vtn,Ak4,Pou3f2,Flt1,Tgm2,Tgfb1,Lsr,Mdk,Msx1,Ncoa3,Gli1,Rps16,Pou2f1,Nrp1,Fkbp4,Serpinf1,Ephb3,Lrp5,Brca2,Sox2
4_Summary	GO Biological Processes	GO:0050673	epithelial cell proliferation	-6.10605	-2.44202	32/461	24482,24596,24924,25148,25261,25285,25296,25589,25631,25644,29344,54251,58812,59086,65164,81517,81707,89804,140589,171112,287526,297408,303443,304021,310552,313729,316129,360254,363014,498013,499593,683470,24179,24600,25559,29393,79252,84482,85490,114243,116464,171104,246331,266706,287989,292756,292935,293649,302965,308589,310137,366126,497932	Igf1,Ngfr,Ptn,Egr3,Id1,Igfbp5,Bmp4,Kdr,Smad3,Bmp6,Zfp36l1,Flt1,Apln,Tgfb1,Htra1,Mdk,Mmp14,Tek,Gli1,Wfdc1,Serpinf1,Alms1,Stxbp4,Col8a1,Sfrp2,Errfi1,Uhrf1,Brca2,Yap1,Ern1,Sox2,Gas1,Agt,Nos3,Abcc8,Col1a1,Adamts1,Foxo1,Col5a1,Nox1,Ncoa6,Gper1,Nrp1,Gjc1,Ephb3,Pak4,Htatip2,Lrp5,Tnfrsf12a,Sphk2,Cplane1,Spi1,Pik3r6
4_Member	GO Biological Processes	GO:0050673	epithelial cell proliferation	-6.10605	-2.44202	32/461	24482,24596,24924,25148,25261,25285,25296,25589,25631,25644,29344,54251,58812,59086,65164,81517,81707,89804,140589,171112,287526,297408,303443,304021,310552,313729,316129,360254,363014,498013,499593,683470	Igf1,Ngfr,Ptn,Egr3,Id1,Igfbp5,Bmp4,Kdr,Smad3,Bmp6,Zfp36l1,Flt1,Apln,Tgfb1,Htra1,Mdk,Mmp14,Tek,Gli1,Wfdc1,Serpinf1,Alms1,Stxbp4,Col8a1,Sfrp2,Errfi1,Uhrf1,Brca2,Yap1,Ern1,Sox2,Gas1
4_Member	GO Biological Processes	GO:0050678	regulation of epithelial cell proliferation	-4.83794	-1.96289	26/386	24482,24596,24924,25148,25261,25296,25589,25631,25644,29344,54251,58812,59086,65164,81517,140589,171112,287526,303443,310552,313729,316129,360254,363014,499593,683470	Igf1,Ngfr,Ptn,Egr3,Id1,Bmp4,Kdr,Smad3,Bmp6,Zfp36l1,Flt1,Apln,Tgfb1,Htra1,Mdk,Gli1,Wfdc1,Serpinf1,Stxbp4,Sfrp2,Errfi1,Uhrf1,Brca2,Yap1,Sox2,Gas1
4_Member	GO Biological Processes	GO:0001944	vasculature development	-4.32989	-1.59527	39/747	24179,24482,24596,24600,24924,25148,25261,25296,25559,25589,29344,29393,54251,58812,59086,79252,81517,81707,84482,85490,89804,114243,116464,171104,246331,266706,287526,287989,292756,292935,293649,302965,308589,310137,310552,313729,363014,366126,497932	Agt,Igf1,Ngfr,Nos3,Ptn,Egr3,Id1,Bmp4,Abcc8,Kdr,Zfp36l1,Col1a1,Flt1,Apln,Tgfb1,Adamts1,Mdk,Mmp14,Foxo1,Col5a1,Tek,Nox1,Ncoa6,Gper1,Nrp1,Gjc1,Serpinf1,Ephb3,Pak4,Htatip2,Lrp5,Tnfrsf12a,Sphk2,Cplane1,Sfrp2,Errfi1,Yap1,Spi1,Pik3r6
4_Member	GO Biological Processes	GO:0072358	cardiovascular system development	-4.15671	-1.53457	39/761	24179,24482,24596,24600,24924,25148,25261,25296,25559,25589,29344,29393,54251,58812,59086,79252,81517,81707,84482,85490,89804,114243,116464,171104,246331,266706,287526,287989,292756,292935,293649,302965,308589,310137,310552,313729,363014,366126,497932	Agt,Igf1,Ngfr,Nos3,Ptn,Egr3,Id1,Bmp4,Abcc8,Kdr,Zfp36l1,Col1a1,Flt1,Apln,Tgfb1,Adamts1,Mdk,Mmp14,Foxo1,Col5a1,Tek,Nox1,Ncoa6,Gper1,Nrp1,Gjc1,Serpinf1,Ephb3,Pak4,Htatip2,Lrp5,Tnfrsf12a,Sphk2,Cplane1,Sfrp2,Errfi1,Yap1,Spi1,Pik3r6
4_Member	GO Biological Processes	GO:0001568	blood vessel development	-4.11815	-1.53198	37/710	24179,24596,24600,24924,25148,25261,25296,25559,25589,29344,29393,54251,58812,59086,79252,81517,81707,84482,85490,89804,114243,116464,171104,246331,266706,287526,287989,292756,292935,293649,302965,308589,310137,310552,363014,366126,497932	Agt,Ngfr,Nos3,Ptn,Egr3,Id1,Bmp4,Abcc8,Kdr,Zfp36l1,Col1a1,Flt1,Apln,Tgfb1,Adamts1,Mdk,Mmp14,Foxo1,Col5a1,Tek,Nox1,Ncoa6,Gper1,Nrp1,Gjc1,Serpinf1,Ephb3,Pak4,Htatip2,Lrp5,Tnfrsf12a,Sphk2,Cplane1,Sfrp2,Yap1,Spi1,Pik3r6
4_Member	GO Biological Processes	GO:0048514	blood vessel morphogenesis	-3.0332	-0.948951	30/610	24179,24596,24600,24924,25148,25261,25296,25559,25589,29344,54251,58812,59086,79252,81517,81707,89804,114243,246331,266706,287526,287989,292756,292935,293649,302965,310552,363014,366126,497932	Agt,Ngfr,Nos3,Ptn,Egr3,Id1,Bmp4,Abcc8,Kdr,Zfp36l1,Flt1,Apln,Tgfb1,Adamts1,Mdk,Mmp14,Tek,Nox1,Nrp1,Gjc1,Serpinf1,Ephb3,Pak4,Htatip2,Lrp5,Tnfrsf12a,Sfrp2,Yap1,Spi1,Pik3r6
4_Member	GO Biological Processes	GO:0001935	endothelial cell proliferation	-3.0237	-0.945125	12/156	24482,24596,25148,25296,25589,25644,54251,58812,81517,81707,89804,498013	Igf1,Ngfr,Egr3,Bmp4,Kdr,Bmp6,Flt1,Apln,Mdk,Mmp14,Tek,Ern1
4_Member	GO Biological Processes	GO:1901342	regulation of vasculature development	-2.91327	-0.870324	20/352	24179,24596,24600,24924,25261,25296,25559,25589,54251,79252,81517,89804,171104,246331,287526,292756,292935,302965,310552,497932	Agt,Ngfr,Nos3,Ptn,Id1,Bmp4,Abcc8,Kdr,Flt1,Adamts1,Mdk,Tek,Gper1,Nrp1,Serpinf1,Pak4,Htatip2,Tnfrsf12a,Sfrp2,Pik3r6
4_Member	GO Biological Processes	GO:0045765	regulation of angiogenesis	-2.71905	-0.762591	18/314	24179,24596,24600,24924,25261,25559,25589,54251,79252,81517,89804,246331,287526,292756,292935,302965,310552,497932	Agt,Ngfr,Nos3,Ptn,Id1,Abcc8,Kdr,Flt1,Adamts1,Mdk,Tek,Nrp1,Serpinf1,Pak4,Htatip2,Tnfrsf12a,Sfrp2,Pik3r6
4_Member	GO Biological Processes	GO:0050679	positive regulation of epithelial cell proliferation	-2.65554	-0.731876	14/219	24482,24924,25148,25261,25296,25589,25644,58812,59086,65164,81517,303443,363014,683470	Igf1,Ptn,Egr3,Id1,Bmp4,Kdr,Bmp6,Apln,Tgfb1,Htra1,Mdk,Stxbp4,Yap1,Gas1
4_Member	GO Biological Processes	GO:0050680	negative regulation of epithelial cell proliferation	-2.62926	-0.717275	11/151	24596,24924,25296,54251,59086,171112,287526,310552,360254,499593,683470	Ngfr,Ptn,Bmp4,Flt1,Tgfb1,Wfdc1,Serpinf1,Sfrp2,Brca2,Sox2,Gas1
4_Member	GO Biological Processes	GO:0001525	angiogenesis	-2.35962	-0.582083	24/504	24179,24596,24600,24924,25148,25261,25296,25559,25589,54251,58812,79252,81517,81707,89804,114243,246331,287526,287989,292756,292935,302965,310552,497932	Agt,Ngfr,Nos3,Ptn,Egr3,Id1,Bmp4,Abcc8,Kdr,Flt1,Apln,Adamts1,Mdk,Mmp14,Tek,Nox1,Nrp1,Serpinf1,Ephb3,Pak4,Htatip2,Tnfrsf12a,Sfrp2,Pik3r6
4_Member	GO Biological Processes	GO:1901343	negative regulation of vasculature development	-2.06231	-0.433629	9/132	24179,24596,24924,25296,25559,54251,79252,89804,287526	Agt,Ngfr,Ptn,Bmp4,Abcc8,Flt1,Adamts1,Tek,Serpinf1
5_Summary	GO Biological Processes	GO:0030278	regulation of ossification	-5.91283	-2.34571	21/234	24252,24482,24518,24924,25261,25285,25296,25585,25631,25644,59086,81517,140589,293649,310552,315159,353227,499241,499593,689176,689711,25196,29344,29657,54278,63840,84482,114517,171104,287424,297408,299246,302671,25654,29393,81707,89804,314910	Cebpa,Igf1,Jund,Ptn,Id1,Igfbp5,Bmp4,Id3,Smad3,Bmp6,Tgfb1,Mdk,Gli1,Lrp5,Sfrp2,Tob2,Zbtb16,Scube2,Sox2,Tmem64,Rflna,Inhbb,Zfp36l1,Arntl,Nr4a2,Per2,Foxo1,Itga6,Gper1,Aloxe3,Alms1,Ttc8,Ap1s2,Col11a1,Col1a1,Mmp14,Tek,Nab2
5_Member	GO Biological Processes	GO:0030278	regulation of ossification	-5.91283	-2.34571	21/234	24252,24482,24518,24924,25261,25285,25296,25585,25631,25644,59086,81517,140589,293649,310552,315159,353227,499241,499593,689176,689711	Cebpa,Igf1,Jund,Ptn,Id1,Igfbp5,Bmp4,Id3,Smad3,Bmp6,Tgfb1,Mdk,Gli1,Lrp5,Sfrp2,Tob2,Zbtb16,Scube2,Sox2,Tmem64,Rflna
5_Member	GO Biological Processes	GO:0045778	positive regulation of ossification	-5.4281	-2.20341	13/104	24252,24482,24518,24924,25296,25631,25644,59086,293649,310552,315159,353227,499241	Cebpa,Igf1,Jund,Ptn,Bmp4,Smad3,Bmp6,Tgfb1,Lrp5,Sfrp2,Tob2,Zbtb16,Scube2
5_Member	GO Biological Processes	GO:0045667	regulation of osteoblast differentiation	-5.31907	-2.1991	15/140	24252,24482,24518,25261,25285,25296,25585,25631,25644,140589,293649,310552,499241,499593,689176	Cebpa,Igf1,Jund,Id1,Igfbp5,Bmp4,Id3,Smad3,Bmp6,Gli1,Lrp5,Sfrp2,Scube2,Sox2,Tmem64
5_Member	GO Biological Processes	GO:0045444	fat cell differentiation	-4.83104	-1.96289	20/253	24252,24482,25196,25631,29344,29657,54278,59086,63840,84482,114517,171104,287424,293649,297408,299246,302671,310552,353227,689176	Cebpa,Igf1,Inhbb,Smad3,Zfp36l1,Arntl,Nr4a2,Tgfb1,Per2,Foxo1,Itga6,Gper1,Aloxe3,Lrp5,Alms1,Ttc8,Ap1s2,Sfrp2,Zbtb16,Tmem64
5_Member	GO Biological Processes	GO:0001503	ossification	-4.28481	-1.57637	26/416	24252,24482,24518,24924,25261,25285,25296,25585,25631,25644,25654,29393,59086,81517,81707,89804,140589,293649,310552,314910,315159,353227,499241,499593,689176,689711	Cebpa,Igf1,Jund,Ptn,Id1,Igfbp5,Bmp4,Id3,Smad3,Bmp6,Col11a1,Col1a1,Tgfb1,Mdk,Mmp14,Tek,Gli1,Lrp5,Sfrp2,Nab2,Tob2,Zbtb16,Scube2,Sox2,Tmem64,Rflna
5_Member	GO Biological Processes	GO:0045598	regulation of fat cell differentiation	-3.94141	-1.42351	13/143	24252,24482,25631,29344,29657,59086,84482,171104,293649,297408,310552,353227,689176	Cebpa,Igf1,Smad3,Zfp36l1,Arntl,Tgfb1,Foxo1,Gper1,Lrp5,Alms1,Sfrp2,Zbtb16,Tmem64
5_Member	GO Biological Processes	GO:0001649	osteoblast differentiation	-3.72523	-1.30307	16/213	24252,24482,24518,25261,25285,25296,25585,25631,25644,29393,140589,293649,310552,499241,499593,689176	Cebpa,Igf1,Jund,Id1,Igfbp5,Bmp4,Id3,Smad3,Bmp6,Col1a1,Gli1,Lrp5,Sfrp2,Scube2,Sox2,Tmem64
5_Member	GO Biological Processes	GO:0030279	negative regulation of ossification	-3.71182	-1.30307	10/94	25261,25285,25585,25631,59086,81517,293649,499593,689176,689711	Id1,Igfbp5,Id3,Smad3,Tgfb1,Mdk,Lrp5,Sox2,Tmem64,Rflna
5_Member	GO Biological Processes	GO:0045669	positive regulation of osteoblast differentiation	-3.32894	-1.07705	8/69	24252,24482,24518,25296,25644,293649,310552,499241	Cebpa,Igf1,Jund,Bmp4,Bmp6,Lrp5,Sfrp2,Scube2
5_Member	GO Biological Processes	GO:0045668	negative regulation of osteoblast differentiation	-3.08221	-0.983438	7/58	25261,25285,25585,25631,293649,499593,689176	Id1,Igfbp5,Id3,Smad3,Lrp5,Sox2,Tmem64
5_Member	GO Biological Processes	GO:0045600	positive regulation of fat cell differentiation	-2.67226	-0.742624	7/68	24252,24482,29344,293649,310552,353227,689176	Cebpa,Igf1,Zfp36l1,Lrp5,Sfrp2,Zbtb16,Tmem64
5_Member	GO Biological Processes	GO:0002076	osteoblast development	-2.61103	-0.715506	4/22	24252,24518,25631,293649	Cebpa,Jund,Smad3,Lrp5
6_Summary	GO Biological Processes	GO:0048598	embryonic morphogenesis	-5.71737	-2.27142	40/675	24842,25296,25631,25654,25683,29169,29344,54251,58812,59086,60587,81707,81710,83727,84584,85490,116466,140589,171068,287662,288153,289229,293649,298894,303774,304021,304037,310137,310552,353227,361517,362657,363014,363630,497986,498386,499362,499593,679693,683470,24252,25585,25589,116464,292404,313228,50594,81808,246331,299246,304071,315341,366214,500442,29393,24482	Tp53,Bmp4,Smad3,Col11a1,Col12a1,Vtn,Zfp36l1,Flt1,Apln,Tgfb1,Dusp4,Mmp14,Msx1,Fbn1,Ncoa3,Col5a1,Wnt2b,Gli1,Pou2f1,Pcgf2,Hoxd4,Vangl2,Lrp5,Mycn,Tnrc6c,Col8a1,Arl13b,Cplane1,Sfrp2,Zbtb16,Vasp,Mthfr,Yap1,Kdm6b,Hoxb6,Cc2d2a,Lbx1,Sox2,Med12,Gas1,Cebpa,Id3,Kdr,Ncoa6,Phf10,Invs,Nbl1,Nr2f1,Nrp1,Ttc8,Sim2,Hoxc5,Nkx2-2,Dnai1,Col1a1,Igf1
6_Member	GO Biological Processes	GO:0048598	embryonic morphogenesis	-5.71737	-2.27142	40/675	24842,25296,25631,25654,25683,29169,29344,54251,58812,59086,60587,81707,81710,83727,84584,85490,116466,140589,171068,287662,288153,289229,293649,298894,303774,304021,304037,310137,310552,353227,361517,362657,363014,363630,497986,498386,499362,499593,679693,683470	Tp53,Bmp4,Smad3,Col11a1,Col12a1,Vtn,Zfp36l1,Flt1,Apln,Tgfb1,Dusp4,Mmp14,Msx1,Fbn1,Ncoa3,Col5a1,Wnt2b,Gli1,Pou2f1,Pcgf2,Hoxd4,Vangl2,Lrp5,Mycn,Tnrc6c,Col8a1,Arl13b,Cplane1,Sfrp2,Zbtb16,Vasp,Mthfr,Yap1,Kdm6b,Hoxb6,Cc2d2a,Lbx1,Sox2,Med12,Gas1
6_Member	GO Biological Processes	GO:0048568	embryonic organ development	-4.23957	-1.57637	30/518	24252,24842,25296,25585,25589,25631,25654,29344,59086,81707,81710,83727,84584,116464,140589,287662,288153,289229,292404,298894,303774,304037,313228,363014,497986,498386,499362,499593,679693,683470	Cebpa,Tp53,Bmp4,Id3,Kdr,Smad3,Col11a1,Zfp36l1,Tgfb1,Mmp14,Msx1,Fbn1,Ncoa3,Ncoa6,Gli1,Pcgf2,Hoxd4,Vangl2,Phf10,Mycn,Tnrc6c,Arl13b,Invs,Yap1,Hoxb6,Cc2d2a,Lbx1,Sox2,Med12,Gas1
6_Member	GO Biological Processes	GO:0007389	pattern specification process	-3.79919	-1.3255	27/471	24842,25296,25631,50594,81710,81808,116466,140589,246331,287662,288153,289229,293649,299246,304037,304071,310552,313228,315341,353227,366214,497986,498386,499362,500442,679693,683470	Tp53,Bmp4,Smad3,Nbl1,Msx1,Nr2f1,Wnt2b,Gli1,Nrp1,Pcgf2,Hoxd4,Vangl2,Lrp5,Ttc8,Arl13b,Sim2,Sfrp2,Invs,Hoxc5,Zbtb16,Nkx2-2,Hoxb6,Cc2d2a,Lbx1,Dnai1,Med12,Gas1
6_Member	GO Biological Processes	GO:0048706	embryonic skeletal system development	-3.4448	-1.11822	12/140	25296,25631,25654,29393,81707,287662,288153,298894,315341,497986,679693,683470	Bmp4,Smad3,Col11a1,Col1a1,Mmp14,Pcgf2,Hoxd4,Mycn,Hoxc5,Hoxb6,Med12,Gas1
6_Member	GO Biological Processes	GO:0003002	regionalization	-3.31879	-1.07705	22/376	24842,25296,25631,50594,81710,81808,116466,140589,246331,287662,288153,289229,293649,304037,310552,313228,315341,353227,366214,497986,679693,683470	Tp53,Bmp4,Smad3,Nbl1,Msx1,Nr2f1,Wnt2b,Gli1,Nrp1,Pcgf2,Hoxd4,Vangl2,Lrp5,Arl13b,Sfrp2,Invs,Hoxc5,Zbtb16,Nkx2-2,Hoxb6,Med12,Gas1
6_Member	GO Biological Processes	GO:0048704	embryonic skeletal system morphogenesis	-3.28742	-1.06552	10/106	25296,25631,25654,81707,287662,288153,298894,497986,679693,683470	Bmp4,Smad3,Col11a1,Mmp14,Pcgf2,Hoxd4,Mycn,Hoxb6,Med12,Gas1
6_Member	GO Biological Processes	GO:1904888	cranial skeletal system development	-2.63562	-0.717275	7/69	24482,25296,25631,59086,81707,679693,683470	Igf1,Bmp4,Smad3,Tgfb1,Mmp14,Med12,Gas1
6_Member	GO Biological Processes	GO:0048562	embryonic organ morphogenesis	-2.50136	-0.647783	18/329	25296,25631,25654,81707,81710,83727,140589,287662,288153,289229,298894,304037,363014,497986,499362,499593,679693,683470	Bmp4,Smad3,Col11a1,Mmp14,Msx1,Fbn1,Gli1,Pcgf2,Hoxd4,Vangl2,Mycn,Arl13b,Yap1,Hoxb6,Lbx1,Sox2,Med12,Gas1
6_Member	GO Biological Processes	GO:0009952	anterior/posterior pattern specification	-2.44558	-0.626645	14/231	24842,25296,25631,81710,116466,287662,288153,289229,293649,310552,315341,353227,497986,679693	Tp53,Bmp4,Smad3,Msx1,Wnt2b,Pcgf2,Hoxd4,Vangl2,Lrp5,Sfrp2,Hoxc5,Zbtb16,Hoxb6,Med12
6_Member	GO Biological Processes	GO:0048701	embryonic cranial skeleton morphogenesis	-2.0266	-0.413726	5/49	25296,25631,81707,679693,683470	Bmp4,Smad3,Mmp14,Med12,Gas1
7_Summary	GO Biological Processes	GO:0032922	circadian regulation of gene expression	-5.66605	-2.27142	11/70	24596,25261,25585,29657,63840,78962,85332,115771,293663,307829,100360982,24179,24410,24482,24518,24600,24842,24924,25307,25369,25617,54244,79252,81517,282821,287526,304407	Ngfr,Id1,Id3,Arntl,Per2,Per3,Cavin3,Usp2,Rbm4,Zfhx3,Relb,Agt,Grin2b,Igf1,Jund,Nos3,Tp53,Ptn,Cst3,Adora2a,Hspa5,Crebbp,Adamts1,Mdk,Has1,Serpinf1,Cldn4
7_Member	GO Biological Processes	GO:0032922	circadian regulation of gene expression	-5.66605	-2.27142	11/70	24596,25261,25585,29657,63840,78962,85332,115771,293663,307829,100360982	Ngfr,Id1,Id3,Arntl,Per2,Per3,Cavin3,Usp2,Rbm4,Zfhx3,Relb
7_Member	GO Biological Processes	GO:0048511	rhythmic process	-5.34321	-2.1991	27/384	24179,24410,24482,24518,24596,24600,24842,24924,25261,25307,25369,25585,25617,29657,54244,63840,78962,79252,81517,85332,115771,282821,287526,293663,304407,307829,100360982	Agt,Grin2b,Igf1,Jund,Ngfr,Nos3,Tp53,Ptn,Id1,Cst3,Adora2a,Id3,Hspa5,Arntl,Crebbp,Per2,Per3,Adamts1,Mdk,Cavin3,Usp2,Has1,Serpinf1,Rbm4,Cldn4,Zfhx3,Relb
7_Member	GO Biological Processes	GO:0043153	entrainment of circadian clock by photoperiod	-3.53501	-1.18273	5/23	24842,63840,78962,115771,293663	Tp53,Per2,Per3,Usp2,Rbm4
7_Member	GO Biological Processes	GO:0007623	circadian rhythm	-3.27299	-1.06552	17/257	24482,24518,24596,24842,25261,25307,25369,25585,29657,63840,78962,85332,115771,293663,304407,307829,100360982	Igf1,Jund,Ngfr,Tp53,Id1,Cst3,Adora2a,Id3,Arntl,Per2,Per3,Cavin3,Usp2,Rbm4,Cldn4,Zfhx3,Relb
7_Member	GO Biological Processes	GO:0009649	entrainment of circadian clock	-3.11696	-1.00358	5/28	24842,63840,78962,115771,293663	Tp53,Per2,Per3,Usp2,Rbm4
7_Member	GO Biological Processes	GO:0009648	photoperiodism	-3.04425	-0.957135	5/29	24842,63840,78962,115771,293663	Tp53,Per2,Per3,Usp2,Rbm4
7_Member	GO Biological Processes	GO:0048512	circadian behavior	-2.00418	-0.406476	6/69	24842,25307,25369,78962,115771,307829	Tp53,Cst3,Adora2a,Per3,Usp2,Zfhx3
8_Summary	GO Biological Processes	GO:0048705	skeletal system morphogenesis	-5.62752	-2.27142	22/264	24482,25296,25631,25644,25654,25683,29393,59086,81707,81710,89804,287662,288153,293649,298894,310552,314910,497986,499241,679693,683470,689711,24600,24842,25589,81517,81682,83727,116466,314386,315341,316014,353227,85490,302671,287526,289560,313339,363014,499593	Igf1,Bmp4,Smad3,Bmp6,Col11a1,Col12a1,Col1a1,Tgfb1,Mmp14,Msx1,Tek,Pcgf2,Hoxd4,Lrp5,Mycn,Sfrp2,Nab2,Hoxb6,Scube2,Med12,Gas1,Rflna,Nos3,Tp53,Kdr,Mdk,Lum,Fbn1,Wnt2b,Gpr68,Hoxc5,Nbeal2,Zbtb16,Col5a1,Ap1s2,Serpinf1,Igfbp7,Acer2,Yap1,Sox2
8_Member	GO Biological Processes	GO:0048705	skeletal system morphogenesis	-5.62752	-2.27142	22/264	24482,25296,25631,25644,25654,25683,29393,59086,81707,81710,89804,287662,288153,293649,298894,310552,314910,497986,499241,679693,683470,689711	Igf1,Bmp4,Smad3,Bmp6,Col11a1,Col12a1,Col1a1,Tgfb1,Mmp14,Msx1,Tek,Pcgf2,Hoxd4,Lrp5,Mycn,Sfrp2,Nab2,Hoxb6,Scube2,Med12,Gas1,Rflna
8_Member	GO Biological Processes	GO:0001501	skeletal system development	-5.00039	-2.03533	33/545	24482,24600,24842,25296,25589,25631,25644,25654,25683,29393,59086,81517,81682,81707,81710,83727,89804,116466,287662,288153,293649,298894,310552,314386,314910,315341,316014,353227,497986,499241,679693,683470,689711	Igf1,Nos3,Tp53,Bmp4,Kdr,Smad3,Bmp6,Col11a1,Col12a1,Col1a1,Tgfb1,Mdk,Lum,Mmp14,Msx1,Fbn1,Tek,Wnt2b,Pcgf2,Hoxd4,Lrp5,Mycn,Sfrp2,Gpr68,Nab2,Hoxc5,Nbeal2,Zbtb16,Hoxb6,Scube2,Med12,Gas1,Rflna
8_Member	GO Biological Processes	GO:0060348	bone development	-4.95833	-2.01446	20/248	24482,24600,24842,25296,25589,25644,25683,29393,59086,81707,81710,83727,89804,293649,310552,314386,314910,316014,499241,689711	Igf1,Nos3,Tp53,Bmp4,Kdr,Bmp6,Col12a1,Col1a1,Tgfb1,Mmp14,Msx1,Fbn1,Tek,Lrp5,Sfrp2,Gpr68,Nab2,Nbeal2,Scube2,Rflna
8_Member	GO Biological Processes	GO:0060349	bone morphogenesis	-4.66289	-1.84396	13/122	24482,25296,25644,25683,29393,59086,81707,81710,89804,293649,310552,314910,499241	Igf1,Bmp4,Bmp6,Col12a1,Col1a1,Tgfb1,Mmp14,Msx1,Tek,Lrp5,Sfrp2,Nab2,Scube2
8_Member	GO Biological Processes	GO:0002062	chondrocyte differentiation	-3.84051	-1.34527	12/127	25296,25631,25644,25654,25683,59086,81517,116466,310552,353227,499241,689711	Bmp4,Smad3,Bmp6,Col11a1,Col12a1,Tgfb1,Mdk,Wnt2b,Sfrp2,Zbtb16,Scube2,Rflna
8_Member	GO Biological Processes	GO:0001958	endochondral ossification	-3.76841	-1.32186	6/32	25296,25644,29393,81707,89804,314910	Bmp4,Bmp6,Col1a1,Mmp14,Tek,Nab2
8_Member	GO Biological Processes	GO:0036075	replacement ossification	-3.76841	-1.32186	6/32	25296,25644,29393,81707,89804,314910	Bmp4,Bmp6,Col1a1,Mmp14,Tek,Nab2
8_Member	GO Biological Processes	GO:0061448	connective tissue development	-3.71856	-1.30307	20/304	24482,25296,25631,25644,25654,25683,29393,59086,81517,81682,81710,85490,116466,293649,298894,302671,310552,353227,499241,689711	Igf1,Bmp4,Smad3,Bmp6,Col11a1,Col12a1,Col1a1,Tgfb1,Mdk,Lum,Msx1,Col5a1,Wnt2b,Lrp5,Mycn,Ap1s2,Sfrp2,Zbtb16,Scube2,Rflna
8_Member	GO Biological Processes	GO:0051216	cartilage development	-3.56577	-1.18617	16/220	25296,25631,25644,25654,25683,29393,59086,81517,81682,81710,116466,298894,310552,353227,499241,689711	Bmp4,Smad3,Bmp6,Col11a1,Col12a1,Col1a1,Tgfb1,Mdk,Lum,Msx1,Wnt2b,Mycn,Sfrp2,Zbtb16,Scube2,Rflna
8_Member	GO Biological Processes	GO:0060350	endochondral bone morphogenesis	-3.00816	-0.932399	8/77	25296,25644,25683,29393,81707,89804,314910,499241	Bmp4,Bmp6,Col12a1,Col1a1,Mmp14,Tek,Nab2,Scube2
8_Member	GO Biological Processes	GO:0032526	response to retinoic acid	-2.16862	-0.490222	10/150	24842,25296,25644,29393,89804,287526,289560,313339,363014,499593	Tp53,Bmp4,Bmp6,Col1a1,Tek,Serpinf1,Igfbp7,Acer2,Yap1,Sox2
9_Summary	GO Biological Processes	GO:0051957	positive regulation of amino acid transport	-5.07911	-2.06372	7/29	24179,24410,25107,25298,25369,29559,302668,298575,63840,24600,25108,114243,303382,24842,25196,25644,58812,25101,60564,65054,24212,25323,25589,54251,59086,171104,315989,501015,29517,54300,24837,25631,29275,171138,171563,257648,293649,363014,29464,29482,83612,113918,25296,287715,304407,81517	Agt,Grin2b,Avpr1a,Cck,Adora2a,Grik1,Ace2,Pink1,Per2,Nos3,Avpr2,Nox1,Rasl10b,Tp53,Inhbb,Bmp6,Apln,Chrna3,Syt9,Aqp9,Atp1a2,Htr1d,Kdr,Flt1,Tgfb1,Gper1,Manf,C2cd4b,Sgk1,Slc12a3,Tnnt2,Smad3,Actc1,Kcne2,Nav2,Cacna1b,Lrp5,Yap1,Slc6a6,Slc1a2,Slc32a1,Slc6a20,Bmp4,Wnk4,Cldn4,Mdk
9_Member	GO Biological Processes	GO:0051957	positive regulation of amino acid transport	-5.07911	-2.06372	7/29	24179,24410,25107,25298,25369,29559,302668	Agt,Grin2b,Avpr1a,Cck,Adora2a,Grik1,Ace2
9_Member	GO Biological Processes	GO:0051954	positive regulation of amine transport	-4.14292	-1.53457	8/53	24179,24410,25107,25298,25369,29559,298575,302668	Agt,Grin2b,Avpr1a,Cck,Adora2a,Grik1,Pink1,Ace2
9_Member	GO Biological Processes	GO:0051955	regulation of amino acid transport	-4.14292	-1.53457	8/53	24179,24410,25107,25298,25369,29559,63840,302668	Agt,Grin2b,Avpr1a,Cck,Adora2a,Grik1,Per2,Ace2
9_Member	GO Biological Processes	GO:0001990	regulation of systemic arterial blood pressure by hormone	-3.97088	-1.4409	7/42	24179,24600,25107,25108,114243,302668,303382	Agt,Nos3,Avpr1a,Avpr2,Nox1,Ace2,Rasl10b
9_Member	GO Biological Processes	GO:0050886	endocrine process	-3.96662	-1.4409	11/105	24179,24600,24842,25107,25108,25196,25644,58812,114243,302668,303382	Agt,Nos3,Tp53,Avpr1a,Avpr2,Inhbb,Bmp6,Apln,Nox1,Ace2,Rasl10b
9_Member	GO Biological Processes	GO:0015837	amine transport	-3.80811	-1.32735	12/128	24179,24410,25101,25107,25298,25369,29559,60564,63840,65054,298575,302668	Agt,Grin2b,Chrna3,Avpr1a,Cck,Adora2a,Grik1,Syt9,Per2,Aqp9,Pink1,Ace2
9_Member	GO Biological Processes	GO:0003018	vascular process in circulatory system	-3.74865	-1.30863	16/212	24179,24212,24600,25107,25108,25323,25369,25589,25644,54251,58812,59086,63840,171104,315989,501015	Agt,Atp1a2,Nos3,Avpr1a,Avpr2,Htr1d,Adora2a,Kdr,Bmp6,Flt1,Apln,Tgfb1,Per2,Gper1,Manf,C2cd4b
9_Member	GO Biological Processes	GO:0032892	positive regulation of organic acid transport	-3.53733	-1.18273	7/49	24179,24410,25107,25298,25369,29559,302668	Agt,Grin2b,Avpr1a,Cck,Adora2a,Grik1,Ace2
9_Member	GO Biological Processes	GO:0003044	regulation of systemic arterial blood pressure mediated by a chemical signal	-3.42751	-1.10591	7/51	24179,24600,25107,25108,114243,302668,303382	Agt,Nos3,Avpr1a,Avpr2,Nox1,Ace2,Rasl10b
9_Member	GO Biological Processes	GO:0051952	regulation of amine transport	-3.33033	-1.07705	11/124	24179,24410,25101,25107,25298,25369,29559,60564,63840,298575,302668	Agt,Grin2b,Chrna3,Avpr1a,Cck,Adora2a,Grik1,Syt9,Per2,Pink1,Ace2
9_Member	GO Biological Processes	GO:0032890	regulation of organic acid transport	-3.19592	-1.03704	9/90	24179,24410,24842,25107,25298,25369,29559,63840,302668	Agt,Grin2b,Tp53,Avpr1a,Cck,Adora2a,Grik1,Per2,Ace2
9_Member	GO Biological Processes	GO:0055078	sodium ion homeostasis	-3.17523	-1.02944	7/56	24179,24212,25107,25108,25369,29517,54300	Agt,Atp1a2,Avpr1a,Avpr2,Adora2a,Sgk1,Slc12a3
9_Member	GO Biological Processes	GO:0003013	circulatory system process	-3.16607	-1.02789	27/517	24179,24212,24600,24837,25107,25108,25323,25369,25589,25631,25644,29275,54251,58812,59086,63840,114243,171104,171138,171563,257648,293649,302668,303382,315989,363014,501015	Agt,Atp1a2,Nos3,Tnnt2,Avpr1a,Avpr2,Htr1d,Adora2a,Kdr,Smad3,Bmp6,Actc1,Flt1,Apln,Tgfb1,Per2,Nox1,Gper1,Kcne2,Nav2,Cacna1b,Lrp5,Ace2,Rasl10b,Manf,Yap1,C2cd4b
9_Member	GO Biological Processes	GO:0014049	positive regulation of glutamate secretion	-3.16044	-1.02789	4/16	24410,25107,25298,25369	Grin2b,Avpr1a,Cck,Adora2a
9_Member	GO Biological Processes	GO:0008015	blood circulation	-2.95547	-0.893502	26/507	24179,24212,24600,24837,25107,25108,25323,25369,25589,25631,25644,29275,54251,58812,59086,63840,114243,171104,171138,171563,257648,293649,302668,303382,315989,501015	Agt,Atp1a2,Nos3,Tnnt2,Avpr1a,Avpr2,Htr1d,Adora2a,Kdr,Smad3,Bmp6,Actc1,Flt1,Apln,Tgfb1,Per2,Nox1,Gper1,Kcne2,Nav2,Cacna1b,Lrp5,Ace2,Rasl10b,Manf,C2cd4b
9_Member	GO Biological Processes	GO:0008217	regulation of blood pressure	-2.90474	-0.86654	14/206	24179,24212,24600,25107,25108,25631,58812,114243,171563,257648,293649,302668,303382,315989	Agt,Atp1a2,Nos3,Avpr1a,Avpr2,Smad3,Apln,Nox1,Nav2,Cacna1b,Lrp5,Ace2,Rasl10b,Manf
9_Member	GO Biological Processes	GO:0006865	amino acid transport	-2.88161	-0.853567	12/162	24179,24410,25107,25298,25369,29464,29482,29559,63840,83612,113918,302668	Agt,Grin2b,Avpr1a,Cck,Adora2a,Slc6a6,Slc1a2,Grik1,Per2,Slc32a1,Slc6a20,Ace2
9_Member	GO Biological Processes	GO:1903793	positive regulation of anion transport	-2.70961	-0.76158	7/67	24179,24410,25107,25298,25369,29559,302668	Agt,Grin2b,Avpr1a,Cck,Adora2a,Grik1,Ace2
9_Member	GO Biological Processes	GO:0035296	regulation of tube diameter	-2.55846	-0.685068	12/177	24179,24212,24600,25107,25108,25323,25369,25589,58812,63840,171104,315989	Agt,Atp1a2,Nos3,Avpr1a,Avpr2,Htr1d,Adora2a,Kdr,Apln,Per2,Gper1,Manf
9_Member	GO Biological Processes	GO:0050880	regulation of blood vessel size	-2.55846	-0.685068	12/177	24179,24212,24600,25107,25108,25323,25369,25589,58812,63840,171104,315989	Agt,Atp1a2,Nos3,Avpr1a,Avpr2,Htr1d,Adora2a,Kdr,Apln,Per2,Gper1,Manf
9_Member	GO Biological Processes	GO:0097746	regulation of blood vessel diameter	-2.55846	-0.685068	12/177	24179,24212,24600,25107,25108,25323,25369,25589,58812,63840,171104,315989	Agt,Atp1a2,Nos3,Avpr1a,Avpr2,Htr1d,Adora2a,Kdr,Apln,Per2,Gper1,Manf
9_Member	GO Biological Processes	GO:0035150	regulation of tube size	-2.5384	-0.675892	12/178	24179,24212,24600,25107,25108,25323,25369,25589,58812,63840,171104,315989	Agt,Atp1a2,Nos3,Avpr1a,Avpr2,Htr1d,Adora2a,Kdr,Apln,Per2,Gper1,Manf
9_Member	GO Biological Processes	GO:0003084	positive regulation of systemic arterial blood pressure	-2.53715	-0.675892	4/23	24179,25107,25108,315989	Agt,Avpr1a,Avpr2,Manf
9_Member	GO Biological Processes	GO:0003073	regulation of systemic arterial blood pressure	-2.37532	-0.585052	9/118	24179,24600,25107,25108,114243,171563,302668,303382,315989	Agt,Nos3,Avpr1a,Avpr2,Nox1,Nav2,Ace2,Rasl10b,Manf
9_Member	GO Biological Processes	GO:0035813	regulation of renal sodium excretion	-2.33692	-0.581772	4/26	24179,25107,25108,25369	Agt,Avpr1a,Avpr2,Adora2a
9_Member	GO Biological Processes	GO:0014048	regulation of glutamate secretion	-2.27634	-0.541019	4/27	24410,25107,25298,25369	Grin2b,Avpr1a,Cck,Adora2a
9_Member	GO Biological Processes	GO:0044060	regulation of endocrine process	-2.2618	-0.541019	6/61	24179,24842,25107,25196,25644,58812	Agt,Tp53,Avpr1a,Inhbb,Bmp6,Apln
9_Member	GO Biological Processes	GO:0003014	renal system process	-2.23479	-0.52137	9/124	24179,25101,25107,25108,25296,25369,54300,287715,304407	Agt,Chrna3,Avpr1a,Avpr2,Bmp4,Adora2a,Slc12a3,Wnk4,Cldn4
9_Member	GO Biological Processes	GO:0035812	renal sodium excretion	-2.21844	-0.513456	4/28	24179,25107,25108,25369	Agt,Avpr1a,Avpr2,Adora2a
9_Member	GO Biological Processes	GO:0007588	excretion	-2.19332	-0.500104	6/63	24179,25101,25107,25108,25369,81517	Agt,Chrna3,Avpr1a,Avpr2,Adora2a,Mdk
9_Member	GO Biological Processes	GO:0035815	positive regulation of renal sodium excretion	-2.17663	-0.494867	3/15	24179,25107,25369	Agt,Avpr1a,Adora2a
9_Member	GO Biological Processes	GO:0042310	vasoconstriction	-2.1642	-0.490222	8/105	24179,24212,25107,25108,25323,58812,63840,315989	Agt,Atp1a2,Avpr1a,Avpr2,Htr1d,Apln,Per2,Manf
9_Member	GO Biological Processes	GO:0060986	endocrine hormone secretion	-2.09586	-0.451109	6/66	24179,24842,25107,25196,25644,58812	Agt,Tp53,Avpr1a,Inhbb,Bmp6,Apln
9_Member	GO Biological Processes	GO:0015800	acidic amino acid transport	-2.03413	-0.419319	6/68	24410,25107,25298,25369,29482,63840	Grin2b,Avpr1a,Cck,Adora2a,Slc1a2,Per2
9_Member	GO Biological Processes	GO:0044070	regulation of anion transport	-2.02163	-0.412171	9/134	24179,24410,24842,25107,25298,25369,29559,63840,302668	Agt,Grin2b,Tp53,Avpr1a,Cck,Adora2a,Grik1,Per2,Ace2
9_Member	GO Biological Processes	GO:0044062	regulation of excretion	-2.00995	-0.408506	4/32	24179,25107,25108,25369	Agt,Avpr1a,Avpr2,Adora2a
10_Summary	GO Biological Processes	GO:0014745	negative regulation of muscle adaptation	-5.05831	-2.06372	5/12	24600,25285,25631,84482,313729,24179,24212,24482,24596,24837,24842,25101,25107,25108,25196,25298,25369,25559,25644,54251,58812,63840,171104,171138,257648,266706,287715,302668,303468,305888,315510,686019,24582,25323,25687,29275,170546	Nos3,Igfbp5,Smad3,Foxo1,Errfi1,Agt,Atp1a2,Igf1,Ngfr,Tnnt2,Tp53,Chrna3,Avpr1a,Avpr2,Inhbb,Cck,Adora2a,Abcc8,Bmp6,Flt1,Apln,Per2,Gper1,Kcne2,Cacna1b,Gjc1,Wnk4,Ace2,Sgca,Zfhx2,Igsf9b,Casq1,Myh11,Htr1d,Cald1,Actc1,Ryr3
10_Member	GO Biological Processes	GO:0014745	negative regulation of muscle adaptation	-5.05831	-2.06372	5/12	24600,25285,25631,84482,313729	Nos3,Igfbp5,Smad3,Foxo1,Errfi1
10_Member	GO Biological Processes	GO:1903243	negative regulation of cardiac muscle hypertrophy in response to stress	-3.45625	-1.12466	3/6	25631,84482,313729	Smad3,Foxo1,Errfi1
10_Member	GO Biological Processes	GO:0044057	regulation of system process	-3.34432	-1.07705	32/638	24179,24212,24482,24596,24600,24837,24842,25101,25107,25108,25196,25285,25298,25369,25559,25631,25644,54251,58812,63840,84482,171104,171138,257648,266706,287715,302668,303468,305888,313729,315510,686019	Agt,Atp1a2,Igf1,Ngfr,Nos3,Tnnt2,Tp53,Chrna3,Avpr1a,Avpr2,Inhbb,Igfbp5,Cck,Adora2a,Abcc8,Smad3,Bmp6,Flt1,Apln,Per2,Foxo1,Gper1,Kcne2,Cacna1b,Gjc1,Wnk4,Ace2,Sgca,Zfhx2,Errfi1,Igsf9b,Casq1
10_Member	GO Biological Processes	GO:0010616	negative regulation of cardiac muscle adaptation	-3.22186	-1.05016	3/7	25631,84482,313729	Smad3,Foxo1,Errfi1
10_Member	GO Biological Processes	GO:1903242	regulation of cardiac muscle hypertrophy in response to stress	-2.85889	-0.848077	3/9	25631,84482,313729	Smad3,Foxo1,Errfi1
10_Member	GO Biological Processes	GO:0090257	regulation of muscle system process	-2.76823	-0.800991	16/261	24179,24212,24482,24600,24837,25101,25285,25559,25631,54251,84482,171104,302668,303468,313729,686019	Agt,Atp1a2,Igf1,Nos3,Tnnt2,Chrna3,Igfbp5,Abcc8,Smad3,Flt1,Foxo1,Gper1,Ace2,Sgca,Errfi1,Casq1
10_Member	GO Biological Processes	GO:0010612	regulation of cardiac muscle adaptation	-2.7126	-0.762479	3/10	25631,84482,313729	Smad3,Foxo1,Errfi1
10_Member	GO Biological Processes	GO:0043502	regulation of muscle adaptation	-2.60662	-0.715279	9/109	24179,24482,24600,25285,25631,84482,303468,313729,686019	Agt,Igf1,Nos3,Igfbp5,Smad3,Foxo1,Sgca,Errfi1,Casq1
10_Member	GO Biological Processes	GO:0003012	muscle system process	-2.33077	-0.580551	21/423	24179,24212,24482,24582,24600,24837,25101,25285,25323,25559,25631,25687,29275,54251,84482,170546,171104,171138,302668,313729,686019	Agt,Atp1a2,Igf1,Myh11,Nos3,Tnnt2,Chrna3,Igfbp5,Htr1d,Abcc8,Smad3,Cald1,Actc1,Flt1,Foxo1,Ryr3,Gper1,Kcne2,Ace2,Errfi1,Casq1
11_Summary	GO Biological Processes	GO:1902895	positive regulation of pri-miRNA transcription by RNA polymerase II	-4.42066	-1.65972	7/36	24596,24842,25296,25631,58812,59086,366126,81808,24924,24482,81707,25585,29393,65164,79252,81710,84482,114517,683470,24600,29275,303774,289229,307829,29657,115771,140589,363014,298575,308589	Ngfr,Tp53,Bmp4,Smad3,Apln,Tgfb1,Spi1,Nr2f1,Ptn,Igf1,Mmp14,Id3,Col1a1,Htra1,Adamts1,Msx1,Foxo1,Itga6,Gas1,Nos3,Actc1,Tnrc6c,Vangl2,Zfhx3,Arntl,Usp2,Gli1,Yap1,Pink1,Sphk2
11_Member	GO Biological Processes	GO:1902895	positive regulation of pri-miRNA transcription by RNA polymerase II	-4.42066	-1.65972	7/36	24596,24842,25296,25631,58812,59086,366126	Ngfr,Tp53,Bmp4,Smad3,Apln,Tgfb1,Spi1
11_Member	Reactome Gene Sets	R-RNO-8941855	RUNX3 regulates CDKN1A transcription	-4.13791	-1.53457	3/4	24842,25631,59086	Tp53,Smad3,Tgfb1
11_Member	GO Biological Processes	GO:1903800	positive regulation of production of miRNAs involved in gene silencing by miRNA	-4.04325	-1.48473	4/10	24842,25296,59086,81808	Tp53,Bmp4,Tgfb1,Nr2f1
11_Member	GO Biological Processes	GO:1902893	regulation of pri-miRNA transcription by RNA polymerase II	-3.53733	-1.18273	7/49	24596,24842,25296,25631,58812,59086,366126	Ngfr,Tp53,Bmp4,Smad3,Apln,Tgfb1,Spi1
11_Member	GO Biological Processes	GO:0061614	pri-miRNA transcription by RNA polymerase II	-3.22334	-1.05016	7/55	24596,24842,25296,25631,58812,59086,366126	Ngfr,Tp53,Bmp4,Smad3,Apln,Tgfb1,Spi1
11_Member	GO Biological Processes	GO:0007406	negative regulation of neuroblast proliferation	-2.85889	-0.848077	3/9	24842,24924,59086	Tp53,Ptn,Tgfb1
11_Member	GO Biological Processes	GO:0097094	craniofacial suture morphogenesis	-2.77174	-0.802315	4/20	24482,25296,59086,81707	Igf1,Bmp4,Tgfb1,Mmp14
11_Member	GO Biological Processes	GO:0042476	odontogenesis	-2.69787	-0.753994	11/148	24596,25296,25585,29393,59086,65164,79252,81710,84482,114517,683470	Ngfr,Bmp4,Id3,Col1a1,Tgfb1,Htra1,Adamts1,Msx1,Foxo1,Itga6,Gas1
11_Member	GO Biological Processes	GO:1903798	regulation of production of miRNAs involved in gene silencing by miRNA	-2.68908	-0.749325	4/21	24842,25296,59086,81808	Tp53,Bmp4,Tgfb1,Nr2f1
11_Member	GO Biological Processes	GO:0070920	regulation of production of small RNA involved in gene silencing by RNA	-2.61103	-0.715506	4/22	24842,25296,59086,81808	Tp53,Bmp4,Tgfb1,Nr2f1
11_Member	GO Biological Processes	GO:2000637	positive regulation of gene silencing by miRNA	-2.46705	-0.632689	4/24	24842,25296,59086,81808	Tp53,Bmp4,Tgfb1,Nr2f1
11_Member	GO Biological Processes	GO:0060363	cranial suture morphogenesis	-2.46654	-0.632689	3/12	24482,25296,59086	Igf1,Bmp4,Tgfb1
11_Member	GO Biological Processes	GO:0072132	mesenchyme morphogenesis	-2.40808	-0.601383	6/57	24600,25296,25631,29275,59086,81710	Nos3,Bmp4,Smad3,Actc1,Tgfb1,Msx1
11_Member	GO Biological Processes	GO:0060148	positive regulation of posttranscriptional gene silencing	-2.40041	-0.601283	4/25	24842,25296,59086,81808	Tp53,Bmp4,Tgfb1,Nr2f1
11_Member	GO Biological Processes	GO:0060964	regulation of gene silencing by miRNA	-2.31167	-0.566716	5/42	24842,25296,59086,81808,303774	Tp53,Bmp4,Tgfb1,Nr2f1,Tnrc6c
11_Member	GO Biological Processes	GO:0061311	cell surface receptor signaling pathway involved in heart development	-2.27634	-0.541019	4/27	25296,59086,81710,289229	Bmp4,Tgfb1,Msx1,Vangl2
11_Member	GO Biological Processes	GO:0045662	negative regulation of myoblast differentiation	-2.21844	-0.513456	4/28	25296,25585,59086,307829	Bmp4,Id3,Tgfb1,Zfhx3
11_Member	GO Biological Processes	GO:0045844	positive regulation of striated muscle tissue development	-2.18741	-0.497657	7/83	24482,25296,29657,59086,115771,140589,363014	Igf1,Bmp4,Arntl,Tgfb1,Usp2,Gli1,Yap1
11_Member	GO Biological Processes	GO:0048636	positive regulation of muscle organ development	-2.18741	-0.497657	7/83	24482,25296,29657,59086,115771,140589,363014	Igf1,Bmp4,Arntl,Tgfb1,Usp2,Gli1,Yap1
11_Member	GO Biological Processes	GO:0060147	regulation of posttranscriptional gene silencing	-2.18256	-0.497188	5/45	24842,25296,59086,81808,303774	Tp53,Bmp4,Tgfb1,Nr2f1,Tnrc6c
11_Member	GO Biological Processes	GO:0060966	regulation of gene silencing by RNA	-2.18256	-0.497188	5/45	24842,25296,59086,81808,303774	Tp53,Bmp4,Tgfb1,Nr2f1,Tnrc6c
11_Member	GO Biological Processes	GO:1901863	positive regulation of muscle tissue development	-2.15937	-0.488778	7/84	24482,25296,29657,59086,115771,140589,363014	Igf1,Bmp4,Arntl,Tgfb1,Usp2,Gli1,Yap1
11_Member	GO Biological Processes	GO:2000647	negative regulation of stem cell proliferation	-2.09499	-0.451109	3/16	24842,24924,59086	Tp53,Ptn,Tgfb1
11_Member	GO Biological Processes	GO:0031063	regulation of histone deacetylation	-2.00995	-0.408506	4/32	24842,59086,298575,308589	Tp53,Tgfb1,Pink1,Sphk2
11_Member	GO Biological Processes	GO:0042481	regulation of odontogenesis	-2.00995	-0.408506	4/32	24596,25296,59086,81710	Ngfr,Bmp4,Tgfb1,Msx1
12_Summary	GO Biological Processes	GO:0008285	negative regulation of cell proliferation	-4.39666	-1.64908	38/715	24179,24252,24482,24596,24600,24842,24924,25108,25285,25296,25369,25559,25631,54251,54259,58812,59086,63840,81710,117062,171104,171112,287526,293135,302668,303380,308406,310552,315159,353227,360254,361346,363578,492821,499362,499593,683470,691589,25196,54278,114243,114517,246331,287662,298575,302965,309729,313777,360548,363014,100362572,25298,363989,498013,24410,25585,56083,84482,116663,292935,29…	Agt,Cebpa,Igf1,Ngfr,Nos3,Tp53,Ptn,Avpr2,Igfbp5,Bmp4,Adora2a,Abcc8,Smad3,Flt1,Inpp5d,Apln,Tgfb1,Per2,Msx1,Hmga1,Gper1,Wfdc1,Serpinf1,Lrrc32,Ace2,Slfn2,Six5,Sfrp2,Tob2,Zbtb16,Brca2,LOC361346,Havcr2,Pmaip1,Lbx1,Sox2,Gas1,Chd5,Inhbb,Nr4a2,Nox1,Itga6,Nrp1,Pcgf2,Pink1,Tnfrsf12a,Rtkn2,Noc2l,Tnfsf12,Yap1,Mpv17l,Cck,Phlda3,Ern1,Grin2b,Id3,Tgm2,Foxo1,Dusp6,Htatip2,Mycn,Tomm40,Sphk2,Acer2,Prodh1
12_Member	GO Biological Processes	GO:0008285	negative regulation of cell proliferation	-4.39666	-1.64908	38/715	24179,24252,24482,24596,24600,24842,24924,25108,25285,25296,25369,25559,25631,54251,54259,58812,59086,63840,81710,117062,171104,171112,287526,293135,302668,303380,308406,310552,315159,353227,360254,361346,363578,492821,499362,499593,683470,691589	Agt,Cebpa,Igf1,Ngfr,Nos3,Tp53,Ptn,Avpr2,Igfbp5,Bmp4,Adora2a,Abcc8,Smad3,Flt1,Inpp5d,Apln,Tgfb1,Per2,Msx1,Hmga1,Gper1,Wfdc1,Serpinf1,Lrrc32,Ace2,Slfn2,Six5,Sfrp2,Tob2,Zbtb16,Brca2,LOC361346,Havcr2,Pmaip1,Lbx1,Sox2,Gas1,Chd5
12_Member	GO Biological Processes	GO:2001233	regulation of apoptotic signaling pathway	-3.77699	-1.32186	25/422	24179,24482,24596,24842,25196,25296,25369,25631,54278,81710,114243,114517,171104,246331,287662,298575,302965,309729,310552,313777,360548,363014,492821,683470,100362572	Agt,Igf1,Ngfr,Tp53,Inhbb,Bmp4,Adora2a,Smad3,Nr4a2,Msx1,Nox1,Itga6,Gper1,Nrp1,Pcgf2,Pink1,Tnfrsf12a,Rtkn2,Sfrp2,Noc2l,Tnfsf12,Yap1,Pmaip1,Gas1,Mpv17l
12_Member	GO Biological Processes	GO:0097190	apoptotic signaling pathway	-2.91179	-0.870324	30/621	24179,24482,24596,24842,25196,25296,25298,25369,25631,54278,59086,81710,114243,114517,171104,246331,287662,298575,302965,309729,310552,313777,360254,360548,363014,363989,492821,498013,683470,100362572	Agt,Igf1,Ngfr,Tp53,Inhbb,Bmp4,Cck,Adora2a,Smad3,Nr4a2,Tgfb1,Msx1,Nox1,Itga6,Gper1,Nrp1,Pcgf2,Pink1,Tnfrsf12a,Rtkn2,Sfrp2,Noc2l,Brca2,Tnfsf12,Yap1,Phlda3,Pmaip1,Ern1,Gas1,Mpv17l
12_Member	GO Biological Processes	GO:2001235	positive regulation of apoptotic signaling pathway	-2.84516	-0.839628	13/186	24179,24596,24842,25196,25369,25631,81710,114243,171104,298575,302965,360548,492821	Agt,Ngfr,Tp53,Inhbb,Adora2a,Smad3,Msx1,Nox1,Gper1,Pink1,Tnfrsf12a,Tnfsf12,Pmaip1
12_Member	GO Biological Processes	GO:0010942	positive regulation of cell death	-2.83711	-0.839391	34/742	24179,24410,24596,24600,24842,24924,25196,25296,25298,25369,25585,25631,54259,56083,59086,81710,84482,114243,114517,116663,171104,292935,298575,298894,302965,308416,308589,310552,313339,353227,360548,363989,492821,680409	Agt,Grin2b,Ngfr,Nos3,Tp53,Ptn,Inhbb,Bmp4,Cck,Adora2a,Id3,Smad3,Inpp5d,Tgm2,Tgfb1,Msx1,Foxo1,Nox1,Itga6,Dusp6,Gper1,Htatip2,Pink1,Mycn,Tnfrsf12a,Tomm40,Sphk2,Sfrp2,Acer2,Zbtb16,Tnfsf12,Phlda3,Pmaip1,Prodh1
12_Member	GO Biological Processes	GO:2001236	regulation of extrinsic apoptotic signaling pathway	-2.79115	-0.815093	12/166	24179,24482,25296,114517,171104,246331,302965,310552,360548,363014,492821,683470	Agt,Igf1,Bmp4,Itga6,Gper1,Nrp1,Tnfrsf12a,Sfrp2,Tnfsf12,Yap1,Pmaip1,Gas1
12_Member	GO Biological Processes	GO:0043068	positive regulation of programmed cell death	-2.65811	-0.732462	31/674	24179,24596,24600,24842,24924,25196,25296,25298,25369,25585,25631,54259,56083,59086,81710,84482,114243,114517,116663,171104,292935,298575,302965,308416,308589,310552,313339,353227,360548,363989,492821	Agt,Ngfr,Nos3,Tp53,Ptn,Inhbb,Bmp4,Cck,Adora2a,Id3,Smad3,Inpp5d,Tgm2,Tgfb1,Msx1,Foxo1,Nox1,Itga6,Dusp6,Gper1,Htatip2,Pink1,Tnfrsf12a,Tomm40,Sphk2,Sfrp2,Acer2,Zbtb16,Tnfsf12,Phlda3,Pmaip1
12_Member	GO Biological Processes	GO:0097191	extrinsic apoptotic signaling pathway	-2.46239	-0.631352	14/230	24179,24482,25296,25631,59086,114517,171104,246331,302965,310552,360548,363014,492821,683470	Agt,Igf1,Bmp4,Smad3,Tgfb1,Itga6,Gper1,Nrp1,Tnfrsf12a,Sfrp2,Tnfsf12,Yap1,Pmaip1,Gas1
12_Member	GO Biological Processes	GO:0043065	positive regulation of apoptotic process	-2.43909	-0.622618	30/668	24179,24596,24600,24842,24924,25196,25296,25298,25369,25585,25631,54259,56083,59086,81710,84482,114243,114517,116663,171104,298575,302965,308416,308589,310552,313339,353227,360548,363989,492821	Agt,Ngfr,Nos3,Tp53,Ptn,Inhbb,Bmp4,Cck,Adora2a,Id3,Smad3,Inpp5d,Tgm2,Tgfb1,Msx1,Foxo1,Nox1,Itga6,Dusp6,Gper1,Pink1,Tnfrsf12a,Tomm40,Sphk2,Sfrp2,Acer2,Zbtb16,Tnfsf12,Phlda3,Pmaip1
13_Summary	GO Biological Processes	GO:0009314	response to radiation	-4.30085	-1.57883	30/514	24212,24518,24842,24924,25298,25559,25617,29482,29517,54244,59086,63840,78962,85472,115771,259171,291526,293649,293663,296084,298429,302671,310552,311573,313777,314555,360254,360616,363014,492821,24179,24482,24600,25107,25296,25644,29344,29393,114243,313729,314386,100360982,100362565	Atp1a2,Jund,Tp53,Ptn,Cck,Abcc8,Hspa5,Slc1a2,Sgk1,Crebbp,Tgfb1,Per2,Per3,Polg,Usp2,Dclre1c,Poli,Lrp5,Rbm4,Ino80,Rad54l,Ap1s2,Sfrp2,Cep250,Noc2l,Tspyl5,Brca2,Ppp1r1b,Yap1,Pmaip1,Agt,Igf1,Nos3,Avpr1a,Bmp4,Bmp6,Zfp36l1,Col1a1,Nox1,Errfi1,Gpr68,Relb,Pkd1l3
13_Member	GO Biological Processes	GO:0009314	response to radiation	-4.30085	-1.57883	30/514	24212,24518,24842,24924,25298,25559,25617,29482,29517,54244,59086,63840,78962,85472,115771,259171,291526,293649,293663,296084,298429,302671,310552,311573,313777,314555,360254,360616,363014,492821	Atp1a2,Jund,Tp53,Ptn,Cck,Abcc8,Hspa5,Slc1a2,Sgk1,Crebbp,Tgfb1,Per2,Per3,Polg,Usp2,Dclre1c,Poli,Lrp5,Rbm4,Ino80,Rad54l,Ap1s2,Sfrp2,Cep250,Noc2l,Tspyl5,Brca2,Ppp1r1b,Yap1,Pmaip1
13_Member	GO Biological Processes	GO:0071214	cellular response to abiotic stimulus	-4.22967	-1.57637	25/395	24179,24212,24482,24600,24842,24924,25107,25296,25617,25644,29344,29393,54244,59086,114243,291526,296084,310552,313729,313777,314386,314555,363014,100360982,100362565	Agt,Atp1a2,Igf1,Nos3,Tp53,Ptn,Avpr1a,Bmp4,Hspa5,Bmp6,Zfp36l1,Col1a1,Crebbp,Tgfb1,Nox1,Poli,Ino80,Sfrp2,Errfi1,Noc2l,Gpr68,Tspyl5,Yap1,Relb,Pkd1l3
13_Member	GO Biological Processes	GO:0104004	cellular response to environmental stimulus	-4.22967	-1.57637	25/395	24179,24212,24482,24600,24842,24924,25107,25296,25617,25644,29344,29393,54244,59086,114243,291526,296084,310552,313729,313777,314386,314555,363014,100360982,100362565	Agt,Atp1a2,Igf1,Nos3,Tp53,Ptn,Avpr1a,Bmp4,Hspa5,Bmp6,Zfp36l1,Col1a1,Crebbp,Tgfb1,Nox1,Poli,Ino80,Sfrp2,Errfi1,Noc2l,Gpr68,Tspyl5,Yap1,Relb,Pkd1l3
13_Member	GO Biological Processes	GO:0009416	response to light stimulus	-4.11683	-1.53198	22/330	24212,24518,24842,24924,25298,25559,29482,29517,54244,63840,78962,85472,115771,291526,293663,296084,302671,311573,313777,360254,360616,492821	Atp1a2,Jund,Tp53,Ptn,Cck,Abcc8,Slc1a2,Sgk1,Crebbp,Per2,Per3,Polg,Usp2,Poli,Rbm4,Ino80,Ap1s2,Cep250,Noc2l,Brca2,Ppp1r1b,Pmaip1
13_Member	GO Biological Processes	GO:0071479	cellular response to ionizing radiation	-2.30438	-0.562737	7/79	24842,25617,59086,296084,310552,314555,363014	Tp53,Hspa5,Tgfb1,Ino80,Sfrp2,Tspyl5,Yap1
13_Member	GO Biological Processes	GO:0010212	response to ionizing radiation	-2.2927	-0.552949	12/191	24842,25617,59086,85472,259171,296084,298429,310552,314555,360254,363014,492821	Tp53,Hspa5,Tgfb1,Polg,Dclre1c,Ino80,Rad54l,Sfrp2,Tspyl5,Brca2,Yap1,Pmaip1
13_Member	GO Biological Processes	GO:0071478	cellular response to radiation	-2.09291	-0.450771	11/178	24842,24924,25617,54244,59086,291526,296084,310552,313777,314555,363014	Tp53,Ptn,Hspa5,Crebbp,Tgfb1,Poli,Ino80,Sfrp2,Noc2l,Tspyl5,Yap1
14_Summary	GO Biological Processes	GO:0048545	response to steroid hormone	-4.26106	-1.57637	31/542	24157,24212,24252,24410,24482,24600,24924,25107,25296,25644,29344,29393,29517,29657,54278,59086,81517,81716,81808,84482,84584,171104,260321,287526,289560,304407,313729,316275,363014,366214,100362634,24424,25033,25116,25196,25261,25285,25585,25617,65054,79252,114517,292756,499801,689909,54251,287424,303090,310879	Acaa1a,Atp1a2,Cebpa,Grin2b,Igf1,Nos3,Ptn,Avpr1a,Bmp4,Bmp6,Zfp36l1,Col1a1,Sgk1,Arntl,Nr4a2,Tgfb1,Mdk,Ggcx,Nr2f1,Foxo1,Ncoa3,Gper1,Fkbp4,Serpinf1,Igfbp7,Cldn4,Errfi1,Paqr8,Yap1,Nkx2-2,Kmt2d,Gstm2,Sstr1,Hsd11b1,Inhbb,Id1,Igfbp5,Id3,Hspa5,Aqp9,Adamts1,Itga6,Pak4,Ifih1,Ccdc62,Flt1,Aloxe3,Irgm,Alpk1
14_Member	GO Biological Processes	GO:0048545	response to steroid hormone	-4.26106	-1.57637	31/542	24157,24212,24252,24410,24482,24600,24924,25107,25296,25644,29344,29393,29517,29657,54278,59086,81517,81716,81808,84482,84584,171104,260321,287526,289560,304407,313729,316275,363014,366214,100362634	Acaa1a,Atp1a2,Cebpa,Grin2b,Igf1,Nos3,Ptn,Avpr1a,Bmp4,Bmp6,Zfp36l1,Col1a1,Sgk1,Arntl,Nr4a2,Tgfb1,Mdk,Ggcx,Nr2f1,Foxo1,Ncoa3,Gper1,Fkbp4,Serpinf1,Igfbp7,Cldn4,Errfi1,Paqr8,Yap1,Nkx2-2,Kmt2d
14_Member	GO Biological Processes	GO:0071407	cellular response to organic cyclic compound	-3.92165	-1.41143	37/726	24212,24252,24410,24424,24482,24600,24924,25033,25116,25196,25261,25285,25296,25585,25617,29344,29393,29517,29657,54278,59086,65054,79252,81808,84482,84584,114517,171104,260321,287526,292756,313729,316275,363014,499801,689909,100362634	Atp1a2,Cebpa,Grin2b,Gstm2,Igf1,Nos3,Ptn,Sstr1,Hsd11b1,Inhbb,Id1,Igfbp5,Bmp4,Id3,Hspa5,Zfp36l1,Col1a1,Sgk1,Arntl,Nr4a2,Tgfb1,Aqp9,Adamts1,Nr2f1,Foxo1,Ncoa3,Itga6,Gper1,Fkbp4,Serpinf1,Pak4,Errfi1,Paqr8,Yap1,Ifih1,Ccdc62,Kmt2d
14_Member	GO Biological Processes	GO:0071383	cellular response to steroid hormone stimulus	-3.53864	-1.18273	19/290	24212,24410,24482,25296,29344,29517,29657,54278,59086,81808,84482,84584,171104,260321,287526,313729,316275,363014,100362634	Atp1a2,Grin2b,Igf1,Bmp4,Zfp36l1,Sgk1,Arntl,Nr4a2,Tgfb1,Nr2f1,Foxo1,Ncoa3,Gper1,Fkbp4,Serpinf1,Errfi1,Paqr8,Yap1,Kmt2d
14_Member	GO Biological Processes	GO:0043401	steroid hormone mediated signaling pathway	-2.83597	-0.839391	12/164	24482,25296,29517,29657,54278,81808,84584,171104,260321,316275,363014,100362634	Igf1,Bmp4,Sgk1,Arntl,Nr4a2,Nr2f1,Ncoa3,Gper1,Fkbp4,Paqr8,Yap1,Kmt2d
14_Member	GO Biological Processes	GO:0009755	hormone-mediated signaling pathway	-2.43846	-0.622618	13/207	24482,25033,25296,29517,29657,54278,81808,84584,171104,260321,316275,363014,100362634	Igf1,Sstr1,Bmp4,Sgk1,Arntl,Nr4a2,Nr2f1,Ncoa3,Gper1,Fkbp4,Paqr8,Yap1,Kmt2d
14_Member	GO Biological Processes	GO:0030522	intracellular receptor signaling pathway	-2.01834	-0.412171	13/233	24482,29657,54251,54278,84584,171104,260321,287424,303090,310879,363014,499801,100362634	Igf1,Arntl,Flt1,Nr4a2,Ncoa3,Gper1,Fkbp4,Aloxe3,Irgm,Alpk1,Yap1,Ifih1,Kmt2d
15_Summary	GO Biological Processes	GO:0008585	female gonad development	-4.2312	-1.57637	14/153	24179,24600,24842,25196,25296,25589,25617,29461,79252,81707,116464,360254,499155,102550344,84584,25307,25644,116466,260321,310552,498819,499593,24252,24482,24924,29344,65164,140589,287526	Agt,Nos3,Tp53,Inhbb,Bmp4,Kdr,Hspa5,Vgf,Adamts1,Mmp14,Ncoa6,Brca2,Fancf,Kmt2b,Ncoa3,Cst3,Bmp6,Wnt2b,Fkbp4,Sfrp2,Greb1l,Sox2,Cebpa,Igf1,Ptn,Zfp36l1,Htra1,Gli1,Serpinf1
15_Member	GO Biological Processes	GO:0008585	female gonad development	-4.2312	-1.57637	14/153	24179,24600,24842,25196,25296,25589,25617,29461,79252,81707,116464,360254,499155,102550344	Agt,Nos3,Tp53,Inhbb,Bmp4,Kdr,Hspa5,Vgf,Adamts1,Mmp14,Ncoa6,Brca2,Fancf,Kmt2b
15_Member	GO Biological Processes	GO:0046545	development of primary female sexual characteristics	-4.04966	-1.48473	14/159	24179,24600,24842,25196,25296,25589,25617,29461,79252,81707,116464,360254,499155,102550344	Agt,Nos3,Tp53,Inhbb,Bmp4,Kdr,Hspa5,Vgf,Adamts1,Mmp14,Ncoa6,Brca2,Fancf,Kmt2b
15_Member	GO Biological Processes	GO:0046660	female sex differentiation	-4.02465	-1.48283	15/180	24179,24600,24842,25196,25296,25589,25617,29461,79252,81707,84584,116464,360254,499155,102550344	Agt,Nos3,Tp53,Inhbb,Bmp4,Kdr,Hspa5,Vgf,Adamts1,Mmp14,Ncoa3,Ncoa6,Brca2,Fancf,Kmt2b
15_Member	GO Biological Processes	GO:0007548	sex differentiation	-3.3975	-1.08565	22/371	24179,24600,24842,25196,25296,25307,25589,25617,25644,29461,79252,81707,84584,116464,116466,260321,310552,360254,498819,499155,499593,102550344	Agt,Nos3,Tp53,Inhbb,Bmp4,Cst3,Kdr,Hspa5,Bmp6,Vgf,Adamts1,Mmp14,Ncoa3,Ncoa6,Wnt2b,Fkbp4,Sfrp2,Brca2,Greb1l,Fancf,Sox2,Kmt2b
15_Member	GO Biological Processes	GO:0048608	reproductive structure development	-3.21495	-1.04923	29/567	24179,24252,24482,24600,24842,24924,25196,25296,25307,25589,25617,25644,29344,29461,65164,79252,81707,84584,116464,116466,140589,260321,287526,310552,360254,498819,499155,499593,102550344	Agt,Cebpa,Igf1,Nos3,Tp53,Ptn,Inhbb,Bmp4,Cst3,Kdr,Hspa5,Bmp6,Zfp36l1,Vgf,Htra1,Adamts1,Mmp14,Ncoa3,Ncoa6,Wnt2b,Gli1,Fkbp4,Serpinf1,Sfrp2,Brca2,Greb1l,Fancf,Sox2,Kmt2b
15_Member	GO Biological Processes	GO:0061458	reproductive system development	-3.15479	-1.02542	29/572	24179,24252,24482,24600,24842,24924,25196,25296,25307,25589,25617,25644,29344,29461,65164,79252,81707,84584,116464,116466,140589,260321,287526,310552,360254,498819,499155,499593,102550344	Agt,Cebpa,Igf1,Nos3,Tp53,Ptn,Inhbb,Bmp4,Cst3,Kdr,Hspa5,Bmp6,Zfp36l1,Vgf,Htra1,Adamts1,Mmp14,Ncoa3,Ncoa6,Wnt2b,Gli1,Fkbp4,Serpinf1,Sfrp2,Brca2,Greb1l,Fancf,Sox2,Kmt2b
15_Member	GO Biological Processes	GO:0008406	gonad development	-2.76477	-0.799705	18/311	24179,24600,24842,25196,25296,25307,25589,25617,29461,79252,81707,84584,116464,116466,310552,360254,499155,102550344	Agt,Nos3,Tp53,Inhbb,Bmp4,Cst3,Kdr,Hspa5,Vgf,Adamts1,Mmp14,Ncoa3,Ncoa6,Wnt2b,Sfrp2,Brca2,Fancf,Kmt2b
15_Member	GO Biological Processes	GO:0045137	development of primary sexual characteristics	-2.67408	-0.742624	18/317	24179,24600,24842,25196,25296,25307,25589,25617,29461,79252,81707,84584,116464,116466,310552,360254,499155,102550344	Agt,Nos3,Tp53,Inhbb,Bmp4,Cst3,Kdr,Hspa5,Vgf,Adamts1,Mmp14,Ncoa3,Ncoa6,Wnt2b,Sfrp2,Brca2,Fancf,Kmt2b
15_Member	GO Biological Processes	GO:0001541	ovarian follicle development	-2.07798	-0.43926	7/87	25296,25589,29461,81707,116464,499155,102550344	Bmp4,Kdr,Vgf,Mmp14,Ncoa6,Fancf,Kmt2b
16_Summary	GO Biological Processes	GO:0085029	extracellular matrix assembly	-4.2055	-1.56266	6/27	24179,24582,25631,59086,266805,282821,293186,25589	Agt,Myh11,Smad3,Tgfb1,Has3,Has1,Lyve1,Kdr
16_Member	GO Biological Processes	GO:0085029	extracellular matrix assembly	-4.2055	-1.56266	6/27	24179,24582,25631,59086,266805,282821	Agt,Myh11,Smad3,Tgfb1,Has3,Has1
16_Member	Reactome Gene Sets	R-RNO-2142845	Hyaluronan metabolism	-2.36116	-0.582212	3/13	266805,282821,293186	Has3,Has1,Lyve1
16_Member	GO Biological Processes	GO:0030213	hyaluronan biosynthetic process	-2.26499	-0.541019	3/14	59086,266805,282821	Tgfb1,Has3,Has1
16_Member	GO Biological Processes	GO:0030212	hyaluronan metabolic process	-2.05893	-0.433629	4/31	25589,59086,266805,282821	Kdr,Tgfb1,Has3,Has1
17_Summary	GO Biological Processes	GO:0001655	urogenital system development	-4.09027	-1.51437	25/403	24179,24482,25296,25585,25631,25644,59086,79252,83727,89804,116466,140589,246331,260321,287526,287715,287989,289229,299246,305012,310137,313228,353227,363014,498819,81517	Agt,Igf1,Bmp4,Id3,Smad3,Bmp6,Tgfb1,Adamts1,Fbn1,Tek,Wnt2b,Gli1,Nrp1,Fkbp4,Serpinf1,Wnk4,Ephb3,Vangl2,Ttc8,Kif26b,Cplane1,Invs,Zbtb16,Yap1,Greb1l,Mdk
17_Member	GO Biological Processes	GO:0001655	urogenital system development	-4.09027	-1.51437	25/403	24179,24482,25296,25585,25631,25644,59086,79252,83727,89804,116466,140589,246331,260321,287526,287715,287989,289229,299246,305012,310137,313228,353227,363014,498819	Agt,Igf1,Bmp4,Id3,Smad3,Bmp6,Tgfb1,Adamts1,Fbn1,Tek,Wnt2b,Gli1,Nrp1,Fkbp4,Serpinf1,Wnk4,Ephb3,Vangl2,Ttc8,Kif26b,Cplane1,Invs,Zbtb16,Yap1,Greb1l
17_Member	GO Biological Processes	GO:0072001	renal system development	-3.27091	-1.06552	21/354	24179,25296,25585,25631,25644,59086,79252,83727,89804,116466,246331,287526,287715,289229,299246,305012,310137,313228,353227,363014,498819	Agt,Bmp4,Id3,Smad3,Bmp6,Tgfb1,Adamts1,Fbn1,Tek,Wnt2b,Nrp1,Serpinf1,Wnk4,Vangl2,Ttc8,Kif26b,Cplane1,Invs,Zbtb16,Yap1,Greb1l
17_Member	GO Biological Processes	GO:0001822	kidney development	-3.11243	-1.00358	20/339	24179,25296,25585,25631,25644,59086,79252,83727,89804,116466,246331,287526,287715,289229,305012,310137,313228,353227,363014,498819	Agt,Bmp4,Id3,Smad3,Bmp6,Tgfb1,Adamts1,Fbn1,Tek,Wnt2b,Nrp1,Serpinf1,Wnk4,Vangl2,Kif26b,Cplane1,Invs,Zbtb16,Yap1,Greb1l
17_Member	GO Biological Processes	GO:0061326	renal tubule development	-2.55292	-0.681281	9/111	24179,25296,59086,116466,287715,299246,305012,363014,498819	Agt,Bmp4,Tgfb1,Wnt2b,Wnk4,Ttc8,Kif26b,Yap1,Greb1l
17_Member	GO Biological Processes	GO:0090190	positive regulation of branching involved in ureteric bud morphogenesis	-2.53715	-0.675892	4/23	24179,25296,59086,116466	Agt,Bmp4,Tgfb1,Wnt2b
17_Member	GO Biological Processes	GO:0061213	positive regulation of mesonephros development	-2.40041	-0.601283	4/25	24179,25296,59086,116466	Agt,Bmp4,Tgfb1,Wnt2b
17_Member	GO Biological Processes	GO:1905332	positive regulation of morphogenesis of an epithelium	-2.35733	-0.581772	5/41	24179,25296,59086,81517,116466	Agt,Bmp4,Tgfb1,Mdk,Wnt2b
17_Member	GO Biological Processes	GO:0090189	regulation of branching involved in ureteric bud morphogenesis	-2.33692	-0.581772	4/26	24179,25296,59086,116466	Agt,Bmp4,Tgfb1,Wnt2b
17_Member	GO Biological Processes	GO:0061217	regulation of mesonephros development	-2.21844	-0.513456	4/28	24179,25296,59086,116466	Agt,Bmp4,Tgfb1,Wnt2b
17_Member	GO Biological Processes	GO:0072080	nephron tubule development	-2.1642	-0.490222	8/105	24179,25296,59086,116466,287715,305012,363014,498819	Agt,Bmp4,Tgfb1,Wnt2b,Wnk4,Kif26b,Yap1,Greb1l
17_Member	GO Biological Processes	GO:0072078	nephron tubule morphogenesis	-2.1318	-0.471013	7/85	24179,25296,59086,116466,287715,305012,498819	Agt,Bmp4,Tgfb1,Wnt2b,Wnk4,Kif26b,Greb1l
17_Member	GO Biological Processes	GO:0060993	kidney morphogenesis	-2.11613	-0.459632	8/107	24179,25296,59086,116466,287715,289229,305012,498819	Agt,Bmp4,Tgfb1,Wnt2b,Wnk4,Vangl2,Kif26b,Greb1l
17_Member	GO Biological Processes	GO:0072088	nephron epithelium morphogenesis	-2.10467	-0.45348	7/86	24179,25296,59086,116466,287715,305012,498819	Agt,Bmp4,Tgfb1,Wnt2b,Wnk4,Kif26b,Greb1l
17_Member	GO Biological Processes	GO:0072028	nephron morphogenesis	-2.05172	-0.428097	7/88	24179,25296,59086,116466,287715,305012,498819	Agt,Bmp4,Tgfb1,Wnt2b,Wnk4,Kif26b,Greb1l
17_Member	GO Biological Processes	GO:0061333	renal tubule morphogenesis	-2.00044	-0.406447	7/90	24179,25296,59086,116466,287715,305012,498819	Agt,Bmp4,Tgfb1,Wnt2b,Wnk4,Kif26b,Greb1l
18_Summary	GO Biological Processes	GO:0046879	hormone secretion	-4.0341	-1.48402	24/382	24179,24842,25101,25107,25196,25369,25559,25644,29461,29657,58812,60564,63840,64832,116464,171104,293649,293663,301617,303382,303443,314386,362291,366949,24482,59086,81517,89804,293135,308589,312689,315084,315598,362197,363578,499801,24252,24596,25285,83727,84482,85472,287526,291069,297408,498013,24157,25116,24410,25298,257648,298575,501164,24600,25307,29344,366214,29559	Agt,Tp53,Chrna3,Avpr1a,Inhbb,Adora2a,Abcc8,Bmp6,Vgf,Arntl,Apln,Syt9,Per2,Cplx1,Ncoa6,Gper1,Lrp5,Rbm4,Pask,Rasl10b,Stxbp4,Gpr68,Myt1,Mafa,Igf1,Tgfb1,Mdk,Tek,Lrrc32,Sphk2,M6pr,Gsdmd,C1qtnf5,Mapkbp1,Havcr2,Ifih1,Cebpa,Ngfr,Igfbp5,Fbn1,Foxo1,Polg,Serpinf1,Ppp1r3g,Alms1,Ern1,Acaa1a,Hsd11b1,Grin2b,Cck,Cacna1b,Pink1,Cdk5r2,Nos3,Cst3,Zfp36l1,Nkx2-2,Grik1
18_Member	GO Biological Processes	GO:0046879	hormone secretion	-4.0341	-1.48402	24/382	24179,24842,25101,25107,25196,25369,25559,25644,29461,29657,58812,60564,63840,64832,116464,171104,293649,293663,301617,303382,303443,314386,362291,366949	Agt,Tp53,Chrna3,Avpr1a,Inhbb,Adora2a,Abcc8,Bmp6,Vgf,Arntl,Apln,Syt9,Per2,Cplx1,Ncoa6,Gper1,Lrp5,Rbm4,Pask,Rasl10b,Stxbp4,Gpr68,Myt1,Mafa
18_Member	GO Biological Processes	GO:0030072	peptide hormone secretion	-3.91298	-1.41032	20/294	24842,25107,25196,25559,29461,29657,58812,60564,63840,64832,116464,171104,293649,293663,301617,303382,303443,314386,362291,366949	Tp53,Avpr1a,Inhbb,Abcc8,Vgf,Arntl,Apln,Syt9,Per2,Cplx1,Ncoa6,Gper1,Lrp5,Rbm4,Pask,Rasl10b,Stxbp4,Gpr68,Myt1,Mafa
18_Member	GO Biological Processes	GO:0009914	hormone transport	-3.82928	-1.34134	24/394	24179,24842,25101,25107,25196,25369,25559,25644,29461,29657,58812,60564,63840,64832,116464,171104,293649,293663,301617,303382,303443,314386,362291,366949	Agt,Tp53,Chrna3,Avpr1a,Inhbb,Adora2a,Abcc8,Bmp6,Vgf,Arntl,Apln,Syt9,Per2,Cplx1,Ncoa6,Gper1,Lrp5,Rbm4,Pask,Rasl10b,Stxbp4,Gpr68,Myt1,Mafa
18_Member	GO Biological Processes	GO:0046883	regulation of hormone secretion	-3.37608	-1.07705	20/323	24179,24842,25101,25107,25196,25369,25559,25644,29657,58812,60564,63840,116464,171104,293649,301617,303382,303443,314386,362291	Agt,Tp53,Chrna3,Avpr1a,Inhbb,Adora2a,Abcc8,Bmp6,Arntl,Apln,Syt9,Per2,Ncoa6,Gper1,Lrp5,Pask,Rasl10b,Stxbp4,Gpr68,Myt1
18_Member	GO Biological Processes	GO:0002790	peptide secretion	-3.32489	-1.07705	34/695	24179,24482,24842,25107,25196,25369,25559,29461,29657,58812,59086,60564,63840,64832,81517,89804,116464,171104,293135,293649,293663,301617,303382,303443,308589,312689,314386,315084,315598,362197,362291,363578,366949,499801	Agt,Igf1,Tp53,Avpr1a,Inhbb,Adora2a,Abcc8,Vgf,Arntl,Apln,Tgfb1,Syt9,Per2,Cplx1,Mdk,Tek,Ncoa6,Gper1,Lrrc32,Lrp5,Rbm4,Pask,Rasl10b,Stxbp4,Sphk2,M6pr,Gpr68,Gsdmd,C1qtnf5,Mapkbp1,Myt1,Havcr2,Mafa,Ifih1
18_Member	GO Biological Processes	GO:0042593	glucose homeostasis	-3.2747	-1.06552	20/329	24252,24482,24596,25285,25559,29461,83727,84482,85472,116464,171104,287526,291069,293649,293663,297408,303443,314386,362291,498013	Cebpa,Igf1,Ngfr,Igfbp5,Abcc8,Vgf,Fbn1,Foxo1,Polg,Ncoa6,Gper1,Serpinf1,Ppp1r3g,Lrp5,Rbm4,Alms1,Stxbp4,Gpr68,Myt1,Ern1
18_Member	GO Biological Processes	GO:0033500	carbohydrate homeostasis	-3.2581	-1.05647	20/330	24252,24482,24596,25285,25559,29461,83727,84482,85472,116464,171104,287526,291069,293649,293663,297408,303443,314386,362291,498013	Cebpa,Igf1,Ngfr,Igfbp5,Abcc8,Vgf,Fbn1,Foxo1,Polg,Ncoa6,Gper1,Serpinf1,Ppp1r3g,Lrp5,Rbm4,Alms1,Stxbp4,Gpr68,Myt1,Ern1
18_Member	GO Biological Processes	GO:0090276	regulation of peptide hormone secretion	-3.07318	-0.977354	16/244	24842,25107,25196,25559,29657,58812,60564,63840,116464,171104,293649,301617,303382,303443,314386,362291	Tp53,Avpr1a,Inhbb,Abcc8,Arntl,Apln,Syt9,Per2,Ncoa6,Gper1,Lrp5,Pask,Rasl10b,Stxbp4,Gpr68,Myt1
18_Member	GO Biological Processes	GO:0030073	insulin secretion	-2.87348	-0.848077	15/231	25196,25559,29461,29657,60564,63840,64832,116464,171104,293649,293663,303443,314386,362291,366949	Inhbb,Abcc8,Vgf,Arntl,Syt9,Per2,Cplx1,Ncoa6,Gper1,Lrp5,Rbm4,Stxbp4,Gpr68,Myt1,Mafa
18_Member	GO Biological Processes	GO:0002791	regulation of peptide secretion	-2.56671	-0.685068	27/569	24179,24482,24842,25107,25196,25369,25559,29657,58812,59086,60564,63840,81517,89804,116464,171104,293135,293649,301617,303382,303443,314386,315084,362197,362291,363578,499801	Agt,Igf1,Tp53,Avpr1a,Inhbb,Adora2a,Abcc8,Arntl,Apln,Tgfb1,Syt9,Per2,Mdk,Tek,Ncoa6,Gper1,Lrrc32,Lrp5,Pask,Rasl10b,Stxbp4,Gpr68,Gsdmd,Mapkbp1,Myt1,Havcr2,Ifih1
18_Member	GO Biological Processes	GO:0009306	protein secretion	-2.41035	-0.602145	29/642	24179,24482,25196,25369,25559,29461,29657,59086,60564,63840,64832,81517,89804,116464,171104,293135,293649,293663,303443,308589,312689,314386,315084,315598,362197,362291,363578,366949,499801	Agt,Igf1,Inhbb,Adora2a,Abcc8,Vgf,Arntl,Tgfb1,Syt9,Per2,Cplx1,Mdk,Tek,Ncoa6,Gper1,Lrrc32,Lrp5,Rbm4,Stxbp4,Sphk2,M6pr,Gpr68,Gsdmd,C1qtnf5,Mapkbp1,Myt1,Havcr2,Mafa,Ifih1
18_Member	GO Biological Processes	GO:0010817	regulation of hormone levels	-2.33517	-0.581772	27/592	24157,24179,24482,24842,25101,25107,25116,25196,25369,25559,25644,29461,29657,58812,60564,63840,64832,116464,171104,293649,293663,301617,303382,303443,314386,362291,366949	Acaa1a,Agt,Igf1,Tp53,Chrna3,Avpr1a,Hsd11b1,Inhbb,Adora2a,Abcc8,Bmp6,Vgf,Arntl,Apln,Syt9,Per2,Cplx1,Ncoa6,Gper1,Lrp5,Rbm4,Pask,Rasl10b,Stxbp4,Gpr68,Myt1,Mafa
18_Member	GO Biological Processes	GO:1903532	positive regulation of secretion by cell	-2.31754	-0.569962	24/508	24179,24410,24482,25107,25196,25298,25369,25644,58812,59086,60564,81517,89804,116464,171104,257648,298575,303382,308589,314386,315084,363578,499801,501164	Agt,Grin2b,Igf1,Avpr1a,Inhbb,Cck,Adora2a,Bmp6,Apln,Tgfb1,Syt9,Mdk,Tek,Ncoa6,Gper1,Cacna1b,Pink1,Rasl10b,Sphk2,Gpr68,Gsdmd,Havcr2,Ifih1,Cdk5r2
18_Member	GO Biological Processes	GO:0001678	cellular glucose homeostasis	-2.20207	-0.505458	13/221	24482,24596,25559,85472,116464,171104,287526,293649,293663,303443,314386,362291,498013	Igf1,Ngfr,Abcc8,Polg,Ncoa6,Gper1,Serpinf1,Lrp5,Rbm4,Stxbp4,Gpr68,Myt1,Ern1
18_Member	GO Biological Processes	GO:0009743	response to carbohydrate	-2.19984	-0.505458	18/352	24410,24482,24600,25307,29344,59086,85472,116464,171104,287526,293649,293663,303443,314386,362291,366214,366949,498013	Grin2b,Igf1,Nos3,Cst3,Zfp36l1,Tgfb1,Polg,Ncoa6,Gper1,Serpinf1,Lrp5,Rbm4,Stxbp4,Gpr68,Myt1,Nkx2-2,Mafa,Ern1
18_Member	GO Biological Processes	GO:0023061	signal release	-2.10748	-0.455233	25/558	24179,24842,25101,25107,25196,25369,25559,25644,29461,29657,58812,60564,63840,64832,116464,171104,257648,293649,293663,301617,303382,303443,314386,362291,366949	Agt,Tp53,Chrna3,Avpr1a,Inhbb,Adora2a,Abcc8,Bmp6,Vgf,Arntl,Apln,Syt9,Per2,Cplx1,Ncoa6,Gper1,Cacna1b,Lrp5,Rbm4,Pask,Rasl10b,Stxbp4,Gpr68,Myt1,Mafa
18_Member	GO Biological Processes	GO:0051047	positive regulation of secretion	-2.07044	-0.433629	25/562	24179,24410,24482,25107,25196,25298,25369,25644,29559,58812,59086,60564,81517,89804,116464,171104,257648,298575,303382,308589,314386,315084,363578,499801,501164	Agt,Grin2b,Igf1,Avpr1a,Inhbb,Cck,Adora2a,Bmp6,Grik1,Apln,Tgfb1,Syt9,Mdk,Tek,Ncoa6,Gper1,Cacna1b,Pink1,Rasl10b,Sphk2,Gpr68,Gsdmd,Havcr2,Ifih1,Cdk5r2
19_Summary	GO Biological Processes	GO:0080182	histone H3-K4 trimethylation	-3.73441	-1.30307	5/21	116464,680576,686295,100362634,102550344	Ncoa6,Tet3,Wdr82,Kmt2d,Kmt2b
19_Member	GO Biological Processes	GO:0080182	histone H3-K4 trimethylation	-3.73441	-1.30307	5/21	116464,680576,686295,100362634,102550344	Ncoa6,Tet3,Wdr82,Kmt2d,Kmt2b
20_Summary	GO Biological Processes	GO:1904035	regulation of epithelial cell apoptotic process	-3.71182	-1.30307	10/94	24482,24842,25296,25589,29344,81517,89804,171104,292756,363014,24596,25285,59086,85332,314555,363989,366360	Igf1,Tp53,Bmp4,Kdr,Zfp36l1,Mdk,Tek,Gper1,Pak4,Yap1,Ngfr,Igfbp5,Tgfb1,Cavin3,Tspyl5,Phlda3,Myorg
20_Member	GO Biological Processes	GO:1904035	regulation of epithelial cell apoptotic process	-3.71182	-1.30307	10/94	24482,24842,25296,25589,29344,81517,89804,171104,292756,363014	Igf1,Tp53,Bmp4,Kdr,Zfp36l1,Mdk,Tek,Gper1,Pak4,Yap1
20_Member	GO Biological Processes	GO:1904019	epithelial cell apoptotic process	-2.86836	-0.848077	10/120	24482,24842,25296,25589,29344,81517,89804,171104,292756,363014	Igf1,Tp53,Bmp4,Kdr,Zfp36l1,Mdk,Tek,Gper1,Pak4,Yap1
20_Member	GO Biological Processes	GO:1904036	negative regulation of epithelial cell apoptotic process	-2.61092	-0.715506	6/52	24482,25589,81517,89804,292756,363014	Igf1,Kdr,Mdk,Tek,Pak4,Yap1
20_Member	GO Biological Processes	GO:0043491	protein kinase B signaling	-2.1543	-0.485902	12/199	24482,24596,25285,25589,29344,59086,85332,89804,171104,314555,363989,366360	Igf1,Ngfr,Igfbp5,Kdr,Zfp36l1,Tgfb1,Cavin3,Tek,Gper1,Tspyl5,Phlda3,Myorg
