# Supplementary material for: Circadian regulation of chemotherapy-induced peripheral neuropathic pain and the underlying transcriptomic landscape
Source: Sci Rep. 2020 Aug 14;10:13844. doi: 10.1038/s41598-020-70757-w (PMC7427990; doi:10.1038/s41598-020-70757-w)
Supplement: Supplementary file 9 — Supplementary Table S8. [file 41598_2020_70757_MOESM9_ESM.xlsx]

## Sheet: Sheet1
Circadian regulation of chemotherapy-induced peripheral neuropathic pain and the underlying transcriptomic landscape
Hee Kee Kim1,8, Sun-Yeul Lee2,3,8, Nobuya Koike4, Eunju Kim2, Marvin Wirianto2, Mark J. Burish5, Kazuhiro Yagita4, Hyun Kyoung Lee6, Zheng Chen2, Jin Mo Chung7, Salahadin Abdi1, Seung-Hee Yoo2§
1. Department of Pain Medicine, Division of Anesthesiology, Critical Care and Pain Medicine, The University of Texas MD Anderson Cancer Center, Houston, TX 77030, USA
2. Department of Biochemistry and Molecular Biology, The University of Texas Health Science Center at Houston, 6431 Fannin St., Houston, TX 77030, USA
3. Department of Anesthesiology and Pain Medicine, Chungnam National University Hospital, Daejeon, South Korea
4. Department of Physiology and Systems Bioscience, Graduate School of Medical Science, Kyoto Prefectural University of Medicine, Kyoto, Japan
5. Department of Neurosurgery, The University of Texas Health Science Center at Houston, 6400 Fannin St., Houston, TX 77030, USA
6. Department of Pediatrics, Baylor College of Medicine, Neurological Research Institute, Texas Children’s Hospital, Houston, Texas 77030, USA
7. Department of Neuroscience, Cell Biology and Anatomy, University of Texas Medical Branch, Galveston, TX, USA
8. These authors contributed equally to this work.
§: To whom correspondence should be addressed.

## Sheet: Annotation
hits	Gene ID	Type	Tax ID	Homologene Gene ID	Homologene Gene Tax ID	Gene Symbol	Description	Biological Process (GO)	R-RNO-72613 Eukaryotic Translation Initiat	GO:0052696 flavonoid glucuronidation	GO:0050808 synapse organization	R-RNO-139910 Activation of BMF and transloc	R-RNO-3108214 SUMOylation of DNA damage resp	GO:0048843 negative regulation of axon ex	R-RNO-1971475 A tetrasaccharide linker seque	GO:2000310 regulation of NMDA receptor ac	GO:2000978 negative regulation of forebra	GO:0015766 disaccharide transport	GO:0010975 regulation of neuron projectio	GO:0007611 learning or memory	GO:0016525 negative regulation of angioge	R-RNO-68886 M Phase	R-RNO-167044 Signalling to RAS	GO:0010640 regulation of platelet-derived	R-RNO-1855183 Synthesis of IP2, IP, and Ins	GO:0042407 cristae formation	GO:0043161 proteasome-mediated ubiquitin-	GO:0002931 response to ischemia
Bhlhe40	79431	symbol	R. norvegicus	79431	R. norvegicus	Bhlhe40	basic helix-loop-helix family, member e40	GO:0043153 entrainment of circadian clock by photoperiod;GO:0048168 regulation of neuronal synaptic plasticity;GO:0009649 entrainment of circadian clock	0.0	0.0	0.0	0.0	0.0	0.0	0.0	0.0	0.0	0.0	0.0	0.0	0.0	0.0	0.0	0.0	0.0	0.0	0.0	0.0
Igf1	24482	symbol	R. norvegicus	24482	R. norvegicus	Igf1	insulin-like growth factor 1	GO:1904075 positive regulation of trophectodermal cell proliferation;GO:1904073 regulation of trophectodermal cell proliferation;GO:0021940 positive regulation of cerebellar granule cell precursor proliferation	1.0	1.0	0.0	0.0	0.0	1.0	0.0	0.0	0.0	0.0	0.0	1.0	1.0	0.0	1.0	0.0	0.0	0.0	0.0	0.0
Ephx1	25315	symbol	R. norvegicus	25315	R. norvegicus	Ephx1	epoxide hydrolase 1	GO:0097176 epoxide metabolic process;GO:0034312 diol biosynthetic process;GO:0071385 cellular response to glucocorticoid stimulus	0.0	1.0	0.0	0.0	0.0	0.0	0.0	0.0	0.0	0.0	0.0	0.0	0.0	0.0	0.0	0.0	0.0	0.0	0.0	0.0
Thbs2	292406	symbol	R. norvegicus	292406	R. norvegicus	Thbs2	thrombospondin 2	GO:0016525 negative regulation of angiogenesis;GO:2000181 negative regulation of blood vessel morphogenesis;GO:0051965 positive regulation of synapse assembly	0.0	0.0	1.0	0.0	0.0	0.0	0.0	0.0	0.0	0.0	0.0	0.0	1.0	0.0	0.0	0.0	0.0	0.0	0.0	0.0
Zbtb16	353227	symbol	R. norvegicus	353227	R. norvegicus	Zbtb16	zinc finger and BTB domain containing 16	GO:0051138 positive regulation of NK T cell differentiation;GO:0051136 regulation of NK T cell differentiation;GO:0048133 male germ-line stem cell asymmetric division	0.0	0.0	0.0	0.0	0.0	0.0	0.0	0.0	0.0	0.0	0.0	0.0	0.0	0.0	0.0	0.0	0.0	0.0	1.0	0.0
S100a11	445415	symbol	R. norvegicus	445415	R. norvegicus	S100a11	S100 calcium binding protein A11	GO:0014911 positive regulation of smooth muscle cell migration;GO:0014910 regulation of smooth muscle cell migration;GO:0014909 smooth muscle cell migration	0.0	0.0	0.0	0.0	0.0	0.0	0.0	0.0	0.0	0.0	0.0	0.0	1.0	0.0	0.0	0.0	0.0	0.0	0.0	0.0
Angptl2	171100	symbol	R. norvegicus	171100	R. norvegicus	Angptl2	angiopoietin-like 2		0.0	0.0	0.0	0.0	0.0	0.0	0.0	0.0	0.0	0.0	0.0	0.0	0.0	0.0	0.0	0.0	0.0	0.0	0.0	0.0
Nuak1	299694	symbol	R. norvegicus	299694	R. norvegicus	Nuak1	NUAK family kinase 1	GO:0035507 regulation of myosin-light-chain-phosphatase activity;GO:2000772 regulation of cellular senescence;GO:0090342 regulation of cell aging	0.0	0.0	0.0	0.0	0.0	0.0	0.0	0.0	0.0	0.0	0.0	0.0	0.0	0.0	0.0	0.0	0.0	0.0	0.0	0.0
Cpt1c	308579	symbol	R. norvegicus	308579	R. norvegicus	Cpt1c	carnitine palmitoyltransferase 1c	GO:0009437 carnitine metabolic process;GO:0006635 fatty acid beta-oxidation;GO:0006577 amino-acid betaine metabolic process	0.0	0.0	0.0	0.0	0.0	0.0	0.0	0.0	0.0	0.0	0.0	0.0	0.0	0.0	0.0	0.0	0.0	0.0	0.0	0.0
Col6a6	315979	symbol	R. norvegicus	315979	R. norvegicus	Col6a6	collagen type VI alpha 6 chain		0.0	0.0	0.0	0.0	0.0	0.0	0.0	0.0	0.0	0.0	0.0	0.0	0.0	0.0	0.0	0.0	0.0	0.0	0.0	0.0
Klf15	85497	symbol	R. norvegicus	85497	R. norvegicus	Klf15	Kruppel-like factor 15	GO:0072112 glomerular visceral epithelial cell differentiation;GO:0046326 positive regulation of glucose import;GO:0072311 glomerular epithelial cell differentiation	0.0	0.0	0.0	0.0	0.0	0.0	0.0	0.0	0.0	0.0	0.0	0.0	0.0	0.0	0.0	0.0	0.0	0.0	0.0	0.0
Dnajb1	361384	symbol	R. norvegicus	361384	R. norvegicus	Dnajb1	DnaJ heat shock protein family (Hsp40) member B1	GO:0097201 negative regulation of transcription from RNA polymerase II promoter in response to stress;GO:0090084 negative regulation of inclusion body assembly;GO:0090083 regulation of inclusion body assembly	0.0	0.0	0.0	0.0	0.0	0.0	0.0	0.0	0.0	0.0	0.0	0.0	0.0	0.0	0.0	0.0	0.0	0.0	0.0	0.0
Cd48	245962	symbol	R. norvegicus	245962	R. norvegicus	Cd48	Cd48 molecule	GO:0045576 mast cell activation;GO:0002819 regulation of adaptive immune response;GO:0042110 T cell activation	0.0	0.0	0.0	0.0	0.0	0.0	0.0	0.0	0.0	0.0	0.0	0.0	0.0	0.0	0.0	0.0	0.0	0.0	0.0	0.0
Isyna1	290651	symbol	R. norvegicus	290651	R. norvegicus	Isyna1	inositol-3-phosphate synthase 1	GO:0006021 inositol biosynthetic process;GO:0006020 inositol metabolic process;GO:0046173 polyol biosynthetic process	0.0	0.0	0.0	0.0	0.0	0.0	0.0	0.0	0.0	0.0	0.0	0.0	0.0	0.0	0.0	0.0	1.0	0.0	0.0	0.0
Rassf4	362423	symbol	R. norvegicus	362423	R. norvegicus	Rassf4	Ras association domain family member 4	GO:0007049 cell cycle;GO:0007165 signal transduction;GO:0023052 signaling	0.0	0.0	0.0	0.0	0.0	0.0	0.0	0.0	0.0	0.0	0.0	0.0	0.0	0.0	0.0	0.0	0.0	0.0	0.0	0.0
Tef	29362	symbol	R. norvegicus	29362	R. norvegicus	Tef	TEF transcription factor, PAR bZIP family member	GO:0045944 positive regulation of transcription by RNA polymerase II;GO:0048511 rhythmic process;GO:0045893 positive regulation of transcription, DNA-templated	0.0	0.0	0.0	0.0	0.0	0.0	0.0	0.0	0.0	0.0	0.0	0.0	0.0	0.0	0.0	0.0	0.0	0.0	0.0	0.0
Prdm8	305198	symbol	R. norvegicus	305198	R. norvegicus	Prdm8	PR/SET domain 8	GO:0021540 corpus callosum morphogenesis;GO:0021957 corticospinal tract morphogenesis;GO:0021952 central nervous system projection neuron axonogenesis	0.0	0.0	0.0	0.0	0.0	1.0	0.0	0.0	0.0	0.0	0.0	0.0	0.0	0.0	0.0	0.0	0.0	0.0	0.0	0.0
Pnlip	25702	symbol	R. norvegicus	25702	R. norvegicus	Pnlip	pancreatic lipase	GO:0030299 intestinal cholesterol absorption;GO:0061365 positive regulation of triglyceride lipase activity;GO:0098856 intestinal lipid absorption	0.0	0.0	0.0	0.0	0.0	0.0	1.0	0.0	0.0	0.0	0.0	0.0	0.0	0.0	0.0	0.0	0.0	0.0	0.0	0.0
Hsbp1	286899	symbol	R. norvegicus	286899	R. norvegicus	Hsbp1	heat shock factor binding protein 1	GO:0070370 cellular heat acclimation;GO:0035987 endodermal cell differentiation;GO:0010286 heat acclimation	0.0	0.0	0.0	0.0	0.0	0.0	0.0	0.0	0.0	0.0	0.0	0.0	0.0	0.0	0.0	0.0	0.0	0.0	0.0	0.0
Mmd2	304301	symbol	R. norvegicus	304301	R. norvegicus	Mmd2	monocyte to macrophage differentiation-associated 2	GO:0046579 positive regulation of Ras protein signal transduction;GO:0019835 cytolysis;GO:0051057 positive regulation of small GTPase mediated signal transduction	0.0	0.0	0.0	0.0	0.0	0.0	0.0	0.0	0.0	0.0	0.0	0.0	0.0	0.0	0.0	0.0	0.0	0.0	0.0	0.0
Usmg5	171069	gene_synonym	R. norvegicus	171069	R. norvegicus	Atp5md	ATP synthase membrane subunit DAPIT		0.0	0.0	0.0	0.0	0.0	0.0	0.0	0.0	0.0	0.0	0.0	0.0	0.0	0.0	0.0	0.0	0.0	0.0	0.0	0.0
Ptgir	292661	symbol	R. norvegicus	292661	R. norvegicus	Ptgir	prostaglandin I2 receptor	GO:0010642 negative regulation of platelet-derived growth factor receptor signaling pathway;GO:0010640 regulation of platelet-derived growth factor receptor signaling pathway;GO:0048662 negative regulation of smooth muscle cell proliferation	0.0	0.0	0.0	0.0	0.0	0.0	0.0	0.0	0.0	0.0	0.0	0.0	0.0	0.0	0.0	1.0	0.0	0.0	0.0	0.0
Ccl2	24770	symbol	R. norvegicus	24770	R. norvegicus	Ccl2	C-C motif chemokine ligand 2	GO:2000502 negative regulation of natural killer cell chemotaxis;GO:0090265 positive regulation of immune complex clearance by monocytes and macrophages;GO:1901624 negative regulation of lymphocyte chemotaxis	0.0	1.0	0.0	0.0	0.0	1.0	0.0	1.0	0.0	0.0	0.0	0.0	1.0	0.0	0.0	0.0	0.0	0.0	0.0	0.0
Lasp1	29278	symbol	R. norvegicus	29278	R. norvegicus	Lasp1	LIM and SH3 protein 1	GO:0034220 ion transmembrane transport;GO:0006811 ion transport;GO:0055085 transmembrane transport	0.0	0.0	0.0	0.0	0.0	0.0	0.0	0.0	0.0	0.0	0.0	0.0	0.0	0.0	0.0	0.0	0.0	0.0	0.0	0.0
Dynlrb1	170714	symbol	R. norvegicus	170714	R. norvegicus	Dynlrb1	dynein light chain roadblock-type 1	GO:0008090 retrograde axonal transport;GO:0098930 axonal transport;GO:0008088 axo-dendritic transport	0.0	0.0	0.0	0.0	0.0	0.0	0.0	0.0	0.0	0.0	0.0	1.0	0.0	0.0	0.0	0.0	0.0	0.0	0.0	0.0
Marc2	171451	gene_synonym	R. norvegicus	171451	R. norvegicus	Mtarc2	mitochondrial amidoxime reducing component 2	GO:0042126 nitrate metabolic process;GO:2001057 reactive nitrogen species metabolic process;GO:0043436 oxoacid metabolic process	0.0	0.0	0.0	0.0	0.0	0.0	0.0	0.0	0.0	0.0	0.0	0.0	0.0	0.0	0.0	0.0	0.0	0.0	0.0	0.0
Kdm8	308976	symbol	R. norvegicus	308976	R. norvegicus	Kdm8	lysine demethylase 8	GO:0070544 histone H3-K36 demethylation;GO:0070076 histone lysine demethylation;GO:0016577 histone demethylation	0.0	0.0	0.0	0.0	0.0	0.0	0.0	0.0	0.0	0.0	0.0	0.0	0.0	0.0	0.0	0.0	0.0	0.0	0.0	0.0
Schip1	295105	symbol	R. norvegicus	295105	R. norvegicus	Schip1	schwannomin interacting protein 1	GO:0001553 luteinization;GO:0008210 estrogen metabolic process;GO:0060325 face morphogenesis	0.0	0.0	0.0	0.0	0.0	0.0	0.0	0.0	0.0	0.0	0.0	0.0	0.0	0.0	0.0	0.0	0.0	0.0	0.0	0.0
Trappc1	287427	symbol	R. norvegicus	287427	R. norvegicus	Trappc1	trafficking protein particle complex 1	GO:0006888 ER to Golgi vesicle-mediated transport;GO:0048193 Golgi vesicle transport;GO:0046907 intracellular transport	0.0	0.0	0.0	0.0	0.0	0.0	0.0	0.0	0.0	0.0	0.0	0.0	0.0	0.0	0.0	0.0	0.0	0.0	0.0	0.0
LOC100361457	100361457	Gene_ID	R. norvegicus	100361457	R. norvegicus	LOC100361457	actin, gamma 1 propeptide-like	GO:0098974 postsynaptic actin cytoskeleton organization;GO:0099188 postsynaptic cytoskeleton organization;GO:0099173 postsynapse organization	0.0	0.0	1.0	0.0	0.0	0.0	0.0	0.0	0.0	0.0	0.0	0.0	0.0	0.0	0.0	0.0	0.0	0.0	0.0	0.0
Tollip	361677	symbol	R. norvegicus	361677	R. norvegicus	Tollip	toll interacting protein	GO:0033235 positive regulation of protein sumoylation;GO:0033233 regulation of protein sumoylation;GO:0036010 protein localization to endosome	0.0	0.0	0.0	0.0	0.0	0.0	0.0	0.0	0.0	0.0	0.0	0.0	0.0	0.0	0.0	0.0	0.0	0.0	1.0	0.0
Pcyt2	89841	symbol	R. norvegicus	89841	R. norvegicus	Pcyt2	phosphate cytidylyltransferase 2, ethanolamine	GO:0006646 phosphatidylethanolamine biosynthetic process;GO:0046337 phosphatidylethanolamine metabolic process;GO:0046474 glycerophospholipid biosynthetic process	0.0	0.0	0.0	0.0	0.0	0.0	0.0	0.0	0.0	0.0	0.0	0.0	0.0	0.0	0.0	0.0	0.0	0.0	0.0	0.0
March6	294862	gene_synonym	R. norvegicus	294862	R. norvegicus	Marchf6	membrane associated ring-CH-type finger 6	GO:0030433 ubiquitin-dependent ERAD pathway;GO:0070936 protein K48-linked ubiquitination;GO:0036503 ERAD pathway	0.0	0.0	0.0	0.0	0.0	0.0	0.0	0.0	0.0	0.0	0.0	0.0	0.0	0.0	0.0	0.0	0.0	0.0	1.0	0.0
Chmp6	287873	symbol	R. norvegicus	287873	R. norvegicus	Chmp6	charged multivesicular body protein 6	GO:0007175 negative regulation of epidermal growth factor-activated receptor activity;GO:0039702 viral budding via host ESCRT complex;GO:0061952 midbody abscission	0.0	0.0	0.0	0.0	0.0	0.0	0.0	0.0	0.0	0.0	0.0	0.0	0.0	1.0	0.0	0.0	0.0	0.0	0.0	0.0
Cttnbp2	282587	symbol	R. norvegicus	282587	R. norvegicus	Cttnbp2	cortactin binding protein 2	GO:1905274 regulation of modification of postsynaptic actin cytoskeleton;GO:0099159 regulation of modification of postsynaptic structure;GO:0098885 modification of postsynaptic actin cytoskeleton	0.0	0.0	1.0	0.0	0.0	0.0	0.0	0.0	0.0	0.0	0.0	0.0	0.0	0.0	0.0	0.0	0.0	0.0	0.0	0.0
Ntn1	114523	symbol	R. norvegicus	114523	R. norvegicus	Ntn1	netrin 1	GO:0061643 chemorepulsion of axon;GO:0033564 anterior/posterior axon guidance;GO:0030517 negative regulation of axon extension	0.0	0.0	1.0	0.0	0.0	1.0	0.0	0.0	0.0	0.0	1.0	0.0	1.0	0.0	0.0	0.0	0.0	0.0	0.0	0.0
Trarg1	360576	symbol	R. norvegicus	360576	R. norvegicus	Trarg1	trafficking regulator of GLUT4 (SLC2A4) 1	GO:0044381 glucose import in response to insulin stimulus;GO:0099638 endosome to plasma membrane protein transport;GO:0046323 glucose import	0.0	0.0	0.0	0.0	0.0	0.0	0.0	0.0	0.0	0.0	0.0	0.0	0.0	0.0	0.0	0.0	0.0	0.0	0.0	0.0
Gpr146	498153	symbol	R. norvegicus	498153	R. norvegicus	Gpr146	G protein-coupled receptor 146	GO:0007186 G protein-coupled receptor signaling pathway;GO:0007165 signal transduction;GO:0023052 signaling	0.0	0.0	0.0	0.0	0.0	0.0	0.0	0.0	0.0	0.0	0.0	0.0	0.0	0.0	0.0	0.0	0.0	0.0	0.0	0.0
Vars	25009	gene_synonym	R. norvegicus	25009	R. norvegicus	Vars1	valyl-tRNA synthetase 1	GO:0006438 valyl-tRNA aminoacylation;GO:0106074 aminoacyl-tRNA metabolism involved in translational fidelity;GO:0006418 tRNA aminoacylation for protein translation	1.0	0.0	0.0	0.0	0.0	0.0	0.0	0.0	0.0	0.0	0.0	0.0	0.0	0.0	0.0	0.0	0.0	0.0	0.0	0.0
Eif3m	295975	symbol	R. norvegicus	295975	R. norvegicus	Eif3m	eukaryotic translation initiation factor 3, subunit M	GO:0001732 formation of cytoplasmic translation initiation complex;GO:0002183 cytoplasmic translational initiation;GO:0006413 translational initiation	1.0	0.0	0.0	0.0	0.0	0.0	0.0	0.0	0.0	0.0	0.0	0.0	0.0	0.0	0.0	0.0	0.0	0.0	0.0	0.0
Gpc3	25236	symbol	R. norvegicus	25236	R. norvegicus	Gpc3	glypican 3	GO:0072180 mesonephric duct morphogenesis;GO:0072138 mesenchymal cell proliferation involved in ureteric bud development;GO:2000096 positive regulation of Wnt signaling pathway, planar cell polarity pathway	0.0	0.0	0.0	0.0	0.0	0.0	1.0	0.0	0.0	0.0	0.0	0.0	1.0	0.0	0.0	0.0	0.0	0.0	0.0	0.0
Mroh2a	301596	symbol	R. norvegicus	301596	R. norvegicus	Mroh2a	maestro heat-like repeat family member 2A		0.0	0.0	0.0	0.0	0.0	0.0	0.0	0.0	0.0	0.0	0.0	0.0	0.0	0.0	0.0	0.0	0.0	0.0	0.0	0.0
Abcb6	140669	symbol	R. norvegicus	140669	R. norvegicus	Abcb6	ATP binding cassette subfamily B member 6	GO:0035351 heme transmembrane transport;GO:0015886 heme transport;GO:1901678 iron coordination entity transport	0.0	0.0	0.0	0.0	0.0	0.0	0.0	0.0	0.0	0.0	0.0	0.0	0.0	0.0	0.0	0.0	0.0	0.0	0.0	0.0
Cnih2	361705	symbol	R. norvegicus	361705	R. norvegicus	Cnih2	cornichon family AMPA receptor auxiliary protein 2	GO:1903743 negative regulation of anterograde synaptic vesicle transport;GO:1901609 negative regulation of vesicle transport along microtubule;GO:1903742 regulation of anterograde synaptic vesicle transport	0.0	0.0	0.0	0.0	0.0	0.0	0.0	1.0	0.0	0.0	0.0	0.0	0.0	0.0	0.0	0.0	0.0	0.0	0.0	0.0
Plppr2	300443	symbol	R. norvegicus	300443	R. norvegicus	Plppr2	phospholipid phosphatase related 2	GO:0046839 phospholipid dephosphorylation;GO:0030258 lipid modification;GO:0006644 phospholipid metabolic process	0.0	0.0	0.0	0.0	0.0	0.0	0.0	0.0	0.0	0.0	0.0	0.0	0.0	0.0	0.0	0.0	0.0	0.0	0.0	0.0
Sec22a	117513	symbol	R. norvegicus	117513	R. norvegicus	Sec22a	SEC22 homolog A, vesicle trafficking protein	GO:0006888 ER to Golgi vesicle-mediated transport;GO:0048193 Golgi vesicle transport;GO:0015031 protein transport	0.0	0.0	0.0	0.0	0.0	0.0	0.0	0.0	0.0	0.0	0.0	0.0	0.0	0.0	0.0	0.0	0.0	0.0	0.0	0.0
Vta1	292640	symbol	R. norvegicus	292640	R. norvegicus	Vta1	vesicle trafficking 1	GO:0046755 viral budding;GO:0019068 virion assembly;GO:0032511 late endosome to vacuole transport via multivesicular body sorting pathway	0.0	0.0	0.0	0.0	0.0	0.0	0.0	0.0	0.0	0.0	0.0	0.0	0.0	0.0	0.0	0.0	0.0	0.0	0.0	0.0
Ap2a1	308578	symbol	R. norvegicus	308578	R. norvegicus	Ap2a1	adaptor related protein complex 2 subunit alpha 1	GO:1900126 negative regulation of hyaluronan biosynthetic process;GO:1900125 regulation of hyaluronan biosynthetic process;GO:0030213 hyaluronan biosynthetic process	0.0	0.0	0.0	0.0	0.0	0.0	0.0	0.0	0.0	0.0	1.0	0.0	0.0	0.0	1.0	0.0	0.0	0.0	1.0	0.0
Cyp2j10	313373	symbol	R. norvegicus	313373	R. norvegicus	Cyp2j10	cytochrome P450, family 2, subfamily j, polypeptide 10	GO:0019373 epoxygenase P450 pathway;GO:0043651 linoleic acid metabolic process;GO:0019369 arachidonic acid metabolic process	0.0	1.0	0.0	0.0	0.0	0.0	0.0	0.0	0.0	0.0	0.0	0.0	0.0	0.0	0.0	0.0	0.0	0.0	0.0	0.0
Fam198b	310540	gene_synonym	R. norvegicus	310540	R. norvegicus	Gask1b	golgi associated kinase 1B		0.0	0.0	0.0	0.0	0.0	0.0	0.0	0.0	0.0	0.0	0.0	0.0	0.0	0.0	0.0	0.0	0.0	0.0	0.0	0.0
Synm	308709	symbol	R. norvegicus	308709	R. norvegicus	Synm	synemin	GO:0031443 fast-twitch skeletal muscle fiber contraction;GO:0014721 twitch skeletal muscle contraction;GO:0003010 voluntary skeletal muscle contraction	0.0	0.0	0.0	0.0	0.0	0.0	0.0	0.0	0.0	0.0	0.0	0.0	0.0	0.0	0.0	0.0	0.0	0.0	0.0	0.0
Fmo1	25256	symbol	R. norvegicus	25256	R. norvegicus	Fmo1	flavin containing dimethylaniline monoxygenase 1	GO:0070995 NADPH oxidation;GO:0006739 NADP metabolic process;GO:0009404 toxin metabolic process	0.0	1.0	0.0	0.0	0.0	0.0	0.0	0.0	0.0	0.0	0.0	0.0	0.0	0.0	0.0	0.0	0.0	0.0	0.0	0.0
Per2	63840	symbol	R. norvegicus	63840	R. norvegicus	Per2	period circadian regulator 2	GO:0051946 regulation of glutamate uptake involved in transmission of nerve impulse;GO:0051935 glutamate reuptake;GO:0002036 regulation of L-glutamate import across plasma membrane	1.0	1.0	0.0	0.0	0.0	1.0	0.0	0.0	0.0	0.0	0.0	0.0	0.0	0.0	0.0	0.0	0.0	0.0	1.0	1.0
Ergic2	297728	symbol	R. norvegicus	297728	R. norvegicus	Ergic2	ERGIC and golgi 2	GO:0006890 retrograde vesicle-mediated transport, Golgi to ER;GO:0006888 ER to Golgi vesicle-mediated transport;GO:0048193 Golgi vesicle transport	0.0	0.0	0.0	0.0	0.0	0.0	0.0	0.0	0.0	0.0	0.0	0.0	0.0	0.0	0.0	0.0	0.0	0.0	0.0	0.0
Adgrg1	260326	symbol	R. norvegicus	260326	R. norvegicus	Adgrg1	adhesion G protein-coupled receptor G1	GO:0021819 layer formation in cerebral cortex;GO:0021801 cerebral cortex radial glia guided migration;GO:0021796 cerebral cortex regionalization	0.0	0.0	0.0	0.0	0.0	1.0	0.0	0.0	0.0	0.0	0.0	0.0	1.0	0.0	0.0	0.0	0.0	0.0	0.0	0.0
Tmem179	314472	symbol	R. norvegicus	314472	R. norvegicus	Tmem179	transmembrane protein 179		0.0	0.0	0.0	0.0	0.0	0.0	0.0	0.0	0.0	0.0	0.0	0.0	0.0	0.0	0.0	0.0	0.0	0.0	0.0	0.0
Drgx	252880	symbol	R. norvegicus	252880	R. norvegicus	Drgx	dorsal root ganglia homeobox	GO:0021559 trigeminal nerve development;GO:0021516 dorsal spinal cord development;GO:0016048 detection of temperature stimulus	0.0	0.0	0.0	0.0	0.0	1.0	0.0	0.0	0.0	0.0	0.0	0.0	0.0	0.0	0.0	0.0	0.0	0.0	0.0	0.0
Hdac11	297453	symbol	R. norvegicus	297453	R. norvegicus	Hdac11	histone deacetylase 11	GO:0014003 oligodendrocyte development;GO:0016575 histone deacetylation;GO:0048709 oligodendrocyte differentiation	0.0	0.0	0.0	0.0	0.0	0.0	0.0	0.0	0.0	0.0	0.0	0.0	0.0	0.0	0.0	0.0	0.0	0.0	0.0	0.0
Eif3k	292762	symbol	R. norvegicus	292762	R. norvegicus	Eif3k	eukaryotic translation initiation factor 3, subunit K	GO:0001732 formation of cytoplasmic translation initiation complex;GO:0002183 cytoplasmic translational initiation;GO:0006446 regulation of translational initiation	1.0	0.0	0.0	0.0	0.0	0.0	0.0	0.0	0.0	0.0	0.0	0.0	0.0	0.0	0.0	0.0	0.0	0.0	0.0	0.0
Csdc2	266600	symbol	R. norvegicus	266600	R. norvegicus	Csdc2	cold shock domain containing C2	GO:0043488 regulation of mRNA stability;GO:0061013 regulation of mRNA catabolic process;GO:0043487 regulation of RNA stability	0.0	0.0	0.0	0.0	0.0	0.0	0.0	0.0	0.0	0.0	0.0	0.0	0.0	0.0	0.0	0.0	0.0	0.0	0.0	0.0
Abi3bp	363767	symbol	R. norvegicus	363767	R. norvegicus	Abi3bp	ABI family member 3 binding protein	GO:0010811 positive regulation of cell-substrate adhesion;GO:0010810 regulation of cell-substrate adhesion;GO:0045785 positive regulation of cell adhesion	0.0	0.0	0.0	0.0	0.0	0.0	0.0	0.0	0.0	0.0	0.0	0.0	0.0	0.0	0.0	0.0	0.0	0.0	0.0	0.0
Dmwd	680252	symbol	R. norvegicus	680252	R. norvegicus	Dmwd	DM1 locus, WD repeat containing		0.0	0.0	0.0	0.0	0.0	0.0	0.0	0.0	0.0	0.0	0.0	0.0	0.0	0.0	0.0	0.0	0.0	0.0	0.0	0.0
Bricd5	681370	symbol	R. norvegicus	681370	R. norvegicus	Bricd5	BRICHOS domain containing 5	GO:0042127 regulation of cell proliferation;GO:0008283 cell proliferation;GO:0050794 regulation of cellular process	0.0	0.0	0.0	0.0	0.0	0.0	0.0	0.0	0.0	0.0	0.0	0.0	0.0	0.0	0.0	0.0	0.0	0.0	0.0	0.0
Apool	317191	symbol	R. norvegicus	317191	R. norvegicus	Apool	apolipoprotein O-like	GO:0042407 cristae formation;GO:0007007 inner mitochondrial membrane organization;GO:0007006 mitochondrial membrane organization	0.0	0.0	0.0	0.0	0.0	0.0	0.0	0.0	0.0	0.0	0.0	0.0	0.0	0.0	0.0	0.0	0.0	1.0	0.0	0.0
Ggt7	156275	symbol	R. norvegicus	156275	R. norvegicus	Ggt7	gamma-glutamyltransferase 7	GO:0006750 glutathione biosynthetic process;GO:0006751 glutathione catabolic process;GO:0019184 nonribosomal peptide biosynthetic process	1.0	0.0	0.0	0.0	0.0	0.0	0.0	0.0	0.0	0.0	0.0	0.0	0.0	0.0	0.0	0.0	0.0	0.0	0.0	0.0
Tubb3	246118	symbol	R. norvegicus	246118	R. norvegicus	Tubb3	tubulin, beta 3 class III	GO:1990791 dorsal root ganglion development;GO:0038007 netrin-activated signaling pathway;GO:0061548 ganglion development	0.0	0.0	0.0	0.0	0.0	1.0	0.0	0.0	0.0	0.0	0.0	0.0	0.0	1.0	0.0	0.0	0.0	0.0	1.0	0.0
Htr3a	79246	symbol	R. norvegicus	79246	R. norvegicus	Htr3a	5-hydroxytryptamine receptor 3A	GO:0032414 positive regulation of ion transmembrane transporter activity;GO:0042220 response to cocaine;GO:0007210 serotonin receptor signaling pathway	0.0	0.0	0.0	0.0	0.0	0.0	0.0	0.0	0.0	0.0	0.0	0.0	0.0	0.0	0.0	0.0	0.0	0.0	0.0	0.0
Igfbp5	25285	symbol	R. norvegicus	25285	R. norvegicus	Igfbp5	insulin-like growth factor binding protein 5	GO:1904205 negative regulation of skeletal muscle hypertrophy;GO:1904204 regulation of skeletal muscle hypertrophy;GO:0014734 skeletal muscle hypertrophy	1.0	0.0	0.0	0.0	0.0	0.0	0.0	0.0	0.0	0.0	0.0	0.0	1.0	0.0	0.0	0.0	0.0	0.0	0.0	0.0
Zfp207	303763	symbol	R. norvegicus	303763	R. norvegicus	Zfp207	zinc finger protein 207	GO:0007094 mitotic spindle assembly checkpoint;GO:0071174 mitotic spindle checkpoint;GO:0045841 negative regulation of mitotic metaphase/anaphase transition	0.0	0.0	0.0	0.0	0.0	0.0	0.0	0.0	0.0	0.0	0.0	0.0	0.0	0.0	0.0	0.0	0.0	0.0	0.0	0.0
Asphd1	293498	symbol	R. norvegicus	293498	R. norvegicus	Asphd1	aspartate beta-hydroxylase domain containing 1	GO:0018193 peptidyl-amino acid modification;GO:0006464 cellular protein modification process;GO:0036211 protein modification process	0.0	0.0	0.0	0.0	0.0	0.0	0.0	0.0	0.0	0.0	0.0	0.0	0.0	0.0	0.0	0.0	0.0	0.0	0.0	0.0
Eef1a1	171361	symbol	R. norvegicus	171361	R. norvegicus	Eef1a1	eukaryotic translation elongation factor 1 alpha 1	GO:1900022 regulation of D-erythro-sphingosine kinase activity;GO:1903427 negative regulation of reactive oxygen species biosynthetic process;GO:0071364 cellular response to epidermal growth factor stimulus	1.0	0.0	0.0	0.0	0.0	0.0	0.0	0.0	0.0	0.0	1.0	0.0	0.0	0.0	0.0	0.0	0.0	0.0	0.0	0.0
Slc16a13	287451	symbol	R. norvegicus	287451	R. norvegicus	Slc16a13	solute carrier family 16, member 13	GO:0015718 monocarboxylic acid transport;GO:0046942 carboxylic acid transport;GO:0015849 organic acid transport	0.0	0.0	0.0	0.0	0.0	0.0	0.0	0.0	0.0	0.0	0.0	0.0	0.0	0.0	0.0	0.0	0.0	0.0	0.0	0.0
Commd3	291339	symbol	R. norvegicus	291339	R. norvegicus	Commd3	COMM domain containing 3	GO:0006814 sodium ion transport;GO:0015672 monovalent inorganic cation transport;GO:0030001 metal ion transport	0.0	0.0	0.0	0.0	0.0	0.0	0.0	0.0	0.0	0.0	0.0	0.0	0.0	0.0	0.0	0.0	0.0	0.0	1.0	0.0
Ramp2	58966	symbol	R. norvegicus	58966	R. norvegicus	Ramp2	receptor activity modifying protein 2	GO:2001214 positive regulation of vasculogenesis;GO:2001212 regulation of vasculogenesis;GO:0097084 vascular smooth muscle cell development	0.0	0.0	0.0	0.0	0.0	0.0	0.0	0.0	0.0	0.0	0.0	0.0	1.0	0.0	0.0	0.0	0.0	0.0	0.0	0.0
Thoc1	291797	symbol	R. norvegicus	291797	R. norvegicus	Thoc1	THO complex 1	GO:0048297 negative regulation of isotype switching to IgA isotypes;GO:0045829 negative regulation of isotype switching;GO:0048296 regulation of isotype switching to IgA isotypes	0.0	0.0	0.0	0.0	0.0	0.0	0.0	0.0	0.0	0.0	0.0	0.0	0.0	0.0	0.0	0.0	0.0	0.0	0.0	0.0
Sarm1	287545	symbol	R. norvegicus	287545	R. norvegicus	Sarm1	sterile alpha and TIR motif containing 1	GO:0034128 negative regulation of MyD88-independent toll-like receptor signaling pathway;GO:0034127 regulation of MyD88-independent toll-like receptor signaling pathway;GO:0034122 negative regulation of toll-like receptor signaling pathway	0.0	0.0	0.0	0.0	0.0	1.0	0.0	0.0	0.0	0.0	1.0	0.0	0.0	0.0	0.0	0.0	0.0	0.0	0.0	0.0
Cluap1	363544	symbol	R. norvegicus	363544	R. norvegicus	Cluap1	clusterin associated protein 1	GO:0021508 floor plate formation;GO:0033505 floor plate morphogenesis;GO:0001843 neural tube closure	0.0	0.0	0.0	0.0	0.0	0.0	0.0	0.0	0.0	0.0	0.0	0.0	0.0	0.0	0.0	0.0	0.0	0.0	0.0	0.0
Sez6l2	308988	symbol	R. norvegicus	308988	R. norvegicus	Sez6l2	seizure related 6 homolog like 2	GO:0021680 cerebellar Purkinje cell layer development;GO:0021695 cerebellar cortex development;GO:0090036 regulation of protein kinase C signaling	0.0	0.0	1.0	0.0	0.0	0.0	0.0	0.0	0.0	0.0	0.0	1.0	0.0	0.0	0.0	0.0	0.0	0.0	0.0	0.0
Sgk1	29517	symbol	R. norvegicus	29517	R. norvegicus	Sgk1	serum/glucocorticoid regulated kinase 1	GO:0043402 glucocorticoid mediated signaling pathway;GO:0050775 positive regulation of dendrite morphogenesis;GO:0031115 negative regulation of microtubule polymerization	0.0	0.0	0.0	0.0	0.0	1.0	0.0	0.0	0.0	0.0	1.0	1.0	0.0	0.0	0.0	0.0	0.0	0.0	0.0	0.0
Syp	24804	symbol	R. norvegicus	24804	R. norvegicus	Syp	synaptophysin	GO:0048172 regulation of short-term neuronal synaptic plasticity;GO:2000474 regulation of opioid receptor signaling pathway;GO:0048169 regulation of long-term neuronal synaptic plasticity	0.0	0.0	0.0	0.0	0.0	0.0	0.0	0.0	0.0	0.0	0.0	0.0	0.0	0.0	0.0	0.0	0.0	0.0	0.0	0.0
Car5b	302669	gene_synonym	R. norvegicus	302669	R. norvegicus	Ca5b	carbonic anhydrase 5B	GO:0009617 response to bacterium;GO:0051707 response to other organism;GO:0043207 response to external biotic stimulus	0.0	0.0	0.0	0.0	0.0	0.0	0.0	0.0	0.0	0.0	0.0	0.0	0.0	0.0	0.0	0.0	0.0	0.0	0.0	0.0
Usp20	311856	symbol	R. norvegicus	311856	R. norvegicus	Usp20	ubiquitin specific peptidase 20	GO:0071108 protein K48-linked deubiquitination;GO:0070536 protein K63-linked deubiquitination;GO:0016579 protein deubiquitination	0.0	0.0	0.0	0.0	0.0	0.0	0.0	0.0	0.0	0.0	0.0	0.0	0.0	0.0	0.0	0.0	0.0	0.0	0.0	0.0
Magoh	298385	symbol	R. norvegicus	298385	R. norvegicus	Magoh	mago homolog, exon junction complex subunit	GO:0000381 regulation of alternative mRNA splicing, via spliceosome;GO:0000184 nuclear-transcribed mRNA catabolic process, nonsense-mediated decay;GO:0000380 alternative mRNA splicing, via spliceosome	1.0	0.0	0.0	0.0	0.0	0.0	0.0	0.0	0.0	0.0	0.0	0.0	0.0	0.0	0.0	0.0	0.0	0.0	0.0	0.0
Ginm1	361448	symbol	R. norvegicus	361448	R. norvegicus	Ginm1	glycoprotein integral membrane 1		0.0	0.0	0.0	0.0	0.0	0.0	0.0	0.0	0.0	0.0	0.0	0.0	0.0	0.0	0.0	0.0	0.0	0.0	0.0	0.0
Rasd1	64455	symbol	R. norvegicus	64455	R. norvegicus	Rasd1	ras related dexamethasone induced 1	GO:0007263 nitric oxide mediated signal transduction;GO:0045892 negative regulation of transcription, DNA-templated;GO:0019932 second-messenger-mediated signaling	0.0	0.0	0.0	0.0	0.0	0.0	0.0	0.0	0.0	0.0	0.0	0.0	0.0	0.0	0.0	0.0	0.0	0.0	0.0	0.0
Hyou1	192235	symbol	R. norvegicus	192235	R. norvegicus	Hyou1	hypoxia up-regulated 1	GO:1903382 negative regulation of endoplasmic reticulum stress-induced neuron intrinsic apoptotic signaling pathway;GO:1903381 regulation of endoplasmic reticulum stress-induced neuron intrinsic apoptotic signaling pathway;GO:1903298 negative regulation of hypoxia-induced intrinsic apoptotic signaling pathway	0.0	0.0	0.0	0.0	0.0	0.0	0.0	0.0	0.0	0.0	0.0	0.0	0.0	0.0	0.0	0.0	0.0	0.0	0.0	1.0
Vps26b	300472	symbol	R. norvegicus	300472	R. norvegicus	Vps26b	VPS26 retromer complex component B	GO:0071346 cellular response to interferon-gamma;GO:0042147 retrograde transport, endosome to Golgi;GO:0034341 response to interferon-gamma	0.0	0.0	0.0	0.0	0.0	0.0	0.0	0.0	0.0	0.0	0.0	0.0	0.0	0.0	0.0	0.0	0.0	0.0	0.0	0.0
Bcan	25393	symbol	R. norvegicus	25393	R. norvegicus	Bcan	brevican	GO:0048168 regulation of neuronal synaptic plasticity;GO:0021766 hippocampus development;GO:0060074 synapse maturation	0.0	0.0	1.0	0.0	0.0	1.0	1.0	0.0	0.0	0.0	0.0	0.0	0.0	0.0	0.0	0.0	0.0	0.0	0.0	0.0
Erg28	299207	symbol	R. norvegicus	299207	R. norvegicus	Erg28	ergosterol biosynthesis 28 homolog		0.0	0.0	0.0	0.0	0.0	0.0	0.0	0.0	0.0	0.0	0.0	0.0	0.0	0.0	0.0	0.0	0.0	0.0	0.0	0.0
Pigp	288238	symbol	R. norvegicus	288238	R. norvegicus	Pigp	phosphatidylinositol glycan anchor biosynthesis, class P	GO:0006506 GPI anchor biosynthetic process;GO:0006505 GPI anchor metabolic process;GO:0006661 phosphatidylinositol biosynthetic process	0.0	0.0	0.0	0.0	0.0	0.0	0.0	0.0	0.0	0.0	0.0	0.0	0.0	0.0	0.0	0.0	0.0	0.0	0.0	0.0
Ube2b	81816	symbol	R. norvegicus	81816	R. norvegicus	Ube2b	ubiquitin-conjugating enzyme E2B	GO:0000237 leptotene;GO:0010845 positive regulation of reciprocal meiotic recombination;GO:0033128 negative regulation of histone phosphorylation	0.0	0.0	0.0	0.0	0.0	0.0	0.0	0.0	0.0	0.0	0.0	0.0	0.0	0.0	0.0	0.0	0.0	0.0	1.0	0.0
Etv5	303828	symbol	R. norvegicus	303828	R. norvegicus	Etv5	ETS variant transcription factor 5	GO:0060762 regulation of branching involved in mammary gland duct morphogenesis;GO:0048133 male germ-line stem cell asymmetric division;GO:0098728 germline stem cell asymmetric division	0.0	0.0	1.0	0.0	0.0	0.0	0.0	0.0	0.0	0.0	0.0	1.0	0.0	0.0	0.0	0.0	0.0	0.0	0.0	0.0
Dctn1	29167	symbol	R. norvegicus	29167	R. norvegicus	Dctn1	dynactin subunit 1	GO:0090063 positive regulation of microtubule nucleation;GO:0010968 regulation of microtubule nucleation;GO:0032402 melanosome transport	0.0	0.0	1.0	0.0	0.0	0.0	0.0	0.0	0.0	0.0	0.0	1.0	0.0	1.0	0.0	0.0	0.0	0.0	1.0	0.0
Csgalnact1	306375	symbol	R. norvegicus	306375	R. norvegicus	Csgalnact1	chondroitin sulfate N-acetylgalactosaminyltransferase 1	GO:0050653 chondroitin sulfate proteoglycan biosynthetic process, polysaccharide chain biosynthetic process;GO:0019276 UDP-N-acetylgalactosamine metabolic process;GO:0046398 UDP-glucuronate metabolic process	0.0	0.0	0.0	0.0	0.0	0.0	1.0	0.0	0.0	0.0	0.0	0.0	0.0	0.0	0.0	0.0	0.0	0.0	0.0	0.0
Mapk8ip2	315220	symbol	R. norvegicus	315220	R. norvegicus	Mapk8ip2	mitogen-activated protein kinase 8 interacting protein 2	GO:0046958 nonassociative learning;GO:2000310 regulation of NMDA receptor activity;GO:2000311 regulation of AMPA receptor activity	0.0	0.0	0.0	0.0	0.0	1.0	0.0	1.0	0.0	0.0	0.0	1.0	0.0	0.0	0.0	0.0	0.0	0.0	0.0	0.0
Lipe	25330	symbol	R. norvegicus	25330	R. norvegicus	Lipe	lipase E, hormone sensitive type	GO:0046340 diacylglycerol catabolic process;GO:0042758 long-chain fatty acid catabolic process;GO:0019433 triglyceride catabolic process	0.0	0.0	0.0	0.0	0.0	0.0	0.0	0.0	0.0	0.0	0.0	0.0	0.0	0.0	0.0	0.0	0.0	0.0	0.0	0.0
Gpr139	293545	symbol	R. norvegicus	293545	R. norvegicus	Gpr139	G protein-coupled receptor 139	GO:0007200 phospholipase C-activating G protein-coupled receptor signaling pathway;GO:0007218 neuropeptide signaling pathway;GO:0007186 G protein-coupled receptor signaling pathway	0.0	0.0	0.0	0.0	0.0	0.0	0.0	0.0	0.0	0.0	0.0	0.0	0.0	0.0	0.0	0.0	0.0	0.0	0.0	0.0
Nptx2	288475	symbol	R. norvegicus	288475	R. norvegicus	Nptx2	neuronal pentraxin 2	GO:0098962 regulation of postsynaptic neurotransmitter receptor activity;GO:0099645 neurotransmitter receptor localization to postsynaptic specialization membrane;GO:0099633 protein localization to postsynaptic specialization membrane	0.0	0.0	0.0	0.0	0.0	0.0	0.0	0.0	0.0	0.0	0.0	1.0	0.0	0.0	0.0	0.0	0.0	0.0	0.0	0.0
Rph3a	171039	symbol	R. norvegicus	171039	R. norvegicus	Rph3a	rabphilin 3A	GO:0061669 spontaneous neurotransmitter secretion;GO:0098814 spontaneous synaptic transmission;GO:2000310 regulation of NMDA receptor activity	0.0	0.0	1.0	0.0	0.0	0.0	0.0	1.0	0.0	0.0	0.0	0.0	0.0	0.0	0.0	0.0	0.0	0.0	0.0	0.0
Cd82	83628	symbol	R. norvegicus	83628	R. norvegicus	Cd82	Cd82 molecule	GO:0008150 biological_process	0.0	0.0	0.0	0.0	0.0	0.0	0.0	0.0	0.0	0.0	0.0	0.0	0.0	0.0	0.0	0.0	0.0	0.0	0.0	0.0
Psma3	29670	symbol	R. norvegicus	29670	R. norvegicus	Psma3	proteasome 20S subunit alpha 3	GO:0010499 proteasomal ubiquitin-independent protein catabolic process;GO:0043161 proteasome-mediated ubiquitin-dependent protein catabolic process;GO:0052548 regulation of endopeptidase activity	1.0	0.0	0.0	0.0	0.0	0.0	0.0	0.0	0.0	0.0	0.0	0.0	0.0	1.0	0.0	0.0	0.0	0.0	1.0	0.0
Pcdh12	116808	symbol	R. norvegicus	116808	R. norvegicus	Pcdh12	protocadherin 12	GO:0060711 labyrinthine layer development;GO:0016339 calcium-dependent cell-cell adhesion via plasma membrane cell adhesion molecules;GO:0005977 glycogen metabolic process	0.0	0.0	0.0	0.0	0.0	0.0	0.0	0.0	0.0	0.0	0.0	0.0	0.0	0.0	0.0	0.0	0.0	0.0	0.0	0.0
Impdh1	362329	symbol	R. norvegicus	362329	R. norvegicus	Impdh1	inosine monophosphate dehydrogenase 1	GO:0006177 GMP biosynthetic process;GO:0006183 GTP biosynthetic process;GO:0046037 GMP metabolic process	0.0	1.0	0.0	0.0	0.0	0.0	0.0	0.0	0.0	0.0	0.0	0.0	0.0	0.0	0.0	0.0	0.0	0.0	0.0	0.0
Ift20	287541	symbol	R. norvegicus	287541	R. norvegicus	Ift20	intraflagellar transport 20	GO:2000583 regulation of platelet-derived growth factor receptor-alpha signaling pathway;GO:0036372 opsin transport;GO:0035790 platelet-derived growth factor receptor-alpha signaling pathway	0.0	0.0	0.0	0.0	0.0	0.0	0.0	0.0	0.0	0.0	0.0	1.0	0.0	0.0	0.0	1.0	0.0	0.0	0.0	0.0
Cab39l	290291	symbol	R. norvegicus	290291	R. norvegicus	Cab39l	calcium binding protein 39-like	GO:0023014 signal transduction by protein phosphorylation;GO:0006468 protein phosphorylation;GO:0016310 phosphorylation	0.0	0.0	0.0	0.0	0.0	0.0	0.0	0.0	0.0	0.0	0.0	0.0	0.0	0.0	0.0	0.0	0.0	0.0	0.0	0.0
Fam227a	300074	symbol	R. norvegicus	300074	R. norvegicus	Fam227a	family with sequence similarity 227, member A		0.0	0.0	0.0	0.0	0.0	0.0	0.0	0.0	0.0	0.0	0.0	0.0	0.0	0.0	0.0	0.0	0.0	0.0	0.0	0.0
Ipo4	290228	symbol	R. norvegicus	290228	R. norvegicus	Ipo4	importin 4	GO:0006335 DNA replication-dependent nucleosome assembly;GO:0006336 DNA replication-independent nucleosome assembly;GO:0034723 DNA replication-dependent nucleosome organization	0.0	0.0	0.0	0.0	0.0	0.0	0.0	0.0	0.0	0.0	0.0	0.0	0.0	0.0	0.0	0.0	0.0	0.0	0.0	0.0
RGD1564664	499839	symbol	R. norvegicus	499839	R. norvegicus	RGD1564664	similar to LOC387763 protein		0.0	0.0	0.0	0.0	0.0	0.0	0.0	0.0	0.0	0.0	0.0	0.0	0.0	0.0	0.0	0.0	0.0	0.0	0.0	0.0
Hnrnpul2	309197	symbol	R. norvegicus	309197	R. norvegicus	Hnrnpul2	heterogeneous nuclear ribonucleoprotein U-like 2		0.0	0.0	0.0	0.0	0.0	0.0	0.0	0.0	0.0	0.0	0.0	0.0	0.0	0.0	0.0	0.0	0.0	0.0	0.0	0.0
Tmem250	499758	symbol	R. norvegicus	499758	R. norvegicus	Tmem250	transmembrane protein 250	GO:0048524 positive regulation of viral process;GO:0050792 regulation of viral process;GO:0043903 regulation of symbiosis, encompassing mutualism through parasitism	0.0	0.0	0.0	0.0	0.0	0.0	0.0	0.0	0.0	0.0	0.0	0.0	0.0	0.0	0.0	0.0	0.0	0.0	0.0	0.0
Phf24	500446	symbol	R. norvegicus	500446	R. norvegicus	Phf24	PHD finger protein 24	GO:0050966 detection of mechanical stimulus involved in sensory perception of pain;GO:0032228 regulation of synaptic transmission, GABAergic;GO:0051932 synaptic transmission, GABAergic	0.0	0.0	0.0	0.0	0.0	0.0	0.0	0.0	0.0	0.0	0.0	0.0	0.0	0.0	0.0	0.0	0.0	0.0	0.0	0.0
Rangap1	362965	symbol	R. norvegicus	362965	R. norvegicus	Rangap1	RAN GTPase activating protein 1	GO:1904117 cellular response to vasopressin;GO:0046826 negative regulation of protein export from nucleus;GO:1904116 response to vasopressin	0.0	0.0	0.0	0.0	1.0	0.0	0.0	0.0	0.0	0.0	0.0	0.0	0.0	1.0	0.0	0.0	0.0	0.0	0.0	0.0
Hrh1	24448	symbol	R. norvegicus	24448	R. norvegicus	Hrh1	histamine receptor H 1	GO:0045907 positive regulation of vasoconstriction;GO:0048245 eosinophil chemotaxis;GO:0071420 cellular response to histamine	0.0	0.0	0.0	0.0	0.0	1.0	0.0	0.0	0.0	0.0	0.0	1.0	0.0	0.0	0.0	0.0	0.0	0.0	0.0	0.0
Fbxl16	494223	symbol	R. norvegicus	494223	R. norvegicus	Fbxl16	F-box and leucine-rich repeat protein 16	GO:0031146 SCF-dependent proteasomal ubiquitin-dependent protein catabolic process;GO:0043161 proteasome-mediated ubiquitin-dependent protein catabolic process;GO:0006511 ubiquitin-dependent protein catabolic process	0.0	0.0	0.0	0.0	0.0	0.0	0.0	0.0	0.0	0.0	0.0	0.0	0.0	0.0	0.0	0.0	0.0	0.0	1.0	0.0
Eif4e	117045	symbol	R. norvegicus	117045	R. norvegicus	Eif4e	eukaryotic translation initiation factor 4E	GO:0099578 regulation of translation at postsynapse, modulating synaptic transmission;GO:0140245 regulation of translation at postsynapse;GO:0099547 regulation of translation at synapse, modulating synaptic transmission	1.0	1.0	0.0	0.0	0.0	1.0	0.0	0.0	0.0	0.0	0.0	1.0	0.0	0.0	0.0	0.0	0.0	0.0	0.0	0.0
Coro2b	300768	symbol	R. norvegicus	300768	R. norvegicus	Coro2b	coronin 2B	GO:0003093 regulation of glomerular filtration;GO:0051497 negative regulation of stress fiber assembly;GO:0001977 renal system process involved in regulation of blood volume	0.0	0.0	0.0	0.0	0.0	0.0	0.0	0.0	0.0	0.0	0.0	0.0	0.0	0.0	0.0	0.0	0.0	0.0	0.0	0.0
LOC100912380	100912380	Gene_ID	R. norvegicus	100912380	R. norvegicus	LOC100912380	calpain small subunit 1-like		0.0	0.0	0.0	0.0	0.0	0.0	0.0	0.0	0.0	0.0	0.0	0.0	0.0	0.0	0.0	0.0	0.0	0.0	0.0	0.0
Grb2	81504	symbol	R. norvegicus	81504	R. norvegicus	Grb2	growth factor receptor bound protein 2	GO:0060670 branching involved in labyrinthine layer morphogenesis;GO:0060713 labyrinthine layer morphogenesis;GO:0060669 embryonic placenta morphogenesis	0.0	0.0	0.0	0.0	0.0	1.0	0.0	0.0	0.0	0.0	0.0	0.0	0.0	0.0	1.0	0.0	0.0	0.0	1.0	0.0
Celf6	300758	symbol	R. norvegicus	300758	R. norvegicus	Celf6	CUGBP, Elav-like family member 6	GO:0099153 synaptic transmission, serotonergic;GO:0006376 mRNA splice site selection;GO:0000381 regulation of alternative mRNA splicing, via spliceosome	0.0	0.0	0.0	0.0	0.0	0.0	0.0	0.0	0.0	0.0	0.0	1.0	0.0	0.0	0.0	0.0	0.0	0.0	0.0	0.0
Itga3	360606	symbol	R. norvegicus	360606	R. norvegicus	Itga3	integrin subunit alpha 3	GO:0007342 fusion of sperm to egg plasma membrane involved in single fertilization;GO:0035024 negative regulation of Rho protein signal transduction;GO:0097062 dendritic spine maintenance	0.0	0.0	1.0	0.0	0.0	1.0	0.0	0.0	0.0	0.0	1.0	1.0	1.0	0.0	0.0	0.0	0.0	0.0	0.0	0.0
Rpl27	64306	symbol	R. norvegicus	64306	R. norvegicus	Rpl27	ribosomal protein L27	GO:1904044 response to aldosterone;GO:0051385 response to mineralocorticoid;GO:0031960 response to corticosteroid	1.0	0.0	0.0	0.0	0.0	0.0	0.0	0.0	0.0	0.0	0.0	0.0	0.0	0.0	0.0	0.0	0.0	0.0	0.0	0.0
B4galnt1	64828	symbol	R. norvegicus	64828	R. norvegicus	B4galnt1	beta-1,4-N-acetyl-galactosaminyl transferase 1	GO:0001574 ganglioside biosynthetic process;GO:0001573 ganglioside metabolic process;GO:0006688 glycosphingolipid biosynthetic process	0.0	0.0	0.0	0.0	0.0	0.0	0.0	0.0	0.0	0.0	0.0	0.0	0.0	0.0	0.0	0.0	0.0	0.0	0.0	0.0
Sec62	294912	symbol	R. norvegicus	294912	R. norvegicus	Sec62	SEC62 homolog, preprotein translocation factor	GO:0031204 posttranslational protein targeting to membrane, translocation;GO:0006620 posttranslational protein targeting to endoplasmic reticulum membrane;GO:0045047 protein targeting to ER	0.0	0.0	0.0	0.0	0.0	0.0	0.0	0.0	0.0	0.0	0.0	0.0	0.0	0.0	0.0	0.0	0.0	0.0	0.0	0.0
Cebpz	362686	symbol	R. norvegicus	362686	R. norvegicus	Cebpz	CCAAT/enhancer binding protein zeta	GO:0045944 positive regulation of transcription by RNA polymerase II;GO:0042254 ribosome biogenesis;GO:0045893 positive regulation of transcription, DNA-templated	0.0	0.0	0.0	0.0	0.0	0.0	0.0	0.0	0.0	0.0	0.0	0.0	0.0	0.0	0.0	0.0	0.0	0.0	0.0	0.0
Med25	292889	symbol	R. norvegicus	292889	R. norvegicus	Med25	mediator complex subunit 25	GO:2001178 positive regulation of mediator complex assembly;GO:2001176 regulation of mediator complex assembly;GO:0036034 mediator complex assembly	0.0	0.0	0.0	0.0	0.0	0.0	0.0	0.0	0.0	0.0	0.0	0.0	0.0	0.0	0.0	0.0	0.0	0.0	0.0	0.0
Zfp346	306765	symbol	R. norvegicus	306765	R. norvegicus	Zfp346	zinc finger protein 346	GO:0043065 positive regulation of apoptotic process;GO:0043068 positive regulation of programmed cell death;GO:0010942 positive regulation of cell death	0.0	0.0	0.0	0.0	0.0	0.0	0.0	0.0	0.0	0.0	0.0	0.0	0.0	0.0	0.0	0.0	0.0	0.0	0.0	0.0
Ankrd28	306264	symbol	R. norvegicus	306264	R. norvegicus	Ankrd28	ankyrin repeat domain 28		0.0	0.0	0.0	0.0	0.0	0.0	0.0	0.0	0.0	0.0	0.0	0.0	0.0	0.0	0.0	0.0	0.0	0.0	0.0	0.0
Ptn	24924	symbol	R. norvegicus	24924	R. norvegicus	Ptn	pleiotrophin	GO:1904389 rod bipolar cell differentiation;GO:0060221 retinal rod cell differentiation;GO:2000347 positive regulation of hepatocyte proliferation	0.0	0.0	1.0	0.0	0.0	1.0	0.0	0.0	0.0	0.0	1.0	1.0	1.0	0.0	0.0	0.0	0.0	0.0	0.0	0.0
Vav2	296603	symbol	R. norvegicus	296603	R. norvegicus	Vav2	vav guanine nucleotide exchange factor 2	GO:0043552 positive regulation of phosphatidylinositol 3-kinase activity;GO:0090218 positive regulation of lipid kinase activity;GO:0043551 regulation of phosphatidylinositol 3-kinase activity	0.0	0.0	0.0	0.0	0.0	1.0	0.0	0.0	0.0	0.0	0.0	0.0	0.0	0.0	1.0	0.0	0.0	0.0	0.0	0.0
Nyap1	304376	symbol	R. norvegicus	304376	R. norvegicus	Nyap1	neuronal tyrosine-phosphorylated phosphoinositide-3-kinase adaptor 1	GO:0014065 phosphatidylinositol 3-kinase signaling;GO:0048015 phosphatidylinositol-mediated signaling;GO:0048812 neuron projection morphogenesis	0.0	0.0	0.0	0.0	0.0	1.0	0.0	0.0	0.0	0.0	0.0	0.0	0.0	0.0	0.0	0.0	0.0	0.0	0.0	0.0
Mapk8	116554	symbol	R. norvegicus	116554	R. norvegicus	Mapk8	mitogen-activated protein kinase 8	GO:1901485 positive regulation of transcription factor catabolic process;GO:2000017 positive regulation of determination of dorsal identity;GO:1901483 regulation of transcription factor catabolic process	0.0	0.0	0.0	1.0	0.0	1.0	0.0	0.0	0.0	0.0	0.0	0.0	1.0	0.0	0.0	0.0	0.0	0.0	1.0	0.0
Kat2a	303539	symbol	R. norvegicus	303539	R. norvegicus	Kat2a	lysine acetyltransferase 2A	GO:0046600 negative regulation of centriole replication;GO:0043983 histone H4-K12 acetylation;GO:0044154 histone H3-K14 acetylation	0.0	0.0	0.0	0.0	0.0	0.0	0.0	0.0	0.0	0.0	1.0	1.0	0.0	0.0	0.0	0.0	0.0	0.0	0.0	0.0
Scn4b	315611	symbol	R. norvegicus	315611	R. norvegicus	Scn4b	sodium voltage-gated channel beta subunit 4	GO:0086016 AV node cell action potential;GO:0086027 AV node cell to bundle of His cell signaling;GO:0086067 AV node cell to bundle of His cell communication	0.0	0.0	0.0	0.0	0.0	0.0	0.0	0.0	0.0	0.0	0.0	0.0	0.0	0.0	0.0	0.0	0.0	0.0	0.0	0.0
Spock1	306759	symbol	R. norvegicus	306759	R. norvegicus	Spock1	sparc/osteonectin, cwcv and kazal like domains proteoglycan 1	GO:0010812 negative regulation of cell-substrate adhesion;GO:0010977 negative regulation of neuron projection development;GO:0010951 negative regulation of endopeptidase activity	0.0	0.0	0.0	0.0	0.0	1.0	0.0	0.0	0.0	0.0	1.0	0.0	0.0	0.0	0.0	0.0	0.0	0.0	0.0	0.0
Igsf9b	315510	symbol	R. norvegicus	315510	R. norvegicus	Igsf9b	immunoglobulin superfamily, member 9B	GO:0097151 positive regulation of inhibitory postsynaptic potential;GO:0098828 modulation of inhibitory postsynaptic potential;GO:0060080 inhibitory postsynaptic potential	0.0	0.0	1.0	0.0	0.0	0.0	0.0	0.0	0.0	0.0	0.0	0.0	0.0	0.0	0.0	0.0	0.0	0.0	0.0	0.0
H3f3b	117056	symbol	R. norvegicus	117056	R. norvegicus	H3f3b	H3 histone family member 3B	GO:1902340 negative regulation of chromosome condensation;GO:0031509 telomeric heterochromatin assembly;GO:0031508 pericentric heterochromatin assembly	0.0	0.0	0.0	0.0	0.0	0.0	0.0	0.0	0.0	0.0	0.0	0.0	0.0	1.0	0.0	0.0	0.0	0.0	0.0	0.0
Ccl6	287910	symbol	R. norvegicus	287910	R. norvegicus	Ccl6	chemokine (C-C motif) ligand 6	GO:2001264 negative regulation of C-C chemokine binding;GO:2001263 regulation of C-C chemokine binding;GO:0048245 eosinophil chemotaxis	0.0	0.0	0.0	0.0	0.0	1.0	0.0	0.0	0.0	0.0	0.0	0.0	0.0	0.0	0.0	0.0	0.0	0.0	0.0	0.0
Snrpd1	291794	symbol	R. norvegicus	291794	R. norvegicus	Snrpd1	small nuclear ribonucleoprotein D1 polypeptide	GO:0000387 spliceosomal snRNP assembly;GO:0000398 mRNA splicing, via spliceosome;GO:0000377 RNA splicing, via transesterification reactions with bulged adenosine as nucleophile	1.0	0.0	0.0	0.0	0.0	0.0	0.0	0.0	0.0	0.0	0.0	0.0	0.0	0.0	0.0	0.0	0.0	0.0	0.0	0.0
Slc9a2	24783	symbol	R. norvegicus	24783	R. norvegicus	Slc9a2	solute carrier family 9 member A2	GO:0098719 sodium ion import across plasma membrane;GO:0051453 regulation of intracellular pH;GO:0030641 regulation of cellular pH	0.0	0.0	0.0	0.0	0.0	0.0	0.0	0.0	0.0	0.0	0.0	0.0	0.0	0.0	0.0	0.0	0.0	0.0	0.0	0.0
Nptxr	81005	symbol	R. norvegicus	81005	R. norvegicus	Nptxr	neuronal pentraxin receptor	GO:0099150 regulation of postsynaptic specialization assembly;GO:0098962 regulation of postsynaptic neurotransmitter receptor activity;GO:0099645 neurotransmitter receptor localization to postsynaptic specialization membrane	0.0	0.0	1.0	0.0	0.0	0.0	0.0	0.0	0.0	0.0	0.0	0.0	0.0	0.0	0.0	0.0	0.0	0.0	0.0	0.0
Arpc4	297518	symbol	R. norvegicus	297518	R. norvegicus	Arpc4	actin related protein 2/3 complex, subunit 4	GO:0034314 Arp2/3 complex-mediated actin nucleation;GO:0045010 actin nucleation;GO:0030838 positive regulation of actin filament polymerization	0.0	0.0	0.0	0.0	0.0	1.0	0.0	0.0	0.0	0.0	0.0	0.0	0.0	0.0	0.0	0.0	0.0	0.0	0.0	0.0
Dnaja4	300721	symbol	R. norvegicus	300721	R. norvegicus	Dnaja4	DnaJ heat shock protein family (Hsp40) member A4	GO:0090084 negative regulation of inclusion body assembly;GO:0010596 negative regulation of endothelial cell migration;GO:0090083 regulation of inclusion body assembly	0.0	0.0	0.0	0.0	0.0	0.0	0.0	0.0	0.0	0.0	0.0	0.0	0.0	0.0	0.0	0.0	0.0	0.0	0.0	0.0
Tspan6	302313	symbol	R. norvegicus	302313	R. norvegicus	Tspan6	tetraspanin 6	GO:0039532 negative regulation of viral-induced cytoplasmic pattern recognition receptor signaling pathway;GO:0039531 regulation of viral-induced cytoplasmic pattern recognition receptor signaling pathway;GO:0039528 cytoplasmic pattern recognition receptor signaling pathway in response to virus	0.0	0.0	0.0	0.0	0.0	0.0	0.0	0.0	0.0	0.0	0.0	0.0	0.0	0.0	0.0	0.0	0.0	0.0	0.0	0.0
Sp3	367846	symbol	R. norvegicus	367846	R. norvegicus	Sp3	Sp3 transcription factor	GO:0043353 enucleate erythrocyte differentiation;GO:0001829 trophectodermal cell differentiation;GO:0060136 embryonic process involved in female pregnancy	0.0	0.0	0.0	0.0	0.0	0.0	0.0	0.0	0.0	0.0	0.0	0.0	0.0	0.0	0.0	0.0	0.0	0.0	0.0	0.0
Dnajc8	313035	symbol	R. norvegicus	313035	R. norvegicus	Dnajc8	DnaJ heat shock protein family (Hsp40) member C8		1.0	0.0	0.0	0.0	0.0	0.0	0.0	0.0	0.0	0.0	0.0	0.0	0.0	0.0	0.0	0.0	0.0	0.0	0.0	0.0
Hist1h4b	64627	symbol	R. norvegicus	64627	R. norvegicus	Hist1h4b	histone cluster 1 H4 family member B	GO:0045653 negative regulation of megakaryocyte differentiation;GO:0006335 DNA replication-dependent nucleosome assembly;GO:0045652 regulation of megakaryocyte differentiation	0.0	0.0	0.0	0.0	1.0	0.0	0.0	0.0	0.0	0.0	0.0	0.0	0.0	1.0	0.0	0.0	0.0	0.0	0.0	0.0
Shc1	85385	symbol	R. norvegicus	85385	R. norvegicus	Shc1	SHC adaptor protein 1	GO:0045907 positive regulation of vasoconstriction;GO:1990839 response to endothelin;GO:0071864 positive regulation of cell proliferation in bone marrow	0.0	0.0	0.0	0.0	0.0	1.0	0.0	0.0	0.0	0.0	0.0	0.0	1.0	0.0	1.0	0.0	0.0	0.0	0.0	0.0
Cnrip1	364208	symbol	R. norvegicus	364208	R. norvegicus	Cnrip1	cannabinoid receptor interacting protein 1	GO:2000272 negative regulation of signaling receptor activity;GO:0010469 regulation of signaling receptor activity;GO:0044092 negative regulation of molecular function	0.0	0.0	0.0	0.0	0.0	0.0	0.0	0.0	0.0	0.0	0.0	0.0	0.0	0.0	0.0	0.0	0.0	0.0	0.0	0.0
Nectin2	308417	symbol	R. norvegicus	308417	R. norvegicus	Nectin2	nectin cell adhesion molecule 2	GO:0019064 fusion of virus membrane with host plasma membrane;GO:0060370 susceptibility to T cell mediated cytotoxicity;GO:0046814 coreceptor-mediated virion attachment to host cell	0.0	0.0	0.0	0.0	0.0	1.0	0.0	0.0	0.0	0.0	0.0	0.0	0.0	0.0	0.0	0.0	0.0	0.0	1.0	0.0
Arhgef15	287418	symbol	R. norvegicus	287418	R. norvegicus	Arhgef15	Rho guanine nucleotide exchange factor 15	GO:0061299 retina vasculature morphogenesis in camera-type eye;GO:2000297 negative regulation of synapse maturation;GO:0051496 positive regulation of stress fiber assembly	0.0	0.0	1.0	0.0	0.0	1.0	0.0	0.0	0.0	0.0	0.0	0.0	1.0	0.0	0.0	0.0	0.0	0.0	0.0	0.0
Angel1	362765	symbol	R. norvegicus	362765	R. norvegicus	Angel1	angel homolog 1	GO:0090503 RNA phosphodiester bond hydrolysis, exonucleolytic;GO:0090501 RNA phosphodiester bond hydrolysis;GO:0090305 nucleic acid phosphodiester bond hydrolysis	0.0	0.0	0.0	0.0	0.0	0.0	0.0	0.0	0.0	0.0	0.0	0.0	0.0	0.0	0.0	0.0	0.0	0.0	0.0	0.0
Mfn1	192647	symbol	R. norvegicus	192647	R. norvegicus	Mfn1	mitofusin 1	GO:0061003 positive regulation of dendritic spine morphogenesis;GO:1990613 mitochondrial membrane fusion;GO:0010636 positive regulation of mitochondrial fusion	0.0	1.0	1.0	0.0	0.0	1.0	0.0	0.0	0.0	0.0	1.0	0.0	0.0	0.0	0.0	0.0	0.0	0.0	0.0	0.0
Eef1a2	24799	symbol	R. norvegicus	24799	R. norvegicus	Eef1a2	eukaryotic translation elongation factor 1 alpha 2	GO:0090218 positive regulation of lipid kinase activity;GO:0043550 regulation of lipid kinase activity;GO:0051602 response to electrical stimulus	1.0	0.0	0.0	0.0	0.0	0.0	0.0	0.0	0.0	0.0	0.0	0.0	0.0	0.0	0.0	0.0	0.0	0.0	0.0	0.0
Pdk3	296849	symbol	R. norvegicus	296849	R. norvegicus	Pdk3	pyruvate dehydrogenase kinase 3	GO:0010510 regulation of acetyl-CoA biosynthetic process from pyruvate;GO:0050812 regulation of acyl-CoA biosynthetic process;GO:0006086 acetyl-CoA biosynthetic process from pyruvate	0.0	1.0	0.0	0.0	0.0	0.0	0.0	0.0	0.0	0.0	0.0	0.0	0.0	0.0	0.0	0.0	0.0	0.0	0.0	0.0
Mt2A	689415	symbol	R. norvegicus	689415	R. norvegicus	Mt2A	metallothionein 2A	GO:0048143 astrocyte activation;GO:0010273 detoxification of copper ion;GO:0036018 cellular response to erythropoietin	0.0	0.0	0.0	0.0	0.0	0.0	0.0	0.0	0.0	0.0	0.0	0.0	0.0	0.0	0.0	0.0	0.0	0.0	0.0	0.0
Ssu72	298681	symbol	R. norvegicus	298681	R. norvegicus	Ssu72	SSU72 homolog, RNA polymerase II CTD phosphatase	GO:0070940 dephosphorylation of RNA polymerase II C-terminal domain;GO:0006369 termination of RNA polymerase II transcription;GO:0006378 mRNA polyadenylation	0.0	0.0	0.0	0.0	0.0	0.0	0.0	0.0	0.0	0.0	0.0	0.0	0.0	0.0	0.0	0.0	0.0	0.0	0.0	0.0
Erich4	685046	symbol	R. norvegicus	685046	R. norvegicus	Erich4	glutamate-rich 4		0.0	0.0	0.0	0.0	0.0	0.0	0.0	0.0	0.0	0.0	0.0	0.0	0.0	0.0	0.0	0.0	0.0	0.0	0.0	0.0
Utp11	313581	symbol	R. norvegicus	313581	R. norvegicus	Utp11	UTP11, small subunit processome component	GO:0043065 positive regulation of apoptotic process;GO:0006364 rRNA processing;GO:0043068 positive regulation of programmed cell death	0.0	0.0	0.0	0.0	0.0	0.0	0.0	0.0	0.0	0.0	0.0	0.0	0.0	0.0	0.0	0.0	0.0	0.0	0.0	0.0
Nectin1	192183	symbol	R. norvegicus	192183	R. norvegicus	Nectin1	nectin cell adhesion molecule 1	GO:0046598 positive regulation of viral entry into host cell;GO:0046596 regulation of viral entry into host cell;GO:0019062 virion attachment to host cell	0.0	0.0	1.0	0.0	0.0	1.0	0.0	0.0	0.0	0.0	0.0	0.0	0.0	0.0	0.0	0.0	0.0	0.0	0.0	0.0
Sdc2	25615	symbol	R. norvegicus	25615	R. norvegicus	Sdc2	syndecan 2	GO:0048814 regulation of dendrite morphogenesis;GO:0031000 response to caffeine;GO:0036270 response to diuretic	0.0	0.0	0.0	0.0	0.0	1.0	1.0	0.0	0.0	0.0	1.0	0.0	0.0	0.0	0.0	0.0	0.0	0.0	0.0	0.0
Abraxas2	293570	symbol	R. norvegicus	293570	R. norvegicus	Abraxas2	abraxas 2, BRISC complex subunit	GO:0071497 cellular response to freezing;GO:0050826 response to freezing;GO:0070417 cellular response to cold	0.0	0.0	0.0	0.0	0.0	0.0	0.0	0.0	0.0	0.0	0.0	0.0	0.0	0.0	0.0	0.0	0.0	0.0	0.0	1.0
Scrt1	366951	symbol	R. norvegicus	366951	R. norvegicus	Scrt1	scratch family transcriptional repressor 1	GO:2001222 regulation of neuron migration;GO:0001764 neuron migration;GO:0000122 negative regulation of transcription by RNA polymerase II	0.0	0.0	0.0	0.0	0.0	0.0	0.0	0.0	0.0	0.0	0.0	0.0	0.0	0.0	0.0	0.0	0.0	0.0	0.0	0.0
Wbp2	192645	symbol	R. norvegicus	192645	R. norvegicus	Wbp2	WW domain binding protein 2	GO:0071442 positive regulation of histone H3-K14 acetylation;GO:0071440 regulation of histone H3-K14 acetylation;GO:0033148 positive regulation of intracellular estrogen receptor signaling pathway	0.0	0.0	0.0	0.0	0.0	0.0	0.0	0.0	0.0	0.0	0.0	0.0	0.0	0.0	0.0	0.0	0.0	0.0	0.0	0.0
Sema3g	290562	symbol	R. norvegicus	290562	R. norvegicus	Sema3g	semaphorin 3G	GO:0048843 negative regulation of axon extension involved in axon guidance;GO:0048841 regulation of axon extension involved in axon guidance;GO:1902668 negative regulation of axon guidance	0.0	0.0	0.0	0.0	0.0	1.0	0.0	0.0	0.0	0.0	1.0	0.0	1.0	0.0	0.0	0.0	0.0	0.0	0.0	0.0
Gabpb2	295263	symbol	R. norvegicus	295263	R. norvegicus	Gabpb2	GA binding protein transcription factor subunit beta 2	GO:0045944 positive regulation of transcription by RNA polymerase II;GO:0045893 positive regulation of transcription, DNA-templated;GO:1903508 positive regulation of nucleic acid-templated transcription	0.0	0.0	0.0	0.0	0.0	0.0	0.0	0.0	0.0	0.0	0.0	0.0	0.0	0.0	0.0	0.0	0.0	0.0	0.0	0.0
Dner	316573	symbol	R. norvegicus	316573	R. norvegicus	Dner	delta/notch-like EGF repeat containing	GO:0048741 skeletal muscle fiber development;GO:0014904 myotube cell development;GO:0007220 Notch receptor processing	0.0	0.0	0.0	0.0	0.0	0.0	0.0	0.0	0.0	0.0	0.0	0.0	0.0	0.0	0.0	0.0	0.0	0.0	0.0	0.0
Fam214a	300836	symbol	R. norvegicus	300836	R. norvegicus	Fam214a	family with sequence similarity 214, member A		0.0	0.0	0.0	0.0	0.0	0.0	0.0	0.0	0.0	0.0	0.0	0.0	0.0	0.0	0.0	0.0	0.0	0.0	0.0	0.0
Psma4	29671	symbol	R. norvegicus	29671	R. norvegicus	Psma4	proteasome 20S subunit alpha 4	GO:0010499 proteasomal ubiquitin-independent protein catabolic process;GO:0043161 proteasome-mediated ubiquitin-dependent protein catabolic process;GO:0006511 ubiquitin-dependent protein catabolic process	1.0	0.0	0.0	0.0	0.0	0.0	0.0	0.0	0.0	0.0	0.0	0.0	0.0	1.0	0.0	0.0	0.0	0.0	1.0	0.0
Kcnh2	117018	symbol	R. norvegicus	117018	R. norvegicus	Kcnh2	potassium voltage-gated channel subfamily H member 2	GO:1903765 negative regulation of potassium ion export across plasma membrane;GO:1902303 negative regulation of potassium ion export;GO:1903764 regulation of potassium ion export across plasma membrane	0.0	0.0	0.0	0.0	0.0	0.0	0.0	0.0	0.0	0.0	0.0	0.0	0.0	0.0	0.0	0.0	0.0	0.0	0.0	0.0
Psmb10	291983	symbol	R. norvegicus	291983	R. norvegicus	Psmb10	proteasome 20S subunit beta 10	GO:0010499 proteasomal ubiquitin-independent protein catabolic process;GO:0042098 T cell proliferation;GO:0043161 proteasome-mediated ubiquitin-dependent protein catabolic process	1.0	0.0	0.0	0.0	0.0	0.0	0.0	0.0	0.0	0.0	0.0	0.0	0.0	1.0	0.0	0.0	0.0	0.0	1.0	0.0
Smyd5	312503	symbol	R. norvegicus	312503	R. norvegicus	Smyd5	SMYD family member 5		0.0	0.0	0.0	0.0	0.0	0.0	0.0	0.0	0.0	0.0	0.0	0.0	0.0	0.0	0.0	0.0	0.0	0.0	0.0	0.0
Spsb3	302981	symbol	R. norvegicus	302981	R. norvegicus	Spsb3	splA/ryanodine receptor domain and SOCS box containing 3	GO:0043161 proteasome-mediated ubiquitin-dependent protein catabolic process;GO:0006511 ubiquitin-dependent protein catabolic process;GO:0010498 proteasomal protein catabolic process	0.0	0.0	0.0	0.0	0.0	0.0	0.0	0.0	0.0	0.0	0.0	0.0	0.0	0.0	0.0	0.0	0.0	0.0	1.0	0.0
Tyro3	25232	symbol	R. norvegicus	25232	R. norvegicus	Tyro3	TYRO3 protein tyrosine kinase	GO:0034122 negative regulation of toll-like receptor signaling pathway;GO:0034121 regulation of toll-like receptor signaling pathway;GO:0060068 vagina development	0.0	0.0	0.0	0.0	0.0	0.0	0.0	0.0	0.0	0.0	0.0	0.0	0.0	0.0	0.0	0.0	0.0	0.0	0.0	0.0
Flywch1	360488	symbol	R. norvegicus	360488	R. norvegicus	Flywch1	FLYWCH-type zinc finger 1		0.0	0.0	0.0	0.0	0.0	0.0	0.0	0.0	0.0	0.0	0.0	0.0	0.0	0.0	0.0	0.0	0.0	0.0	0.0	0.0
Dnajc15	290370	symbol	R. norvegicus	290370	R. norvegicus	Dnajc15	DnaJ heat shock protein family (Hsp40) member C15	GO:1902957 negative regulation of mitochondrial electron transport, NADH to ubiquinone;GO:1905447 negative regulation of mitochondrial ATP synthesis coupled electron transport;GO:1902956 regulation of mitochondrial electron transport, NADH to ubiquinone	0.0	0.0	0.0	0.0	0.0	0.0	0.0	0.0	0.0	0.0	0.0	0.0	0.0	0.0	0.0	0.0	0.0	0.0	0.0	0.0
Lrrcc1	266808	symbol	R. norvegicus	266808	R. norvegicus	Lrrcc1	leucine rich repeat and coiled-coil centrosomal protein 1		0.0	0.0	0.0	0.0	0.0	0.0	0.0	0.0	0.0	0.0	0.0	0.0	0.0	0.0	0.0	0.0	0.0	0.0	0.0	0.0
Fras1	289486	symbol	R. norvegicus	289486	R. norvegicus	Fras1	Fraser extracellular matrix complex subunit 1	GO:0003338 metanephros morphogenesis;GO:0001656 metanephros development;GO:0060993 kidney morphogenesis	0.0	0.0	0.0	0.0	0.0	0.0	0.0	0.0	0.0	0.0	0.0	0.0	0.0	0.0	0.0	0.0	0.0	0.0	0.0	0.0
Magee1	317232	symbol	R. norvegicus	317232	R. norvegicus	Magee1	MAGE family member E1		0.0	0.0	0.0	0.0	0.0	0.0	0.0	0.0	0.0	0.0	0.0	0.0	0.0	0.0	0.0	0.0	0.0	0.0	0.0	0.0
Rpl18a	290641	symbol	R. norvegicus	290641	R. norvegicus	Rpl18a	ribosomal protein L18A	GO:0097327 response to antineoplastic agent;GO:0002181 cytoplasmic translation;GO:0006412 translation	1.0	0.0	0.0	0.0	0.0	0.0	0.0	0.0	0.0	0.0	0.0	0.0	0.0	0.0	0.0	0.0	0.0	0.0	0.0	0.0
Clstn3	171393	symbol	R. norvegicus	171393	R. norvegicus	Clstn3	calsyntenin 3	GO:1902474 positive regulation of protein localization to synapse;GO:1905606 regulation of presynapse assembly;GO:1902473 regulation of protein localization to synapse	0.0	0.0	1.0	0.0	0.0	0.0	0.0	0.0	0.0	0.0	0.0	0.0	0.0	0.0	0.0	0.0	0.0	0.0	0.0	0.0
Glod4	363644	symbol	R. norvegicus	363644	R. norvegicus	Glod4	glyoxalase domain containing 4		0.0	0.0	0.0	0.0	0.0	0.0	0.0	0.0	0.0	0.0	0.0	0.0	0.0	0.0	0.0	0.0	0.0	0.0	0.0	0.0
Usp5	297593	symbol	R. norvegicus	297593	R. norvegicus	Usp5	ubiquitin specific peptidase 5	GO:0032436 positive regulation of proteasomal ubiquitin-dependent protein catabolic process;GO:2000060 positive regulation of ubiquitin-dependent protein catabolic process;GO:1901800 positive regulation of proteasomal protein catabolic process	0.0	0.0	0.0	0.0	0.0	0.0	0.0	0.0	0.0	0.0	0.0	0.0	0.0	0.0	0.0	0.0	0.0	0.0	1.0	0.0
Camk2n2	59314	symbol	R. norvegicus	59314	R. norvegicus	Camk2n2	calcium/calmodulin-dependent protein kinase II inhibitor 2	GO:0006469 negative regulation of protein kinase activity;GO:0048167 regulation of synaptic plasticity;GO:0033673 negative regulation of kinase activity	0.0	0.0	0.0	0.0	0.0	0.0	0.0	0.0	0.0	0.0	0.0	0.0	0.0	0.0	0.0	0.0	0.0	0.0	0.0	0.0
Gpx8	294744	symbol	R. norvegicus	294744	R. norvegicus	Gpx8	glutathione peroxidase 8	GO:0098869 cellular oxidant detoxification;GO:1990748 cellular detoxification;GO:0098754 detoxification	0.0	0.0	0.0	0.0	0.0	0.0	0.0	0.0	0.0	0.0	0.0	0.0	0.0	0.0	0.0	0.0	0.0	0.0	0.0	0.0
Fam43b	313650	symbol	R. norvegicus	313650	R. norvegicus	Fam43b	family with sequence similarity 43, member B		0.0	0.0	0.0	0.0	0.0	0.0	0.0	0.0	0.0	0.0	0.0	0.0	0.0	0.0	0.0	0.0	0.0	0.0	0.0	0.0
Hid1	287822	symbol	R. norvegicus	287822	R. norvegicus	Hid1	HID1 domain containing	GO:0008150 biological_process	0.0	0.0	0.0	0.0	0.0	0.0	0.0	0.0	0.0	0.0	0.0	0.0	0.0	0.0	0.0	0.0	0.0	0.0	0.0	0.0
Hipk4	308449	symbol	R. norvegicus	308449	R. norvegicus	Hipk4	homeodomain interacting protein kinase 4	GO:0016572 histone phosphorylation;GO:0018107 peptidyl-threonine phosphorylation;GO:1901796 regulation of signal transduction by p53 class mediator	0.0	0.0	0.0	0.0	0.0	0.0	0.0	0.0	0.0	0.0	0.0	0.0	0.0	0.0	0.0	0.0	0.0	0.0	0.0	0.0
Kcnab2	29738	symbol	R. norvegicus	29738	R. norvegicus	Kcnab2	potassium voltage-gated channel subfamily A regulatory beta subunit 2	GO:0070995 NADPH oxidation;GO:1901379 regulation of potassium ion transmembrane transport;GO:0006739 NADP metabolic process	0.0	0.0	0.0	0.0	0.0	0.0	0.0	0.0	0.0	0.0	0.0	0.0	0.0	0.0	0.0	0.0	0.0	0.0	0.0	0.0
LOC363337	363337	Gene_ID	R. norvegicus	363337	R. norvegicus	LOC363337	similar to RIKEN cDNA 1700081O22		0.0	0.0	0.0	0.0	0.0	0.0	0.0	0.0	0.0	0.0	0.0	0.0	0.0	0.0	0.0	0.0	0.0	0.0	0.0	0.0
Sumo2	690244	symbol	R. norvegicus	690244	R. norvegicus	Sumo2	small ubiquitin-like modifier 2	GO:0033235 positive regulation of protein sumoylation;GO:0032436 positive regulation of proteasomal ubiquitin-dependent protein catabolic process;GO:0033233 regulation of protein sumoylation	0.0	0.0	0.0	0.0	1.0	0.0	0.0	0.0	0.0	0.0	0.0	0.0	0.0	0.0	0.0	0.0	0.0	0.0	1.0	0.0
Pon2	296851	symbol	R. norvegicus	296851	R. norvegicus	Pon2	paraoxonase 2	GO:0009636 response to toxic substance;GO:0006979 response to oxidative stress;GO:0019439 aromatic compound catabolic process	0.0	0.0	0.0	0.0	0.0	0.0	0.0	0.0	0.0	0.0	0.0	0.0	0.0	0.0	0.0	0.0	0.0	0.0	0.0	0.0
Insm2	314131	symbol	R. norvegicus	314131	R. norvegicus	Insm2	INSM transcriptional repressor 2	GO:0000122 negative regulation of transcription by RNA polymerase II;GO:0045892 negative regulation of transcription, DNA-templated;GO:1903507 negative regulation of nucleic acid-templated transcription	0.0	0.0	0.0	0.0	0.0	0.0	0.0	0.0	0.0	0.0	0.0	0.0	0.0	0.0	0.0	0.0	0.0	0.0	0.0	0.0
Psmc4	117262	symbol	R. norvegicus	117262	R. norvegicus	Psmc4	proteasome 26S subunit, ATPase 4	GO:0045899 positive regulation of RNA polymerase II transcriptional preinitiation complex assembly;GO:0045898 regulation of RNA polymerase II transcriptional preinitiation complex assembly;GO:0060261 positive regulation of transcription initiation from RNA polymerase II promoter	1.0	0.0	0.0	0.0	0.0	0.0	0.0	0.0	0.0	0.0	0.0	0.0	0.0	1.0	0.0	0.0	0.0	0.0	1.0	0.0
Syndig1l	685882	symbol	R. norvegicus	685882	R. norvegicus	Syndig1l	synapse differentiation inducing 1-like		0.0	0.0	0.0	0.0	0.0	0.0	0.0	0.0	0.0	0.0	0.0	0.0	0.0	0.0	0.0	0.0	0.0	0.0	0.0	0.0
Zfp639	683504	symbol	R. norvegicus	683504	R. norvegicus	Zfp639	zinc finger protein 639	GO:0043922 negative regulation by host of viral transcription;GO:0043923 positive regulation by host of viral transcription;GO:0032897 negative regulation of viral transcription	0.0	0.0	0.0	0.0	0.0	0.0	0.0	0.0	0.0	0.0	0.0	0.0	0.0	0.0	0.0	0.0	0.0	0.0	0.0	0.0
Neurl4	303248	symbol	R. norvegicus	303248	R. norvegicus	Neurl4	neuralized E3 ubiquitin protein ligase 4	GO:0016567 protein ubiquitination;GO:0032446 protein modification by small protein conjugation;GO:0070647 protein modification by small protein conjugation or removal	0.0	0.0	0.0	0.0	0.0	0.0	0.0	0.0	0.0	0.0	0.0	0.0	0.0	0.0	0.0	0.0	0.0	0.0	1.0	0.0
Trim7	303089	symbol	R. norvegicus	303089	R. norvegicus	Trim7	tripartite motif-containing 7		0.0	0.0	0.0	0.0	0.0	0.0	0.0	0.0	0.0	0.0	0.0	0.0	0.0	0.0	0.0	0.0	0.0	0.0	0.0	0.0
Art3	305235	symbol	R. norvegicus	305235	R. norvegicus	Art3	ADP-ribosyltransferase 3	GO:0018120 peptidyl-arginine ADP-ribosylation;GO:0018195 peptidyl-arginine modification;GO:0006471 protein ADP-ribosylation	0.0	0.0	0.0	0.0	0.0	0.0	0.0	0.0	0.0	0.0	0.0	0.0	0.0	0.0	0.0	0.0	0.0	0.0	0.0	0.0
Znf48	103690203	symbol	R. norvegicus	103690203	R. norvegicus	Znf48	zinc finger protein 48		0.0	0.0	0.0	0.0	0.0	0.0	0.0	0.0	0.0	0.0	0.0	0.0	0.0	0.0	0.0	0.0	0.0	0.0	0.0	0.0
Emc7	296050	symbol	R. norvegicus	296050	R. norvegicus	Emc7	ER membrane protein complex subunit 7		0.0	0.0	0.0	0.0	0.0	0.0	0.0	0.0	0.0	0.0	0.0	0.0	0.0	0.0	0.0	0.0	0.0	0.0	0.0	0.0
Sirt6	299638	symbol	R. norvegicus	299638	R. norvegicus	Sirt6	sirtuin 6	GO:1905549 positive regulation of telomeric heterochromatin assembly;GO:1905547 regulation of telomeric heterochromatin assembly;GO:0003247 post-embryonic cardiac muscle cell growth involved in heart morphogenesis	0.0	0.0	0.0	0.0	0.0	1.0	0.0	0.0	0.0	0.0	0.0	0.0	1.0	0.0	0.0	0.0	0.0	0.0	1.0	0.0
Ap5b1	361709	symbol	R. norvegicus	361709	R. norvegicus	Ap5b1	adaptor related protein complex 5 subunit beta 1	GO:0016197 endosomal transport;GO:0015031 protein transport;GO:0015833 peptide transport	0.0	0.0	0.0	0.0	0.0	0.0	0.0	0.0	0.0	0.0	0.0	0.0	0.0	0.0	0.0	0.0	0.0	0.0	0.0	0.0
Man2c1	246136	symbol	R. norvegicus	246136	R. norvegicus	Man2c1	mannosidase, alpha, class 2C, member 1	GO:0006013 mannose metabolic process;GO:0009313 oligosaccharide catabolic process;GO:0009311 oligosaccharide metabolic process	0.0	1.0	0.0	0.0	0.0	0.0	0.0	0.0	0.0	0.0	0.0	0.0	0.0	0.0	0.0	0.0	0.0	0.0	0.0	0.0
RGD1304884	307907	symbol	R. norvegicus	307907	R. norvegicus	RGD1304884	similar to RIKEN cDNA 6430548M08		0.0	0.0	0.0	0.0	0.0	0.0	0.0	0.0	0.0	0.0	0.0	0.0	0.0	0.0	0.0	0.0	0.0	0.0	0.0	0.0
Actr1b	316333	symbol	R. norvegicus	316333	R. norvegicus	Actr1b	actin related protein 1B	GO:0030473 nuclear migration along microtubule;GO:0000132 establishment of mitotic spindle orientation;GO:0051294 establishment of spindle orientation	0.0	0.0	0.0	0.0	0.0	0.0	0.0	0.0	0.0	0.0	0.0	0.0	0.0	0.0	0.0	0.0	0.0	0.0	1.0	0.0
Nfe2l2	83619	symbol	R. norvegicus	83619	R. norvegicus	Nfe2l2	nuclear factor, erythroid 2-like 2	GO:1903788 positive regulation of glutathione biosynthetic process;GO:0046223 aflatoxin catabolic process;GO:1902037 negative regulation of hematopoietic stem cell differentiation	1.0	0.0	0.0	0.0	0.0	0.0	0.0	0.0	0.0	0.0	1.0	0.0	1.0	0.0	0.0	0.0	0.0	0.0	1.0	0.0
Wdr83os	288925	symbol	R. norvegicus	288925	R. norvegicus	Wdr83os	WD repeat domain 83 opposite strand		0.0	0.0	0.0	0.0	0.0	0.0	0.0	0.0	0.0	0.0	0.0	0.0	0.0	0.0	0.0	0.0	0.0	0.0	0.0	0.0
Fam219a	691024	symbol	R. norvegicus	691024	R. norvegicus	Fam219a	family with sequence similarity 219, member A		0.0	0.0	0.0	0.0	0.0	0.0	0.0	0.0	0.0	0.0	0.0	0.0	0.0	0.0	0.0	0.0	0.0	0.0	0.0	0.0
Mx1	24575	symbol	R. norvegicus	24575	R. norvegicus	Mx1	myxovirus (influenza virus) resistance 1	GO:0016185 synaptic vesicle budding from presynaptic endocytic zone membrane;GO:0070142 synaptic vesicle budding;GO:0098884 postsynaptic neurotransmitter receptor internalization	0.0	0.0	1.0	0.0	0.0	0.0	0.0	0.0	0.0	0.0	0.0	0.0	0.0	0.0	0.0	0.0	0.0	0.0	0.0	0.0
Zkscan7	363170	symbol	R. norvegicus	363170	R. norvegicus	Zkscan7	zinc finger with KRAB and SCAN domains 7	GO:0006355 regulation of transcription, DNA-templated;GO:1903506 regulation of nucleic acid-templated transcription;GO:0006351 transcription, DNA-templated	0.0	0.0	0.0	0.0	0.0	0.0	0.0	0.0	0.0	0.0	0.0	0.0	0.0	0.0	0.0	0.0	0.0	0.0	0.0	0.0
Grina	266668	symbol	R. norvegicus	266668	R. norvegicus	Grina	glutamate ionotropic receptor NMDA type subunit associated protein 1	GO:1902236 negative regulation of endoplasmic reticulum stress-induced intrinsic apoptotic signaling pathway;GO:0032469 endoplasmic reticulum calcium ion homeostasis;GO:1902235 regulation of endoplasmic reticulum stress-induced intrinsic apoptotic signaling pathway	0.0	0.0	0.0	0.0	0.0	0.0	0.0	0.0	0.0	0.0	0.0	0.0	0.0	0.0	0.0	0.0	0.0	0.0	0.0	0.0
LOC100362176	100362176	Gene_ID	R. norvegicus	100362176	R. norvegicus	LOC100362176	hypothetical protein LOC100362176		0.0	0.0	0.0	0.0	0.0	0.0	0.0	0.0	0.0	0.0	0.0	0.0	0.0	0.0	0.0	0.0	0.0	0.0	0.0	0.0
Fasn	50671	symbol	R. norvegicus	50671	R. norvegicus	Fasn	fatty acid synthase	GO:0090557 establishment of endothelial intestinal barrier;GO:0008611 ether lipid biosynthetic process;GO:0030223 neutrophil differentiation	0.0	0.0	0.0	0.0	0.0	0.0	0.0	0.0	0.0	0.0	0.0	0.0	0.0	0.0	0.0	0.0	0.0	0.0	0.0	0.0
Epn3	360605	symbol	R. norvegicus	360605	R. norvegicus	Epn3	epsin 3		0.0	0.0	0.0	0.0	0.0	0.0	0.0	0.0	0.0	0.0	0.0	0.0	0.0	0.0	0.0	0.0	0.0	0.0	0.0	0.0
Ece1	94204	symbol	R. norvegicus	94204	R. norvegicus	Ece1	endothelin converting enzyme 1	GO:0034959 endothelin maturation;GO:0010814 substance P catabolic process;GO:0003100 regulation of systemic arterial blood pressure by endothelin	0.0	0.0	0.0	0.0	0.0	1.0	0.0	0.0	0.0	0.0	0.0	0.0	0.0	0.0	0.0	0.0	0.0	0.0	0.0	0.0
Bcl2l2	60434	symbol	R. norvegicus	60434	R. norvegicus	Bcl2l2	Bcl2-like 2	GO:1905430 cellular response to glycine;GO:0060011 Sertoli cell proliferation;GO:1905429 response to glycine	0.0	0.0	0.0	0.0	0.0	0.0	0.0	0.0	0.0	0.0	0.0	0.0	0.0	0.0	0.0	0.0	0.0	0.0	0.0	1.0
Pex3	83519	symbol	R. norvegicus	83519	R. norvegicus	Pex3	peroxisomal biogenesis factor 3	GO:0045046 protein import into peroxisome membrane;GO:0016557 peroxisome membrane biogenesis;GO:0006625 protein targeting to peroxisome	0.0	0.0	0.0	0.0	0.0	0.0	0.0	0.0	0.0	0.0	0.0	0.0	0.0	0.0	0.0	0.0	0.0	0.0	0.0	0.0
Med6	299180	symbol	R. norvegicus	299180	R. norvegicus	Med6	mediator complex subunit 6	GO:0051123 RNA polymerase II preinitiation complex assembly;GO:0070897 transcription preinitiation complex assembly;GO:0006367 transcription initiation from RNA polymerase II promoter	0.0	0.0	0.0	0.0	0.0	0.0	0.0	0.0	0.0	0.0	0.0	0.0	0.0	0.0	0.0	0.0	0.0	0.0	1.0	0.0
Taf1d	363017	symbol	R. norvegicus	363017	R. norvegicus	Taf1d	TATA-box binding protein associated factor, RNA polymerase I subunit D	GO:0006355 regulation of transcription, DNA-templated;GO:1903506 regulation of nucleic acid-templated transcription;GO:0006351 transcription, DNA-templated	0.0	0.0	0.0	0.0	0.0	0.0	0.0	0.0	0.0	0.0	0.0	0.0	0.0	0.0	0.0	0.0	0.0	0.0	0.0	0.0
Zdhhc24	293665	symbol	R. norvegicus	293665	R. norvegicus	Zdhhc24	zinc finger, DHHC-type containing 24	GO:0018230 peptidyl-L-cysteine S-palmitoylation;GO:0018345 protein palmitoylation;GO:0018231 peptidyl-S-diacylglycerol-L-cysteine biosynthetic process from peptidyl-cysteine	0.0	0.0	0.0	0.0	0.0	0.0	0.0	0.0	0.0	0.0	0.0	0.0	0.0	0.0	0.0	0.0	0.0	0.0	0.0	0.0
Cc2d2a	498386	symbol	R. norvegicus	498386	R. norvegicus	Cc2d2a	coiled-coil and C2 domain containing 2A	GO:0001843 neural tube closure;GO:1904491 protein localization to ciliary transition zone;GO:0014020 primary neural tube formation	0.0	0.0	0.0	0.0	0.0	0.0	0.0	0.0	0.0	0.0	0.0	0.0	0.0	0.0	0.0	0.0	0.0	0.0	0.0	0.0
Thbs4	29220	symbol	R. norvegicus	29220	R. norvegicus	Thbs4	thrombospondin 4	GO:0090023 positive regulation of neutrophil chemotaxis;GO:0071624 positive regulation of granulocyte chemotaxis;GO:0071603 endothelial cell-cell adhesion	0.0	0.0	0.0	0.0	0.0	1.0	0.0	0.0	0.0	0.0	0.0	1.0	1.0	0.0	0.0	0.0	0.0	0.0	0.0	0.0
Fmo3	84493	symbol	R. norvegicus	84493	R. norvegicus	Fmo3	flavin containing dimethylaniline monoxygenase 3	GO:0017144 drug metabolic process;GO:0055114 oxidation-reduction process;GO:0044237 cellular metabolic process	0.0	1.0	0.0	0.0	0.0	0.0	0.0	0.0	0.0	0.0	0.0	0.0	0.0	0.0	0.0	0.0	0.0	0.0	0.0	0.0
Dpysl5	65208	symbol	R. norvegicus	65208	R. norvegicus	Dpysl5	dihydropyrimidinase-like 5	GO:0006208 pyrimidine nucleobase catabolic process;GO:0046113 nucleobase catabolic process;GO:0006206 pyrimidine nucleobase metabolic process	0.0	0.0	0.0	0.0	0.0	1.0	0.0	0.0	0.0	0.0	0.0	0.0	0.0	0.0	0.0	0.0	0.0	0.0	0.0	0.0
Exoc1l	686911	symbol	R. norvegicus	686911	R. norvegicus	Exoc1l	exocyst complex component 1 like	GO:0051601 exocyst localization;GO:0006893 Golgi to plasma membrane transport;GO:0034629 cellular protein-containing complex localization	0.0	0.0	0.0	0.0	0.0	0.0	0.0	0.0	0.0	0.0	0.0	0.0	0.0	0.0	0.0	0.0	0.0	0.0	0.0	0.0
Scara3	364405	symbol	R. norvegicus	364405	R. norvegicus	Scara3	scavenger receptor class A, member 3	GO:0034138 toll-like receptor 3 signaling pathway;GO:0002224 toll-like receptor signaling pathway;GO:0002221 pattern recognition receptor signaling pathway	0.0	0.0	0.0	0.0	0.0	0.0	0.0	0.0	0.0	0.0	0.0	0.0	0.0	0.0	0.0	0.0	0.0	0.0	0.0	0.0
Sema7a	315711	symbol	R. norvegicus	315711	R. norvegicus	Sema7a	semaphorin 7A (John Milton Hagen blood group)	GO:0048843 negative regulation of axon extension involved in axon guidance;GO:0060907 positive regulation of macrophage cytokine production;GO:0048841 regulation of axon extension involved in axon guidance	0.0	0.0	0.0	0.0	0.0	1.0	0.0	0.0	0.0	0.0	1.0	0.0	1.0	0.0	0.0	0.0	0.0	0.0	0.0	0.0
Ints7	289382	symbol	R. norvegicus	289382	R. norvegicus	Ints7	integrator complex subunit 7	GO:0034472 snRNA 3'-end processing;GO:0016180 snRNA processing;GO:0071479 cellular response to ionizing radiation	0.0	0.0	0.0	0.0	0.0	0.0	0.0	0.0	0.0	0.0	0.0	0.0	0.0	0.0	0.0	0.0	0.0	0.0	0.0	0.0
Rbms3	680726	symbol	R. norvegicus	680726	R. norvegicus	Rbms3	RNA binding motif, single stranded interacting protein 3	GO:0002357 defense response to tumor cell;GO:0002347 response to tumor cell;GO:0090090 negative regulation of canonical Wnt signaling pathway	1.0	0.0	0.0	0.0	0.0	0.0	0.0	0.0	0.0	0.0	0.0	0.0	0.0	0.0	0.0	0.0	0.0	0.0	0.0	0.0
Slc45a4	315054	symbol	R. norvegicus	315054	R. norvegicus	Slc45a4	solute carrier family 45, member 4	GO:0015770 sucrose transport;GO:0015766 disaccharide transport;GO:0015772 oligosaccharide transport	0.0	0.0	0.0	0.0	0.0	0.0	0.0	0.0	0.0	1.0	0.0	0.0	0.0	0.0	0.0	0.0	0.0	0.0	0.0	0.0
Slc10a6	289459	symbol	R. norvegicus	289459	R. norvegicus	Slc10a6	solute carrier family 10 member 6	GO:0043251 sodium-dependent organic anion transport;GO:0015721 bile acid and bile salt transport;GO:0015718 monocarboxylic acid transport	0.0	0.0	0.0	0.0	0.0	0.0	0.0	0.0	0.0	0.0	0.0	0.0	0.0	0.0	0.0	0.0	0.0	0.0	0.0	0.0
Mrpl42	299743	symbol	R. norvegicus	299743	R. norvegicus	Mrpl42	mitochondrial ribosomal protein L42		0.0	0.0	0.0	0.0	0.0	0.0	0.0	0.0	0.0	0.0	0.0	0.0	0.0	0.0	0.0	0.0	0.0	0.0	0.0	0.0
Slc30a4	64469	symbol	R. norvegicus	64469	R. norvegicus	Slc30a4	solute carrier family 30 member 4	GO:0061088 regulation of sequestering of zinc ion;GO:0032119 sequestering of zinc ion;GO:0006882 cellular zinc ion homeostasis	0.0	0.0	0.0	0.0	0.0	0.0	0.0	0.0	0.0	0.0	0.0	0.0	0.0	0.0	0.0	0.0	0.0	0.0	0.0	0.0
Ncdn	89791	symbol	R. norvegicus	89791	R. norvegicus	Ncdn	neurochondrin	GO:0048168 regulation of neuronal synaptic plasticity;GO:0045453 bone resorption;GO:0048167 regulation of synaptic plasticity	0.0	0.0	0.0	0.0	0.0	0.0	0.0	0.0	0.0	0.0	0.0	0.0	0.0	0.0	0.0	0.0	0.0	0.0	0.0	0.0
Cbarp	314622	symbol	R. norvegicus	314622	R. norvegicus	Cbarp	CACN subunit beta associated regulatory protein	GO:1901386 negative regulation of voltage-gated calcium channel activity;GO:0045955 negative regulation of calcium ion-dependent exocytosis;GO:1901020 negative regulation of calcium ion transmembrane transporter activity	0.0	0.0	0.0	0.0	0.0	0.0	0.0	0.0	0.0	0.0	0.0	0.0	0.0	0.0	0.0	0.0	0.0	0.0	0.0	0.0
Ptgr2	299194	symbol	R. norvegicus	299194	R. norvegicus	Ptgr2	prostaglandin reductase 2	GO:0006693 prostaglandin metabolic process;GO:0006692 prostanoid metabolic process;GO:0033559 unsaturated fatty acid metabolic process	0.0	0.0	0.0	0.0	0.0	0.0	0.0	0.0	0.0	0.0	0.0	0.0	0.0	0.0	0.0	0.0	0.0	0.0	0.0	0.0
Rps7	29258	symbol	R. norvegicus	29258	R. norvegicus	Rps7	ribosomal protein S7	GO:1904667 negative regulation of ubiquitin protein ligase activity;GO:1902255 positive regulation of intrinsic apoptotic signaling pathway by p53 class mediator;GO:0051444 negative regulation of ubiquitin-protein transferase activity	1.0	0.0	0.0	0.0	0.0	0.0	0.0	0.0	0.0	0.0	0.0	0.0	0.0	0.0	0.0	0.0	0.0	0.0	1.0	0.0
Rgmb	681433	symbol	R. norvegicus	681433	R. norvegicus	Rgmb	repulsive guidance molecule BMP co-receptor b	GO:0030509 BMP signaling pathway;GO:0071773 cellular response to BMP stimulus;GO:0071772 response to BMP	0.0	0.0	0.0	0.0	0.0	0.0	0.0	0.0	0.0	0.0	0.0	0.0	0.0	0.0	0.0	0.0	0.0	0.0	0.0	0.0
Emc10	292878	symbol	R. norvegicus	292878	R. norvegicus	Emc10	ER membrane protein complex subunit 10	GO:1900745 positive regulation of p38MAPK cascade;GO:1900744 regulation of p38MAPK cascade;GO:0010595 positive regulation of endothelial cell migration	0.0	0.0	0.0	0.0	0.0	0.0	0.0	0.0	0.0	0.0	0.0	0.0	1.0	0.0	0.0	0.0	0.0	0.0	0.0	0.0
Svop	171442	symbol	R. norvegicus	171442	R. norvegicus	Svop	SV2 related protein	GO:0055085 transmembrane transport;GO:0006810 transport;GO:0051234 establishment of localization	0.0	0.0	0.0	0.0	0.0	0.0	0.0	0.0	0.0	0.0	0.0	0.0	0.0	0.0	0.0	0.0	0.0	0.0	0.0	0.0
Ccdc88a	305605	symbol	R. norvegicus	305605	R. norvegicus	Ccdc88a	coiled coil domain containing 88A	GO:0072660 maintenance of protein location in plasma membrane;GO:1903566 positive regulation of protein localization to cilium;GO:0072658 maintenance of protein location in membrane	0.0	0.0	0.0	0.0	0.0	0.0	0.0	0.0	0.0	0.0	1.0	0.0	0.0	0.0	0.0	0.0	0.0	0.0	0.0	0.0
RGD1306746	312511	symbol	R. norvegicus	312511	R. norvegicus	RGD1306746	similar to Hypothetical protein MGC25529		0.0	0.0	0.0	0.0	0.0	0.0	0.0	0.0	0.0	0.0	0.0	0.0	0.0	0.0	0.0	0.0	0.0	0.0	0.0	0.0
Epb41l4b	500464	symbol	R. norvegicus	500464	R. norvegicus	Epb41l4b	erythrocyte membrane protein band 4.1 like 4B	GO:0051549 positive regulation of keratinocyte migration;GO:0051547 regulation of keratinocyte migration;GO:0051546 keratinocyte migration	0.0	0.0	0.0	0.0	0.0	0.0	0.0	0.0	0.0	0.0	0.0	0.0	1.0	0.0	0.0	0.0	0.0	0.0	0.0	0.0
Mlec	304543	symbol	R. norvegicus	304543	R. norvegicus	Mlec	malectin	GO:0005975 carbohydrate metabolic process;GO:0044238 primary metabolic process;GO:0071704 organic substance metabolic process	0.0	0.0	0.0	0.0	0.0	0.0	0.0	0.0	0.0	0.0	0.0	0.0	0.0	0.0	0.0	0.0	0.0	0.0	0.0	0.0
Dpysl4	25417	symbol	R. norvegicus	25417	R. norvegicus	Dpysl4	dihydropyrimidinase-like 4	GO:0006208 pyrimidine nucleobase catabolic process;GO:0046113 nucleobase catabolic process;GO:0006206 pyrimidine nucleobase metabolic process	0.0	0.0	0.0	0.0	0.0	1.0	0.0	0.0	0.0	0.0	0.0	0.0	0.0	0.0	0.0	0.0	0.0	0.0	0.0	0.0
Chmp2a	365191	symbol	R. norvegicus	365191	R. norvegicus	Chmp2a	charged multivesicular body protein 2A	GO:1903723 negative regulation of centriole elongation;GO:1902188 positive regulation of viral release from host cell;GO:1903722 regulation of centriole elongation	0.0	0.0	0.0	0.0	0.0	0.0	0.0	0.0	0.0	0.0	0.0	0.0	1.0	1.0	0.0	0.0	0.0	0.0	0.0	0.0
Glyctk	684314	symbol	R. norvegicus	684314	R. norvegicus	Glyctk	glycerate kinase	GO:0006468 protein phosphorylation;GO:0016310 phosphorylation;GO:0006796 phosphate-containing compound metabolic process	0.0	0.0	0.0	0.0	0.0	0.0	0.0	0.0	0.0	0.0	0.0	0.0	0.0	0.0	0.0	0.0	0.0	0.0	0.0	0.0
Atp1a3	24213	symbol	R. norvegicus	24213	R. norvegicus	Atp1a3	ATPase Na+/K+ transporting subunit alpha 3	GO:0030007 cellular potassium ion homeostasis;GO:1990573 potassium ion import across plasma membrane;GO:0006883 cellular sodium ion homeostasis	0.0	0.0	0.0	0.0	0.0	0.0	0.0	0.0	0.0	0.0	0.0	1.0	0.0	0.0	0.0	0.0	0.0	0.0	0.0	0.0
Ddx52	85432	symbol	R. norvegicus	85432	R. norvegicus	Ddx52	DExD-box helicase 52	GO:0030490 maturation of SSU-rRNA;GO:0042274 ribosomal small subunit biogenesis;GO:0006364 rRNA processing	1.0	0.0	0.0	0.0	0.0	0.0	0.0	0.0	0.0	0.0	0.0	0.0	0.0	0.0	0.0	0.0	0.0	0.0	0.0	0.0
Usp53	295425	symbol	R. norvegicus	295425	R. norvegicus	Usp53	ubiquitin specific peptidase 53	GO:0010996 response to auditory stimulus;GO:0007605 sensory perception of sound;GO:0001508 action potential	0.0	0.0	0.0	0.0	0.0	0.0	0.0	0.0	0.0	0.0	0.0	0.0	0.0	0.0	0.0	0.0	0.0	0.0	0.0	0.0
Plp2	302562	symbol	R. norvegicus	302562	R. norvegicus	Plp2	proteolipid protein 2		0.0	0.0	0.0	0.0	0.0	0.0	0.0	0.0	0.0	0.0	0.0	0.0	0.0	0.0	0.0	0.0	0.0	0.0	0.0	0.0
Chac1	362196	symbol	R. norvegicus	362196	R. norvegicus	Chac1	ChaC glutathione-specific gamma-glutamylcyclotransferase 1	GO:0006751 glutathione catabolic process;GO:0010955 negative regulation of protein processing;GO:0070059 intrinsic apoptotic signaling pathway in response to endoplasmic reticulum stress	0.0	0.0	0.0	0.0	0.0	0.0	0.0	0.0	0.0	0.0	0.0	0.0	0.0	0.0	0.0	0.0	0.0	0.0	0.0	0.0
Ube2z	303478	symbol	R. norvegicus	303478	R. norvegicus	Ube2z	ubiquitin-conjugating enzyme E2Z	GO:0010951 negative regulation of endopeptidase activity;GO:0010466 negative regulation of peptidase activity;GO:0045861 negative regulation of proteolysis	0.0	0.0	0.0	0.0	0.0	0.0	0.0	0.0	0.0	0.0	0.0	0.0	0.0	0.0	0.0	0.0	0.0	0.0	1.0	0.0
Uqcrq	497902	symbol	R. norvegicus	497902	R. norvegicus	Uqcrq	ubiquinol-cytochrome c reductase, complex III subunit VII	GO:0021860 pyramidal neuron development;GO:0021539 subthalamus development;GO:0006122 mitochondrial electron transport, ubiquinol to cytochrome c	0.0	0.0	0.0	0.0	0.0	0.0	0.0	0.0	0.0	0.0	0.0	0.0	0.0	0.0	0.0	0.0	0.0	0.0	0.0	0.0
Cox7b	303393	symbol	R. norvegicus	303393	R. norvegicus	Cox7b	cytochrome c oxidase subunit 7B	GO:1902600 proton transmembrane transport;GO:0022900 electron transport chain;GO:0015672 monovalent inorganic cation transport	0.0	0.0	0.0	0.0	0.0	0.0	0.0	0.0	0.0	0.0	0.0	0.0	0.0	0.0	0.0	0.0	0.0	0.0	0.0	0.0
Rae1	362281	symbol	R. norvegicus	362281	R. norvegicus	Rae1	ribonucleic acid export 1	GO:0006406 mRNA export from nucleus;GO:0071427 mRNA-containing ribonucleoprotein complex export from nucleus;GO:0060236 regulation of mitotic spindle organization	1.0	0.0	0.0	0.0	1.0	0.0	0.0	0.0	0.0	0.0	0.0	0.0	0.0	1.0	0.0	0.0	0.0	0.0	0.0	0.0
Scn1b	29686	symbol	R. norvegicus	29686	R. norvegicus	Scn1b	sodium voltage-gated channel beta subunit 1	GO:0086047 membrane depolarization during Purkinje myocyte cell action potential;GO:0021966 corticospinal neuron axon guidance;GO:0086017 Purkinje myocyte action potential	0.0	0.0	0.0	0.0	0.0	1.0	0.0	0.0	0.0	0.0	1.0	0.0	0.0	0.0	0.0	0.0	0.0	0.0	0.0	0.0
Il13ra2	171060	symbol	R. norvegicus	171060	R. norvegicus	Il13ra2	interleukin 13 receptor subunit alpha 2	GO:0043305 negative regulation of mast cell degranulation;GO:0033007 negative regulation of mast cell activation involved in immune response;GO:0043301 negative regulation of leukocyte degranulation	0.0	0.0	0.0	0.0	0.0	0.0	0.0	0.0	0.0	0.0	0.0	0.0	0.0	0.0	0.0	0.0	0.0	0.0	0.0	0.0
Uba2	308508	symbol	R. norvegicus	308508	R. norvegicus	Uba2	ubiquitin-like modifier activating enzyme 2	GO:0033235 positive regulation of protein sumoylation;GO:0033233 regulation of protein sumoylation;GO:0016925 protein sumoylation	0.0	0.0	0.0	0.0	0.0	0.0	0.0	0.0	0.0	0.0	0.0	0.0	0.0	0.0	0.0	0.0	0.0	0.0	1.0	0.0
Mgst1	171341	symbol	R. norvegicus	171341	R. norvegicus	Mgst1	microsomal glutathione S-transferase 1	GO:0071449 cellular response to lipid hydroperoxide;GO:0001516 prostaglandin biosynthetic process;GO:0033327 Leydig cell differentiation	0.0	1.0	0.0	0.0	0.0	0.0	0.0	0.0	0.0	0.0	0.0	0.0	0.0	0.0	0.0	0.0	0.0	0.0	0.0	0.0
Smc6	313961	symbol	R. norvegicus	313961	R. norvegicus	Smc6	structural maintenance of chromosomes 6	GO:0000722 telomere maintenance via recombination;GO:0006312 mitotic recombination;GO:0090398 cellular senescence	0.0	0.0	0.0	0.0	1.0	0.0	0.0	0.0	0.0	0.0	0.0	0.0	0.0	0.0	0.0	0.0	0.0	0.0	0.0	0.0
Tnfaip6	84397	symbol	R. norvegicus	84397	R. norvegicus	Tnfaip6	TNF alpha induced protein 6	GO:0030728 ovulation;GO:0050728 negative regulation of inflammatory response;GO:0031348 negative regulation of defense response	0.0	0.0	0.0	0.0	0.0	0.0	0.0	0.0	0.0	0.0	0.0	0.0	1.0	0.0	0.0	0.0	0.0	0.0	0.0	0.0
Hspbp1	246146	symbol	R. norvegicus	246146	R. norvegicus	Hspbp1	HSPA (Hsp70) binding protein 1	GO:0032436 positive regulation of proteasomal ubiquitin-dependent protein catabolic process;GO:2000060 positive regulation of ubiquitin-dependent protein catabolic process;GO:1901800 positive regulation of proteasomal protein catabolic process	0.0	0.0	0.0	0.0	0.0	0.0	0.0	0.0	0.0	0.0	0.0	0.0	0.0	0.0	0.0	0.0	0.0	0.0	1.0	0.0
Gpr162	362436	symbol	R. norvegicus	362436	R. norvegicus	Gpr162	G protein-coupled receptor 162	GO:0007186 G protein-coupled receptor signaling pathway;GO:0007165 signal transduction;GO:0023052 signaling	0.0	0.0	0.0	0.0	0.0	0.0	0.0	0.0	0.0	0.0	0.0	0.0	0.0	0.0	0.0	0.0	0.0	0.0	0.0	0.0
Ube2v2	287927	symbol	R. norvegicus	287927	R. norvegicus	Ube2v2	ubiquitin conjugating enzyme E2 V2	GO:0042275 error-free postreplication DNA repair;GO:0032436 positive regulation of proteasomal ubiquitin-dependent protein catabolic process;GO:2000060 positive regulation of ubiquitin-dependent protein catabolic process	0.0	0.0	1.0	0.0	0.0	0.0	0.0	0.0	0.0	0.0	1.0	0.0	0.0	1.0	0.0	0.0	0.0	0.0	1.0	0.0
Ppp1r36	299153	symbol	R. norvegicus	299153	R. norvegicus	Ppp1r36	protein phosphatase 1, regulatory subunit 36	GO:0032515 negative regulation of phosphoprotein phosphatase activity;GO:0035308 negative regulation of protein dephosphorylation;GO:0010923 negative regulation of phosphatase activity	0.0	0.0	0.0	0.0	0.0	0.0	0.0	0.0	0.0	0.0	0.0	0.0	0.0	0.0	0.0	0.0	0.0	0.0	0.0	0.0
Mrps30	294767	symbol	R. norvegicus	294767	R. norvegicus	Mrps30	mitochondrial ribosomal protein S30	GO:0006412 translation;GO:0043043 peptide biosynthetic process;GO:0043604 amide biosynthetic process	1.0	0.0	0.0	0.0	0.0	0.0	0.0	0.0	0.0	0.0	0.0	0.0	0.0	0.0	0.0	0.0	0.0	0.0	0.0	0.0
Ufsp2	361151	symbol	R. norvegicus	361151	R. norvegicus	Ufsp2	UFM1-specific peptidase 2	GO:0033146 regulation of intracellular estrogen receptor signaling pathway;GO:0030520 intracellular estrogen receptor signaling pathway;GO:0033143 regulation of intracellular steroid hormone receptor signaling pathway	0.0	0.0	0.0	0.0	0.0	0.0	0.0	0.0	0.0	0.0	0.0	0.0	0.0	0.0	0.0	0.0	0.0	0.0	0.0	0.0
Ankrd52	362811	symbol	R. norvegicus	362811	R. norvegicus	Ankrd52	ankyrin repeat domain 52		0.0	0.0	0.0	0.0	0.0	0.0	0.0	0.0	0.0	0.0	0.0	0.0	0.0	0.0	0.0	0.0	0.0	0.0	0.0	0.0
Txndc9	280671	symbol	R. norvegicus	280671	R. norvegicus	Txndc9	thioredoxin domain containing 9	GO:0045454 cell redox homeostasis;GO:0019725 cellular homeostasis;GO:0042592 homeostatic process	0.0	0.0	0.0	0.0	0.0	0.0	0.0	0.0	0.0	0.0	0.0	0.0	0.0	0.0	0.0	0.0	0.0	0.0	0.0	0.0
Adgrd1	689257	symbol	R. norvegicus	689257	R. norvegicus	Adgrd1	adhesion G protein-coupled receptor D1	GO:0007189 adenylate cyclase-activating G protein-coupled receptor signaling pathway;GO:0019933 cAMP-mediated signaling;GO:0007188 adenylate cyclase-modulating G protein-coupled receptor signaling pathway	0.0	0.0	0.0	0.0	0.0	0.0	0.0	0.0	0.0	0.0	0.0	0.0	0.0	0.0	0.0	0.0	0.0	0.0	0.0	0.0
Pacsin1	29704	symbol	R. norvegicus	29704	R. norvegicus	Pacsin1	protein kinase C and casein kinase substrate in neurons 1	GO:0099149 regulation of postsynaptic neurotransmitter receptor internalization;GO:0098884 postsynaptic neurotransmitter receptor internalization;GO:1900006 positive regulation of dendrite development	0.0	0.0	0.0	0.0	0.0	1.0	0.0	0.0	0.0	0.0	1.0	0.0	0.0	0.0	0.0	0.0	0.0	0.0	0.0	0.0
LOC100362980	100362980	Gene_ID	R. norvegicus	100362980	R. norvegicus	LOC100362980	CG3918-like		0.0	0.0	0.0	0.0	0.0	0.0	0.0	0.0	0.0	0.0	0.0	0.0	0.0	0.0	0.0	0.0	0.0	0.0	0.0	0.0
Atad1	309532	symbol	R. norvegicus	309532	R. norvegicus	Atad1	ATPase family, AAA domain containing 1	GO:0099149 regulation of postsynaptic neurotransmitter receptor internalization;GO:0051967 negative regulation of synaptic transmission, glutamatergic;GO:0098884 postsynaptic neurotransmitter receptor internalization	0.0	0.0	0.0	0.0	0.0	0.0	0.0	0.0	0.0	0.0	0.0	1.0	0.0	0.0	0.0	0.0	0.0	0.0	0.0	0.0
Pfkm	65152	symbol	R. norvegicus	65152	R. norvegicus	Pfkm	phosphofructokinase, muscle	GO:0093001 glycolysis from storage polysaccharide through glucose-1-phosphate;GO:0061622 glycolytic process through glucose-1-phosphate;GO:0061621 canonical glycolysis	0.0	1.0	0.0	0.0	0.0	0.0	0.0	0.0	0.0	0.0	0.0	0.0	0.0	0.0	0.0	0.0	0.0	0.0	0.0	0.0
Dstn	502674	symbol	R. norvegicus	502674	R. norvegicus	Dstn	destrin, actin depolymerizing factor	GO:0030043 actin filament fragmentation;GO:0030836 positive regulation of actin filament depolymerization;GO:1901881 positive regulation of protein depolymerization	0.0	0.0	0.0	0.0	0.0	1.0	0.0	0.0	0.0	0.0	0.0	0.0	0.0	0.0	0.0	0.0	0.0	0.0	0.0	0.0
LOC691170	691170	Gene_ID	R. norvegicus	691170	R. norvegicus	LOC691170	similar to zinc finger protein 84 (HPF2)	GO:0006357 regulation of transcription by RNA polymerase II;GO:0006366 transcription by RNA polymerase II;GO:0006355 regulation of transcription, DNA-templated	0.0	0.0	0.0	0.0	0.0	0.0	0.0	0.0	0.0	0.0	0.0	0.0	0.0	0.0	0.0	0.0	0.0	0.0	0.0	0.0
Mdc1	309595	symbol	R. norvegicus	309595	R. norvegicus	Mdc1	mediator of DNA damage checkpoint 1	GO:0006281 DNA repair;GO:0006974 cellular response to DNA damage stimulus;GO:0006259 DNA metabolic process	0.0	0.0	0.0	0.0	1.0	0.0	0.0	0.0	0.0	0.0	0.0	0.0	0.0	1.0	0.0	0.0	0.0	0.0	0.0	0.0
Rps3a	29288	symbol	R. norvegicus	29288	R. norvegicus	Rps3a	ribosomal protein S3a	GO:0048146 positive regulation of fibroblast proliferation;GO:0048145 regulation of fibroblast proliferation;GO:0045727 positive regulation of translation	1.0	0.0	0.0	0.0	0.0	0.0	0.0	0.0	0.0	0.0	0.0	0.0	0.0	0.0	0.0	0.0	0.0	0.0	0.0	0.0
Ppp2r5b	309179	symbol	R. norvegicus	309179	R. norvegicus	Ppp2r5b	protein phosphatase 2, regulatory subunit B', beta	GO:0051388 positive regulation of neurotrophin TRK receptor signaling pathway;GO:0051386 regulation of neurotrophin TRK receptor signaling pathway;GO:0070317 negative regulation of G0 to G1 transition	0.0	0.0	0.0	0.0	0.0	0.0	0.0	0.0	0.0	0.0	1.0	0.0	0.0	1.0	0.0	0.0	0.0	0.0	1.0	0.0
Srm	84596	symbol	R. norvegicus	84596	R. norvegicus	Srm	spermidine synthase	GO:0008295 spermidine biosynthetic process;GO:0008216 spermidine metabolic process;GO:0006596 polyamine biosynthetic process	0.0	0.0	0.0	0.0	0.0	0.0	0.0	0.0	0.0	0.0	0.0	0.0	0.0	0.0	0.0	0.0	0.0	0.0	0.0	0.0
Itgbl1	498564	symbol	R. norvegicus	498564	R. norvegicus	Itgbl1	integrin subunit beta like 1	GO:0033627 cell adhesion mediated by integrin;GO:0007229 integrin-mediated signaling pathway;GO:0007160 cell-matrix adhesion	0.0	0.0	0.0	0.0	0.0	0.0	0.0	0.0	0.0	0.0	0.0	0.0	0.0	0.0	0.0	0.0	0.0	0.0	0.0	0.0
Ccdc28a	361454	symbol	R. norvegicus	361454	R. norvegicus	Ccdc28a	coiled-coil domain containing 28A		0.0	0.0	0.0	0.0	0.0	0.0	0.0	0.0	0.0	0.0	0.0	0.0	0.0	0.0	0.0	0.0	0.0	0.0	0.0	0.0
Clint1	360515	symbol	R. norvegicus	360515	R. norvegicus	Clint1	clathrin interactor 1	GO:0048268 clathrin coat assembly;GO:0034622 cellular protein-containing complex assembly;GO:0065003 protein-containing complex assembly	0.0	0.0	0.0	0.0	0.0	0.0	0.0	0.0	0.0	0.0	0.0	0.0	0.0	0.0	0.0	0.0	0.0	0.0	0.0	0.0
Pfkl	25741	symbol	R. norvegicus	25741	R. norvegicus	Pfkl	phosphofructokinase, liver type	GO:0061621 canonical glycolysis;GO:0061620 glycolytic process through glucose-6-phosphate;GO:0061615 glycolytic process through fructose-6-phosphate	0.0	1.0	0.0	0.0	0.0	0.0	0.0	0.0	0.0	0.0	0.0	0.0	0.0	0.0	0.0	0.0	0.0	0.0	0.0	0.0
Tmem198	100361928	symbol	R. norvegicus	100361928	R. norvegicus	Tmem198	transmembrane protein 198	GO:0090263 positive regulation of canonical Wnt signaling pathway;GO:0030177 positive regulation of Wnt signaling pathway;GO:0060828 regulation of canonical Wnt signaling pathway	0.0	0.0	0.0	0.0	0.0	0.0	0.0	0.0	0.0	0.0	0.0	0.0	0.0	0.0	0.0	0.0	0.0	0.0	0.0	0.0
Adora2a	25369	symbol	R. norvegicus	25369	R. norvegicus	Adora2a	adenosine A2a receptor	GO:0014057 positive regulation of acetylcholine secretion, neurotransmission;GO:0045938 positive regulation of circadian sleep/wake cycle, sleep;GO:0014049 positive regulation of glutamate secretion	0.0	0.0	0.0	0.0	0.0	1.0	0.0	0.0	0.0	0.0	0.0	1.0	0.0	0.0	0.0	0.0	0.0	0.0	0.0	0.0
LOC100911372	100911372	Gene_ID	R. norvegicus	100911372	R. norvegicus	LOC100911372	40S ribosomal protein S6-like	GO:0042593 glucose homeostasis;GO:0033500 carbohydrate homeostasis;GO:0006412 translation	1.0	0.0	0.0	0.0	0.0	0.0	0.0	0.0	0.0	0.0	0.0	0.0	0.0	0.0	0.0	0.0	0.0	0.0	0.0	0.0
Pdcd6	308061	symbol	R. norvegicus	308061	R. norvegicus	Pdcd6	programmed cell death 6	GO:1902527 positive regulation of protein monoubiquitination;GO:0036324 vascular endothelial growth factor receptor-2 signaling pathway;GO:1902525 regulation of protein monoubiquitination	0.0	0.0	0.0	0.0	0.0	0.0	0.0	0.0	0.0	0.0	0.0	0.0	1.0	0.0	0.0	0.0	0.0	0.0	1.0	0.0
Ddx25	58856	symbol	R. norvegicus	58856	R. norvegicus	Ddx25	DEAD-box helicase 25	GO:0016973 poly(A)+ mRNA export from nucleus;GO:0006406 mRNA export from nucleus;GO:0071427 mRNA-containing ribonucleoprotein complex export from nucleus	1.0	0.0	0.0	0.0	0.0	0.0	0.0	0.0	0.0	0.0	0.0	0.0	0.0	0.0	0.0	0.0	0.0	0.0	0.0	0.0
Tyrp1	298182	symbol	R. norvegicus	298182	R. norvegicus	Tyrp1	tyrosinase-related protein 1	GO:0043438 acetoacetic acid metabolic process;GO:0048023 positive regulation of melanin biosynthetic process;GO:0048021 regulation of melanin biosynthetic process	0.0	0.0	0.0	0.0	0.0	0.0	0.0	0.0	0.0	0.0	0.0	0.0	0.0	0.0	0.0	0.0	0.0	0.0	0.0	0.0
Prdm12	688699	symbol	R. norvegicus	688699	R. norvegicus	Prdm12	PR/SET domain 12	GO:1900111 positive regulation of histone H3-K9 dimethylation;GO:1900109 regulation of histone H3-K9 dimethylation;GO:0051574 positive regulation of histone H3-K9 methylation	0.0	0.0	0.0	0.0	0.0	0.0	0.0	0.0	0.0	0.0	0.0	0.0	0.0	0.0	0.0	0.0	0.0	0.0	0.0	0.0
Nr2f1	81808	symbol	R. norvegicus	81808	R. norvegicus	Nr2f1	nuclear receptor subfamily 2, group F, member 1	GO:1903800 positive regulation of production of miRNAs involved in gene silencing by miRNA;GO:0021796 cerebral cortex regionalization;GO:1903798 regulation of production of miRNAs involved in gene silencing by miRNA	0.0	0.0	0.0	0.0	0.0	1.0	0.0	0.0	0.0	0.0	1.0	0.0	0.0	0.0	0.0	0.0	0.0	0.0	0.0	0.0
Sphk2	308589	symbol	R. norvegicus	308589	R. norvegicus	Sphk2	sphingosine kinase 2	GO:0043980 histone H2B-K12 acetylation;GO:0043977 histone H2A-K5 acetylation;GO:2000617 positive regulation of histone H3-K9 acetylation	0.0	0.0	0.0	0.0	0.0	0.0	0.0	0.0	0.0	0.0	0.0	0.0	1.0	0.0	0.0	0.0	0.0	0.0	0.0	0.0
Cldn1	65129	symbol	R. norvegicus	65129	R. norvegicus	Cldn1	claudin 1	GO:1903348 positive regulation of bicellular tight junction assembly;GO:1903545 cellular response to butyrate;GO:1903544 response to butyrate	0.0	0.0	0.0	0.0	0.0	0.0	0.0	0.0	0.0	0.0	0.0	0.0	1.0	0.0	0.0	0.0	0.0	0.0	0.0	0.0
S100a4	24615	symbol	R. norvegicus	24615	R. norvegicus	S100a4	S100 calcium-binding protein A4	GO:0043123 positive regulation of I-kappaB kinase/NF-kappaB signaling;GO:0043122 regulation of I-kappaB kinase/NF-kappaB signaling;GO:0007249 I-kappaB kinase/NF-kappaB signaling	0.0	0.0	0.0	0.0	0.0	0.0	0.0	0.0	0.0	0.0	0.0	0.0	0.0	0.0	0.0	0.0	0.0	0.0	0.0	0.0
Sympk	292683	symbol	R. norvegicus	292683	R. norvegicus	Sympk	symplekin	GO:0035307 positive regulation of protein dephosphorylation;GO:0006378 mRNA polyadenylation;GO:0035306 positive regulation of dephosphorylation	1.0	0.0	0.0	0.0	0.0	0.0	0.0	0.0	0.0	0.0	0.0	0.0	0.0	0.0	0.0	0.0	0.0	0.0	0.0	0.0
Cyb5r1	304805	symbol	R. norvegicus	304805	R. norvegicus	Cyb5r1	cytochrome b5 reductase 1	GO:0016126 sterol biosynthetic process;GO:0016125 sterol metabolic process;GO:0006694 steroid biosynthetic process	0.0	0.0	0.0	0.0	0.0	0.0	0.0	0.0	0.0	0.0	0.0	0.0	0.0	0.0	0.0	0.0	0.0	0.0	0.0	0.0
Oaz2	501454	symbol	R. norvegicus	501454	R. norvegicus	Oaz2	ornithine decarboxylase antizyme 2	GO:1902268 negative regulation of polyamine transmembrane transport;GO:1902267 regulation of polyamine transmembrane transport;GO:1902047 polyamine transmembrane transport	0.0	0.0	0.0	0.0	0.0	0.0	0.0	0.0	0.0	0.0	0.0	0.0	0.0	0.0	0.0	0.0	0.0	0.0	0.0	0.0
Tbc1d13	499768	symbol	R. norvegicus	499768	R. norvegicus	Tbc1d13	TBC1 domain family, member 13	GO:1902017 regulation of cilium assembly;GO:0090630 activation of GTPase activity;GO:0120032 regulation of plasma membrane bounded cell projection assembly	0.0	0.0	0.0	0.0	0.0	0.0	0.0	0.0	0.0	0.0	0.0	0.0	0.0	0.0	0.0	0.0	0.0	0.0	0.0	0.0
Zc3h14	192359	symbol	R. norvegicus	192359	R. norvegicus	Zc3h14	zinc finger CCCH type containing 14	GO:1900364 negative regulation of mRNA polyadenylation;GO:0031441 negative regulation of mRNA 3'-end processing;GO:1900363 regulation of mRNA polyadenylation	0.0	0.0	0.0	0.0	0.0	0.0	0.0	0.0	0.0	0.0	0.0	0.0	0.0	0.0	0.0	0.0	0.0	0.0	0.0	0.0
Vps29	288666	symbol	R. norvegicus	288666	R. norvegicus	Vps29	VPS29 retromer complex component	GO:1990126 retrograde transport, endosome to plasma membrane;GO:0032456 endocytic recycling;GO:0042147 retrograde transport, endosome to Golgi	0.0	0.0	0.0	0.0	0.0	0.0	0.0	0.0	0.0	0.0	0.0	0.0	0.0	0.0	0.0	0.0	0.0	0.0	0.0	0.0
Wrap53	287432	symbol	R. norvegicus	287432	R. norvegicus	Wrap53	WD repeat containing, antisense to TP53	GO:1904867 protein localization to Cajal body;GO:1904851 positive regulation of establishment of protein localization to telomere;GO:0032203 telomere formation via telomerase	0.0	0.0	0.0	0.0	0.0	0.0	0.0	0.0	0.0	0.0	0.0	0.0	0.0	1.0	0.0	0.0	0.0	0.0	0.0	0.0
Rell2	361313	symbol	R. norvegicus	361313	R. norvegicus	Rell2	RELT-like 2	GO:1900745 positive regulation of p38MAPK cascade;GO:1900744 regulation of p38MAPK cascade;GO:0038066 p38MAPK cascade	0.0	0.0	0.0	0.0	0.0	0.0	0.0	0.0	0.0	0.0	0.0	0.0	0.0	0.0	0.0	0.0	0.0	0.0	0.0	0.0
Rbm42	361545	symbol	R. norvegicus	361545	R. norvegicus	Rbm42	RNA binding motif protein 42	GO:0048025 negative regulation of mRNA splicing, via spliceosome;GO:0050686 negative regulation of mRNA processing;GO:0033119 negative regulation of RNA splicing	0.0	0.0	0.0	0.0	0.0	0.0	0.0	0.0	0.0	0.0	0.0	0.0	0.0	0.0	0.0	0.0	0.0	0.0	0.0	0.0
LOC684270	684270	Gene_ID	R. norvegicus	684270	R. norvegicus	LOC684270	similar to isochorismatase domain containing 2		0.0	0.0	0.0	0.0	0.0	0.0	0.0	0.0	0.0	0.0	0.0	0.0	0.0	0.0	0.0	0.0	0.0	0.0	0.0	0.0
Eif3el1	299872	symbol	R. norvegicus	299872	R. norvegicus	Eif3el1	eukaryotic translation initiation factor 3, subunit E-like 1	GO:0001732 formation of cytoplasmic translation initiation complex;GO:0000184 nuclear-transcribed mRNA catabolic process, nonsense-mediated decay;GO:0002183 cytoplasmic translational initiation	1.0	0.0	0.0	0.0	0.0	0.0	0.0	0.0	0.0	0.0	0.0	0.0	0.0	0.0	0.0	0.0	0.0	0.0	0.0	0.0
Tbc1d31	299949	symbol	R. norvegicus	299949	R. norvegicus	Tbc1d31	TBC1 domain family, member 31		0.0	0.0	0.0	0.0	0.0	0.0	0.0	0.0	0.0	0.0	0.0	0.0	0.0	0.0	0.0	0.0	0.0	0.0	0.0	0.0
Zc3h7a	360466	symbol	R. norvegicus	360466	R. norvegicus	Zc3h7a	zinc finger CCCH type containing 7 A	GO:0035196 production of miRNAs involved in gene silencing by miRNA;GO:0070918 production of small RNA involved in gene silencing by RNA;GO:0035195 gene silencing by miRNA	0.0	0.0	0.0	0.0	0.0	0.0	0.0	0.0	0.0	0.0	0.0	0.0	0.0	0.0	0.0	0.0	0.0	0.0	0.0	0.0
Pkp1	304822	symbol	R. norvegicus	304822	R. norvegicus	Pkp1	plakophilin 1	GO:0045110 intermediate filament bundle assembly;GO:1902373 negative regulation of mRNA catabolic process;GO:0045109 intermediate filament organization	0.0	0.0	0.0	0.0	0.0	0.0	0.0	0.0	0.0	0.0	0.0	0.0	0.0	0.0	0.0	0.0	0.0	0.0	0.0	0.0
Abcc6	81642	symbol	R. norvegicus	81642	R. norvegicus	Abcc6	ATP binding cassette subfamily C member 6	GO:0055085 transmembrane transport;GO:0006810 transport;GO:0051234 establishment of localization	0.0	0.0	0.0	0.0	0.0	0.0	0.0	0.0	0.0	0.0	0.0	0.0	0.0	0.0	0.0	0.0	0.0	0.0	0.0	0.0
Wdfy1	301549	symbol	R. norvegicus	301549	R. norvegicus	Wdfy1	WD repeat and FYVE domain containing 1	GO:0034141 positive regulation of toll-like receptor 3 signaling pathway;GO:0034145 positive regulation of toll-like receptor 4 signaling pathway;GO:0034139 regulation of toll-like receptor 3 signaling pathway	0.0	0.0	0.0	0.0	0.0	0.0	0.0	0.0	0.0	0.0	0.0	0.0	0.0	0.0	0.0	0.0	0.0	0.0	0.0	0.0
Meis2	311311	symbol	R. norvegicus	311311	R. norvegicus	Meis2	Meis homeobox 2	GO:0110024 positive regulation of cardiac muscle myoblast proliferation;GO:0110022 regulation of cardiac muscle myoblast proliferation;GO:0110021 cardiac muscle myoblast proliferation	0.0	0.0	0.0	0.0	0.0	0.0	0.0	0.0	0.0	0.0	0.0	1.0	0.0	0.0	0.0	0.0	0.0	0.0	0.0	0.0
Ptger3	24929	symbol	R. norvegicus	24929	R. norvegicus	Ptger3	prostaglandin E receptor 3	GO:1904320 positive regulation of smooth muscle contraction involved in micturition;GO:1904326 negative regulation of circadian sleep/wake cycle, wakefulness;GO:1904343 positive regulation of colon smooth muscle contraction	0.0	0.0	0.0	0.0	0.0	1.0	0.0	0.0	1.0	0.0	0.0	1.0	1.0	0.0	0.0	0.0	0.0	0.0	0.0	0.0
Nat8l	289727	symbol	R. norvegicus	289727	R. norvegicus	Nat8l	N-acetyltransferase 8-like	GO:0051586 positive regulation of dopamine uptake involved in synaptic transmission;GO:0051944 positive regulation of catecholamine uptake involved in synaptic transmission;GO:0051584 regulation of dopamine uptake involved in synaptic transmission	0.0	0.0	0.0	0.0	0.0	0.0	0.0	0.0	0.0	0.0	0.0	0.0	0.0	0.0	0.0	0.0	0.0	0.0	0.0	0.0
Spire2	307925	symbol	R. norvegicus	307925	R. norvegicus	Spire2	spire-type actin nucleation factor 2	GO:0070649 formin-nucleated actin cable assembly;GO:0040038 polar body extrusion after meiotic divisions;GO:0051295 establishment of meiotic spindle localization	0.0	0.0	0.0	0.0	0.0	1.0	0.0	0.0	0.0	0.0	0.0	0.0	0.0	0.0	0.0	0.0	0.0	0.0	0.0	0.0
Trnt1	312616	symbol	R. norvegicus	312616	R. norvegicus	Trnt1	tRNA nucleotidyl transferase 1	GO:0001680 tRNA 3'-terminal CCA addition;GO:1990180 mitochondrial tRNA 3'-end processing;GO:0000965 mitochondrial RNA 3'-end processing	0.0	0.0	0.0	0.0	0.0	0.0	0.0	0.0	0.0	0.0	0.0	0.0	0.0	0.0	0.0	0.0	0.0	0.0	0.0	0.0
Mapre3	298848	symbol	R. norvegicus	298848	R. norvegicus	Mapre3	microtubule-associated protein, RP/EB family, member 3	GO:1903033 positive regulation of microtubule plus-end binding;GO:1904825 protein localization to microtubule plus-end;GO:1903031 regulation of microtubule plus-end binding	0.0	0.0	0.0	0.0	0.0	0.0	0.0	0.0	0.0	0.0	0.0	0.0	0.0	0.0	0.0	0.0	0.0	0.0	0.0	0.0
Rhbdd2	360793	symbol	R. norvegicus	360793	R. norvegicus	Rhbdd2	rhomboid domain containing 2	GO:0006508 proteolysis;GO:0019538 protein metabolic process;GO:1901564 organonitrogen compound metabolic process	0.0	0.0	0.0	0.0	0.0	0.0	0.0	0.0	0.0	0.0	0.0	0.0	0.0	0.0	0.0	0.0	0.0	0.0	0.0	0.0
Pld4	362792	symbol	R. norvegicus	362792	R. norvegicus	Pld4	phospholipase D family, member 4	GO:1900015 regulation of cytokine production involved in inflammatory response;GO:0002534 cytokine production involved in inflammatory response;GO:0002532 production of molecular mediator involved in inflammatory response	0.0	0.0	0.0	0.0	0.0	0.0	0.0	0.0	0.0	0.0	0.0	0.0	0.0	0.0	0.0	0.0	0.0	0.0	0.0	0.0
Rab24	361208	symbol	R. norvegicus	361208	R. norvegicus	Rab24	RAB24, member RAS oncogene family		0.0	0.0	0.0	0.0	0.0	0.0	0.0	0.0	0.0	0.0	0.0	0.0	0.0	0.0	0.0	0.0	0.0	0.0	0.0	0.0
Slc52a2	362942	symbol	R. norvegicus	362942	R. norvegicus	Slc52a2	solute carrier family 52 member 2	GO:0032218 riboflavin transport;GO:0051180 vitamin transport;GO:0015893 drug transport	0.0	0.0	0.0	0.0	0.0	0.0	0.0	0.0	0.0	0.0	0.0	0.0	0.0	0.0	0.0	0.0	0.0	0.0	0.0	0.0
Ror2	306782	symbol	R. norvegicus	306782	R. norvegicus	Ror2	receptor tyrosine kinase-like orphan receptor 2	GO:0045651 positive regulation of macrophage differentiation;GO:1900020 positive regulation of protein kinase C activity;GO:0030538 embryonic genitalia morphogenesis	0.0	0.0	0.0	0.0	0.0	0.0	0.0	0.0	0.0	0.0	1.0	0.0	1.0	0.0	0.0	0.0	0.0	0.0	0.0	0.0
Mlst8	64226	symbol	R. norvegicus	64226	R. norvegicus	Mlst8	MTOR associated protein, LST8 homolog	GO:0030838 positive regulation of actin filament polymerization;GO:0032008 positive regulation of TOR signaling;GO:0030833 regulation of actin filament polymerization	0.0	0.0	0.0	0.0	0.0	1.0	0.0	0.0	0.0	0.0	0.0	0.0	0.0	0.0	0.0	0.0	0.0	0.0	1.0	0.0
RGD1561113	499780	symbol	R. norvegicus	499780	R. norvegicus	RGD1561113	similar to Hypothetical UPF0184 protein C9orf16 homolog		0.0	0.0	0.0	0.0	0.0	0.0	0.0	0.0	0.0	0.0	0.0	0.0	0.0	0.0	0.0	0.0	0.0	0.0	0.0	0.0
Tax1bp1	246244	symbol	R. norvegicus	246244	R. norvegicus	Tax1bp1	Tax1 binding protein 1	GO:0032088 negative regulation of NF-kappaB transcription factor activity;GO:0043433 negative regulation of DNA-binding transcription factor activity;GO:0051090 regulation of DNA-binding transcription factor activity	0.0	0.0	0.0	0.0	0.0	0.0	0.0	0.0	0.0	0.0	0.0	0.0	0.0	0.0	0.0	0.0	0.0	0.0	0.0	0.0
Fgf7	29348	symbol	R. norvegicus	29348	R. norvegicus	Fgf7	fibroblast growth factor 7	GO:0060665 regulation of branching involved in salivary gland morphogenesis by mesenchymal-epithelial signaling;GO:0060501 positive regulation of epithelial cell proliferation involved in lung morphogenesis;GO:0061033 secretion by lung epithelial cell involved in lung growth	0.0	0.0	0.0	0.0	0.0	1.0	0.0	0.0	0.0	0.0	0.0	0.0	1.0	0.0	0.0	0.0	0.0	0.0	0.0	0.0
Jph3	307916	symbol	R. norvegicus	307916	R. norvegicus	Jph3	junctophilin 3	GO:0060314 regulation of ryanodine-sensitive calcium-release channel activity;GO:0051279 regulation of release of sequestered calcium ion into cytosol;GO:0051209 release of sequestered calcium ion into cytosol	0.0	0.0	0.0	0.0	0.0	0.0	0.0	0.0	0.0	0.0	0.0	1.0	0.0	0.0	0.0	0.0	0.0	0.0	0.0	0.0
Pik3r1	25513	symbol	R. norvegicus	25513	R. norvegicus	Pik3r1	phosphoinositide-3-kinase regulatory subunit 1	GO:1900103 positive regulation of endoplasmic reticulum unfolded protein response;GO:0045671 negative regulation of osteoclast differentiation;GO:0010459 negative regulation of heart rate	0.0	1.0	1.0	0.0	0.0	0.0	0.0	0.0	0.0	0.0	0.0	0.0	1.0	0.0	1.0	0.0	0.0	0.0	1.0	0.0
Nuf2	304951	symbol	R. norvegicus	304951	R. norvegicus	Nuf2	NUF2 component of NDC80 kinetochore complex	GO:0051315 attachment of mitotic spindle microtubules to kinetochore;GO:0007080 mitotic metaphase plate congression;GO:0051310 metaphase plate congression	0.0	0.0	0.0	0.0	0.0	0.0	0.0	0.0	0.0	0.0	0.0	0.0	0.0	1.0	0.0	0.0	0.0	0.0	0.0	0.0
Nudt7	361413	symbol	R. norvegicus	361413	R. norvegicus	Nudt7	nudix hydrolase 7	GO:0046356 acetyl-CoA catabolic process;GO:0015938 coenzyme A catabolic process;GO:0034031 ribonucleoside bisphosphate catabolic process	0.0	0.0	0.0	0.0	0.0	0.0	0.0	0.0	0.0	0.0	0.0	0.0	0.0	0.0	0.0	0.0	0.0	0.0	0.0	0.0
Usp35	308834	symbol	R. norvegicus	308834	R. norvegicus	Usp35	ubiquitin specific peptidase 35	GO:0016579 protein deubiquitination;GO:0070646 protein modification by small protein removal;GO:0006511 ubiquitin-dependent protein catabolic process	0.0	0.0	0.0	0.0	0.0	0.0	0.0	0.0	0.0	0.0	0.0	0.0	0.0	0.0	0.0	0.0	0.0	0.0	0.0	0.0
Cbx6	315136	symbol	R. norvegicus	315136	R. norvegicus	Cbx6	chromobox 6	GO:0000122 negative regulation of transcription by RNA polymerase II;GO:0045892 negative regulation of transcription, DNA-templated;GO:1903507 negative regulation of nucleic acid-templated transcription	0.0	0.0	0.0	0.0	0.0	0.0	0.0	0.0	0.0	0.0	0.0	0.0	0.0	0.0	0.0	0.0	0.0	0.0	0.0	0.0
Skiv2l	294260	symbol	R. norvegicus	294260	R. norvegicus	Skiv2l	Ski2 like RNA helicase	GO:0070478 nuclear-transcribed mRNA catabolic process, 3'-5' exonucleolytic nonsense-mediated decay;GO:0034427 nuclear-transcribed mRNA catabolic process, exonucleolytic, 3'-5';GO:0043928 exonucleolytic nuclear-transcribed mRNA catabolic process involved in deadenylation-dependent decay	1.0	0.0	0.0	0.0	0.0	0.0	0.0	0.0	0.0	0.0	0.0	0.0	0.0	0.0	0.0	0.0	0.0	0.0	0.0	0.0
Tmem9	289046	symbol	R. norvegicus	289046	R. norvegicus	Tmem9	transmembrane protein 9		0.0	0.0	0.0	0.0	0.0	0.0	0.0	0.0	0.0	0.0	0.0	0.0	0.0	0.0	0.0	0.0	0.0	0.0	0.0	0.0
Nsmce2	299957	symbol	R. norvegicus	299957	R. norvegicus	Nsmce2	NSE2/MMS21 homolog, SMC5-SMC6 complex SUMO ligase	GO:0034184 positive regulation of maintenance of mitotic sister chromatid cohesion;GO:0034093 positive regulation of maintenance of sister chromatid cohesion;GO:0034182 regulation of maintenance of mitotic sister chromatid cohesion	0.0	0.0	0.0	0.0	1.0	0.0	0.0	0.0	0.0	0.0	0.0	0.0	0.0	0.0	0.0	0.0	0.0	0.0	1.0	0.0
Cd9	24936	symbol	R. norvegicus	24936	R. norvegicus	Cd9	CD9 molecule	GO:0090331 negative regulation of platelet aggregation;GO:0014905 myoblast fusion involved in skeletal muscle regeneration;GO:0030913 paranodal junction assembly	0.0	0.0	0.0	0.0	0.0	0.0	0.0	0.0	0.0	0.0	0.0	0.0	0.0	0.0	0.0	0.0	0.0	0.0	0.0	0.0
Sqor	691966	symbol	R. norvegicus	691966	R. norvegicus	Sqor	sulfide quinone oxidoreductase	GO:0070221 sulfide oxidation, using sulfide:quinone oxidoreductase;GO:0019418 sulfide oxidation;GO:0070813 hydrogen sulfide metabolic process	0.0	0.0	0.0	0.0	0.0	0.0	0.0	0.0	0.0	0.0	0.0	0.0	0.0	0.0	0.0	0.0	0.0	0.0	0.0	0.0
Mrpl22	287302	symbol	R. norvegicus	287302	R. norvegicus	Mrpl22	mitochondrial ribosomal protein L22	GO:0042255 ribosome assembly;GO:0022618 ribonucleoprotein complex assembly;GO:0071826 ribonucleoprotein complex subunit organization	1.0	0.0	0.0	0.0	0.0	0.0	0.0	0.0	0.0	0.0	0.0	0.0	0.0	0.0	0.0	0.0	0.0	0.0	0.0	0.0
Map3k6	313022	symbol	R. norvegicus	313022	R. norvegicus	Map3k6	mitogen-activated protein kinase kinase kinase 6	GO:0000186 activation of MAPKK activity;GO:0043406 positive regulation of MAP kinase activity;GO:0071902 positive regulation of protein serine/threonine kinase activity	0.0	0.0	0.0	0.0	0.0	0.0	0.0	0.0	0.0	0.0	0.0	0.0	0.0	0.0	0.0	0.0	0.0	0.0	0.0	0.0
LOC100910732	100910732	Gene_ID	R. norvegicus	100910732	R. norvegicus	LOC100910732	serine/threonine-protein kinase PAK 2-like	GO:0061098 positive regulation of protein tyrosine kinase activity;GO:0061097 regulation of protein tyrosine kinase activity;GO:0050731 positive regulation of peptidyl-tyrosine phosphorylation	0.0	0.0	0.0	0.0	0.0	0.0	0.0	0.0	0.0	0.0	0.0	0.0	0.0	0.0	0.0	0.0	0.0	0.0	1.0	0.0
Ndufs5	362588	symbol	R. norvegicus	362588	R. norvegicus	Ndufs5	NADH:ubiquinone oxidoreductase subunit S5	GO:0032981 mitochondrial respiratory chain complex I assembly;GO:0010257 NADH dehydrogenase complex assembly;GO:0033108 mitochondrial respiratory chain complex assembly	0.0	0.0	0.0	0.0	0.0	0.0	0.0	0.0	0.0	0.0	0.0	0.0	0.0	0.0	0.0	0.0	0.0	0.0	0.0	0.0
Rnase4	56759	symbol	R. norvegicus	56759	R. norvegicus	Rnase4	ribonuclease A family member 4	GO:0009267 cellular response to starvation;GO:1902600 proton transmembrane transport;GO:0031669 cellular response to nutrient levels	0.0	0.0	0.0	0.0	0.0	0.0	0.0	0.0	0.0	0.0	0.0	0.0	0.0	0.0	0.0	0.0	0.0	0.0	0.0	0.0
Osmr	310132	symbol	R. norvegicus	310132	R. norvegicus	Osmr	oncostatin M receptor	GO:0038165 oncostatin-M-mediated signaling pathway;GO:0019221 cytokine-mediated signaling pathway;GO:0071345 cellular response to cytokine stimulus	0.0	0.0	0.0	0.0	0.0	0.0	0.0	0.0	0.0	0.0	0.0	0.0	0.0	0.0	0.0	0.0	0.0	0.0	0.0	0.0
Fbxo2	85273	symbol	R. norvegicus	85273	R. norvegicus	Fbxo2	F-box protein 2	GO:0031146 SCF-dependent proteasomal ubiquitin-dependent protein catabolic process;GO:0030433 ubiquitin-dependent ERAD pathway;GO:0006516 glycoprotein catabolic process	0.0	0.0	0.0	0.0	0.0	0.0	0.0	0.0	0.0	0.0	0.0	0.0	0.0	0.0	0.0	0.0	0.0	0.0	1.0	0.0
Ube2v1	296390	symbol	R. norvegicus	296390	R. norvegicus	Ube2v1	ubiquitin conjugating enzyme E2 V1	GO:0042275 error-free postreplication DNA repair;GO:0070534 protein K63-linked ubiquitination;GO:0051092 positive regulation of NF-kappaB transcription factor activity	0.0	0.0	0.0	0.0	0.0	0.0	0.0	0.0	0.0	0.0	0.0	0.0	0.0	0.0	0.0	0.0	0.0	0.0	1.0	0.0
Dynll2	140734	symbol	R. norvegicus	140734	R. norvegicus	Dynll2	dynein light chain LC8-type 2	GO:2000582 positive regulation of ATP-dependent microtubule motor activity, plus-end-directed;GO:2000580 regulation of ATP-dependent microtubule motor activity, plus-end-directed;GO:2000576 positive regulation of microtubule motor activity	0.0	0.0	0.0	1.0	0.0	0.0	0.0	0.0	0.0	0.0	0.0	0.0	0.0	1.0	0.0	0.0	0.0	0.0	1.0	0.0
Cox14	681219	symbol	R. norvegicus	681219	R. norvegicus	Cox14	cytochrome c oxidase assembly factor COX14	GO:0033617 mitochondrial respiratory chain complex IV assembly;GO:0008535 respiratory chain complex IV assembly;GO:0017004 cytochrome complex assembly	0.0	0.0	0.0	0.0	0.0	0.0	0.0	0.0	0.0	0.0	0.0	0.0	0.0	0.0	0.0	0.0	0.0	0.0	0.0	0.0
Kpna3	361055	symbol	R. norvegicus	361055	R. norvegicus	Kpna3	karyopherin subunit alpha 3	GO:0006607 NLS-bearing protein import into nucleus;GO:0006606 protein import into nucleus;GO:0051170 import into nucleus	0.0	0.0	0.0	0.0	0.0	0.0	0.0	0.0	0.0	0.0	0.0	0.0	0.0	0.0	0.0	0.0	0.0	0.0	0.0	0.0
Mmp2	81686	symbol	R. norvegicus	81686	R. norvegicus	Mmp2	matrix metallopeptidase 2	GO:0045906 negative regulation of vasoconstriction;GO:0014012 peripheral nervous system axon regeneration;GO:0001542 ovulation from ovarian follicle	0.0	0.0	0.0	0.0	0.0	1.0	0.0	0.0	0.0	0.0	0.0	0.0	1.0	0.0	0.0	0.0	0.0	0.0	0.0	0.0
Srf	501099	symbol	R. norvegicus	501099	R. norvegicus	Srf	serum response factor	GO:0003257 positive regulation of transcription from RNA polymerase II promoter involved in myocardial precursor cell differentiation;GO:0046016 positive regulation of transcription by glucose;GO:0045059 positive thymic T cell selection	0.0	0.0	0.0	0.0	0.0	1.0	0.0	0.0	0.0	0.0	1.0	1.0	1.0	0.0	1.0	0.0	0.0	0.0	0.0	0.0
Bahd1	362194	symbol	R. norvegicus	362194	R. norvegicus	Bahd1	bromo adjacent homology domain containing 1	GO:0031507 heterochromatin assembly;GO:0070828 heterochromatin organization;GO:0031497 chromatin assembly	0.0	0.0	0.0	0.0	0.0	0.0	0.0	0.0	0.0	0.0	0.0	0.0	0.0	0.0	0.0	0.0	0.0	0.0	0.0	0.0
Cep290	314787	symbol	R. norvegicus	314787	R. norvegicus	Cep290	centrosomal protein 290	GO:0045494 photoreceptor cell maintenance;GO:0090316 positive regulation of intracellular protein transport;GO:1905515 non-motile cilium assembly	0.0	0.0	0.0	0.0	0.0	0.0	0.0	0.0	0.0	0.0	0.0	0.0	0.0	1.0	0.0	0.0	0.0	0.0	0.0	0.0
Zfp428	361519	symbol	R. norvegicus	361519	R. norvegicus	Zfp428	zinc finger protein 428		0.0	0.0	0.0	0.0	0.0	0.0	0.0	0.0	0.0	0.0	0.0	0.0	0.0	0.0	0.0	0.0	0.0	0.0	0.0	0.0
Proca1	497959	symbol	R. norvegicus	497959	R. norvegicus	Proca1	protein interacting with cyclin A1	GO:0006123 mitochondrial electron transport, cytochrome c to oxygen;GO:0050482 arachidonic acid secretion;GO:1903963 arachidonate transport	0.0	0.0	0.0	0.0	0.0	0.0	0.0	0.0	0.0	0.0	0.0	0.0	0.0	0.0	0.0	0.0	0.0	0.0	0.0	0.0
Nlgn3	171297	symbol	R. norvegicus	171297	R. norvegicus	Nlgn3	neuroligin 3	GO:0061002 negative regulation of dendritic spine morphogenesis;GO:0097151 positive regulation of inhibitory postsynaptic potential;GO:0061000 negative regulation of dendritic spine development	0.0	0.0	1.0	0.0	0.0	1.0	0.0	1.0	0.0	0.0	1.0	1.0	0.0	0.0	0.0	0.0	0.0	0.0	0.0	0.0
Klhl26	290657	symbol	R. norvegicus	290657	R. norvegicus	Klhl26	kelch-like family member 26		0.0	0.0	0.0	0.0	0.0	0.0	0.0	0.0	0.0	0.0	0.0	0.0	0.0	0.0	0.0	0.0	0.0	0.0	0.0	0.0
Hif1an	309434	symbol	R. norvegicus	309434	R. norvegicus	Hif1an	hypoxia inducible factor 1 subunit alpha inhibitor	GO:0061428 negative regulation of transcription from RNA polymerase II promoter in response to hypoxia;GO:0036138 peptidyl-histidine hydroxylation;GO:0042265 peptidyl-asparagine hydroxylation	0.0	0.0	0.0	0.0	0.0	0.0	0.0	0.0	0.0	0.0	0.0	0.0	0.0	0.0	0.0	0.0	0.0	0.0	0.0	0.0
LOC108348293	108348293	Gene_ID	R. norvegicus	108348293	R. norvegicus	LOC108348293	uncharacterized LOC108348293		0.0	0.0	0.0	0.0	0.0	0.0	0.0	0.0	0.0	0.0	0.0	0.0	0.0	0.0	0.0	0.0	0.0	0.0	0.0	0.0
Jmjd1c	171120	symbol	R. norvegicus	171120	R. norvegicus	Jmjd1c	jumonji domain containing 1C	GO:1990636 reproductive senescence;GO:0033169 histone H3-K9 demethylation;GO:0072520 seminiferous tubule development	0.0	0.0	0.0	0.0	0.0	0.0	0.0	0.0	0.0	0.0	0.0	0.0	0.0	0.0	0.0	0.0	0.0	0.0	0.0	0.0
Fam92a	297903	gene_synonym	R. norvegicus	297903	R. norvegicus	Cibar1	CBY1 interacting BAR domain containing 1	GO:0045880 positive regulation of smoothened signaling pathway;GO:0008589 regulation of smoothened signaling pathway;GO:0035108 limb morphogenesis	0.0	0.0	0.0	0.0	0.0	0.0	0.0	0.0	0.0	0.0	0.0	0.0	0.0	0.0	0.0	0.0	0.0	0.0	0.0	0.0
Sclt1	266809	symbol	R. norvegicus	266809	R. norvegicus	Sclt1	sodium channel and clathrin linker 1	GO:0045162 clustering of voltage-gated sodium channels;GO:0045161 neuronal ion channel clustering;GO:0042551 neuron maturation	0.0	0.0	0.0	0.0	0.0	0.0	0.0	0.0	0.0	0.0	0.0	0.0	0.0	0.0	0.0	0.0	0.0	0.0	0.0	0.0
Tram1l1	310846	symbol	R. norvegicus	310846	R. norvegicus	Tram1l1	translocation associated membrane protein 1-like 1	GO:0006616 SRP-dependent cotranslational protein targeting to membrane, translocation;GO:0006614 SRP-dependent cotranslational protein targeting to membrane;GO:0006613 cotranslational protein targeting to membrane	0.0	0.0	0.0	0.0	0.0	0.0	0.0	0.0	0.0	0.0	0.0	0.0	0.0	0.0	0.0	0.0	0.0	0.0	0.0	0.0
Rap1gap2	303298	symbol	R. norvegicus	303298	R. norvegicus	Rap1gap2	RAP1 GTPase activating protein 2	GO:0010977 negative regulation of neuron projection development;GO:0045665 negative regulation of neuron differentiation;GO:0050768 negative regulation of neurogenesis	0.0	0.0	0.0	0.0	0.0	1.0	0.0	0.0	0.0	0.0	1.0	0.0	0.0	0.0	0.0	0.0	0.0	0.0	1.0	0.0
Cox6b2	654441	symbol	R. norvegicus	654441	R. norvegicus	Cox6b2	cytochrome c oxidase subunit 6B2		0.0	0.0	0.0	0.0	0.0	0.0	0.0	0.0	0.0	0.0	0.0	0.0	0.0	0.0	0.0	0.0	0.0	0.0	0.0	0.0
Arl4a	29308	symbol	R. norvegicus	29308	R. norvegicus	Arl4a	ADP-ribosylation factor like GTPase 4A	GO:0050873 brown fat cell differentiation;GO:0045444 fat cell differentiation;GO:0006886 intracellular protein transport	0.0	0.0	0.0	0.0	0.0	0.0	0.0	0.0	0.0	0.0	0.0	0.0	0.0	0.0	0.0	0.0	0.0	0.0	0.0	0.0
Lrrc20	499430	symbol	R. norvegicus	499430	R. norvegicus	Lrrc20	leucine rich repeat containing 20		0.0	0.0	0.0	0.0	0.0	0.0	0.0	0.0	0.0	0.0	0.0	0.0	0.0	0.0	0.0	0.0	0.0	0.0	0.0	0.0
Gnl1	309593	symbol	R. norvegicus	309593	R. norvegicus	Gnl1	G protein nucleolar 1	GO:0006974 cellular response to DNA damage stimulus;GO:0033554 cellular response to stress;GO:0006950 response to stress	0.0	0.0	0.0	0.0	0.0	0.0	0.0	0.0	0.0	0.0	0.0	0.0	0.0	0.0	0.0	0.0	0.0	0.0	0.0	0.0
Lrp3	89787	symbol	R. norvegicus	89787	R. norvegicus	Lrp3	LDL receptor related protein 3	GO:0045599 negative regulation of fat cell differentiation;GO:0045669 positive regulation of osteoblast differentiation;GO:0045778 positive regulation of ossification	0.0	0.0	0.0	0.0	0.0	0.0	0.0	0.0	0.0	0.0	0.0	0.0	0.0	0.0	0.0	0.0	0.0	0.0	0.0	0.0
Rps6	29304	symbol	R. norvegicus	29304	R. norvegicus	Rps6	ribosomal protein S6	GO:1903347 negative regulation of bicellular tight junction assembly;GO:0002309 T cell proliferation involved in immune response;GO:0006924 activation-induced cell death of T cells	1.0	0.0	0.0	0.0	0.0	0.0	0.0	0.0	0.0	0.0	0.0	0.0	0.0	0.0	0.0	0.0	0.0	0.0	0.0	0.0
NEWGENE_1309258						None	None	None	nan	nan	nan	nan	nan	nan	nan	nan	nan	nan	nan	nan	nan	nan	nan	nan	nan	nan	nan	nan
Invs	313228	symbol	R. norvegicus	313228	R. norvegicus	Invs	inversin	GO:1904108 protein localization to ciliary inversin compartment;GO:0060971 embryonic heart tube left/right pattern formation;GO:0060287 epithelial cilium movement involved in determination of left/right asymmetry	0.0	0.0	0.0	0.0	0.0	0.0	0.0	0.0	0.0	0.0	0.0	0.0	0.0	0.0	0.0	0.0	0.0	0.0	0.0	0.0
Podxl2	297433	symbol	R. norvegicus	297433	R. norvegicus	Podxl2	podocalyxin-like 2	GO:0050901 leukocyte tethering or rolling;GO:0061756 leukocyte adhesion to vascular endothelial cell;GO:0045123 cellular extravasation	0.0	0.0	0.0	0.0	0.0	0.0	0.0	0.0	0.0	0.0	0.0	0.0	0.0	0.0	0.0	0.0	0.0	0.0	0.0	0.0
Skor2	681200	symbol	R. norvegicus	681200	R. norvegicus	Skor2	SKI family transcriptional corepressor 2	GO:0021702 cerebellar Purkinje cell differentiation;GO:0021694 cerebellar Purkinje cell layer formation;GO:0021936 regulation of cerebellar granule cell precursor proliferation	0.0	0.0	0.0	0.0	0.0	1.0	0.0	0.0	0.0	0.0	1.0	0.0	0.0	0.0	0.0	0.0	0.0	0.0	0.0	0.0
Shc2	314612	symbol	R. norvegicus	314612	R. norvegicus	Shc2	SHC adaptor protein 2	GO:0000187 activation of MAPK activity;GO:0043406 positive regulation of MAP kinase activity;GO:0071902 positive regulation of protein serine/threonine kinase activity	0.0	0.0	0.0	0.0	0.0	0.0	0.0	0.0	0.0	0.0	0.0	0.0	0.0	0.0	1.0	0.0	0.0	0.0	0.0	0.0
Uxt	299313	symbol	R. norvegicus	299313	R. norvegicus	Uxt	ubiquitously-expressed, prefoldin-like chaperone	GO:0007098 centrosome cycle;GO:0031023 microtubule organizing center organization;GO:0000122 negative regulation of transcription by RNA polymerase II	0.0	0.0	0.0	0.0	0.0	0.0	0.0	0.0	0.0	0.0	0.0	0.0	0.0	0.0	0.0	0.0	0.0	0.0	0.0	0.0
Cox6c	54322	symbol	R. norvegicus	54322	R. norvegicus	Cox6c	cytochrome c oxidase subunit 6C	GO:1902600 proton transmembrane transport;GO:0022900 electron transport chain;GO:0015672 monovalent inorganic cation transport	0.0	0.0	0.0	0.0	0.0	0.0	0.0	0.0	0.0	0.0	0.0	0.0	0.0	0.0	0.0	0.0	0.0	0.0	0.0	0.0
Rxrb	361801	symbol	R. norvegicus	361801	R. norvegicus	Rxrb	retinoid X receptor beta	GO:0055012 ventricular cardiac muscle cell differentiation;GO:0001893 maternal placenta development;GO:0060038 cardiac muscle cell proliferation	0.0	0.0	0.0	0.0	0.0	0.0	0.0	0.0	0.0	0.0	0.0	0.0	0.0	0.0	0.0	0.0	0.0	0.0	0.0	0.0
Fam131b	500102	symbol	R. norvegicus	500102	R. norvegicus	Fam131b	family with sequence similarity 131, member B		0.0	0.0	0.0	0.0	0.0	0.0	0.0	0.0	0.0	0.0	0.0	0.0	0.0	0.0	0.0	0.0	0.0	0.0	0.0	0.0
Pabpn1	116697	symbol	R. norvegicus	116697	R. norvegicus	Pabpn1	poly(A) binding protein, nuclear 1	GO:1904247 positive regulation of polynucleotide adenylyltransferase activity;GO:0016973 poly(A)+ mRNA export from nucleus;GO:1904245 regulation of polynucleotide adenylyltransferase activity	1.0	0.0	0.0	0.0	0.0	0.0	0.0	0.0	0.0	0.0	0.0	0.0	0.0	0.0	0.0	0.0	0.0	0.0	0.0	0.0
Nov	81526	gene_synonym	R. norvegicus	81526	R. norvegicus	Ccn3	cellular communication network factor 3	GO:0090027 negative regulation of monocyte chemotaxis;GO:1904057 negative regulation of sensory perception of pain;GO:0060392 negative regulation of SMAD protein signal transduction	0.0	0.0	0.0	0.0	0.0	1.0	0.0	0.0	0.0	0.0	0.0	0.0	1.0	0.0	0.0	0.0	0.0	0.0	0.0	0.0
LOC100360977	100360977	Gene_ID	R. norvegicus	100360977	R. norvegicus	Ppial4d	peptidylprolyl isomerase A (cyclophilin A)-like 4D	GO:0045069 regulation of viral genome replication;GO:0019079 viral genome replication;GO:1903900 regulation of viral life cycle	0.0	0.0	0.0	0.0	0.0	0.0	0.0	0.0	0.0	0.0	0.0	0.0	0.0	0.0	0.0	0.0	0.0	0.0	0.0	0.0
Capn6	83685	symbol	R. norvegicus	83685	R. norvegicus	Capn6	calpain 6	GO:0001578 microtubule bundle formation;GO:0051493 regulation of cytoskeleton organization;GO:0000226 microtubule cytoskeleton organization	0.0	0.0	0.0	0.0	0.0	0.0	0.0	0.0	0.0	0.0	0.0	0.0	0.0	0.0	0.0	0.0	0.0	0.0	0.0	0.0
Rbm7	315634	symbol	R. norvegicus	315634	R. norvegicus	Rbm7	RNA binding motif protein 7	GO:0016076 snRNA catabolic process;GO:0000381 regulation of alternative mRNA splicing, via spliceosome;GO:0000380 alternative mRNA splicing, via spliceosome	0.0	0.0	0.0	0.0	0.0	0.0	0.0	0.0	0.0	0.0	0.0	0.0	0.0	0.0	0.0	0.0	0.0	0.0	0.0	0.0
Bicc1	361832	symbol	R. norvegicus	361832	R. norvegicus	Bicc1	BicC family RNA binding protein 1	GO:0090090 negative regulation of canonical Wnt signaling pathway;GO:0030178 negative regulation of Wnt signaling pathway;GO:0007368 determination of left/right symmetry	0.0	0.0	0.0	0.0	0.0	0.0	0.0	0.0	0.0	0.0	0.0	0.0	0.0	0.0	0.0	0.0	0.0	0.0	0.0	0.0
Ebf4	680751	symbol	R. norvegicus	680751	R. norvegicus	Ebf4	EBF family member 4	GO:0045944 positive regulation of transcription by RNA polymerase II;GO:0045893 positive regulation of transcription, DNA-templated;GO:1903508 positive regulation of nucleic acid-templated transcription	0.0	0.0	0.0	0.0	0.0	0.0	0.0	0.0	0.0	0.0	0.0	0.0	0.0	0.0	0.0	0.0	0.0	0.0	0.0	0.0
Mfsd1	361957	symbol	R. norvegicus	361957	R. norvegicus	Mfsd1	major facilitator superfamily domain containing 1	GO:0055085 transmembrane transport;GO:0006810 transport;GO:0051234 establishment of localization	0.0	0.0	0.0	0.0	0.0	0.0	0.0	0.0	0.0	0.0	0.0	0.0	0.0	0.0	0.0	0.0	0.0	0.0	0.0	0.0
Hck	25734	symbol	R. norvegicus	25734	R. norvegicus	Hck	HCK proto-oncogene, Src family tyrosine kinase	GO:2000251 positive regulation of actin cytoskeleton reorganization;GO:0071801 regulation of podosome assembly;GO:0071800 podosome assembly	0.0	0.0	0.0	0.0	0.0	0.0	0.0	0.0	0.0	0.0	0.0	0.0	0.0	0.0	0.0	0.0	0.0	0.0	0.0	0.0
Rpl31	64298	symbol	R. norvegicus	64298	R. norvegicus	Rpl31	ribosomal protein L31	GO:0002181 cytoplasmic translation;GO:0006412 translation;GO:0043043 peptide biosynthetic process	1.0	0.0	0.0	0.0	0.0	0.0	0.0	0.0	0.0	0.0	0.0	0.0	0.0	0.0	0.0	0.0	0.0	0.0	0.0	0.0
Nrxn2	116595	symbol	R. norvegicus	116595	R. norvegicus	Nrxn2	neurexin 2	GO:0097116 gephyrin clustering involved in postsynaptic density assembly;GO:0042297 vocal learning;GO:0097118 neuroligin clustering involved in postsynaptic membrane assembly	0.0	0.0	1.0	0.0	0.0	0.0	0.0	0.0	0.0	0.0	0.0	1.0	0.0	0.0	0.0	0.0	0.0	0.0	0.0	0.0
Stim1	361618	symbol	R. norvegicus	361618	R. norvegicus	Stim1	stromal interaction molecule 1	GO:0032237 activation of store-operated calcium channel activity;GO:1901341 positive regulation of store-operated calcium channel activity;GO:1901339 regulation of store-operated calcium channel activity	0.0	0.0	0.0	0.0	0.0	0.0	0.0	0.0	0.0	0.0	0.0	0.0	1.0	0.0	0.0	0.0	0.0	0.0	1.0	0.0
Rps27a	100912032	symbol	R. norvegicus	100912032	R. norvegicus	Rps27a	ribosomal protein S27a	GO:0019941 modification-dependent protein catabolic process;GO:0051603 proteolysis involved in cellular protein catabolic process;GO:0016567 protein ubiquitination	1.0	0.0	0.0	0.0	0.0	0.0	0.0	0.0	0.0	0.0	0.0	0.0	0.0	1.0	0.0	0.0	0.0	0.0	1.0	0.0
Cep295nl	498028	symbol	R. norvegicus	498028	R. norvegicus	Cep295nl	CEP295 N-terminal like	GO:0046599 regulation of centriole replication;GO:0010824 regulation of centrosome duplication;GO:0007099 centriole replication	0.0	0.0	0.0	0.0	0.0	0.0	0.0	0.0	0.0	0.0	0.0	0.0	0.0	0.0	0.0	0.0	0.0	0.0	0.0	0.0
Eftud2	287739	symbol	R. norvegicus	287739	R. norvegicus	Eftud2	elongation factor Tu GTP binding domain containing 2	GO:0042220 response to cocaine;GO:0043279 response to alkaloid;GO:0072347 response to anesthetic	1.0	0.0	0.0	0.0	0.0	0.0	0.0	0.0	0.0	0.0	0.0	0.0	0.0	0.0	0.0	0.0	0.0	0.0	0.0	0.0
Irf2bp1	308404	symbol	R. norvegicus	308404	R. norvegicus	Irf2bp1	interferon regulatory factor 2 binding protein 1	GO:0000209 protein polyubiquitination;GO:0000122 negative regulation of transcription by RNA polymerase II;GO:0045892 negative regulation of transcription, DNA-templated	0.0	0.0	0.0	0.0	0.0	0.0	0.0	0.0	0.0	0.0	0.0	0.0	0.0	0.0	0.0	0.0	0.0	0.0	1.0	0.0
Rasal2	304893	symbol	R. norvegicus	304893	R. norvegicus	Rasal2	RAS protein activator like 2	GO:0043547 positive regulation of GTPase activity;GO:0043087 regulation of GTPase activity;GO:0051345 positive regulation of hydrolase activity	0.0	0.0	0.0	0.0	0.0	0.0	0.0	0.0	0.0	0.0	0.0	0.0	0.0	0.0	0.0	0.0	0.0	0.0	0.0	0.0
RGD1306227	310377	symbol	R. norvegicus	310377	R. norvegicus	RGD1306227	similar to 4833420G17Rik protein		0.0	0.0	0.0	0.0	0.0	0.0	0.0	0.0	0.0	0.0	0.0	0.0	0.0	0.0	0.0	0.0	0.0	0.0	0.0	0.0
Il17rb	306247	symbol	R. norvegicus	306247	R. norvegicus	Il17rb	interleukin 17 receptor B	GO:2000667 positive regulation of interleukin-13 secretion;GO:2000664 positive regulation of interleukin-5 secretion;GO:2000662 regulation of interleukin-5 secretion	0.0	0.0	0.0	0.0	0.0	0.0	0.0	0.0	0.0	0.0	0.0	0.0	0.0	0.0	0.0	0.0	0.0	0.0	0.0	0.0
Fbn1	83727	symbol	R. norvegicus	83727	R. norvegicus	Fbn1	fibrillin 1	GO:2001205 negative regulation of osteoclast development;GO:0035583 sequestering of TGFbeta in extracellular matrix;GO:0035582 sequestering of BMP in extracellular matrix	0.0	1.0	0.0	0.0	0.0	0.0	0.0	0.0	0.0	0.0	0.0	0.0	0.0	0.0	0.0	0.0	0.0	0.0	0.0	0.0
Azin2	366473	symbol	R. norvegicus	366473	R. norvegicus	Azin2	antizyme inhibitor 2	GO:0033387 putrescine biosynthetic process from ornithine;GO:1902269 positive regulation of polyamine transmembrane transport;GO:0009446 putrescine biosynthetic process	0.0	0.0	0.0	0.0	0.0	0.0	0.0	0.0	0.0	0.0	0.0	0.0	0.0	0.0	0.0	0.0	0.0	0.0	0.0	0.0
Mrpl13	299938	symbol	R. norvegicus	299938	R. norvegicus	Mrpl13	mitochondrial ribosomal protein L13	GO:0017148 negative regulation of translation;GO:0034249 negative regulation of cellular amide metabolic process;GO:0006417 regulation of translation	1.0	0.0	0.0	0.0	0.0	0.0	0.0	0.0	0.0	0.0	0.0	0.0	0.0	0.0	0.0	0.0	0.0	0.0	0.0	0.0
Chga	24258	symbol	R. norvegicus	24258	R. norvegicus	Chga	chromogranin A	GO:0086030 adenylate cyclase-activating adrenergic receptor signaling pathway involved in cardiac muscle relaxation;GO:1901899 positive regulation of relaxation of cardiac muscle;GO:2000707 positive regulation of dense core granule biogenesis	0.0	0.0	0.0	0.0	0.0	1.0	0.0	0.0	0.0	0.0	0.0	0.0	0.0	0.0	0.0	0.0	0.0	0.0	0.0	0.0
Acaa1a	24157	symbol	R. norvegicus	24157	R. norvegicus	Acaa1a	acetyl-CoA acyltransferase 1A	GO:0010124 phenylacetate catabolic process;GO:0009852 auxin catabolic process;GO:0042178 xenobiotic catabolic process	0.0	1.0	0.0	0.0	0.0	0.0	0.0	0.0	0.0	0.0	0.0	0.0	0.0	0.0	0.0	0.0	0.0	0.0	0.0	0.0
Brat1	498150	symbol	R. norvegicus	498150	R. norvegicus	Brat1	BRCA1-associated ATM activator 1	GO:0051646 mitochondrion localization;GO:0030307 positive regulation of cell growth;GO:0006006 glucose metabolic process	0.0	1.0	0.0	0.0	0.0	0.0	0.0	0.0	0.0	0.0	0.0	0.0	0.0	0.0	0.0	0.0	0.0	0.0	0.0	0.0
Golga7b	309378	symbol	R. norvegicus	309378	R. norvegicus	Golga7b	golgin A7 family, member B	GO:0018230 peptidyl-L-cysteine S-palmitoylation;GO:0018345 protein palmitoylation;GO:0018231 peptidyl-S-diacylglycerol-L-cysteine biosynthetic process from peptidyl-cysteine	0.0	0.0	0.0	0.0	0.0	0.0	0.0	0.0	0.0	0.0	0.0	0.0	0.0	0.0	0.0	0.0	0.0	0.0	0.0	0.0
Adam11	360638	symbol	R. norvegicus	360638	R. norvegicus	Adam11	ADAM metallopeptidase domain 11	GO:0007229 integrin-mediated signaling pathway;GO:0006508 proteolysis;GO:0007166 cell surface receptor signaling pathway	0.0	0.0	0.0	0.0	0.0	0.0	0.0	0.0	0.0	0.0	0.0	0.0	0.0	0.0	0.0	0.0	0.0	0.0	0.0	0.0
Gulp1	314543	symbol	R. norvegicus	314543	R. norvegicus	Gulp1	GULP PTB domain containing engulfment adaptor 1	GO:0006911 phagocytosis, engulfment;GO:0099024 plasma membrane invagination;GO:0010324 membrane invagination	0.0	0.0	0.0	0.0	0.0	0.0	0.0	0.0	0.0	0.0	0.0	0.0	0.0	0.0	0.0	0.0	0.0	0.0	0.0	0.0
Aldh1l1	64392	symbol	R. norvegicus	64392	R. norvegicus	Aldh1l1	aldehyde dehydrogenase 1 family, member L1	GO:0009258 10-formyltetrahydrofolate catabolic process;GO:0009397 folic acid-containing compound catabolic process;GO:0009256 10-formyltetrahydrofolate metabolic process	0.0	0.0	0.0	0.0	0.0	0.0	0.0	0.0	0.0	0.0	0.0	0.0	0.0	0.0	0.0	0.0	0.0	0.0	0.0	0.0
Dlgap3	286923	symbol	R. norvegicus	286923	R. norvegicus	Dlgap3	DLG associated protein 3	GO:0099563 modification of synaptic structure;GO:0050808 synapse organization;GO:0065003 protein-containing complex assembly	0.0	0.0	1.0	0.0	0.0	0.0	0.0	0.0	0.0	0.0	0.0	0.0	0.0	0.0	0.0	0.0	0.0	0.0	0.0	0.0
Chgb	24259	symbol	R. norvegicus	24259	R. norvegicus	Chgb	chromogranin B		0.0	0.0	0.0	0.0	0.0	0.0	0.0	0.0	0.0	0.0	0.0	0.0	0.0	0.0	0.0	0.0	0.0	0.0	0.0	0.0
Spryd3	315327	symbol	R. norvegicus	315327	R. norvegicus	Spryd3	SPRY domain containing 3		0.0	0.0	0.0	0.0	0.0	0.0	0.0	0.0	0.0	0.0	0.0	0.0	0.0	0.0	0.0	0.0	0.0	0.0	0.0	0.0
Rpl27a	293418	symbol	R. norvegicus	293418	R. norvegicus	Rpl27a	ribosomal protein L27a	GO:0006412 translation;GO:0043043 peptide biosynthetic process;GO:0043604 amide biosynthetic process	1.0	0.0	0.0	0.0	0.0	0.0	0.0	0.0	0.0	0.0	0.0	0.0	0.0	0.0	0.0	0.0	0.0	0.0	0.0	0.0
Plscr4	300900	symbol	R. norvegicus	300900	R. norvegicus	Plscr4	phospholipid scramblase 4	GO:0017121 phospholipid scrambling;GO:0071222 cellular response to lipopolysaccharide;GO:0071219 cellular response to molecule of bacterial origin	0.0	0.0	0.0	0.0	0.0	0.0	0.0	0.0	0.0	0.0	0.0	0.0	0.0	0.0	0.0	0.0	0.0	0.0	0.0	0.0
Dhrs7b	287380	symbol	R. norvegicus	287380	R. norvegicus	Dhrs7b	dehydrogenase/reductase 7B	GO:0008611 ether lipid biosynthetic process;GO:0030223 neutrophil differentiation;GO:0046504 glycerol ether biosynthetic process	0.0	0.0	0.0	0.0	0.0	0.0	0.0	0.0	0.0	0.0	0.0	0.0	0.0	0.0	0.0	0.0	0.0	0.0	0.0	0.0
Abhd17a	299617	symbol	R. norvegicus	299617	R. norvegicus	Abhd17a	abhydrolase domain containing 17A, depalmitoylase	GO:1902817 negative regulation of protein localization to microtubule;GO:1902816 regulation of protein localization to microtubule;GO:1905668 positive regulation of protein localization to endosome	0.0	0.0	1.0	0.0	0.0	0.0	0.0	0.0	0.0	0.0	0.0	0.0	0.0	0.0	0.0	0.0	0.0	0.0	0.0	0.0
Nucb1	84595	symbol	R. norvegicus	84595	R. norvegicus	Nucb1	nucleobindin 1	GO:0072718 response to cisplatin;GO:1903533 regulation of protein targeting;GO:0033157 regulation of intracellular protein transport	0.0	0.0	0.0	0.0	0.0	0.0	0.0	0.0	0.0	0.0	0.0	0.0	0.0	0.0	0.0	0.0	0.0	0.0	0.0	0.0
Klhdc3	363192	symbol	R. norvegicus	363192	R. norvegicus	Klhdc3	kelch domain containing 3	GO:0051321 meiotic cell cycle;GO:0022414 reproductive process;GO:0007049 cell cycle	0.0	0.0	0.0	0.0	0.0	0.0	0.0	0.0	0.0	0.0	0.0	0.0	0.0	0.0	0.0	0.0	0.0	0.0	0.0	0.0
Atp6ap1l	361875	symbol	R. norvegicus	361875	R. norvegicus	Atp6ap1l	ATPase H+ transporting accessory protein 1 like	GO:0030641 regulation of cellular pH;GO:0006885 regulation of pH;GO:0030004 cellular monovalent inorganic cation homeostasis	0.0	0.0	0.0	0.0	0.0	0.0	0.0	0.0	0.0	0.0	0.0	0.0	0.0	0.0	0.0	0.0	0.0	0.0	0.0	0.0
Smc5	293967	symbol	R. norvegicus	293967	R. norvegicus	Smc5	structural maintenance of chromosomes 5	GO:0034184 positive regulation of maintenance of mitotic sister chromatid cohesion;GO:0034093 positive regulation of maintenance of sister chromatid cohesion;GO:0034182 regulation of maintenance of mitotic sister chromatid cohesion	0.0	0.0	0.0	0.0	1.0	0.0	0.0	0.0	0.0	0.0	0.0	0.0	0.0	0.0	0.0	0.0	0.0	0.0	0.0	0.0
Slc25a17	300083	symbol	R. norvegicus	300083	R. norvegicus	Slc25a17	solute carrier family 25 member 17	GO:0035349 coenzyme A transmembrane transport;GO:0015880 coenzyme A transport;GO:0071106 adenosine 3',5'-bisphosphate transmembrane transport	0.0	0.0	0.0	0.0	0.0	0.0	0.0	0.0	0.0	0.0	0.0	0.0	0.0	0.0	0.0	0.0	0.0	0.0	0.0	0.0
Wdr61	363064	symbol	R. norvegicus	363064	R. norvegicus	Wdr61	WD repeat domain 61	GO:2001162 positive regulation of histone H3-K79 methylation;GO:2001160 regulation of histone H3-K79 methylation;GO:0051571 positive regulation of histone H3-K4 methylation	1.0	0.0	0.0	0.0	0.0	0.0	0.0	0.0	0.0	0.0	0.0	0.0	0.0	0.0	0.0	0.0	0.0	0.0	0.0	0.0
Apba1	83589	symbol	R. norvegicus	83589	R. norvegicus	Apba1	amyloid beta precursor protein binding family A member 1	GO:0014051 gamma-aminobutyric acid secretion;GO:0014047 glutamate secretion;GO:0015812 gamma-aminobutyric acid transport	0.0	0.0	0.0	0.0	0.0	0.0	0.0	0.0	0.0	0.0	0.0	1.0	0.0	0.0	0.0	0.0	0.0	0.0	0.0	0.0
Plaur	50692	symbol	R. norvegicus	50692	R. norvegicus	Plaur	plasminogen activator, urokinase receptor	GO:2001268 negative regulation of cysteine-type endopeptidase activity involved in apoptotic signaling pathway;GO:0034112 positive regulation of homotypic cell-cell adhesion;GO:2001267 regulation of cysteine-type endopeptidase activity involved in apoptotic signaling pathway	0.0	0.0	0.0	0.0	0.0	0.0	0.0	0.0	0.0	0.0	0.0	0.0	0.0	0.0	0.0	0.0	0.0	0.0	0.0	0.0
Eif4h	288599	symbol	R. norvegicus	288599	R. norvegicus	Eif4h	eukaryotic translation initiation factor 4H	GO:0006413 translational initiation;GO:0019953 sexual reproduction;GO:0048589 developmental growth	1.0	0.0	0.0	0.0	0.0	0.0	0.0	0.0	0.0	0.0	0.0	0.0	0.0	0.0	0.0	0.0	0.0	0.0	0.0	0.0
Atxn7l3	287734	symbol	R. norvegicus	287734	R. norvegicus	Atxn7l3	ataxin 7-like 3	GO:0010390 histone monoubiquitination;GO:0016578 histone deubiquitination;GO:0016574 histone ubiquitination	0.0	0.0	0.0	0.0	0.0	0.0	0.0	0.0	0.0	0.0	0.0	0.0	0.0	0.0	0.0	0.0	0.0	0.0	1.0	0.0
Vasp	361517	symbol	R. norvegicus	361517	R. norvegicus	Vasp	vasodilator-stimulated phosphoprotein	GO:0001843 neural tube closure;GO:0014020 primary neural tube formation;GO:0030838 positive regulation of actin filament polymerization	0.0	0.0	0.0	0.0	0.0	1.0	0.0	0.0	0.0	0.0	0.0	0.0	0.0	0.0	0.0	0.0	0.0	0.0	0.0	0.0
Gpt	81670	symbol	R. norvegicus	81670	R. norvegicus	Gpt	glutamic--pyruvic transaminase	GO:0042853 L-alanine catabolic process;GO:0042851 L-alanine metabolic process;GO:0006524 alanine catabolic process	0.0	1.0	0.0	0.0	0.0	0.0	0.0	0.0	0.0	0.0	0.0	0.0	0.0	0.0	0.0	0.0	0.0	0.0	0.0	0.0
Cyb561	303601	symbol	R. norvegicus	303601	R. norvegicus	Cyb561	cytochrome b-561	GO:0022900 electron transport chain;GO:0006091 generation of precursor metabolites and energy;GO:0055114 oxidation-reduction process	0.0	0.0	0.0	0.0	0.0	0.0	0.0	0.0	0.0	0.0	0.0	0.0	0.0	0.0	0.0	0.0	0.0	0.0	0.0	0.0
Uchl5	360853	symbol	R. norvegicus	360853	R. norvegicus	Uchl5	ubiquitin C-terminal hydrolase L5	GO:0032435 negative regulation of proteasomal ubiquitin-dependent protein catabolic process;GO:0021670 lateral ventricle development;GO:2000059 negative regulation of ubiquitin-dependent protein catabolic process	0.0	0.0	0.0	0.0	0.0	0.0	0.0	0.0	0.0	0.0	0.0	0.0	0.0	0.0	0.0	0.0	0.0	0.0	1.0	0.0
Plekhb1	64471	symbol	R. norvegicus	64471	R. norvegicus	Plekhb1	pleckstrin homology domain containing B1	GO:0045595 regulation of cell differentiation;GO:0050793 regulation of developmental process;GO:0030154 cell differentiation	0.0	0.0	0.0	0.0	0.0	0.0	0.0	0.0	0.0	0.0	0.0	0.0	0.0	0.0	0.0	0.0	0.0	0.0	0.0	0.0
Ina	24503	symbol	R. norvegicus	24503	R. norvegicus	Ina	internexin neuronal intermediate filament protein, alpha	GO:0099185 postsynaptic intermediate filament cytoskeleton organization;GO:0060052 neurofilament cytoskeleton organization;GO:0098974 postsynaptic actin cytoskeleton organization	0.0	0.0	1.0	0.0	0.0	0.0	0.0	0.0	0.0	0.0	0.0	0.0	0.0	0.0	0.0	0.0	0.0	0.0	0.0	0.0
Nop10	691534	symbol	R. norvegicus	691534	R. norvegicus	Nop10	NOP10 ribonucleoprotein	GO:0000454 snoRNA guided rRNA pseudouridine synthesis;GO:0031120 snRNA pseudouridine synthesis;GO:0031118 rRNA pseudouridine synthesis	0.0	0.0	0.0	0.0	0.0	0.0	0.0	0.0	0.0	0.0	0.0	0.0	0.0	1.0	0.0	0.0	0.0	0.0	0.0	0.0
Tgfbi	116487	symbol	R. norvegicus	116487	R. norvegicus	Tgfbi	transforming growth factor, beta induced	GO:0002062 chondrocyte differentiation;GO:0001525 angiogenesis;GO:0051216 cartilage development	0.0	0.0	0.0	0.0	0.0	0.0	0.0	0.0	0.0	0.0	0.0	0.0	1.0	0.0	0.0	0.0	0.0	0.0	0.0	0.0
Ugp2	289827	symbol	R. norvegicus	289827	R. norvegicus	Ugp2	UDP-glucose pyrophosphorylase 2	GO:0019255 glucose 1-phosphate metabolic process;GO:0006011 UDP-glucose metabolic process;GO:0005977 glycogen metabolic process	0.0	1.0	0.0	0.0	0.0	0.0	0.0	0.0	0.0	0.0	0.0	0.0	0.0	0.0	0.0	0.0	0.0	0.0	0.0	0.0
Zfp184	306966	symbol	R. norvegicus	306966	R. norvegicus	Zfp184	zinc finger protein 184	GO:0006355 regulation of transcription, DNA-templated;GO:1903506 regulation of nucleic acid-templated transcription;GO:0006351 transcription, DNA-templated	0.0	0.0	0.0	0.0	0.0	0.0	0.0	0.0	0.0	0.0	0.0	0.0	0.0	0.0	0.0	0.0	0.0	0.0	0.0	0.0
U2surp	315903	symbol	R. norvegicus	315903	R. norvegicus	U2surp	U2 snRNP-associated SURP domain containing	GO:0006396 RNA processing;GO:0016070 RNA metabolic process;GO:0090304 nucleic acid metabolic process	1.0	0.0	0.0	0.0	0.0	0.0	0.0	0.0	0.0	0.0	0.0	0.0	0.0	0.0	0.0	0.0	0.0	0.0	0.0	0.0
Kcnk12	64119	symbol	R. norvegicus	64119	R. norvegicus	Kcnk12	potassium two pore domain channel subfamily K member 12	GO:0030322 stabilization of membrane potential;GO:0071805 potassium ion transmembrane transport;GO:0071804 cellular potassium ion transport	0.0	0.0	0.0	0.0	0.0	0.0	0.0	0.0	0.0	0.0	0.0	0.0	0.0	0.0	0.0	0.0	0.0	0.0	0.0	0.0
Nmd3	310512	symbol	R. norvegicus	310512	R. norvegicus	Nmd3	NMD3 ribosome export adaptor	GO:0000055 ribosomal large subunit export from nucleus;GO:1904751 positive regulation of protein localization to nucleolus;GO:0000054 ribosomal subunit export from nucleus	0.0	0.0	0.0	0.0	0.0	0.0	0.0	0.0	0.0	0.0	0.0	0.0	0.0	0.0	0.0	0.0	0.0	0.0	0.0	0.0
Klhl13	313445	symbol	R. norvegicus	313445	R. norvegicus	Klhl13	kelch-like family member 13	GO:0032465 regulation of cytokinesis;GO:0051302 regulation of cell division;GO:0000910 cytokinesis	0.0	0.0	0.0	0.0	0.0	0.0	0.0	0.0	0.0	0.0	0.0	0.0	0.0	0.0	0.0	0.0	0.0	0.0	1.0	0.0
Crbn	297498	symbol	R. norvegicus	297498	R. norvegicus	Crbn	cereblon	GO:0034766 negative regulation of ion transmembrane transport;GO:0034763 negative regulation of transmembrane transport;GO:0043161 proteasome-mediated ubiquitin-dependent protein catabolic process	0.0	0.0	0.0	0.0	0.0	0.0	0.0	0.0	0.0	0.0	0.0	0.0	0.0	0.0	0.0	0.0	0.0	0.0	1.0	0.0
Gpr81	689936	gene_synonym	R. norvegicus	689936	R. norvegicus	Hcar1	hydroxycarboxylic acid receptor 1	GO:0050995 negative regulation of lipid catabolic process;GO:0050994 regulation of lipid catabolic process;GO:0045833 negative regulation of lipid metabolic process	0.0	0.0	0.0	0.0	0.0	0.0	0.0	0.0	0.0	0.0	0.0	0.0	0.0	0.0	0.0	0.0	0.0	0.0	0.0	0.0
Ktn1	361029	symbol	R. norvegicus	361029	R. norvegicus	Ktn1	kinectin 1	GO:0007018 microtubule-based movement;GO:0007017 microtubule-based process;GO:0006928 movement of cell or subcellular component	0.0	0.0	0.0	0.0	0.0	0.0	0.0	0.0	0.0	0.0	0.0	0.0	0.0	0.0	0.0	0.0	0.0	0.0	0.0	0.0
Pdzd11	302422	symbol	R. norvegicus	302422	R. norvegicus	Pdzd11	PDZ domain containing 11	GO:0045199 maintenance of epithelial cell apical/basal polarity;GO:0035090 maintenance of apical/basal cell polarity;GO:1903361 protein localization to basolateral plasma membrane	0.0	0.0	0.0	0.0	0.0	0.0	0.0	0.0	0.0	0.0	0.0	0.0	0.0	0.0	0.0	0.0	0.0	0.0	0.0	0.0
Tceal5	680282	symbol	R. norvegicus	680282	R. norvegicus	Tceal5	transcription elongation factor A like 5		0.0	0.0	0.0	0.0	0.0	0.0	0.0	0.0	0.0	0.0	0.0	0.0	0.0	0.0	0.0	0.0	0.0	0.0	0.0	0.0
Cbx7	362962	symbol	R. norvegicus	362962	R. norvegicus	Cbx7	chromobox 7	GO:0048733 sebaceous gland development;GO:0032968 positive regulation of transcription elongation from RNA polymerase II promoter;GO:0034243 regulation of transcription elongation from RNA polymerase II promoter	0.0	0.0	0.0	0.0	0.0	0.0	0.0	0.0	0.0	0.0	0.0	0.0	0.0	0.0	0.0	0.0	0.0	0.0	0.0	0.0
Rnd3	295588	symbol	R. norvegicus	295588	R. norvegicus	Rnd3	Rho family GTPase 3	GO:0030950 establishment or maintenance of actin cytoskeleton polarity;GO:0030952 establishment or maintenance of cytoskeleton polarity;GO:0051017 actin filament bundle assembly	0.0	0.0	0.0	0.0	0.0	0.0	0.0	0.0	0.0	0.0	0.0	0.0	0.0	0.0	0.0	0.0	0.0	0.0	0.0	0.0
Shtn1	292139	symbol	R. norvegicus	292139	R. norvegicus	Shtn1	shootin 1	GO:0061573 actin filament bundle retrograde transport;GO:0045773 positive regulation of axon extension;GO:0060327 cytoplasmic actin-based contraction involved in cell motility	0.0	0.0	0.0	0.0	0.0	1.0	0.0	0.0	0.0	0.0	1.0	0.0	1.0	0.0	0.0	0.0	0.0	0.0	0.0	0.0
Txndc12	298370	symbol	R. norvegicus	298370	R. norvegicus	Txndc12	thioredoxin domain containing 12	GO:1902236 negative regulation of endoplasmic reticulum stress-induced intrinsic apoptotic signaling pathway;GO:1902235 regulation of endoplasmic reticulum stress-induced intrinsic apoptotic signaling pathway;GO:2001243 negative regulation of intrinsic apoptotic signaling pathway	0.0	0.0	0.0	0.0	0.0	0.0	0.0	0.0	0.0	0.0	0.0	0.0	0.0	0.0	0.0	0.0	0.0	0.0	0.0	0.0
Vamp2	24803	symbol	R. norvegicus	24803	R. norvegicus	Vamp2	vesicle-associated membrane protein 2	GO:0098967 exocytic insertion of neurotransmitter receptor to postsynaptic membrane;GO:1903593 regulation of histamine secretion by mast cell;GO:0098881 exocytic insertion of neurotransmitter receptor to plasma membrane	0.0	0.0	0.0	0.0	0.0	0.0	0.0	0.0	0.0	0.0	0.0	0.0	0.0	0.0	0.0	0.0	0.0	0.0	0.0	0.0
Mst1r	300999	symbol	R. norvegicus	300999	R. norvegicus	Mst1r	macrophage stimulating 1 receptor	GO:0043406 positive regulation of MAP kinase activity;GO:0051897 positive regulation of protein kinase B signaling;GO:0071902 positive regulation of protein serine/threonine kinase activity	0.0	0.0	0.0	0.0	0.0	0.0	0.0	0.0	0.0	0.0	0.0	0.0	0.0	0.0	0.0	0.0	0.0	0.0	0.0	0.0
Erh	681415	symbol	R. norvegicus	681415	R. norvegicus	Erh	ERH, mRNA splicing and mitosis factor	GO:0007049 cell cycle;GO:0009987 cellular process;GO:0008150 biological_process	0.0	0.0	0.0	0.0	0.0	0.0	0.0	0.0	0.0	0.0	0.0	0.0	0.0	0.0	0.0	0.0	0.0	0.0	0.0	0.0
Vapb	60431	symbol	R. norvegicus	60431	R. norvegicus	Vapb	VAMP associated protein B and C	GO:0044790 negative regulation by host of viral release from host cell;GO:0044791 positive regulation by host of viral release from host cell;GO:0044789 modulation by host of viral release from host cell	0.0	0.0	0.0	0.0	0.0	0.0	0.0	0.0	0.0	0.0	0.0	0.0	1.0	0.0	0.0	0.0	0.0	0.0	0.0	0.0
Vstm4	361112	symbol	R. norvegicus	361112	R. norvegicus	Vstm4	V-set and transmembrane domain containing 4		0.0	0.0	0.0	0.0	0.0	0.0	0.0	0.0	0.0	0.0	0.0	0.0	0.0	0.0	0.0	0.0	0.0	0.0	0.0	0.0
Sema6c	29744	symbol	R. norvegicus	29744	R. norvegicus	Sema6c	semaphorin 6C	GO:0048843 negative regulation of axon extension involved in axon guidance;GO:0048841 regulation of axon extension involved in axon guidance;GO:1902668 negative regulation of axon guidance	0.0	0.0	0.0	0.0	0.0	1.0	0.0	0.0	0.0	0.0	1.0	0.0	1.0	0.0	0.0	0.0	0.0	0.0	0.0	0.0
Clec9a	502901	symbol	R. norvegicus	502901	R. norvegicus	Clec9a	C-type lectin domain containing 9A	GO:0050715 positive regulation of cytokine secretion;GO:0050707 regulation of cytokine secretion;GO:0050714 positive regulation of protein secretion	0.0	0.0	0.0	0.0	0.0	0.0	0.0	0.0	0.0	0.0	0.0	0.0	0.0	0.0	0.0	0.0	0.0	0.0	0.0	0.0
Cdkl5	100362725	symbol	R. norvegicus	100362725	R. norvegicus	Cdkl5	cyclin-dependent kinase-like 5	GO:0045773 positive regulation of axon extension;GO:0060999 positive regulation of dendritic spine development;GO:0050775 positive regulation of dendrite morphogenesis	0.0	0.0	1.0	0.0	0.0	1.0	0.0	0.0	0.0	0.0	1.0	0.0	0.0	0.0	0.0	0.0	0.0	0.0	0.0	0.0
Ube2e1	100366017	symbol	R. norvegicus	100366017	R. norvegicus	Ube2e1	ubiquitin-conjugating enzyme E2E 1	GO:0033523 histone H2B ubiquitination;GO:0032020 ISG15-protein conjugation;GO:0010390 histone monoubiquitination	0.0	0.0	0.0	0.0	0.0	0.0	0.0	0.0	0.0	0.0	0.0	0.0	0.0	0.0	0.0	0.0	0.0	0.0	1.0	0.0
Anapc13	685029	symbol	R. norvegicus	685029	R. norvegicus	Anapc13	anaphase promoting complex subunit 13	GO:0070979 protein K11-linked ubiquitination;GO:0000209 protein polyubiquitination;GO:0016567 protein ubiquitination	0.0	0.0	0.0	0.0	0.0	0.0	0.0	0.0	0.0	0.0	0.0	0.0	0.0	0.0	0.0	0.0	0.0	0.0	1.0	0.0
Znrf1	690769	symbol	R. norvegicus	690769	R. norvegicus	Znrf1	zinc and ring finger 1	GO:0070936 protein K48-linked ubiquitination;GO:0043161 proteasome-mediated ubiquitin-dependent protein catabolic process;GO:0000209 protein polyubiquitination	0.0	0.0	0.0	0.0	0.0	0.0	0.0	0.0	0.0	0.0	0.0	0.0	0.0	0.0	0.0	0.0	0.0	0.0	1.0	0.0
Tmem143	308593	symbol	R. norvegicus	308593	R. norvegicus	Tmem143	transmembrane protein 143	GO:0002244 hematopoietic progenitor cell differentiation;GO:0030097 hemopoiesis;GO:0048534 hematopoietic or lymphoid organ development	0.0	0.0	0.0	0.0	0.0	0.0	0.0	0.0	0.0	0.0	0.0	0.0	0.0	0.0	0.0	0.0	0.0	0.0	0.0	0.0
LOC100361025	100361025	Gene_ID	R. norvegicus	100361025	R. norvegicus	LOC100361025	protein arginine methyltransferase 1-like		0.0	0.0	0.0	0.0	0.0	0.0	0.0	0.0	0.0	0.0	0.0	0.0	0.0	0.0	0.0	0.0	0.0	0.0	0.0	0.0
Polr2d	364834	symbol	R. norvegicus	364834	R. norvegicus	Polr2d	RNA polymerase II subunit D	GO:0031990 mRNA export from nucleus in response to heat stress;GO:0034402 recruitment of 3'-end processing factors to RNA polymerase II holoenzyme complex;GO:0006406 mRNA export from nucleus	1.0	0.0	0.0	0.0	0.0	0.0	0.0	0.0	0.0	0.0	0.0	0.0	0.0	0.0	0.0	0.0	0.0	0.0	0.0	0.0
Pygo2	295251	symbol	R. norvegicus	295251	R. norvegicus	Pygo2	pygopus family PHD finger 2	GO:0007289 spermatid nucleus differentiation;GO:0033599 regulation of mammary gland epithelial cell proliferation;GO:0051569 regulation of histone H3-K4 methylation	0.0	0.0	0.0	0.0	0.0	0.0	0.0	0.0	0.0	0.0	0.0	0.0	0.0	0.0	0.0	0.0	0.0	0.0	0.0	0.0
Tbx2	303398	symbol	R. norvegicus	303398	R. norvegicus	Tbx2	T-box transcription factor 2	GO:1901208 negative regulation of heart looping;GO:1901211 negative regulation of cardiac chamber formation;GO:1901210 regulation of cardiac chamber formation	0.0	0.0	0.0	0.0	0.0	0.0	0.0	0.0	0.0	0.0	0.0	0.0	1.0	0.0	0.0	0.0	0.0	0.0	0.0	0.0
Sncb	113893	symbol	R. norvegicus	113893	R. norvegicus	Sncb	synuclein, beta	GO:0042417 dopamine metabolic process;GO:0006584 catecholamine metabolic process;GO:0048488 synaptic vesicle endocytosis	0.0	0.0	1.0	0.0	0.0	0.0	0.0	0.0	0.0	0.0	0.0	0.0	0.0	0.0	0.0	0.0	0.0	0.0	0.0	0.0
Slc45a1	246258	symbol	R. norvegicus	246258	R. norvegicus	Slc45a1	solute carrier family 45, member 1	GO:0015770 sucrose transport;GO:0015766 disaccharide transport;GO:0015772 oligosaccharide transport	0.0	0.0	0.0	0.0	0.0	0.0	0.0	0.0	0.0	1.0	0.0	0.0	0.0	0.0	0.0	0.0	0.0	0.0	0.0	0.0
Taok1	286993	symbol	R. norvegicus	286993	R. norvegicus	Taok1	TAO kinase 1	GO:0007095 mitotic G2 DNA damage checkpoint;GO:0007026 negative regulation of microtubule depolymerization;GO:0000186 activation of MAPKK activity	0.0	0.0	0.0	0.0	0.0	0.0	0.0	0.0	0.0	0.0	0.0	0.0	0.0	1.0	0.0	0.0	0.0	0.0	0.0	0.0
Cdk5r2	501164	symbol	R. norvegicus	501164	R. norvegicus	Cdk5r2	cyclin-dependent kinase 5 regulatory subunit 2	GO:0021819 layer formation in cerebral cortex;GO:0021722 superior olivary nucleus maturation;GO:0021718 superior olivary nucleus development	0.0	0.0	0.0	0.0	0.0	0.0	0.0	0.0	0.0	0.0	0.0	0.0	0.0	0.0	0.0	0.0	0.0	0.0	0.0	0.0
Dpy30	286897	symbol	R. norvegicus	286897	R. norvegicus	Dpy30	dpy-30 histone methyltransferase complex regulatory subunit	GO:0051568 histone H3-K4 methylation;GO:0034968 histone lysine methylation;GO:0016571 histone methylation	0.0	0.0	0.0	0.0	0.0	0.0	0.0	0.0	0.0	0.0	0.0	0.0	0.0	0.0	0.0	0.0	0.0	0.0	0.0	0.0
Lrrc39	691307	symbol	R. norvegicus	691307	R. norvegicus	Lrrc39	leucine rich repeat containing 39		0.0	0.0	0.0	0.0	0.0	0.0	0.0	0.0	0.0	0.0	0.0	0.0	0.0	0.0	0.0	0.0	0.0	0.0	0.0	0.0
Myo10	310178	symbol	R. norvegicus	310178	R. norvegicus	Myo10	myosin X	GO:0051489 regulation of filopodium assembly;GO:0046847 filopodium assembly;GO:0022409 positive regulation of cell-cell adhesion	0.0	0.0	0.0	0.0	0.0	0.0	0.0	0.0	0.0	0.0	0.0	0.0	0.0	0.0	0.0	0.0	0.0	0.0	0.0	0.0
Tsku	308843	symbol	R. norvegicus	308843	R. norvegicus	Tsku	tsukushi, small leucine rich proteoglycan	GO:0021540 corpus callosum morphogenesis;GO:0021960 anterior commissure morphogenesis;GO:0061073 ciliary body morphogenesis	0.0	0.0	0.0	0.0	0.0	1.0	0.0	0.0	0.0	0.0	0.0	0.0	0.0	0.0	0.0	0.0	0.0	0.0	0.0	0.0
Crcp	114205	symbol	R. norvegicus	114205	R. norvegicus	Crcp	CGRP receptor component	GO:0006384 transcription initiation from RNA polymerase III promoter;GO:0006383 transcription by RNA polymerase III;GO:0051607 defense response to virus	0.0	0.0	0.0	0.0	0.0	0.0	0.0	0.0	0.0	0.0	0.0	0.0	0.0	0.0	0.0	0.0	0.0	0.0	0.0	0.0
Usf1	83586	symbol	R. norvegicus	83586	R. norvegicus	Usf1	upstream transcription factor 1	GO:0000432 positive regulation of transcription from RNA polymerase II promoter by glucose;GO:0046016 positive regulation of transcription by glucose;GO:0000430 regulation of transcription from RNA polymerase II promoter by glucose	0.0	1.0	0.0	0.0	0.0	0.0	0.0	0.0	0.0	0.0	0.0	0.0	0.0	0.0	0.0	0.0	0.0	0.0	0.0	0.0
Ndufb11	299310	symbol	R. norvegicus	299310	R. norvegicus	Ndufb11	NADH:ubiquinone oxidoreductase subunit B11	GO:0032981 mitochondrial respiratory chain complex I assembly;GO:0010257 NADH dehydrogenase complex assembly;GO:0033108 mitochondrial respiratory chain complex assembly	0.0	0.0	0.0	0.0	0.0	0.0	0.0	0.0	0.0	0.0	0.0	0.0	0.0	0.0	0.0	0.0	0.0	0.0	0.0	0.0
Ccdc157	681091	symbol	R. norvegicus	681091	R. norvegicus	Ccdc157	coiled-coil domain containing 157		0.0	0.0	0.0	0.0	0.0	0.0	0.0	0.0	0.0	0.0	0.0	0.0	0.0	0.0	0.0	0.0	0.0	0.0	0.0	0.0
Chchd3	296966	symbol	R. norvegicus	296966	R. norvegicus	Chchd3	coiled-coil-helix-coiled-coil-helix domain containing 3	GO:0042407 cristae formation;GO:0008053 mitochondrial fusion;GO:0007007 inner mitochondrial membrane organization	0.0	0.0	0.0	0.0	0.0	0.0	0.0	0.0	0.0	0.0	0.0	0.0	0.0	0.0	0.0	0.0	0.0	1.0	0.0	0.0
Srp14	296076	symbol	R. norvegicus	296076	R. norvegicus	Srp14	signal recognition particle 14	GO:0006614 SRP-dependent cotranslational protein targeting to membrane;GO:0006613 cotranslational protein targeting to membrane;GO:0045047 protein targeting to ER	1.0	0.0	0.0	0.0	0.0	0.0	0.0	0.0	0.0	0.0	0.0	0.0	0.0	0.0	0.0	0.0	0.0	0.0	0.0	0.0
Phlda1	29380	symbol	R. norvegicus	29380	R. norvegicus	Phlda1	pleckstrin homology-like domain, family A, member 1	GO:0045210 FasL biosynthetic process;GO:0021879 forebrain neuron differentiation;GO:0021872 forebrain generation of neurons	0.0	0.0	0.0	0.0	0.0	0.0	0.0	0.0	0.0	0.0	0.0	0.0	0.0	0.0	0.0	0.0	0.0	0.0	0.0	0.0
Hip1r	81917	symbol	R. norvegicus	81917	R. norvegicus	Hip1r	huntingtin interacting protein 1 related	GO:0034316 negative regulation of Arp2/3 complex-mediated actin nucleation;GO:1901030 positive regulation of mitochondrial outer membrane permeabilization involved in apoptotic signaling pathway;GO:0051126 negative regulation of actin nucleation	0.0	0.0	0.0	0.0	0.0	1.0	0.0	0.0	0.0	0.0	0.0	0.0	0.0	0.0	0.0	1.0	0.0	0.0	0.0	0.0
Btg2	29619	symbol	R. norvegicus	29619	R. norvegicus	Btg2	BTG anti-proliferation factor 2	GO:0060213 positive regulation of nuclear-transcribed mRNA poly(A) tail shortening;GO:0060211 regulation of nuclear-transcribed mRNA poly(A) tail shortening;GO:1900153 positive regulation of nuclear-transcribed mRNA catabolic process, deadenylation-dependent decay	1.0	0.0	0.0	0.0	0.0	0.0	0.0	0.0	0.0	0.0	0.0	1.0	0.0	0.0	0.0	0.0	0.0	0.0	0.0	0.0
Limk1	65172	symbol	R. norvegicus	65172	R. norvegicus	Limk1	LIM domain kinase 1	GO:0051496 positive regulation of stress fiber assembly;GO:0045773 positive regulation of axon extension;GO:0051444 negative regulation of ubiquitin-protein transferase activity	0.0	0.0	0.0	0.0	0.0	1.0	0.0	0.0	0.0	0.0	1.0	0.0	0.0	0.0	0.0	0.0	0.0	0.0	1.0	0.0
Prmt2	499420	symbol	R. norvegicus	499420	R. norvegicus	Prmt2	protein arginine methyltransferase 2	GO:0060765 regulation of androgen receptor signaling pathway;GO:0034969 histone arginine methylation;GO:0035246 peptidyl-arginine N-methylation	0.0	0.0	0.0	0.0	0.0	1.0	0.0	0.0	0.0	0.0	0.0	0.0	0.0	0.0	0.0	0.0	0.0	0.0	0.0	0.0
Bag3	293524	symbol	R. norvegicus	293524	R. norvegicus	Bag3	BAG cochaperone 3	GO:1905337 positive regulation of aggrephagy;GO:1903215 negative regulation of protein targeting to mitochondrion;GO:1905335 regulation of aggrephagy	0.0	0.0	0.0	0.0	0.0	0.0	0.0	0.0	0.0	0.0	0.0	0.0	0.0	0.0	0.0	0.0	0.0	0.0	0.0	0.0
Rars	287191	gene_synonym	R. norvegicus	287191	R. norvegicus	Rars1	arginyl-tRNA synthetase 1	GO:0006420 arginyl-tRNA aminoacylation;GO:0006418 tRNA aminoacylation for protein translation;GO:0043039 tRNA aminoacylation	1.0	0.0	0.0	0.0	0.0	0.0	0.0	0.0	0.0	0.0	0.0	0.0	0.0	0.0	0.0	0.0	0.0	0.0	0.0	0.0
Stard9	691920	symbol	R. norvegicus	691920	R. norvegicus	Stard9	StAR-related lipid transfer domain containing 9	GO:0051225 spindle assembly;GO:0007051 spindle organization;GO:0007018 microtubule-based movement	0.0	0.0	0.0	0.0	0.0	0.0	0.0	0.0	0.0	0.0	0.0	0.0	0.0	0.0	0.0	0.0	0.0	0.0	0.0	0.0
Rgl2	294283	symbol	R. norvegicus	294283	R. norvegicus	Rgl2	ral guanine nucleotide dissociation stimulator-like 2	GO:0032485 regulation of Ral protein signal transduction;GO:0010667 negative regulation of cardiac muscle cell apoptotic process;GO:0032484 Ral protein signal transduction	0.0	0.0	0.0	0.0	0.0	0.0	0.0	0.0	0.0	0.0	0.0	0.0	0.0	0.0	0.0	0.0	0.0	0.0	0.0	0.0
Akr1b1	24192	symbol	R. norvegicus	24192	R. norvegicus	Akr1b1	aldo-keto reductase family 1 member B	GO:0006061 sorbitol biosynthetic process;GO:0019406 hexitol biosynthetic process;GO:0006060 sorbitol metabolic process	0.0	1.0	0.0	0.0	0.0	0.0	0.0	0.0	0.0	0.0	0.0	0.0	0.0	0.0	0.0	0.0	0.0	0.0	0.0	0.0
Mid1ip1	404280	symbol	R. norvegicus	404280	R. norvegicus	Mid1ip1	MID1 interacting protein 1	GO:0045723 positive regulation of fatty acid biosynthetic process;GO:0007026 negative regulation of microtubule depolymerization;GO:0051351 positive regulation of ligase activity	0.0	0.0	0.0	0.0	0.0	0.0	0.0	0.0	0.0	0.0	0.0	0.0	0.0	0.0	0.0	0.0	0.0	0.0	0.0	0.0
Fam57b	293493	gene_synonym	R. norvegicus	293493	R. norvegicus	Tlcd3b	TLC domain containing 3B	GO:0046513 ceramide biosynthetic process;GO:0045599 negative regulation of fat cell differentiation;GO:0006672 ceramide metabolic process	0.0	0.0	0.0	0.0	0.0	0.0	0.0	0.0	0.0	0.0	0.0	0.0	0.0	0.0	0.0	0.0	0.0	0.0	0.0	0.0
Tbce	361255	symbol	R. norvegicus	361255	R. norvegicus	Tbce	tubulin folding cofactor E	GO:0048936 peripheral nervous system neuron axonogenesis;GO:0048935 peripheral nervous system neuron development;GO:0014889 muscle atrophy	0.0	0.0	0.0	0.0	0.0	1.0	0.0	0.0	0.0	0.0	0.0	1.0	0.0	0.0	0.0	0.0	0.0	0.0	0.0	0.0
Atp11c	317599	symbol	R. norvegicus	317599	R. norvegicus	Atp11c	ATPase phospholipid transporting 11C	GO:0002329 pre-B cell differentiation;GO:0045579 positive regulation of B cell differentiation;GO:0002327 immature B cell differentiation	0.0	0.0	0.0	0.0	0.0	0.0	0.0	0.0	0.0	0.0	0.0	0.0	0.0	0.0	0.0	0.0	0.0	0.0	0.0	0.0
Ncln	314648	symbol	R. norvegicus	314648	R. norvegicus	Ncln	nicalin	GO:0061635 regulation of protein complex stability;GO:0050821 protein stabilization;GO:0031647 regulation of protein stability	0.0	0.0	0.0	0.0	0.0	0.0	0.0	0.0	0.0	0.0	0.0	0.0	0.0	0.0	0.0	0.0	0.0	0.0	0.0	0.0
Dmac2	361520	symbol	R. norvegicus	361520	R. norvegicus	Dmac2	distal membrane arm assembly complex 2	GO:0031146 SCF-dependent proteasomal ubiquitin-dependent protein catabolic process;GO:0032981 mitochondrial respiratory chain complex I assembly;GO:0010257 NADH dehydrogenase complex assembly	0.0	0.0	0.0	0.0	0.0	0.0	0.0	0.0	0.0	0.0	0.0	0.0	0.0	0.0	0.0	0.0	0.0	0.0	1.0	0.0
Lsm11	501688	symbol	R. norvegicus	501688	R. norvegicus	Lsm11	LSM11, U7 small nuclear RNA associated	GO:0006398 mRNA 3'-end processing by stem-loop binding and cleavage;GO:1900087 positive regulation of G1/S transition of mitotic cell cycle;GO:1902808 positive regulation of cell cycle G1/S phase transition	1.0	0.0	0.0	0.0	0.0	0.0	0.0	0.0	0.0	0.0	0.0	0.0	0.0	0.0	0.0	0.0	0.0	0.0	0.0	0.0
Taf5	294018	symbol	R. norvegicus	294018	R. norvegicus	Taf5	TATA-box binding protein associated factor 5	GO:0016573 histone acetylation;GO:0018393 internal peptidyl-lysine acetylation;GO:0006367 transcription initiation from RNA polymerase II promoter	0.0	0.0	0.0	0.0	0.0	0.0	0.0	0.0	0.0	0.0	0.0	0.0	0.0	0.0	0.0	0.0	0.0	0.0	0.0	0.0
Cntnap5c	297846	symbol	R. norvegicus	297846	R. norvegicus	Cntnap5c	contactin associated protein-like 5C	GO:0007155 cell adhesion;GO:0022610 biological adhesion;GO:0008150 biological_process	0.0	0.0	0.0	0.0	0.0	0.0	0.0	0.0	0.0	0.0	0.0	0.0	0.0	0.0	0.0	0.0	0.0	0.0	0.0	0.0
B2m	24223	symbol	R. norvegicus	24223	R. norvegicus	B2m	beta-2 microglobulin	GO:2000978 negative regulation of forebrain neuron differentiation;GO:0002481 antigen processing and presentation of exogenous protein antigen via MHC class Ib, TAP-dependent;GO:1904437 positive regulation of transferrin receptor binding	0.0	0.0	0.0	0.0	0.0	1.0	0.0	0.0	1.0	0.0	1.0	1.0	0.0	0.0	1.0	0.0	0.0	0.0	1.0	0.0
Tceal3	501628	symbol	R. norvegicus	501628	R. norvegicus	Tceal3	transcription elongation factor A like 3		0.0	0.0	0.0	0.0	0.0	0.0	0.0	0.0	0.0	0.0	0.0	0.0	0.0	0.0	0.0	0.0	0.0	0.0	0.0	0.0
Dclk1	83825	symbol	R. norvegicus	83825	R. norvegicus	Dclk1	doublecortin-like kinase 1	GO:0021952 central nervous system projection neuron axonogenesis;GO:0021955 central nervous system neuron axonogenesis;GO:1900181 negative regulation of protein localization to nucleus	0.0	0.0	0.0	0.0	0.0	1.0	0.0	0.0	0.0	0.0	0.0	0.0	0.0	0.0	0.0	0.0	0.0	0.0	0.0	0.0
Chtf8	364996	symbol	R. norvegicus	364996	R. norvegicus	Chtf8	chromosome transmission fidelity factor 8	GO:1900264 positive regulation of DNA-directed DNA polymerase activity;GO:1900262 regulation of DNA-directed DNA polymerase activity;GO:0007064 mitotic sister chromatid cohesion	0.0	0.0	0.0	0.0	0.0	0.0	0.0	0.0	0.0	0.0	0.0	0.0	0.0	0.0	0.0	0.0	0.0	0.0	0.0	0.0
Cltb	116561	symbol	R. norvegicus	116561	R. norvegicus	Cltb	clathrin, light chain B	GO:0016183 synaptic vesicle coating;GO:0016185 synaptic vesicle budding from presynaptic endocytic zone membrane;GO:0070142 synaptic vesicle budding	0.0	0.0	0.0	0.0	0.0	0.0	0.0	0.0	0.0	0.0	0.0	0.0	0.0	0.0	0.0	0.0	0.0	0.0	0.0	0.0
Adgrb2	313058	symbol	R. norvegicus	313058	R. norvegicus	Adgrb2	adhesion G protein-coupled receptor B2	GO:0016525 negative regulation of angiogenesis;GO:0033173 calcineurin-NFAT signaling cascade;GO:2000181 negative regulation of blood vessel morphogenesis	0.0	0.0	1.0	0.0	0.0	0.0	0.0	0.0	0.0	0.0	0.0	0.0	1.0	0.0	0.0	0.0	0.0	0.0	0.0	0.0
Sv2a	117559	symbol	R. norvegicus	117559	R. norvegicus	Sv2a	synaptic vesicle glycoprotein 2a	GO:0014052 regulation of gamma-aminobutyric acid secretion;GO:0014051 gamma-aminobutyric acid secretion;GO:0016082 synaptic vesicle priming	0.0	0.0	0.0	0.0	0.0	0.0	0.0	0.0	0.0	0.0	0.0	0.0	0.0	0.0	0.0	0.0	0.0	0.0	0.0	0.0
Steap4	499991	symbol	R. norvegicus	499991	R. norvegicus	Steap4	STEAP4 metalloreductase	GO:0098706 ferric iron import across cell outer membrane;GO:0033216 ferric iron import;GO:0015677 copper ion import	0.0	0.0	0.0	0.0	0.0	0.0	0.0	0.0	0.0	0.0	0.0	0.0	0.0	0.0	0.0	0.0	0.0	0.0	0.0	0.0
Cers1	290658	symbol	R. norvegicus	290658	R. norvegicus	Cers1	ceramide synthase 1	GO:0072721 cellular response to dithiothreitol;GO:0071492 cellular response to UV-A;GO:0036146 cellular response to mycotoxin	0.0	0.0	0.0	0.0	0.0	0.0	0.0	0.0	0.0	0.0	0.0	0.0	0.0	0.0	0.0	0.0	0.0	0.0	0.0	0.0
Tsen54	690308	symbol	R. norvegicus	690308	R. norvegicus	Tsen54	tRNA splicing endonuclease subunit 54	GO:0000379 tRNA-type intron splice site recognition and cleavage;GO:0006388 tRNA splicing, via endonucleolytic cleavage and ligation;GO:0000394 RNA splicing, via endonucleolytic cleavage and ligation	0.0	0.0	0.0	0.0	0.0	0.0	0.0	0.0	0.0	0.0	0.0	0.0	0.0	0.0	0.0	0.0	0.0	0.0	0.0	0.0
Hmmr	25460	symbol	R. norvegicus	25460	R. norvegicus	Hmmr	hyaluronan-mediated motility receptor	GO:0007010 cytoskeleton organization;GO:0007267 cell-cell signaling;GO:0006996 organelle organization	0.0	0.0	0.0	0.0	0.0	0.0	0.0	0.0	0.0	0.0	0.0	0.0	0.0	0.0	0.0	0.0	0.0	0.0	0.0	0.0
C2cd2l	300666	symbol	R. norvegicus	300666	R. norvegicus	C2cd2l	C2CD2-like	GO:0035774 positive regulation of insulin secretion involved in cellular response to glucose stimulus;GO:0061178 regulation of insulin secretion involved in cellular response to glucose stimulus;GO:0032024 positive regulation of insulin secretion	0.0	0.0	0.0	0.0	0.0	0.0	0.0	0.0	0.0	0.0	0.0	0.0	0.0	0.0	0.0	0.0	0.0	0.0	0.0	0.0
Sf3a2	299620	symbol	R. norvegicus	299620	R. norvegicus	Sf3a2	splicing factor 3a, subunit 2	GO:1903241 U2-type prespliceosome assembly;GO:0000245 spliceosomal complex assembly;GO:0010976 positive regulation of neuron projection development	1.0	0.0	0.0	0.0	0.0	0.0	0.0	0.0	0.0	0.0	1.0	0.0	0.0	0.0	0.0	0.0	0.0	0.0	0.0	0.0
Efemp2	293677	symbol	R. norvegicus	293677	R. norvegicus	Efemp2	EGF containing fibulin extracellular matrix protein 2	GO:0048251 elastic fiber assembly;GO:0085029 extracellular matrix assembly;GO:0060840 artery development	0.0	0.0	0.0	0.0	0.0	0.0	0.0	0.0	0.0	0.0	0.0	0.0	1.0	0.0	0.0	0.0	0.0	0.0	0.0	0.0
Lmnb2	299625	symbol	R. norvegicus	299625	R. norvegicus	Lmnb2	lamin B2		0.0	0.0	0.0	0.0	0.0	0.0	0.0	0.0	0.0	0.0	0.0	0.0	0.0	0.0	0.0	0.0	0.0	0.0	0.0	0.0
Caskin1	140722	symbol	R. norvegicus	140722	R. norvegicus	Caskin1	CASK interacting protein 1	GO:0007165 signal transduction;GO:0023052 signaling;GO:0007154 cell communication	0.0	0.0	0.0	0.0	0.0	0.0	0.0	0.0	0.0	0.0	0.0	0.0	0.0	0.0	0.0	0.0	0.0	0.0	0.0	0.0
Panx2	362979	symbol	R. norvegicus	362979	R. norvegicus	Panx2	pannexin 2	GO:0050716 positive regulation of interleukin-1 secretion;GO:0050704 regulation of interleukin-1 secretion;GO:0050701 interleukin-1 secretion	0.0	0.0	0.0	0.0	0.0	0.0	0.0	0.0	0.0	0.0	0.0	0.0	0.0	0.0	0.0	0.0	0.0	0.0	0.0	1.0
Fbxl4	313101	symbol	R. norvegicus	313101	R. norvegicus	Fbxl4	F-box and leucine-rich repeat protein 4	GO:0031146 SCF-dependent proteasomal ubiquitin-dependent protein catabolic process;GO:0043161 proteasome-mediated ubiquitin-dependent protein catabolic process;GO:0006511 ubiquitin-dependent protein catabolic process	0.0	0.0	0.0	0.0	0.0	0.0	0.0	0.0	0.0	0.0	0.0	0.0	0.0	0.0	0.0	0.0	0.0	0.0	1.0	0.0
Rap1gap	313644	symbol	R. norvegicus	313644	R. norvegicus	Rap1gap	Rap1 GTPase-activating protein	GO:1903697 negative regulation of microvillus assembly;GO:1904442 negative regulation of thyroid gland epithelial cell proliferation;GO:1904441 regulation of thyroid gland epithelial cell proliferation	0.0	0.0	0.0	0.0	0.0	1.0	0.0	0.0	0.0	0.0	0.0	0.0	0.0	0.0	0.0	0.0	0.0	0.0	1.0	0.0
Incenp	293733	symbol	R. norvegicus	293733	R. norvegicus	Incenp	inner centromere protein	GO:0051257 meiotic spindle midzone assembly;GO:0010032 meiotic chromosome condensation;GO:0051255 spindle midzone assembly	0.0	0.0	0.0	0.0	1.0	0.0	0.0	0.0	0.0	0.0	0.0	0.0	0.0	1.0	0.0	0.0	0.0	0.0	0.0	0.0
Wipf3	259242	symbol	R. norvegicus	259242	R. norvegicus	Wipf3	WAS/WASL interacting protein family, member 3	GO:0051127 positive regulation of actin nucleation;GO:0051125 regulation of actin nucleation;GO:0045010 actin nucleation	0.0	0.0	0.0	0.0	0.0	1.0	0.0	0.0	0.0	0.0	0.0	0.0	0.0	0.0	0.0	0.0	0.0	0.0	0.0	0.0
Zfp786	100158223	symbol	R. norvegicus	100158223	R. norvegicus	Zfp786	zinc finger protein 786	GO:0006355 regulation of transcription, DNA-templated;GO:1903506 regulation of nucleic acid-templated transcription;GO:0006351 transcription, DNA-templated	0.0	0.0	0.0	0.0	0.0	0.0	0.0	0.0	0.0	0.0	0.0	0.0	0.0	0.0	0.0	0.0	0.0	0.0	0.0	0.0
Ncs1	65153	symbol	R. norvegicus	65153	R. norvegicus	Ncs1	neuronal calcium sensor 1	GO:0099509 regulation of presynaptic cytosolic calcium ion concentration;GO:2000300 regulation of synaptic vesicle exocytosis;GO:1902803 regulation of synaptic vesicle transport	0.0	0.0	0.0	0.0	0.0	0.0	0.0	0.0	0.0	0.0	1.0	0.0	0.0	0.0	0.0	0.0	0.0	0.0	0.0	0.0
Isg20	293052	symbol	R. norvegicus	293052	R. norvegicus	Isg20	interferon stimulated exonuclease gene 20	GO:0000738 DNA catabolic process, exonucleolytic;GO:0045071 negative regulation of viral genome replication;GO:1903901 negative regulation of viral life cycle	0.0	0.0	0.0	0.0	0.0	0.0	0.0	0.0	0.0	0.0	0.0	0.0	0.0	0.0	0.0	0.0	0.0	0.0	0.0	0.0
Dtx3	500847	symbol	R. norvegicus	500847	R. norvegicus	Dtx3	deltex E3 ubiquitin ligase 3	GO:0007219 Notch signaling pathway;GO:0016567 protein ubiquitination;GO:0032446 protein modification by small protein conjugation	0.0	0.0	0.0	0.0	0.0	0.0	0.0	0.0	0.0	0.0	0.0	0.0	0.0	0.0	0.0	0.0	0.0	0.0	1.0	0.0
Bbof1	500693	symbol	R. norvegicus	500693	R. norvegicus	Bbof1	basal body orientation factor 1		0.0	0.0	0.0	0.0	0.0	0.0	0.0	0.0	0.0	0.0	0.0	0.0	0.0	0.0	0.0	0.0	0.0	0.0	0.0	0.0
Hspe1	25462	symbol	R. norvegicus	25462	R. norvegicus	Hspe1	heat shock protein family E (Hsp10) member 1	GO:0051085 chaperone cofactor-dependent protein refolding;GO:0051084 'de novo' posttranslational protein folding;GO:0006458 'de novo' protein folding	0.0	0.0	0.0	0.0	0.0	0.0	0.0	0.0	0.0	0.0	0.0	0.0	0.0	0.0	0.0	0.0	0.0	0.0	0.0	0.0
Neurl1	309459	symbol	R. norvegicus	309459	R. norvegicus	Neurl1	neuralized E3 ubiquitin protein ligase 1	GO:0048170 positive regulation of long-term neuronal synaptic plasticity;GO:0045741 positive regulation of epidermal growth factor-activated receptor activity;GO:0007288 sperm axoneme assembly	1.0	0.0	1.0	0.0	0.0	0.0	0.0	0.0	0.0	0.0	1.0	0.0	0.0	0.0	0.0	0.0	0.0	0.0	1.0	0.0
Sned1	316638	symbol	R. norvegicus	316638	R. norvegicus	Sned1	sushi, nidogen and EGF-like domains 1	GO:0007160 cell-matrix adhesion;GO:0031589 cell-substrate adhesion;GO:0007155 cell adhesion	0.0	0.0	0.0	0.0	0.0	0.0	0.0	0.0	0.0	0.0	0.0	0.0	0.0	0.0	0.0	0.0	0.0	0.0	0.0	0.0
Creb5	500131	symbol	R. norvegicus	500131	R. norvegicus	Creb5	cAMP responsive element binding protein 5	GO:0060612 adipose tissue development;GO:0045444 fat cell differentiation;GO:0061448 connective tissue development	0.0	0.0	0.0	0.0	0.0	0.0	0.0	0.0	0.0	0.0	0.0	0.0	0.0	0.0	0.0	0.0	0.0	0.0	0.0	0.0
Tbc1d8	680133	symbol	R. norvegicus	680133	R. norvegicus	Tbc1d8	TBC1 domain family, member 8	GO:1902017 regulation of cilium assembly;GO:0090630 activation of GTPase activity;GO:0120032 regulation of plasma membrane bounded cell projection assembly	0.0	0.0	0.0	0.0	0.0	0.0	0.0	0.0	0.0	0.0	0.0	0.0	0.0	0.0	0.0	0.0	0.0	0.0	0.0	0.0
Gls2	192268	symbol	R. norvegicus	192268	R. norvegicus	Gls2	glutaminase 2	GO:0006543 glutamine catabolic process;GO:0006537 glutamate biosynthetic process;GO:0009065 glutamine family amino acid catabolic process	0.0	0.0	0.0	0.0	0.0	0.0	0.0	0.0	0.0	0.0	0.0	0.0	0.0	0.0	0.0	0.0	0.0	0.0	0.0	0.0
Tmcc2	305095	symbol	R. norvegicus	305095	R. norvegicus	Tmcc2	transmembrane and coiled-coil domain family 2	GO:0042982 amyloid precursor protein metabolic process;GO:0019538 protein metabolic process;GO:1901564 organonitrogen compound metabolic process	0.0	0.0	0.0	0.0	0.0	0.0	0.0	0.0	0.0	0.0	0.0	0.0	0.0	0.0	0.0	0.0	0.0	0.0	0.0	0.0
Syn1	24949	symbol	R. norvegicus	24949	R. norvegicus	Syn1	synapsin I	GO:0097091 synaptic vesicle clustering;GO:0007269 neurotransmitter secretion;GO:0098693 regulation of synaptic vesicle cycle	0.0	0.0	1.0	0.0	0.0	0.0	0.0	0.0	0.0	0.0	0.0	0.0	0.0	0.0	0.0	0.0	0.0	0.0	0.0	0.0
Tatdn1	690068	symbol	R. norvegicus	690068	R. norvegicus	Tatdn1	TatD DNase domain containing 1	GO:0090305 nucleic acid phosphodiester bond hydrolysis;GO:0006259 DNA metabolic process;GO:0090304 nucleic acid metabolic process	0.0	0.0	0.0	0.0	0.0	0.0	0.0	0.0	0.0	0.0	0.0	0.0	0.0	0.0	0.0	0.0	0.0	0.0	0.0	0.0
Gpc4	317322	symbol	R. norvegicus	317322	R. norvegicus	Gpc4	glypican 4	GO:0098696 regulation of neurotransmitter receptor localization to postsynaptic specialization membrane;GO:0099645 neurotransmitter receptor localization to postsynaptic specialization membrane;GO:0099633 protein localization to postsynaptic specialization membrane	0.0	0.0	1.0	0.0	0.0	0.0	1.0	0.0	0.0	0.0	0.0	0.0	0.0	0.0	0.0	0.0	0.0	0.0	0.0	0.0
Rps27	94266	symbol	R. norvegicus	94266	R. norvegicus	Rps27	ribosomal protein S27	GO:0000028 ribosomal small subunit assembly;GO:0042255 ribosome assembly;GO:0042274 ribosomal small subunit biogenesis	1.0	0.0	0.0	0.0	0.0	0.0	0.0	0.0	0.0	0.0	0.0	0.0	0.0	1.0	0.0	0.0	0.0	0.0	0.0	0.0
Ilkap	64538	symbol	R. norvegicus	64538	R. norvegicus	Ilkap	ILK associated serine/threonine phosphatase	GO:0033262 regulation of nuclear cell cycle DNA replication;GO:0033260 nuclear DNA replication;GO:0090329 regulation of DNA-dependent DNA replication	0.0	0.0	0.0	0.0	0.0	0.0	0.0	0.0	0.0	0.0	0.0	0.0	0.0	0.0	0.0	0.0	0.0	0.0	0.0	0.0
Sbf2	691042	symbol	R. norvegicus	691042	R. norvegicus	Sbf2	SET binding factor 2	GO:0043087 regulation of GTPase activity;GO:0051336 regulation of hydrolase activity;GO:0050790 regulation of catalytic activity	0.0	0.0	0.0	0.0	0.0	0.0	0.0	0.0	0.0	0.0	0.0	0.0	0.0	0.0	0.0	0.0	0.0	0.0	0.0	0.0
LOC102550385	102550385	Gene_ID	R. norvegicus	102550385	R. norvegicus	Lyrm4	LYR motif containing 4	GO:0016226 iron-sulfur cluster assembly;GO:0031163 metallo-sulfur cluster assembly;GO:0006790 sulfur compound metabolic process	0.0	0.0	0.0	0.0	0.0	0.0	0.0	0.0	0.0	0.0	0.0	0.0	0.0	0.0	0.0	0.0	0.0	0.0	0.0	0.0
Rmdn1	500419	symbol	R. norvegicus	500419	R. norvegicus	Rmdn1	regulator of microtubule dynamics 1		0.0	0.0	0.0	0.0	0.0	0.0	0.0	0.0	0.0	0.0	0.0	0.0	0.0	0.0	0.0	0.0	0.0	0.0	0.0	0.0
Iah1	298917	symbol	R. norvegicus	298917	R. norvegicus	Iah1	isoamyl acetate hydrolyzing esterase 1	GO:0016042 lipid catabolic process;GO:0006629 lipid metabolic process;GO:1901575 organic substance catabolic process	0.0	0.0	0.0	0.0	0.0	0.0	0.0	0.0	0.0	0.0	0.0	0.0	0.0	0.0	0.0	0.0	0.0	0.0	0.0	0.0
Ppfia3	140591	symbol	R. norvegicus	140591	R. norvegicus	Ppfia3	PTPRF interacting protein alpha 3	GO:0048172 regulation of short-term neuronal synaptic plasticity;GO:0016081 synaptic vesicle docking;GO:0048168 regulation of neuronal synaptic plasticity	0.0	0.0	1.0	0.0	0.0	0.0	0.0	0.0	0.0	0.0	0.0	0.0	0.0	0.0	0.0	0.0	0.0	0.0	0.0	0.0
Clstn1	313717	symbol	R. norvegicus	313717	R. norvegicus	Clstn1	calsyntenin 1	GO:0098969 neurotransmitter receptor transport to postsynaptic membrane;GO:0098877 neurotransmitter receptor transport to plasma membrane;GO:0099637 neurotransmitter receptor transport	0.0	0.0	1.0	0.0	0.0	0.0	0.0	0.0	0.0	0.0	0.0	0.0	0.0	0.0	0.0	0.0	0.0	0.0	0.0	0.0
Palm	170673	symbol	R. norvegicus	170673	R. norvegicus	Palm	paralemmin	GO:0060160 negative regulation of dopamine receptor signaling pathway;GO:0060999 positive regulation of dendritic spine development;GO:0051491 positive regulation of filopodium assembly	0.0	0.0	1.0	0.0	0.0	0.0	0.0	0.0	0.0	0.0	1.0	0.0	0.0	0.0	0.0	0.0	0.0	0.0	0.0	0.0
Apbb3	117026	symbol	R. norvegicus	117026	R. norvegicus	Apbb3	amyloid beta precursor protein binding family B member 3	GO:0006355 regulation of transcription, DNA-templated;GO:1903506 regulation of nucleic acid-templated transcription;GO:0006351 transcription, DNA-templated	0.0	0.0	0.0	0.0	0.0	0.0	0.0	0.0	0.0	0.0	0.0	0.0	0.0	0.0	0.0	0.0	0.0	0.0	0.0	0.0
Sema4f	29745	symbol	R. norvegicus	29745	R. norvegicus	Sema4f	ssemaphorin 4F	GO:0048843 negative regulation of axon extension involved in axon guidance;GO:0048841 regulation of axon extension involved in axon guidance;GO:1902668 negative regulation of axon guidance	0.0	0.0	0.0	0.0	0.0	1.0	0.0	0.0	0.0	0.0	1.0	0.0	1.0	0.0	0.0	0.0	0.0	0.0	0.0	0.0
Apoo	363474	symbol	R. norvegicus	363474	R. norvegicus	Apoo	apolipoprotein O	GO:0042407 cristae formation;GO:0007007 inner mitochondrial membrane organization;GO:0007006 mitochondrial membrane organization	0.0	0.0	0.0	0.0	0.0	0.0	0.0	0.0	0.0	0.0	0.0	0.0	0.0	0.0	0.0	0.0	0.0	1.0	0.0	0.0
Med31	287475	symbol	R. norvegicus	287475	R. norvegicus	Med31	mediator complex subunit 31	GO:0048147 negative regulation of fibroblast proliferation;GO:0048145 regulation of fibroblast proliferation;GO:0048144 fibroblast proliferation	0.0	0.0	0.0	0.0	0.0	0.0	0.0	0.0	0.0	0.0	0.0	0.0	0.0	0.0	0.0	0.0	0.0	0.0	1.0	0.0
Zfp398	500108	symbol	R. norvegicus	500108	R. norvegicus	Zfp398	zinc finger protein 398	GO:0006355 regulation of transcription, DNA-templated;GO:1903506 regulation of nucleic acid-templated transcription;GO:0006351 transcription, DNA-templated	0.0	0.0	0.0	0.0	0.0	0.0	0.0	0.0	0.0	0.0	0.0	0.0	0.0	0.0	0.0	0.0	0.0	0.0	0.0	0.0
Rasl10b	303382	symbol	R. norvegicus	303382	R. norvegicus	Rasl10b	RAS-like, family 10, member B	GO:0003050 regulation of systemic arterial blood pressure by atrial natriuretic peptide;GO:0001990 regulation of systemic arterial blood pressure by hormone;GO:0003044 regulation of systemic arterial blood pressure mediated by a chemical signal	0.0	0.0	0.0	0.0	0.0	0.0	0.0	0.0	0.0	0.0	0.0	0.0	0.0	0.0	0.0	0.0	0.0	0.0	0.0	0.0
Tmem158	117582	symbol	R. norvegicus	117582	R. norvegicus	Tmem158	transmembrane protein 158		0.0	0.0	0.0	0.0	0.0	0.0	0.0	0.0	0.0	0.0	0.0	0.0	0.0	0.0	0.0	0.0	0.0	0.0	0.0	0.0
Palm3	100359592	symbol	R. norvegicus	100359592	R. norvegicus	Palm3	paralemmin 3	GO:0001960 negative regulation of cytokine-mediated signaling pathway;GO:0008063 Toll signaling pathway;GO:0060761 negative regulation of response to cytokine stimulus	0.0	0.0	0.0	0.0	0.0	0.0	0.0	0.0	0.0	0.0	0.0	0.0	0.0	0.0	0.0	0.0	0.0	0.0	0.0	0.0
RGD1562987	498886	symbol	R. norvegicus	498886	R. norvegicus	RGD1562987	similar to cDNA sequence BC031181		0.0	0.0	0.0	0.0	0.0	0.0	0.0	0.0	0.0	0.0	0.0	0.0	0.0	0.0	0.0	0.0	0.0	0.0	0.0	0.0
LOC691995	691995	Gene_ID	R. norvegicus	691995	R. norvegicus	LOC691995	hypothetical protein LOC691995		0.0	0.0	0.0	0.0	0.0	0.0	0.0	0.0	0.0	0.0	0.0	0.0	0.0	0.0	0.0	0.0	0.0	0.0	0.0	0.0
Ppp1r3e	691447	symbol	R. norvegicus	691447	R. norvegicus	Ppp1r3e	protein phosphatase 1, regulatory subunit 3E	GO:0045725 positive regulation of glycogen biosynthetic process;GO:0005981 regulation of glycogen catabolic process;GO:0070875 positive regulation of glycogen metabolic process	0.0	1.0	0.0	0.0	0.0	0.0	0.0	0.0	0.0	0.0	0.0	0.0	0.0	0.0	0.0	0.0	0.0	0.0	0.0	0.0
Pdcd10	494345	symbol	R. norvegicus	494345	R. norvegicus	Pdcd10	programmed cell death 10	GO:1903588 negative regulation of blood vessel endothelial cell proliferation involved in sprouting angiogenesis;GO:0036481 intrinsic apoptotic signaling pathway in response to hydrogen peroxide;GO:0090051 negative regulation of cell migration involved in sprouting angiogenesis	0.0	0.0	0.0	0.0	0.0	0.0	0.0	0.0	0.0	0.0	0.0	0.0	1.0	0.0	0.0	0.0	0.0	0.0	0.0	0.0
Rnf26	300659	symbol	R. norvegicus	300659	R. norvegicus	Rnf26	ring finger protein 26	GO:1905719 protein localization to perinuclear region of cytoplasm;GO:0050687 negative regulation of defense response to virus;GO:0070979 protein K11-linked ubiquitination	0.0	0.0	0.0	0.0	0.0	0.0	0.0	0.0	0.0	0.0	0.0	0.0	0.0	0.0	0.0	0.0	0.0	0.0	1.0	0.0
Pdzd4	293856	symbol	R. norvegicus	293856	R. norvegicus	Pdzd4	PDZ domain containing 4		0.0	0.0	0.0	0.0	0.0	0.0	0.0	0.0	0.0	0.0	0.0	0.0	0.0	0.0	0.0	0.0	0.0	0.0	0.0	0.0
Slc35a5	498081	symbol	R. norvegicus	498081	R. norvegicus	Slc35a5	solute carrier family 35, member A5	GO:0090481 pyrimidine nucleotide-sugar transmembrane transport;GO:0015780 nucleotide-sugar transmembrane transport;GO:1901264 carbohydrate derivative transport	0.0	0.0	0.0	0.0	0.0	0.0	0.0	0.0	0.0	0.0	0.0	0.0	0.0	0.0	0.0	0.0	0.0	0.0	0.0	0.0
Sh3gl3	81921	symbol	R. norvegicus	81921	R. norvegicus	Sh3gl3	SH3 domain containing GRB2 like 3, endophilin A3	GO:0016191 synaptic vesicle uncoating;GO:1900186 negative regulation of clathrin-dependent endocytosis;GO:0072318 clathrin coat disassembly	0.0	0.0	0.0	0.0	0.0	0.0	0.0	0.0	0.0	0.0	0.0	0.0	0.0	0.0	0.0	0.0	0.0	0.0	0.0	0.0
Vat1	287721	symbol	R. norvegicus	287721	R. norvegicus	Vat1	vesicle amine transport 1	GO:0010637 negative regulation of mitochondrial fusion;GO:0010635 regulation of mitochondrial fusion;GO:0010823 negative regulation of mitochondrion organization	0.0	0.0	0.0	0.0	0.0	0.0	0.0	0.0	0.0	0.0	0.0	0.0	0.0	0.0	0.0	0.0	0.0	0.0	0.0	0.0
Psma1	29668	symbol	R. norvegicus	29668	R. norvegicus	Psma1	proteasome 20S subunit alpha 1	GO:0002862 negative regulation of inflammatory response to antigenic stimulus;GO:0010499 proteasomal ubiquitin-independent protein catabolic process;GO:0002861 regulation of inflammatory response to antigenic stimulus	1.0	0.0	0.0	0.0	0.0	0.0	0.0	0.0	0.0	0.0	0.0	0.0	0.0	1.0	0.0	0.0	0.0	0.0	1.0	0.0
Hspb1	24471	symbol	R. norvegicus	24471	R. norvegicus	Hspb1	heat shock protein family B (small) member 1	GO:0038033 positive regulation of endothelial cell chemotaxis by VEGF-activated vascular endothelial growth factor receptor signaling pathway;GO:1903545 cellular response to butyrate;GO:0099641 anterograde axonal protein transport	0.0	0.0	0.0	0.0	0.0	1.0	0.0	0.0	0.0	0.0	1.0	0.0	1.0	0.0	0.0	0.0	0.0	0.0	0.0	1.0
Rims3	65025	symbol	R. norvegicus	65025	R. norvegicus	Rims3	regulating synaptic membrane exocytosis 3	GO:0048791 calcium ion-regulated exocytosis of neurotransmitter;GO:2000300 regulation of synaptic vesicle exocytosis;GO:1902803 regulation of synaptic vesicle transport	0.0	0.0	1.0	0.0	0.0	0.0	0.0	0.0	0.0	0.0	0.0	0.0	0.0	0.0	0.0	0.0	0.0	0.0	0.0	0.0
LOC100365921	100365921	Gene_ID	R. norvegicus	100365921	R. norvegicus	Pigy	phosphatidylinositol glycan anchor biosynthesis, class Y	GO:0006506 GPI anchor biosynthetic process;GO:0006505 GPI anchor metabolic process;GO:0006661 phosphatidylinositol biosynthetic process	0.0	0.0	0.0	0.0	0.0	0.0	0.0	0.0	0.0	0.0	0.0	0.0	0.0	0.0	0.0	0.0	0.0	0.0	0.0	0.0
Abcg3l3	305142	symbol	R. norvegicus	305142	R. norvegicus	Abcg3l3	ATP-binding cassette, subfamily G (WHITE), member 3-like 3	GO:0055085 transmembrane transport;GO:0006810 transport;GO:0051234 establishment of localization	0.0	0.0	0.0	0.0	0.0	0.0	0.0	0.0	0.0	0.0	0.0	0.0	0.0	0.0	0.0	0.0	0.0	0.0	0.0	0.0
Gdf1	306351	symbol	R. norvegicus	306351	R. norvegicus	Gdf1	growth differentiation factor 1	GO:0010862 positive regulation of pathway-restricted SMAD protein phosphorylation;GO:0060393 regulation of pathway-restricted SMAD protein phosphorylation;GO:0060389 pathway-restricted SMAD protein phosphorylation	0.0	0.0	0.0	0.0	0.0	0.0	0.0	0.0	0.0	0.0	0.0	0.0	0.0	0.0	0.0	0.0	0.0	0.0	0.0	0.0
Klhdc8b	306589	symbol	R. norvegicus	306589	R. norvegicus	Klhdc8b	kelch domain containing 8B	GO:1902410 mitotic cytokinetic process;GO:0032506 cytokinetic process;GO:0000281 mitotic cytokinesis	0.0	0.0	0.0	0.0	0.0	0.0	0.0	0.0	0.0	0.0	0.0	0.0	0.0	0.0	0.0	0.0	0.0	0.0	0.0	0.0
Ugt1a6	113992	symbol	R. norvegicus	113992	R. norvegicus	Ugt1a6	UDP glucuronosyltransferase family 1 member A6	GO:0018880 4-chlorobiphenyl metabolic process;GO:0042196 chlorinated hydrocarbon metabolic process;GO:0052696 flavonoid glucuronidation	0.0	1.0	0.0	0.0	0.0	0.0	0.0	0.0	0.0	0.0	0.0	0.0	0.0	0.0	0.0	0.0	0.0	0.0	0.0	0.0
Slc24a5	311387	symbol	R. norvegicus	311387	R. norvegicus	Slc24a5	solute carrier family 24 member 5	GO:0048022 negative regulation of melanin biosynthetic process;GO:1900377 negative regulation of secondary metabolite biosynthetic process;GO:0048021 regulation of melanin biosynthetic process	0.0	0.0	0.0	0.0	0.0	0.0	0.0	0.0	0.0	0.0	0.0	0.0	0.0	0.0	0.0	0.0	0.0	0.0	0.0	0.0
Rad18	362412	symbol	R. norvegicus	362412	R. norvegicus	Rad18	RAD18 E3 ubiquitin protein ligase	GO:0045910 negative regulation of DNA recombination;GO:0006301 postreplication repair;GO:0006513 protein monoubiquitination	0.0	0.0	0.0	0.0	0.0	0.0	0.0	0.0	0.0	0.0	0.0	0.0	0.0	0.0	0.0	0.0	0.0	0.0	1.0	0.0
Ptprn	116660	symbol	R. norvegicus	116660	R. norvegicus	Ptprn	protein tyrosine phosphatase, receptor type, N	GO:1904692 positive regulation of type B pancreatic cell proliferation;GO:1990502 dense core granule maturation;GO:0001553 luteinization	0.0	0.0	0.0	0.0	0.0	0.0	0.0	0.0	0.0	0.0	0.0	0.0	0.0	0.0	0.0	0.0	0.0	0.0	0.0	0.0
Slc39a5	362812	symbol	R. norvegicus	362812	R. norvegicus	Slc39a5	solute carrier family 39 member 5	GO:0034224 cellular response to zinc ion starvation;GO:0120127 response to zinc ion starvation;GO:0071578 zinc ion import across plasma membrane	0.0	0.0	0.0	0.0	0.0	0.0	0.0	0.0	0.0	0.0	0.0	0.0	0.0	0.0	0.0	0.0	0.0	0.0	0.0	0.0
Slc45a3	304785	symbol	R. norvegicus	304785	R. norvegicus	Slc45a3	solute carrier family 45, member 3	GO:0015770 sucrose transport;GO:0045723 positive regulation of fatty acid biosynthetic process;GO:0015766 disaccharide transport	0.0	1.0	0.0	0.0	0.0	0.0	0.0	0.0	0.0	1.0	0.0	0.0	0.0	0.0	0.0	0.0	0.0	0.0	0.0	0.0
Rab11fip5	312502	symbol	R. norvegicus	312502	R. norvegicus	Rab11fip5	RAB11 family interacting protein 5	GO:0070164 negative regulation of adiponectin secretion;GO:0070163 regulation of adiponectin secretion;GO:0070162 adiponectin secretion	0.0	0.0	0.0	0.0	0.0	0.0	0.0	0.0	0.0	0.0	0.0	0.0	0.0	0.0	0.0	0.0	0.0	0.0	0.0	0.0
Nktr	100364165	symbol	R. norvegicus	100364165	R. norvegicus	Nktr	natural killer cell triggering receptor	GO:0000413 protein peptidyl-prolyl isomerization;GO:0042026 protein refolding;GO:0018208 peptidyl-proline modification	0.0	0.0	0.0	0.0	0.0	0.0	0.0	0.0	0.0	0.0	0.0	0.0	0.0	0.0	0.0	0.0	0.0	0.0	0.0	0.0
Itgae	83577	symbol	R. norvegicus	83577	R. norvegicus	Itgae	integrin subunit alpha E	GO:0007229 integrin-mediated signaling pathway;GO:0007155 cell adhesion;GO:0022610 biological adhesion	0.0	0.0	0.0	0.0	0.0	0.0	0.0	0.0	0.0	0.0	0.0	0.0	0.0	0.0	0.0	0.0	0.0	0.0	0.0	0.0
Myt1	362291	symbol	R. norvegicus	362291	R. norvegicus	Myt1	myelin transcription factor 1	GO:0061178 regulation of insulin secretion involved in cellular response to glucose stimulus;GO:0060539 diaphragm development;GO:0035773 insulin secretion involved in cellular response to glucose stimulus	0.0	0.0	0.0	0.0	0.0	0.0	0.0	0.0	0.0	0.0	0.0	0.0	0.0	0.0	0.0	0.0	0.0	0.0	0.0	0.0
Mmab	687861	symbol	R. norvegicus	687861	R. norvegicus	Mmab	metabolism of cobalamin associated B	GO:0009236 cobalamin biosynthetic process;GO:0009235 cobalamin metabolic process;GO:0042364 water-soluble vitamin biosynthetic process	0.0	1.0	0.0	0.0	0.0	0.0	0.0	0.0	0.0	0.0	0.0	0.0	0.0	0.0	0.0	0.0	0.0	0.0	0.0	0.0
Cep97	304007	symbol	R. norvegicus	304007	R. norvegicus	Cep97	centrosomal protein 97	GO:1902018 negative regulation of cilium assembly;GO:1901673 regulation of mitotic spindle assembly;GO:0090169 regulation of spindle assembly	0.0	0.0	0.0	0.0	0.0	1.0	0.0	0.0	0.0	0.0	0.0	0.0	0.0	0.0	0.0	0.0	0.0	0.0	0.0	0.0
Camsap3	689074	symbol	R. norvegicus	689074	R. norvegicus	Camsap3	calmodulin regulated spectrin-associated protein family, member 3	GO:0045218 zonula adherens maintenance;GO:0007026 negative regulation of microtubule depolymerization;GO:0045198 establishment of epithelial cell apical/basal polarity	0.0	0.0	0.0	0.0	0.0	0.0	0.0	0.0	0.0	0.0	0.0	0.0	0.0	0.0	0.0	0.0	0.0	0.0	0.0	0.0
Rbm15b	315988	symbol	R. norvegicus	315988	R. norvegicus	Rbm15b	RNA binding motif protein 15B	GO:0006406 mRNA export from nucleus;GO:0071427 mRNA-containing ribonucleoprotein complex export from nucleus;GO:0009048 dosage compensation by inactivation of X chromosome	0.0	0.0	0.0	0.0	0.0	0.0	0.0	0.0	0.0	0.0	0.0	0.0	0.0	0.0	0.0	0.0	0.0	0.0	0.0	0.0
Zcchc7	298086	symbol	R. norvegicus	298086	R. norvegicus	Zcchc7	zinc finger CCHC-type containing 7		0.0	0.0	0.0	0.0	0.0	0.0	0.0	0.0	0.0	0.0	0.0	0.0	0.0	0.0	0.0	0.0	0.0	0.0	0.0	0.0
Zfp39	303173	symbol	R. norvegicus	303173	R. norvegicus	Zfp39	zinc finger protein 39	GO:0006355 regulation of transcription, DNA-templated;GO:1903506 regulation of nucleic acid-templated transcription;GO:0006351 transcription, DNA-templated	0.0	0.0	0.0	0.0	0.0	0.0	0.0	0.0	0.0	0.0	0.0	0.0	0.0	0.0	0.0	0.0	0.0	0.0	0.0	0.0
Tnfaip8l2	310663	symbol	R. norvegicus	310663	R. norvegicus	Tnfaip8l2	TNF alpha induced protein 8 like 2	GO:0050868 negative regulation of T cell activation;GO:1903038 negative regulation of leukocyte cell-cell adhesion;GO:0051250 negative regulation of lymphocyte activation	0.0	0.0	0.0	0.0	0.0	0.0	0.0	0.0	0.0	0.0	0.0	0.0	0.0	0.0	0.0	0.0	0.0	0.0	0.0	0.0
Zdhhc22	299211	symbol	R. norvegicus	299211	R. norvegicus	Zdhhc22	zinc finger DHHC-type palmitoyltransferase 22	GO:0018230 peptidyl-L-cysteine S-palmitoylation;GO:0018345 protein palmitoylation;GO:0018231 peptidyl-S-diacylglycerol-L-cysteine biosynthetic process from peptidyl-cysteine	0.0	0.0	0.0	0.0	0.0	0.0	0.0	0.0	0.0	0.0	0.0	0.0	0.0	0.0	0.0	0.0	0.0	0.0	0.0	0.0
Cnnm1	309387	symbol	R. norvegicus	309387	R. norvegicus	Cnnm1	cyclin and CBS domain divalent metal cation transport mediator 1	GO:0055085 transmembrane transport;GO:0006810 transport;GO:0051234 establishment of localization	0.0	0.0	0.0	0.0	0.0	0.0	0.0	0.0	0.0	0.0	0.0	0.0	0.0	0.0	0.0	0.0	0.0	0.0	0.0	0.0
Rpgr	367733	symbol	R. norvegicus	367733	R. norvegicus	Rpgr	retinitis pigmentosa GTPase regulator	GO:0042462 eye photoreceptor cell development;GO:0060042 retina morphogenesis in camera-type eye;GO:0042073 intraciliary transport	0.0	0.0	0.0	0.0	0.0	0.0	0.0	0.0	0.0	0.0	0.0	0.0	0.0	0.0	0.0	0.0	0.0	0.0	0.0	0.0
Flt1	54251	symbol	R. norvegicus	54251	R. norvegicus	Flt1	Fms related receptor tyrosine kinase 1	GO:0036323 vascular endothelial growth factor receptor-1 signaling pathway;GO:0048597 post-embryonic camera-type eye morphogenesis;GO:1904046 negative regulation of vascular endothelial growth factor production	0.0	0.0	0.0	0.0	0.0	1.0	0.0	0.0	0.0	0.0	0.0	0.0	1.0	0.0	0.0	0.0	0.0	0.0	0.0	0.0
Chmp4bl1	679886	symbol	R. norvegicus	679886	R. norvegicus	Chmp4bl1	chromatin modifying protein 4B-like 1	GO:0099175 regulation of postsynapse organization;GO:0099173 postsynapse organization;GO:0050807 regulation of synapse organization	0.0	0.0	1.0	0.0	0.0	0.0	0.0	0.0	0.0	0.0	0.0	0.0	0.0	0.0	0.0	0.0	0.0	0.0	0.0	0.0
Hmox1	24451	symbol	R. norvegicus	24451	R. norvegicus	Hmox1	heme oxygenase 1	GO:0032764 negative regulation of mast cell cytokine production;GO:0043305 negative regulation of mast cell degranulation;GO:1903589 positive regulation of blood vessel endothelial cell proliferation involved in sprouting angiogenesis	0.0	1.0	0.0	0.0	0.0	0.0	0.0	0.0	0.0	0.0	0.0	0.0	1.0	0.0	0.0	0.0	0.0	0.0	0.0	0.0
Pcm1	81740	symbol	R. norvegicus	81740	R. norvegicus	Pcm1	pericentriolar material 1	GO:0022027 interkinetic nuclear migration;GO:0034454 microtubule anchoring at centrosome;GO:0035735 intraciliary transport involved in cilium assembly	0.0	0.0	0.0	0.0	0.0	1.0	0.0	0.0	0.0	0.0	0.0	1.0	0.0	1.0	0.0	0.0	0.0	0.0	0.0	0.0
Sept10	309891	gene_synonym	R. norvegicus	309891	R. norvegicus	Septin10	septin 10	GO:0061640 cytoskeleton-dependent cytokinesis;GO:0000910 cytokinesis;GO:0051301 cell division	0.0	0.0	0.0	0.0	0.0	0.0	0.0	0.0	0.0	0.0	0.0	0.0	0.0	0.0	0.0	0.0	0.0	0.0	0.0	0.0
Triqk	500413	symbol	R. norvegicus	500413	R. norvegicus	Triqk	triple QxxK/R motif containing		0.0	0.0	0.0	0.0	0.0	0.0	0.0	0.0	0.0	0.0	0.0	0.0	0.0	0.0	0.0	0.0	0.0	0.0	0.0	0.0
Fcf1	299198	symbol	R. norvegicus	299198	R. norvegicus	Fcf1	FCF1 rRNA-processing protein	GO:0000480 endonucleolytic cleavage in 5'-ETS of tricistronic rRNA transcript (SSU-rRNA, 5.8S rRNA, LSU-rRNA);GO:0000447 endonucleolytic cleavage in ITS1 to separate SSU-rRNA from 5.8S rRNA and LSU-rRNA from tricistronic rRNA transcript (SSU-rRNA, 5.8S rRNA, LSU-rRNA);GO:0000479 endonucleolytic cleavage of tricistronic rRNA transcript (SSU-rRNA, 5.8S rRNA, LSU-rRNA)	1.0	0.0	0.0	0.0	0.0	0.0	0.0	0.0	0.0	0.0	0.0	0.0	0.0	0.0	0.0	0.0	0.0	0.0	0.0	0.0
Stk11	314621	symbol	R. norvegicus	314621	R. norvegicus	Stk11	serine/threonine kinase 11	GO:0045059 positive thymic T cell selection;GO:0060770 negative regulation of epithelial cell proliferation involved in prostate gland development;GO:0036399 TCR signalosome assembly	0.0	1.0	0.0	0.0	0.0	1.0	0.0	0.0	0.0	0.0	1.0	0.0	1.0	0.0	0.0	0.0	0.0	0.0	0.0	0.0
Tmem151b	301253	symbol	R. norvegicus	301253	R. norvegicus	Tmem151b	transmembrane protein 151B		0.0	0.0	0.0	0.0	0.0	0.0	0.0	0.0	0.0	0.0	0.0	0.0	0.0	0.0	0.0	0.0	0.0	0.0	0.0	0.0
Cdo1	81718	symbol	R. norvegicus	81718	R. norvegicus	Cdo1	cysteine dioxygenase type 1	GO:0019448 L-cysteine catabolic process;GO:0009093 cysteine catabolic process;GO:0042412 taurine biosynthetic process	0.0	1.0	0.0	0.0	0.0	0.0	0.0	0.0	0.0	0.0	0.0	0.0	0.0	0.0	0.0	0.0	0.0	0.0	0.0	0.0
Nxpe1	500992	symbol	R. norvegicus	500992	R. norvegicus	Nxpe1	neurexophilin and PC-esterase domain family, member 1		0.0	0.0	0.0	0.0	0.0	0.0	0.0	0.0	0.0	0.0	0.0	0.0	0.0	0.0	0.0	0.0	0.0	0.0	0.0	0.0
Magee2	302392	symbol	R. norvegicus	302392	R. norvegicus	Magee2	MAGE family member E2		0.0	0.0	0.0	0.0	0.0	0.0	0.0	0.0	0.0	0.0	0.0	0.0	0.0	0.0	0.0	0.0	0.0	0.0	0.0	0.0
Chst5	307859	symbol	R. norvegicus	307859	R. norvegicus	Chst5	carbohydrate sulfotransferase 5	GO:0018146 keratan sulfate biosynthetic process;GO:0042339 keratan sulfate metabolic process;GO:0006044 N-acetylglucosamine metabolic process	0.0	0.0	0.0	0.0	0.0	0.0	0.0	0.0	0.0	0.0	0.0	0.0	0.0	0.0	0.0	0.0	0.0	0.0	0.0	0.0
Gpx7	298376	symbol	R. norvegicus	298376	R. norvegicus	Gpx7	glutathione peroxidase 7	GO:0098869 cellular oxidant detoxification;GO:1990748 cellular detoxification;GO:0098754 detoxification	0.0	0.0	0.0	0.0	0.0	0.0	0.0	0.0	0.0	0.0	0.0	0.0	0.0	0.0	0.0	0.0	0.0	0.0	0.0	0.0
Slc25a1	29743	symbol	R. norvegicus	29743	R. norvegicus	Slc25a1	solute carrier family 25 member 1	GO:0006843 mitochondrial citrate transmembrane transport;GO:1990546 mitochondrial tricarboxylic acid transmembrane transport;GO:0035674 tricarboxylic acid transmembrane transport	0.0	0.0	0.0	0.0	0.0	0.0	0.0	0.0	0.0	0.0	0.0	0.0	0.0	0.0	0.0	0.0	0.0	0.0	0.0	0.0
Pou4f3	364855	symbol	R. norvegicus	364855	R. norvegicus	Pou4f3	POU class 4 homeobox 3	GO:0031290 retinal ganglion cell axon guidance;GO:0021562 vestibulocochlear nerve development;GO:0042491 inner ear auditory receptor cell differentiation	0.0	0.0	0.0	0.0	0.0	1.0	0.0	0.0	0.0	0.0	0.0	0.0	0.0	0.0	0.0	0.0	0.0	0.0	0.0	0.0
Sh2b1	89817	symbol	R. norvegicus	89817	R. norvegicus	Sh2b1	SH2B adaptor protein 1	GO:0060391 positive regulation of SMAD protein signal transduction;GO:0060390 regulation of SMAD protein signal transduction;GO:0045840 positive regulation of mitotic nuclear division	0.0	0.0	0.0	0.0	0.0	0.0	0.0	0.0	0.0	0.0	0.0	0.0	0.0	0.0	0.0	0.0	0.0	0.0	0.0	0.0
Brwd1	304061	symbol	R. norvegicus	304061	R. norvegicus	Brwd1	bromodomain and WD repeat domain containing 1	GO:0008360 regulation of cell shape;GO:0022604 regulation of cell morphogenesis;GO:0000902 cell morphogenesis	0.0	0.0	0.0	0.0	0.0	0.0	0.0	0.0	0.0	0.0	0.0	0.0	0.0	0.0	0.0	0.0	0.0	0.0	0.0	0.0
Hes5	79225	symbol	R. norvegicus	79225	R. norvegicus	Hes5	hes family bHLH transcription factor 5	GO:0072086 specification of loop of Henle identity;GO:0072081 specification of nephron tubule identity;GO:2000974 negative regulation of pro-B cell differentiation	0.0	0.0	0.0	0.0	0.0	1.0	0.0	0.0	1.0	0.0	0.0	0.0	0.0	0.0	0.0	0.0	0.0	0.0	0.0	0.0
Vasn	679921	symbol	R. norvegicus	679921	R. norvegicus	Vasn	vasorin	GO:0071461 cellular response to redox state;GO:0010719 negative regulation of epithelial to mesenchymal transition;GO:0030512 negative regulation of transforming growth factor beta receptor signaling pathway	0.0	0.0	0.0	0.0	0.0	0.0	0.0	0.0	0.0	0.0	0.0	0.0	0.0	0.0	0.0	0.0	0.0	0.0	0.0	0.0
Tmem132e	287564	symbol	R. norvegicus	287564	R. norvegicus	Tmem132e	transmembrane protein 132E	GO:0008150 biological_process	0.0	0.0	0.0	0.0	0.0	0.0	0.0	0.0	0.0	0.0	0.0	0.0	0.0	0.0	0.0	0.0	0.0	0.0	0.0	0.0
Uhrf1bp1	309637	symbol	R. norvegicus	309637	R. norvegicus	Uhrf1bp1	UHRF1 binding protein 1		0.0	0.0	0.0	0.0	0.0	0.0	0.0	0.0	0.0	0.0	0.0	0.0	0.0	0.0	0.0	0.0	0.0	0.0	0.0	0.0
Rcc1	682908	symbol	R. norvegicus	682908	R. norvegicus	Rcc1	regulator of chromosome condensation 1	GO:1901673 regulation of mitotic spindle assembly;GO:0031291 Ran protein signal transduction;GO:0090169 regulation of spindle assembly	0.0	0.0	0.0	0.0	0.0	0.0	0.0	0.0	0.0	0.0	0.0	0.0	0.0	1.0	0.0	0.0	0.0	0.0	0.0	0.0
Fam89a	361441	symbol	R. norvegicus	361441	R. norvegicus	Fam89a	family with sequence similarity 89, member A		0.0	0.0	0.0	0.0	0.0	0.0	0.0	0.0	0.0	0.0	0.0	0.0	0.0	0.0	0.0	0.0	0.0	0.0	0.0	0.0
Lsm1	364624	symbol	R. norvegicus	364624	R. norvegicus	Lsm1	LSM1 homolog, mRNA degradation associated	GO:0000290 deadenylation-dependent decapping of nuclear-transcribed mRNA;GO:0071044 histone mRNA catabolic process;GO:0000288 nuclear-transcribed mRNA catabolic process, deadenylation-dependent decay	1.0	0.0	0.0	0.0	0.0	1.0	0.0	0.0	0.0	0.0	0.0	0.0	0.0	0.0	0.0	0.0	0.0	0.0	0.0	0.0
Slc50a1	295245	symbol	R. norvegicus	295245	R. norvegicus	Slc50a1	solute carrier family 50 member 1	GO:0042946 glucoside transport;GO:1901656 glycoside transport;GO:0034219 carbohydrate transmembrane transport	0.0	0.0	0.0	0.0	0.0	0.0	0.0	0.0	0.0	0.0	0.0	0.0	0.0	0.0	0.0	0.0	0.0	0.0	0.0	0.0
LOC100361655	100361655	Gene_ID	R. norvegicus	100361655	R. norvegicus	LOC100361655	rCG33642-like		0.0	0.0	0.0	0.0	0.0	0.0	0.0	0.0	0.0	0.0	0.0	0.0	0.0	0.0	0.0	0.0	0.0	0.0	0.0	0.0
Syngr3	302975	symbol	R. norvegicus	302975	R. norvegicus	Syngr3	synaptogyrin 3	GO:0001504 neurotransmitter uptake;GO:0032411 positive regulation of transporter activity;GO:0045055 regulated exocytosis	0.0	0.0	0.0	0.0	0.0	0.0	0.0	0.0	0.0	0.0	0.0	0.0	0.0	0.0	0.0	0.0	0.0	0.0	0.0	0.0
Emsy	361607	symbol	R. norvegicus	361607	R. norvegicus	Emsy	EMSY transcriptional repressor, BRCA2 interacting	GO:0006355 regulation of transcription, DNA-templated;GO:1903506 regulation of nucleic acid-templated transcription;GO:0006351 transcription, DNA-templated	0.0	0.0	0.0	0.0	0.0	0.0	0.0	0.0	0.0	0.0	0.0	0.0	0.0	0.0	0.0	0.0	0.0	0.0	0.0	0.0
Slc35a1	313139	symbol	R. norvegicus	313139	R. norvegicus	Slc35a1	solute carrier family 35 member A1	GO:0015782 CMP-N-acetylneuraminate transmembrane transport;GO:0072334 UDP-galactose transmembrane transport;GO:0090481 pyrimidine nucleotide-sugar transmembrane transport	0.0	0.0	0.0	0.0	0.0	0.0	0.0	0.0	0.0	0.0	0.0	0.0	0.0	0.0	0.0	0.0	0.0	0.0	0.0	0.0
Hps6	309446	symbol	R. norvegicus	309446	R. norvegicus	Hps6	HPS6, biogenesis of lysosomal organelles complex 2 subunit 3	GO:0030318 melanocyte differentiation;GO:0050931 pigment cell differentiation;GO:0032418 lysosome localization	0.0	0.0	0.0	0.0	0.0	0.0	0.0	0.0	0.0	0.0	0.0	0.0	0.0	0.0	0.0	0.0	0.0	0.0	0.0	0.0
Nhlrc1	364682	symbol	R. norvegicus	364682	R. norvegicus	Nhlrc1	NHL repeat containing E3 ubiquitin protein ligase 1	GO:0005978 glycogen biosynthetic process;GO:0009250 glucan biosynthetic process;GO:0005977 glycogen metabolic process	0.0	0.0	0.0	0.0	0.0	0.0	0.0	0.0	0.0	0.0	0.0	0.0	0.0	0.0	0.0	0.0	0.0	0.0	1.0	0.0
Sult2b1	292915	symbol	R. norvegicus	292915	R. norvegicus	Sult2b1	sulfotransferase family 2B member 1	GO:0050427 3'-phosphoadenosine 5'-phosphosulfate metabolic process;GO:0034035 purine ribonucleoside bisphosphate metabolic process;GO:0045606 positive regulation of epidermal cell differentiation	0.0	0.0	0.0	0.0	0.0	0.0	0.0	0.0	0.0	0.0	0.0	0.0	0.0	0.0	0.0	0.0	0.0	0.0	0.0	0.0
Dnajc2	116456	symbol	R. norvegicus	116456	R. norvegicus	Dnajc2	DnaJ heat shock protein family (Hsp40) member C2	GO:2000279 negative regulation of DNA biosynthetic process;GO:2000278 regulation of DNA biosynthetic process;GO:0030308 negative regulation of cell growth	0.0	0.0	0.0	0.0	0.0	0.0	0.0	0.0	0.0	0.0	0.0	0.0	0.0	0.0	0.0	0.0	0.0	0.0	0.0	0.0
Hcn2	114244	symbol	R. norvegicus	114244	R. norvegicus	Hcn2	hyperpolarization activated cyclic nucleotide gated potassium and sodium channel 2	GO:1904045 cellular response to aldosterone;GO:1904044 response to aldosterone;GO:0071389 cellular response to mineralocorticoid stimulus	0.0	0.0	0.0	0.0	0.0	0.0	0.0	0.0	0.0	0.0	0.0	0.0	0.0	0.0	0.0	0.0	0.0	0.0	0.0	0.0
Mgst2	295037	symbol	R. norvegicus	295037	R. norvegicus	Mgst2	microsomal glutathione S-transferase 2	GO:0019370 leukotriene biosynthetic process;GO:0006750 glutathione biosynthetic process;GO:0006691 leukotriene metabolic process	1.0	1.0	0.0	0.0	0.0	0.0	0.0	0.0	0.0	0.0	0.0	0.0	0.0	0.0	0.0	0.0	0.0	0.0	0.0	0.0
Npy1r	29358	symbol	R. norvegicus	29358	R. norvegicus	Npy1r	neuropeptide Y receptor Y1	GO:0045907 positive regulation of vasoconstriction;GO:0051481 negative regulation of cytosolic calcium ion concentration;GO:0030432 peristalsis	0.0	1.0	0.0	0.0	0.0	1.0	0.0	0.0	0.0	0.0	0.0	1.0	0.0	0.0	0.0	0.0	0.0	0.0	0.0	0.0
Irgq	292708	symbol	R. norvegicus	292708	R. norvegicus	Irgq	immunity-related GTPase Q		0.0	0.0	0.0	0.0	0.0	0.0	0.0	0.0	0.0	0.0	0.0	0.0	0.0	0.0	0.0	0.0	0.0	0.0	0.0	0.0
Pfdn4	100366237	symbol	R. norvegicus	100366237	R. norvegicus	Pfdn4	prefoldin subunit 4	GO:0006457 protein folding;GO:0009987 cellular process;GO:0008150 biological_process	0.0	0.0	0.0	0.0	0.0	0.0	0.0	0.0	0.0	0.0	0.0	0.0	0.0	0.0	0.0	0.0	0.0	0.0	0.0	0.0
Asgr2	29403	symbol	R. norvegicus	29403	R. norvegicus	Asgr2	asialoglycoprotein receptor 2	GO:0030282 bone mineralization;GO:0031214 biomineral tissue development;GO:0055088 lipid homeostasis	0.0	0.0	0.0	0.0	0.0	0.0	0.0	0.0	0.0	0.0	0.0	0.0	0.0	0.0	0.0	0.0	0.0	0.0	0.0	0.0
Pop4	292831	symbol	R. norvegicus	292831	R. norvegicus	Pop4	POP4 homolog, ribonuclease P/MRP subunit	GO:0001682 tRNA 5'-leader removal;GO:0099116 tRNA 5'-end processing;GO:0034471 ncRNA 5'-end processing	0.0	0.0	0.0	0.0	0.0	0.0	0.0	0.0	0.0	0.0	0.0	0.0	0.0	0.0	0.0	0.0	0.0	0.0	0.0	0.0
Rictor	310131	symbol	R. norvegicus	310131	R. norvegicus	Rictor	RPTOR independent companion of MTOR, complex 2	GO:0030838 positive regulation of actin filament polymerization;GO:2000114 regulation of establishment of cell polarity;GO:0030950 establishment or maintenance of actin cytoskeleton polarity	0.0	0.0	0.0	0.0	0.0	1.0	0.0	0.0	0.0	0.0	0.0	0.0	0.0	0.0	0.0	0.0	0.0	0.0	1.0	0.0
Arglu1	290912	symbol	R. norvegicus	290912	R. norvegicus	Arglu1	arginine and glutamate rich 1		0.0	0.0	0.0	0.0	0.0	0.0	0.0	0.0	0.0	0.0	0.0	0.0	0.0	0.0	0.0	0.0	0.0	0.0	0.0	0.0
Ptch2	89830	gene_synonym	R. norvegicus	89830	R. norvegicus	Ptch1	patched 1	GO:0001658 branching involved in ureteric bud morphogenesis;GO:0060675 ureteric bud morphogenesis;GO:0010875 positive regulation of cholesterol efflux	0.0	0.0	0.0	0.0	0.0	1.0	0.0	0.0	0.0	0.0	0.0	0.0	0.0	0.0	0.0	0.0	0.0	0.0	0.0	0.0
Dhfr	24312	symbol	R. norvegicus	24312	R. norvegicus	Dhfr	dihydrofolate reductase	GO:2000121 regulation of removal of superoxide radicals;GO:0006729 tetrahydrobiopterin biosynthetic process;GO:0046452 dihydrofolate metabolic process	1.0	0.0	0.0	0.0	0.0	0.0	0.0	0.0	0.0	0.0	0.0	0.0	0.0	0.0	0.0	0.0	0.0	0.0	0.0	0.0
Col11a2	294279	symbol	R. norvegicus	294279	R. norvegicus	Col11a2	collagen type XI alpha 2 chain	GO:0060023 soft palate development;GO:0062009 secondary palate development;GO:0030199 collagen fibril organization	0.0	0.0	0.0	0.0	0.0	0.0	0.0	0.0	0.0	0.0	0.0	0.0	0.0	0.0	0.0	0.0	0.0	0.0	0.0	0.0
Arl11	364396	symbol	R. norvegicus	364396	R. norvegicus	Arl11	ADP-ribosylation factor like GTPase 11	GO:0002244 hematopoietic progenitor cell differentiation;GO:0030097 hemopoiesis;GO:0048534 hematopoietic or lymphoid organ development	0.0	0.0	0.0	0.0	0.0	0.0	0.0	0.0	0.0	0.0	0.0	0.0	0.0	0.0	0.0	0.0	0.0	0.0	0.0	0.0
Fam214b	298201	symbol	R. norvegicus	298201	R. norvegicus	Fam214b	family with sequence similarity 214, member B		0.0	0.0	0.0	0.0	0.0	0.0	0.0	0.0	0.0	0.0	0.0	0.0	0.0	0.0	0.0	0.0	0.0	0.0	0.0	0.0
Edn3	366270	symbol	R. norvegicus	366270	R. norvegicus	Edn3	endothelin 3	GO:0014826 vein smooth muscle contraction;GO:0014824 artery smooth muscle contraction;GO:0003100 regulation of systemic arterial blood pressure by endothelin	0.0	0.0	0.0	0.0	0.0	1.0	0.0	0.0	0.0	0.0	0.0	0.0	1.0	0.0	0.0	0.0	0.0	0.0	0.0	0.0
Abcb10	361439	symbol	R. norvegicus	361439	R. norvegicus	Abcb10	ATP binding cassette subfamily B member 10	GO:0055085 transmembrane transport;GO:0006810 transport;GO:0051234 establishment of localization	0.0	0.0	0.0	0.0	0.0	0.0	0.0	0.0	0.0	0.0	0.0	0.0	0.0	0.0	0.0	0.0	0.0	0.0	0.0	0.0
Pde1b	29691	symbol	R. norvegicus	29691	R. norvegicus	Pde1b	phosphodiesterase 1B	GO:0042053 regulation of dopamine metabolic process;GO:0042069 regulation of catecholamine metabolic process;GO:0030224 monocyte differentiation	0.0	0.0	0.0	0.0	0.0	0.0	0.0	0.0	0.0	0.0	0.0	1.0	0.0	0.0	0.0	0.0	0.0	0.0	0.0	0.0
Opcml	116597	symbol	R. norvegicus	116597	R. norvegicus	Opcml	opioid binding protein/cell adhesion molecule-like	GO:0007155 cell adhesion;GO:0022610 biological adhesion;GO:0008150 biological_process	0.0	0.0	0.0	0.0	0.0	0.0	0.0	0.0	0.0	0.0	0.0	0.0	0.0	0.0	0.0	0.0	0.0	0.0	0.0	0.0
Blzf1	498266	symbol	R. norvegicus	498266	R. norvegicus	Blzf1	basic leucine zipper nuclear factor 1	GO:0043001 Golgi to plasma membrane protein transport;GO:0061951 establishment of protein localization to plasma membrane;GO:0006893 Golgi to plasma membrane transport	0.0	0.0	0.0	0.0	0.0	0.0	0.0	0.0	0.0	0.0	0.0	0.0	0.0	1.0	0.0	0.0	0.0	0.0	0.0	0.0
Tcea3	298559	symbol	R. norvegicus	298559	R. norvegicus	Tcea3	transcription elongation factor A3	GO:0006414 translational elongation;GO:0006412 translation;GO:0043043 peptide biosynthetic process	1.0	0.0	0.0	0.0	0.0	0.0	0.0	0.0	0.0	0.0	0.0	0.0	0.0	0.0	0.0	0.0	0.0	0.0	0.0	0.0
Zbtb4	287441	symbol	R. norvegicus	287441	R. norvegicus	Zbtb4	zinc finger and BTB domain containing 4	GO:0000122 negative regulation of transcription by RNA polymerase II;GO:0045892 negative regulation of transcription, DNA-templated;GO:1903507 negative regulation of nucleic acid-templated transcription	0.0	0.0	0.0	0.0	0.0	0.0	0.0	0.0	0.0	0.0	0.0	0.0	0.0	0.0	0.0	0.0	0.0	0.0	0.0	0.0
Kctd15	499129	symbol	R. norvegicus	499129	R. norvegicus	Kctd15	potassium channel tetramerization domain containing 15	GO:0051260 protein homooligomerization;GO:0051259 protein complex oligomerization;GO:0065003 protein-containing complex assembly	0.0	0.0	0.0	0.0	0.0	0.0	0.0	0.0	0.0	0.0	0.0	0.0	0.0	0.0	0.0	0.0	0.0	0.0	0.0	0.0
Zfp267	100359945	symbol	R. norvegicus	100359945	R. norvegicus	Zfp267	zinc finger protein 267	GO:0006355 regulation of transcription, DNA-templated;GO:1903506 regulation of nucleic acid-templated transcription;GO:0006351 transcription, DNA-templated	0.0	0.0	0.0	0.0	0.0	0.0	0.0	0.0	0.0	0.0	0.0	0.0	0.0	0.0	0.0	0.0	0.0	0.0	0.0	0.0
Wrnip1	282835	symbol	R. norvegicus	282835	R. norvegicus	Wrnip1	WRN helicase interacting protein 1	GO:0030174 regulation of DNA-dependent DNA replication initiation;GO:0000731 DNA synthesis involved in DNA repair;GO:0006270 DNA replication initiation	0.0	0.0	0.0	0.0	0.0	0.0	0.0	0.0	0.0	0.0	0.0	0.0	0.0	0.0	0.0	0.0	0.0	0.0	0.0	0.0
Gcat	366959	symbol	R. norvegicus	366959	R. norvegicus	Gcat	glycine C-acetyltransferase	GO:0006567 threonine catabolic process;GO:0006566 threonine metabolic process;GO:0009068 aspartate family amino acid catabolic process	0.0	0.0	0.0	0.0	0.0	0.0	0.0	0.0	0.0	0.0	0.0	0.0	0.0	0.0	0.0	0.0	0.0	0.0	0.0	0.0
Atp10b	303056	symbol	R. norvegicus	303056	R. norvegicus	Atp10b	ATPase phospholipid transporting 10B (putative)	GO:0045332 phospholipid translocation;GO:0034204 lipid translocation;GO:0015914 phospholipid transport	0.0	0.0	0.0	0.0	0.0	0.0	0.0	0.0	0.0	0.0	0.0	0.0	0.0	0.0	0.0	0.0	0.0	0.0	0.0	0.0
Limd2	360646	symbol	R. norvegicus	360646	R. norvegicus	Limd2	LIM domain containing 2		0.0	0.0	0.0	0.0	0.0	0.0	0.0	0.0	0.0	0.0	0.0	0.0	0.0	0.0	0.0	0.0	0.0	0.0	0.0	0.0
Lypla2	83510	symbol	R. norvegicus	83510	R. norvegicus	Lypla2	lysophospholipase 2	GO:1905344 prostaglandin catabolic process;GO:1901523 icosanoid catabolic process;GO:0006693 prostaglandin metabolic process	0.0	0.0	0.0	0.0	0.0	0.0	0.0	0.0	0.0	0.0	0.0	0.0	0.0	0.0	0.0	0.0	0.0	0.0	0.0	0.0
Asb1	316628	symbol	R. norvegicus	316628	R. norvegicus	Asb1	ankyrin repeat and SOCS box-containing 1	GO:0030539 male genitalia development;GO:0048806 genitalia development;GO:0046661 male sex differentiation	0.0	0.0	0.0	0.0	0.0	0.0	0.0	0.0	0.0	0.0	0.0	0.0	0.0	0.0	0.0	0.0	0.0	0.0	1.0	0.0
N4bp2	305342	symbol	R. norvegicus	305342	R. norvegicus	N4bp2	NEDD4 binding protein 2	GO:0090305 nucleic acid phosphodiester bond hydrolysis;GO:0016310 phosphorylation;GO:0006796 phosphate-containing compound metabolic process	0.0	0.0	0.0	0.0	0.0	0.0	0.0	0.0	0.0	0.0	0.0	0.0	0.0	0.0	0.0	0.0	0.0	0.0	0.0	0.0
Gdpd2	302421	symbol	R. norvegicus	302421	R. norvegicus	Gdpd2	glycerophosphodiester phosphodiesterase domain containing 2	GO:0090527 actin filament reorganization;GO:0045669 positive regulation of osteoblast differentiation;GO:0045778 positive regulation of ossification	0.0	0.0	0.0	0.0	0.0	0.0	0.0	0.0	0.0	0.0	0.0	0.0	0.0	0.0	0.0	0.0	0.0	0.0	0.0	0.0
Kcnq4	298496	symbol	R. norvegicus	298496	R. norvegicus	Kcnq4	potassium voltage-gated channel subfamily Q member 4	GO:0032227 negative regulation of synaptic transmission, dopaminergic;GO:0032225 regulation of synaptic transmission, dopaminergic;GO:0001963 synaptic transmission, dopaminergic	0.0	0.0	0.0	0.0	0.0	0.0	0.0	0.0	0.0	0.0	0.0	0.0	0.0	0.0	0.0	0.0	0.0	0.0	0.0	0.0
Fxyd7	63848	symbol	R. norvegicus	63848	R. norvegicus	Fxyd7	FXYD domain-containing ion transport regulator 7	GO:2000649 regulation of sodium ion transmembrane transporter activity;GO:1902305 regulation of sodium ion transmembrane transport;GO:0002028 regulation of sodium ion transport	0.0	0.0	0.0	0.0	0.0	0.0	0.0	0.0	0.0	0.0	0.0	0.0	0.0	0.0	0.0	0.0	0.0	0.0	0.0	0.0
Chpf	316533	symbol	R. norvegicus	316533	R. norvegicus	Chpf	chondroitin polymerizing factor	GO:0030206 chondroitin sulfate biosynthetic process;GO:0030204 chondroitin sulfate metabolic process;GO:0050650 chondroitin sulfate proteoglycan biosynthetic process	0.0	0.0	0.0	0.0	0.0	0.0	1.0	0.0	0.0	0.0	0.0	0.0	0.0	0.0	0.0	0.0	0.0	0.0	0.0	0.0
Eps8	312812	symbol	R. norvegicus	312812	R. norvegicus	Eps8	epidermal growth factor receptor pathway substrate 8	GO:0051016 barbed-end actin filament capping;GO:0051693 actin filament capping;GO:1900029 positive regulation of ruffle assembly	0.0	0.0	0.0	0.0	0.0	1.0	0.0	0.0	0.0	0.0	1.0	1.0	0.0	0.0	0.0	0.0	0.0	0.0	0.0	0.0
Fkbp7	295672	symbol	R. norvegicus	295672	R. norvegicus	Fkbp7	FKBP prolyl isomerase 7	GO:0000413 protein peptidyl-prolyl isomerization;GO:0018208 peptidyl-proline modification;GO:0018193 peptidyl-amino acid modification	0.0	0.0	0.0	0.0	0.0	0.0	0.0	0.0	0.0	0.0	0.0	0.0	0.0	0.0	0.0	0.0	0.0	0.0	0.0	0.0
Gsta6	501110	symbol	R. norvegicus	501110	R. norvegicus	Gsta6	glutathione S-transferase alpha 6	GO:0035634 response to stilbenoid;GO:0006805 xenobiotic metabolic process;GO:0006749 glutathione metabolic process	0.0	1.0	0.0	0.0	0.0	0.0	0.0	0.0	0.0	0.0	0.0	0.0	0.0	0.0	0.0	0.0	0.0	0.0	0.0	0.0
Tsga10ip	361707	symbol	R. norvegicus	361707	R. norvegicus	Tsga10ip	testis specific 10 interacting protein	GO:0044782 cilium organization;GO:0120036 plasma membrane bounded cell projection organization;GO:0030030 cell projection organization	0.0	0.0	0.0	0.0	0.0	0.0	0.0	0.0	0.0	0.0	0.0	0.0	0.0	0.0	0.0	0.0	0.0	0.0	0.0	0.0
Dmxl1	307429	symbol	R. norvegicus	307429	R. norvegicus	Dmxl1	Dmx-like 1	GO:0007035 vacuolar acidification;GO:0051452 intracellular pH reduction;GO:0051453 regulation of intracellular pH	0.0	0.0	0.0	0.0	0.0	0.0	0.0	0.0	0.0	0.0	0.0	0.0	0.0	0.0	0.0	0.0	0.0	0.0	0.0	0.0
Cmss1	288176	symbol	R. norvegicus	288176	R. norvegicus	Cmss1	cms1 ribosomal small subunit homolog		0.0	0.0	0.0	0.0	0.0	0.0	0.0	0.0	0.0	0.0	0.0	0.0	0.0	0.0	0.0	0.0	0.0	0.0	0.0	0.0
Abhd8	306338	symbol	R. norvegicus	306338	R. norvegicus	Abhd8	abhydrolase domain containing 8		0.0	0.0	0.0	0.0	0.0	0.0	0.0	0.0	0.0	0.0	0.0	0.0	0.0	0.0	0.0	0.0	0.0	0.0	0.0	0.0
Dgkg	25666	symbol	R. norvegicus	25666	R. norvegicus	Dgkg	diacylglycerol kinase, gamma	GO:0046339 diacylglycerol metabolic process;GO:0007205 protein kinase C-activating G protein-coupled receptor signaling pathway;GO:0046834 lipid phosphorylation	0.0	0.0	0.0	0.0	0.0	0.0	0.0	0.0	0.0	0.0	0.0	0.0	0.0	0.0	0.0	0.0	0.0	0.0	0.0	0.0
Zfp668	309002	symbol	R. norvegicus	309002	R. norvegicus	Zfp668	zinc finger protein 668	GO:0000122 negative regulation of transcription by RNA polymerase II;GO:0045892 negative regulation of transcription, DNA-templated;GO:1903507 negative regulation of nucleic acid-templated transcription	0.0	0.0	0.0	0.0	0.0	0.0	0.0	0.0	0.0	0.0	0.0	0.0	0.0	0.0	0.0	0.0	0.0	0.0	0.0	0.0
Blnk	499356	symbol	R. norvegicus	499356	R. norvegicus	Blnk	B-cell linker	GO:0042113 B cell activation;GO:0046649 lymphocyte activation;GO:0007169 transmembrane receptor protein tyrosine kinase signaling pathway	0.0	0.0	0.0	0.0	0.0	0.0	0.0	0.0	0.0	0.0	0.0	0.0	0.0	0.0	0.0	0.0	0.0	0.0	1.0	0.0
Slc2a8	85256	symbol	R. norvegicus	85256	R. norvegicus	Slc2a8	solute carrier family 2 member 8	GO:0015755 fructose transmembrane transport;GO:0070837 dehydroascorbic acid transport;GO:0007141 male meiosis I	0.0	0.0	0.0	0.0	0.0	0.0	0.0	0.0	0.0	0.0	0.0	0.0	0.0	0.0	0.0	0.0	0.0	0.0	0.0	0.0
Fam8a1	291031	symbol	R. norvegicus	291031	R. norvegicus	Fam8a1	family with sequence similarity 8, member A1		0.0	0.0	0.0	0.0	0.0	0.0	0.0	0.0	0.0	0.0	0.0	0.0	0.0	0.0	0.0	0.0	0.0	0.0	0.0	0.0
Cuedc2	294009	symbol	R. norvegicus	294009	R. norvegicus	Cuedc2	CUE domain containing 2	GO:0010936 negative regulation of macrophage cytokine production;GO:0010935 regulation of macrophage cytokine production;GO:1900016 negative regulation of cytokine production involved in inflammatory response	0.0	0.0	0.0	0.0	0.0	0.0	0.0	0.0	0.0	0.0	0.0	0.0	0.0	0.0	0.0	0.0	0.0	0.0	0.0	0.0
Washc3	299707	symbol	R. norvegicus	299707	R. norvegicus	Washc3	WASH complex subunit 3	GO:0030041 actin filament polymerization;GO:0008154 actin polymerization or depolymerization;GO:0051258 protein polymerization	0.0	0.0	0.0	0.0	0.0	0.0	0.0	0.0	0.0	0.0	0.0	0.0	0.0	0.0	0.0	0.0	0.0	0.0	0.0	0.0
Rpl39	25347	symbol	R. norvegicus	25347	R. norvegicus	Rpl39	ribosomal protein L39	GO:0002227 innate immune response in mucosa;GO:0019731 antibacterial humoral response;GO:0002385 mucosal immune response	1.0	0.0	0.0	0.0	0.0	0.0	0.0	0.0	0.0	0.0	0.0	0.0	0.0	0.0	0.0	0.0	0.0	0.0	0.0	0.0
Fbxo31	498959	symbol	R. norvegicus	498959	R. norvegicus	Fbxo31	F-box protein 31	GO:0031571 mitotic G1 DNA damage checkpoint;GO:0050775 positive regulation of dendrite morphogenesis;GO:0044819 mitotic G1/S transition checkpoint	0.0	0.0	0.0	0.0	0.0	1.0	0.0	0.0	0.0	0.0	1.0	0.0	1.0	0.0	0.0	0.0	0.0	0.0	1.0	0.0
Oplah	116684	symbol	R. norvegicus	116684	R. norvegicus	Oplah	5-oxoprolinase (ATP-hydrolysing)	GO:0006749 glutathione metabolic process;GO:0006575 cellular modified amino acid metabolic process;GO:0006790 sulfur compound metabolic process	0.0	0.0	0.0	0.0	0.0	0.0	0.0	0.0	0.0	0.0	0.0	0.0	0.0	0.0	0.0	0.0	0.0	0.0	0.0	0.0
Trim65	303684	symbol	R. norvegicus	303684	R. norvegicus	Trim65	tripartite motif-containing 65	GO:0010508 positive regulation of autophagy;GO:0010506 regulation of autophagy;GO:0031331 positive regulation of cellular catabolic process	0.0	0.0	0.0	0.0	0.0	0.0	0.0	0.0	0.0	0.0	0.0	0.0	0.0	0.0	0.0	0.0	0.0	0.0	0.0	0.0
Slc35e4	266687	symbol	R. norvegicus	266687	R. norvegicus	Slc35e4	solute carrier family 35, member E4	GO:0090481 pyrimidine nucleotide-sugar transmembrane transport;GO:0015780 nucleotide-sugar transmembrane transport;GO:1901264 carbohydrate derivative transport	0.0	0.0	0.0	0.0	0.0	0.0	0.0	0.0	0.0	0.0	0.0	0.0	0.0	0.0	0.0	0.0	0.0	0.0	0.0	0.0
Il27ra	288905	symbol	R. norvegicus	288905	R. norvegicus	Il27ra	interleukin 27 receptor subunit alpha	GO:2000408 negative regulation of T cell extravasation;GO:0048302 regulation of isotype switching to IgG isotypes;GO:0048291 isotype switching to IgG isotypes	0.0	0.0	0.0	0.0	0.0	0.0	0.0	0.0	0.0	0.0	0.0	0.0	0.0	0.0	0.0	0.0	0.0	0.0	0.0	0.0
Itga8	364786	symbol	R. norvegicus	364786	R. norvegicus	Itga8	integrin subunit alpha 8	GO:2000721 positive regulation of transcription from RNA polymerase II promoter involved in smooth muscle cell differentiation;GO:0030511 positive regulation of transforming growth factor beta receptor signaling pathway;GO:1903846 positive regulation of cellular response to transforming growth factor beta stimulus	0.0	0.0	0.0	0.0	0.0	0.0	0.0	0.0	0.0	0.0	0.0	1.0	0.0	0.0	0.0	0.0	0.0	0.0	0.0	0.0
Mir6321	102465158	symbol	R. norvegicus	102465158	R. norvegicus	Mir6321	microRNA 6321		0.0	0.0	0.0	0.0	0.0	0.0	0.0	0.0	0.0	0.0	0.0	0.0	0.0	0.0	0.0	0.0	0.0	0.0	0.0	0.0
Tpbgl	681316	symbol	R. norvegicus	681316	R. norvegicus	Tpbgl	trophoblast glycoprotein-like		0.0	0.0	0.0	0.0	0.0	0.0	0.0	0.0	0.0	0.0	0.0	0.0	0.0	0.0	0.0	0.0	0.0	0.0	0.0	0.0
LOC102555183	102555183	Gene_ID	R. norvegicus	102555183	R. norvegicus	LOC102555183	zinc finger protein OZF-like		0.0	0.0	0.0	0.0	0.0	0.0	0.0	0.0	0.0	0.0	0.0	0.0	0.0	0.0	0.0	0.0	0.0	0.0	0.0	0.0
Abraxas1	289468	symbol	R. norvegicus	289468	R. norvegicus	Abraxas1	abraxas 1, BRCA1 A complex subunit	GO:0072425 signal transduction involved in G2 DNA damage checkpoint;GO:0072422 signal transduction involved in DNA damage checkpoint;GO:0031572 G2 DNA damage checkpoint	0.0	0.0	0.0	0.0	0.0	0.0	0.0	0.0	0.0	0.0	0.0	0.0	0.0	1.0	0.0	0.0	0.0	0.0	0.0	0.0
Grik2	54257	symbol	R. norvegicus	54257	R. norvegicus	Grik2	glutamate ionotropic receptor kainate type subunit 2	GO:0048172 regulation of short-term neuronal synaptic plasticity;GO:0051967 negative regulation of synaptic transmission, glutamatergic;GO:0048169 regulation of long-term neuronal synaptic plasticity	0.0	0.0	0.0	0.0	0.0	0.0	0.0	0.0	0.0	0.0	0.0	1.0	0.0	0.0	0.0	0.0	0.0	0.0	0.0	0.0
Atf2	81647	symbol	R. norvegicus	81647	R. norvegicus	Atf2	activating transcription factor 2	GO:0032915 positive regulation of transforming growth factor beta2 production;GO:0110024 positive regulation of cardiac muscle myoblast proliferation;GO:0110022 regulation of cardiac muscle myoblast proliferation	0.0	0.0	0.0	0.0	0.0	0.0	0.0	0.0	0.0	0.0	0.0	0.0	1.0	0.0	0.0	0.0	0.0	0.0	0.0	0.0
Fam71e1	361564	symbol	R. norvegicus	361564	R. norvegicus	Fam71e1	family with sequence similarity 71, member E1		0.0	0.0	0.0	0.0	0.0	0.0	0.0	0.0	0.0	0.0	0.0	0.0	0.0	0.0	0.0	0.0	0.0	0.0	0.0	0.0
Vwa7	309611	symbol	R. norvegicus	309611	R. norvegicus	Vwa7	von Willebrand factor A domain containing 7		0.0	0.0	0.0	0.0	0.0	0.0	0.0	0.0	0.0	0.0	0.0	0.0	0.0	0.0	0.0	0.0	0.0	0.0	0.0	0.0
Mtrf1	686234	symbol	R. norvegicus	686234	R. norvegicus	Mtrf1	mitochondrial translation release factor 1	GO:0070126 mitochondrial translational termination;GO:0006415 translational termination;GO:0032543 mitochondrial translation	1.0	0.0	0.0	0.0	0.0	0.0	0.0	0.0	0.0	0.0	0.0	0.0	0.0	0.0	0.0	0.0	0.0	0.0	0.0	0.0
Aamp	301512	symbol	R. norvegicus	301512	R. norvegicus	Aamp	angio-associated, migratory cell protein	GO:0014909 smooth muscle cell migration;GO:0014812 muscle cell migration;GO:0016477 cell migration	0.0	0.0	0.0	0.0	0.0	0.0	0.0	0.0	0.0	0.0	0.0	0.0	0.0	0.0	0.0	0.0	0.0	0.0	0.0	0.0
Gnb2	81667	symbol	R. norvegicus	81667	R. norvegicus	Gnb2	G protein subunit beta 2	GO:0007165 signal transduction;GO:0023052 signaling;GO:0007154 cell communication	0.0	0.0	0.0	0.0	0.0	0.0	0.0	0.0	0.0	0.0	0.0	0.0	0.0	0.0	0.0	0.0	0.0	0.0	0.0	0.0
Pdxp	727679	symbol	R. norvegicus	727679	R. norvegicus	Pdxp	pyridoxal phosphatase	GO:0032361 pyridoxal phosphate catabolic process;GO:0042820 vitamin B6 catabolic process;GO:0031247 actin rod assembly	0.0	0.0	0.0	0.0	0.0	1.0	0.0	0.0	0.0	0.0	0.0	0.0	0.0	0.0	0.0	0.0	0.0	0.0	0.0	0.0
Tipin	363076	symbol	R. norvegicus	363076	R. norvegicus	Tipin	timeless interacting protein	GO:0043111 replication fork arrest;GO:0048478 replication fork protection;GO:0031573 intra-S DNA damage checkpoint	0.0	0.0	0.0	0.0	0.0	0.0	0.0	0.0	0.0	0.0	0.0	0.0	0.0	0.0	0.0	0.0	0.0	0.0	0.0	0.0
Ubtd1	309373	symbol	R. norvegicus	309373	R. norvegicus	Ubtd1	ubiquitin domain containing 1		0.0	0.0	0.0	0.0	0.0	0.0	0.0	0.0	0.0	0.0	0.0	0.0	0.0	0.0	0.0	0.0	0.0	0.0	0.0	0.0
Cenpe	362044	symbol	R. norvegicus	362044	R. norvegicus	Cenpe	centromere protein E	GO:0099607 lateral attachment of mitotic spindle microtubules to kinetochore;GO:0007094 mitotic spindle assembly checkpoint;GO:0099606 microtubule plus-end directed mitotic chromosome migration	0.0	0.0	0.0	0.0	0.0	0.0	0.0	0.0	0.0	0.0	0.0	0.0	0.0	1.0	0.0	0.0	0.0	0.0	1.0	0.0
Hmcn1	289094	symbol	R. norvegicus	289094	R. norvegicus	Hmcn1	hemicentin 1	GO:0050808 synapse organization;GO:0009617 response to bacterium;GO:0051707 response to other organism	0.0	0.0	1.0	0.0	0.0	0.0	0.0	0.0	0.0	0.0	0.0	0.0	0.0	0.0	0.0	0.0	0.0	0.0	0.0	0.0
Cks1b	499655	symbol	R. norvegicus	499655	R. norvegicus	Cks1b	CDC28 protein kinase regulatory subunit 1B	GO:0045737 positive regulation of cyclin-dependent protein serine/threonine kinase activity;GO:1904031 positive regulation of cyclin-dependent protein kinase activity;GO:0000079 regulation of cyclin-dependent protein serine/threonine kinase activity	0.0	0.0	0.0	0.0	0.0	0.0	0.0	0.0	0.0	0.0	0.0	0.0	0.0	1.0	0.0	0.0	0.0	0.0	0.0	0.0
Jrkl	315417	symbol	R. norvegicus	315417	R. norvegicus	Jrkl	JRK-like	GO:0008150 biological_process	0.0	0.0	0.0	0.0	0.0	0.0	0.0	0.0	0.0	0.0	0.0	0.0	0.0	0.0	0.0	0.0	0.0	0.0	0.0	0.0
RGD1561157	360487	symbol	R. norvegicus	360487	R. norvegicus	RGD1561157	RGD1561157		0.0	0.0	0.0	0.0	0.0	0.0	0.0	0.0	0.0	0.0	0.0	0.0	0.0	0.0	0.0	0.0	0.0	0.0	0.0	0.0
Eif4ebp1	116636	symbol	R. norvegicus	116636	R. norvegicus	Eif4ebp1	eukaryotic translation initiation factor 4E binding protein 1	GO:0002192 IRES-dependent translational initiation of linear mRNA;GO:0110017 cap-independent translational initiation of linear mRNA;GO:0002190 cap-independent translational initiation	1.0	1.0	0.0	0.0	0.0	0.0	0.0	0.0	0.0	0.0	0.0	0.0	0.0	0.0	0.0	0.0	0.0	0.0	0.0	1.0
Dynlt1	83462	symbol	R. norvegicus	83462	R. norvegicus	Dynlt1	dynein light chain Tctex-type 1	GO:0019060 intracellular transport of viral protein in host cell;GO:0030581 symbiont intracellular protein transport in host;GO:0051708 intracellular protein transport in other organism involved in symbiotic interaction	0.0	0.0	0.0	0.0	0.0	1.0	0.0	0.0	0.0	0.0	1.0	0.0	0.0	0.0	0.0	0.0	0.0	0.0	0.0	0.0
Fam98c	292764	symbol	R. norvegicus	292764	R. norvegicus	Fam98c	family with sequence similarity 98, member C		0.0	0.0	0.0	0.0	0.0	0.0	0.0	0.0	0.0	0.0	0.0	0.0	0.0	0.0	0.0	0.0	0.0	0.0	0.0	0.0
Mrps17	288621	symbol	R. norvegicus	288621	R. norvegicus	Mrps17	mitochondrial ribosomal protein S17	GO:0006412 translation;GO:0043043 peptide biosynthetic process;GO:0043604 amide biosynthetic process	1.0	0.0	0.0	0.0	0.0	0.0	0.0	0.0	0.0	0.0	0.0	0.0	0.0	0.0	0.0	0.0	0.0	0.0	0.0	0.0
Pde7a	81744	symbol	R. norvegicus	81744	R. norvegicus	Pde7a	phosphodiesterase 7A	GO:0006198 cAMP catabolic process;GO:0009214 cyclic nucleotide catabolic process;GO:0009154 purine ribonucleotide catabolic process	0.0	0.0	0.0	0.0	0.0	0.0	0.0	0.0	0.0	0.0	0.0	0.0	0.0	0.0	0.0	0.0	0.0	0.0	0.0	0.0
Dexi	497857	symbol	R. norvegicus	497857	R. norvegicus	Dexi	Dexi homolog		0.0	0.0	0.0	0.0	0.0	0.0	0.0	0.0	0.0	0.0	0.0	0.0	0.0	0.0	0.0	0.0	0.0	0.0	0.0	0.0
Plppr3	314614	symbol	R. norvegicus	314614	R. norvegicus	Plppr3	phospholipid phosphatase related 3	GO:0046839 phospholipid dephosphorylation;GO:0030258 lipid modification;GO:0006644 phospholipid metabolic process	0.0	0.0	0.0	0.0	0.0	0.0	0.0	0.0	0.0	0.0	0.0	0.0	0.0	0.0	0.0	0.0	0.0	0.0	0.0	0.0
Chchd10	361824	symbol	R. norvegicus	361824	R. norvegicus	Chchd10	coiled-coil-helix-coiled-coil-helix domain containing 10	GO:1901030 positive regulation of mitochondrial outer membrane permeabilization involved in apoptotic signaling pathway;GO:1903852 positive regulation of cristae formation;GO:1901028 regulation of mitochondrial outer membrane permeabilization involved in apoptotic signaling pathway	0.0	0.0	1.0	0.0	0.0	0.0	0.0	0.0	0.0	0.0	0.0	0.0	0.0	0.0	0.0	0.0	0.0	1.0	0.0	0.0
Pcgf2	287662	symbol	R. norvegicus	287662	R. norvegicus	Pcgf2	polycomb group ring finger 2	GO:0036353 histone H2A-K119 monoubiquitination;GO:0035518 histone H2A monoubiquitination;GO:0033522 histone H2A ubiquitination	0.0	0.0	0.0	0.0	1.0	0.0	0.0	0.0	0.0	0.0	0.0	0.0	0.0	0.0	0.0	0.0	0.0	0.0	1.0	0.0
Kif13b	305967	symbol	R. norvegicus	305967	R. norvegicus	Kif13b	kinesin family member 13B	GO:0050770 regulation of axonogenesis;GO:0007409 axonogenesis;GO:0010975 regulation of neuron projection development	0.0	0.0	0.0	0.0	0.0	1.0	0.0	0.0	0.0	0.0	1.0	0.0	0.0	0.0	0.0	0.0	0.0	0.0	0.0	0.0
Rpl11	362631	symbol	R. norvegicus	362631	R. norvegicus	Rpl11	ribosomal protein L11	GO:1904667 negative regulation of ubiquitin protein ligase activity;GO:1902255 positive regulation of intrinsic apoptotic signaling pathway by p53 class mediator;GO:2000435 negative regulation of protein neddylation	1.0	0.0	0.0	0.0	0.0	0.0	0.0	0.0	0.0	0.0	0.0	0.0	0.0	0.0	0.0	0.0	0.0	0.0	1.0	0.0
Bgn	25181	symbol	R. norvegicus	25181	R. norvegicus	Bgn	biglycan	GO:0019800 peptide cross-linking via chondroitin 4-sulfate glycosaminoglycan;GO:0061975 articular cartilage development;GO:0030204 chondroitin sulfate metabolic process	0.0	0.0	0.0	0.0	0.0	0.0	1.0	0.0	0.0	0.0	0.0	0.0	0.0	0.0	0.0	0.0	0.0	0.0	0.0	0.0
Bclaf3	501559	symbol	R. norvegicus	501559	R. norvegicus	Bclaf3	BCLAF1 and THRAP3 family member 3		0.0	0.0	0.0	0.0	0.0	0.0	0.0	0.0	0.0	0.0	0.0	0.0	0.0	0.0	0.0	0.0	0.0	0.0	0.0	0.0
Mrpl33	100363539	symbol	R. norvegicus	100363539	R. norvegicus	Mrpl33	mitochondrial ribosomal protein L33	GO:0006412 translation;GO:0043043 peptide biosynthetic process;GO:0043604 amide biosynthetic process	1.0	0.0	0.0	0.0	0.0	0.0	0.0	0.0	0.0	0.0	0.0	0.0	0.0	0.0	0.0	0.0	0.0	0.0	0.0	0.0
Phc2	313038	symbol	R. norvegicus	313038	R. norvegicus	Phc2	polyhomeotic homolog 2	GO:0007283 spermatogenesis;GO:0048232 male gamete generation;GO:0007276 gamete generation	0.0	0.0	0.0	0.0	1.0	0.0	0.0	0.0	0.0	0.0	0.0	0.0	0.0	0.0	0.0	0.0	0.0	0.0	0.0	0.0
Zfp157	360775	symbol	R. norvegicus	360775	R. norvegicus	Zfp157	zinc finger protein 157	GO:0048286 lung alveolus development;GO:0060443 mammary gland morphogenesis;GO:0010453 regulation of cell fate commitment	0.0	0.0	0.0	0.0	0.0	0.0	0.0	0.0	0.0	0.0	0.0	0.0	0.0	0.0	0.0	0.0	0.0	0.0	0.0	0.0
Tmem35b	100361631	symbol	R. norvegicus	100361631	R. norvegicus	Tmem35b	transmembrane protein 35B		0.0	0.0	0.0	0.0	0.0	0.0	0.0	0.0	0.0	0.0	0.0	0.0	0.0	0.0	0.0	0.0	0.0	0.0	0.0	0.0
Lzts3	280670	symbol	R. norvegicus	280670	R. norvegicus	Lzts3	leucine zipper tumor suppressor family member 3	GO:0061001 regulation of dendritic spine morphogenesis;GO:0060997 dendritic spine morphogenesis;GO:0060998 regulation of dendritic spine development	0.0	0.0	1.0	0.0	0.0	1.0	0.0	0.0	0.0	0.0	1.0	0.0	0.0	0.0	0.0	0.0	0.0	0.0	0.0	0.0
Cnot6	287249	symbol	R. norvegicus	287249	R. norvegicus	Cnot6	CCR4-NOT transcription complex, subunit 6	GO:0010606 positive regulation of cytoplasmic mRNA processing body assembly;GO:0070966 nuclear-transcribed mRNA catabolic process, no-go decay;GO:2000327 positive regulation of nuclear receptor transcription coactivator activity	1.0	0.0	0.0	0.0	0.0	0.0	0.0	0.0	0.0	0.0	0.0	0.0	0.0	0.0	0.0	0.0	0.0	0.0	0.0	0.0
Mmp23	94339	symbol	R. norvegicus	94339	R. norvegicus	Mmp23	matrix metallopeptidase 23	GO:0030574 collagen catabolic process;GO:0032963 collagen metabolic process;GO:0030198 extracellular matrix organization	0.0	0.0	0.0	0.0	0.0	0.0	0.0	0.0	0.0	0.0	0.0	0.0	0.0	0.0	0.0	0.0	0.0	0.0	0.0	0.0
Kcnf1	298908	symbol	R. norvegicus	298908	R. norvegicus	Kcnf1	potassium voltage-gated channel modifier subfamily F member 1	GO:0071805 potassium ion transmembrane transport;GO:0071804 cellular potassium ion transport;GO:0051260 protein homooligomerization	0.0	0.0	0.0	0.0	0.0	0.0	0.0	0.0	0.0	0.0	0.0	0.0	0.0	0.0	0.0	0.0	0.0	0.0	0.0	0.0
Sem1	680532	symbol	R. norvegicus	680532	R. norvegicus	Sem1	SEM1, 26S proteasome complex subunit	GO:0006406 mRNA export from nucleus;GO:0071427 mRNA-containing ribonucleoprotein complex export from nucleus;GO:0071426 ribonucleoprotein complex export from nucleus	0.0	0.0	0.0	0.0	0.0	0.0	0.0	0.0	0.0	0.0	0.0	0.0	0.0	0.0	0.0	0.0	0.0	0.0	0.0	0.0
Ackr3	84348	symbol	R. norvegicus	84348	R. norvegicus	Ackr3	atypical chemokine receptor 3	GO:1905322 positive regulation of mesenchymal stem cell migration;GO:1905320 regulation of mesenchymal stem cell migration;GO:1905319 mesenchymal stem cell migration	0.0	0.0	0.0	0.0	0.0	1.0	0.0	0.0	0.0	0.0	0.0	0.0	1.0	0.0	0.0	0.0	0.0	0.0	0.0	0.0
Sertad2	498423	symbol	R. norvegicus	498423	R. norvegicus	Sertad2	SERTA domain containing 2	GO:0030308 negative regulation of cell growth;GO:0045926 negative regulation of growth;GO:0001558 regulation of cell growth	0.0	0.0	0.0	0.0	0.0	0.0	0.0	0.0	0.0	0.0	0.0	0.0	0.0	0.0	0.0	0.0	0.0	0.0	0.0	0.0
Ndufa4	681024	symbol	R. norvegicus	681024	R. norvegicus	Ndufa4	NDUFA4, mitochondrial complex associated	GO:1902600 proton transmembrane transport;GO:0022900 electron transport chain;GO:0015672 monovalent inorganic cation transport	0.0	0.0	0.0	0.0	0.0	0.0	0.0	0.0	0.0	0.0	0.0	0.0	0.0	0.0	0.0	0.0	0.0	0.0	0.0	0.0
Mrvi1	308899	symbol	R. norvegicus	308899	R. norvegicus	Mrvi1	murine retrovirus integration site 1 homolog	GO:0060087 relaxation of vascular smooth muscle;GO:0045986 negative regulation of smooth muscle contraction;GO:0042311 vasodilation	0.0	0.0	0.0	0.0	0.0	1.0	0.0	0.0	0.0	0.0	0.0	0.0	0.0	0.0	0.0	0.0	0.0	0.0	0.0	0.0
Klhl21	313743	symbol	R. norvegicus	313743	R. norvegicus	Klhl21	kelch-like family member 21	GO:0035853 chromosome passenger complex localization to spindle midzone;GO:0048208 COPII vesicle coating;GO:0048207 vesicle targeting, rough ER to cis-Golgi	0.0	0.0	0.0	0.0	0.0	0.0	0.0	0.0	0.0	0.0	0.0	0.0	0.0	0.0	0.0	0.0	0.0	0.0	1.0	0.0
Zc3h6	311415	symbol	R. norvegicus	311415	R. norvegicus	Zc3h6	zinc finger CCCH type containing 6	GO:0045892 negative regulation of transcription, DNA-templated;GO:1903507 negative regulation of nucleic acid-templated transcription;GO:1902679 negative regulation of RNA biosynthetic process	0.0	0.0	0.0	0.0	0.0	0.0	0.0	0.0	0.0	0.0	0.0	0.0	0.0	0.0	0.0	0.0	0.0	0.0	0.0	0.0
Rnaseh2b	361056	symbol	R. norvegicus	361056	R. norvegicus	Rnaseh2b	ribonuclease H2, subunit B	GO:2000001 regulation of DNA damage checkpoint;GO:1901976 regulation of cell cycle checkpoint;GO:0048146 positive regulation of fibroblast proliferation	0.0	0.0	0.0	0.0	0.0	0.0	0.0	0.0	0.0	0.0	0.0	0.0	0.0	0.0	0.0	0.0	0.0	0.0	0.0	0.0
Cotl1	361422	symbol	R. norvegicus	361422	R. norvegicus	Cotl1	coactosin-like F-actin binding protein 1	GO:0030833 regulation of actin filament polymerization;GO:0008064 regulation of actin polymerization or depolymerization;GO:0030041 actin filament polymerization	0.0	0.0	0.0	0.0	0.0	1.0	0.0	0.0	0.0	0.0	0.0	0.0	0.0	0.0	0.0	0.0	0.0	0.0	0.0	0.0
Accs	311218	symbol	R. norvegicus	311218	R. norvegicus	Accs	1-aminocyclopropane-1-carboxylate synthase	GO:0042218 1-aminocyclopropane-1-carboxylate biosynthetic process;GO:0018871 1-aminocyclopropane-1-carboxylate metabolic process;GO:1901607 alpha-amino acid biosynthetic process	0.0	0.0	0.0	0.0	0.0	0.0	0.0	0.0	0.0	0.0	0.0	0.0	0.0	0.0	0.0	0.0	0.0	0.0	0.0	0.0
Pcbp4	363133	symbol	R. norvegicus	363133	R. norvegicus	Pcbp4	poly(rC) binding protein 4	GO:1902163 negative regulation of DNA damage response, signal transduction by p53 class mediator resulting in transcription of p21 class mediator;GO:1902162 regulation of DNA damage response, signal transduction by p53 class mediator resulting in transcription of p21 class mediator;GO:0043518 negative regulation of DNA damage response, signal transduction by p53 class mediator	0.0	0.0	0.0	0.0	0.0	0.0	0.0	0.0	0.0	0.0	0.0	0.0	0.0	0.0	0.0	0.0	0.0	0.0	0.0	0.0
Antxr1	362393	symbol	R. norvegicus	362393	R. norvegicus	Antxr1	ANTXR cell adhesion molecule 1	GO:1901202 negative regulation of extracellular matrix assembly;GO:1905050 positive regulation of metallopeptidase activity;GO:1901201 regulation of extracellular matrix assembly	0.0	0.0	0.0	0.0	0.0	0.0	0.0	0.0	0.0	0.0	0.0	0.0	1.0	0.0	0.0	0.0	0.0	0.0	0.0	0.0
Zyg11b	362559	symbol	R. norvegicus	362559	R. norvegicus	Zyg11b	zyg-11 family member B, cell cycle regulator	GO:0032436 positive regulation of proteasomal ubiquitin-dependent protein catabolic process;GO:2000060 positive regulation of ubiquitin-dependent protein catabolic process;GO:1901800 positive regulation of proteasomal protein catabolic process	0.0	0.0	0.0	0.0	0.0	0.0	0.0	0.0	0.0	0.0	0.0	0.0	0.0	0.0	0.0	0.0	0.0	0.0	1.0	0.0
Arhgap27	303583	symbol	R. norvegicus	303583	R. norvegicus	Arhgap27	Rho GTPase activating protein 27	GO:0043547 positive regulation of GTPase activity;GO:0006898 receptor-mediated endocytosis;GO:0043087 regulation of GTPase activity	0.0	0.0	0.0	0.0	0.0	0.0	0.0	0.0	0.0	0.0	0.0	0.0	0.0	0.0	0.0	0.0	0.0	0.0	0.0	0.0
Msto1	295237	symbol	R. norvegicus	295237	R. norvegicus	Msto1	misato mitochondrial distribution and morphology regulator 1	GO:0048311 mitochondrion distribution;GO:0090307 mitotic spindle assembly;GO:0000002 mitochondrial genome maintenance	0.0	0.0	0.0	0.0	0.0	0.0	0.0	0.0	0.0	0.0	0.0	0.0	0.0	0.0	0.0	0.0	0.0	0.0	0.0	0.0
Oprd1	24613	symbol	R. norvegicus	24613	R. norvegicus	Oprd1	opioid receptor, delta 1	GO:0007191 adenylate cyclase-activating dopamine receptor signaling pathway;GO:0038003 opioid receptor signaling pathway;GO:0051930 regulation of sensory perception of pain	0.0	0.0	0.0	0.0	0.0	0.0	0.0	0.0	0.0	0.0	0.0	1.0	0.0	0.0	0.0	0.0	0.0	0.0	0.0	0.0
Nudt16	363129	symbol	R. norvegicus	363129	R. norvegicus	Nudt16	nudix hydrolase 16	GO:1901639 XDP catabolic process;GO:0035863 dITP catabolic process;GO:0046709 IDP catabolic process	0.0	0.0	0.0	0.0	0.0	0.0	0.0	0.0	0.0	0.0	0.0	0.0	0.0	0.0	0.0	0.0	0.0	0.0	0.0	0.0
RGD1308706	291925	symbol	R. norvegicus	291925	R. norvegicus	RGD1308706	similar to RIKEN cDNA 4921524J17		0.0	0.0	0.0	0.0	0.0	0.0	0.0	0.0	0.0	0.0	0.0	0.0	0.0	0.0	0.0	0.0	0.0	0.0	0.0	0.0
Rtn4r	113912	symbol	R. norvegicus	113912	R. norvegicus	Rtn4r	reticulon 4 receptor	GO:0048681 negative regulation of axon regeneration;GO:0030517 negative regulation of axon extension;GO:0070571 negative regulation of neuron projection regeneration	0.0	0.0	0.0	0.0	0.0	1.0	0.0	0.0	0.0	0.0	1.0	0.0	0.0	0.0	0.0	0.0	0.0	0.0	0.0	0.0
Snrnp35	360803	symbol	R. norvegicus	360803	R. norvegicus	Snrnp35	small nuclear ribonucleoprotein U11/U12 subunit 35	GO:0000398 mRNA splicing, via spliceosome;GO:0000377 RNA splicing, via transesterification reactions with bulged adenosine as nucleophile;GO:0000375 RNA splicing, via transesterification reactions	1.0	0.0	0.0	0.0	0.0	0.0	0.0	0.0	0.0	0.0	0.0	0.0	0.0	0.0	0.0	0.0	0.0	0.0	0.0	0.0
Slc25a45	689625	symbol	R. norvegicus	689625	R. norvegicus	Slc25a45	solute carrier family 25, member 45	GO:1902616 acyl carnitine transmembrane transport;GO:0006844 acyl carnitine transport;GO:0015697 quaternary ammonium group transport	0.0	0.0	0.0	0.0	0.0	0.0	0.0	0.0	0.0	0.0	0.0	0.0	0.0	0.0	0.0	0.0	0.0	0.0	0.0	0.0
Sema3d	246262	symbol	R. norvegicus	246262	R. norvegicus	Sema3d	semaphorin 3D	GO:0048843 negative regulation of axon extension involved in axon guidance;GO:0048841 regulation of axon extension involved in axon guidance;GO:1902668 negative regulation of axon guidance	0.0	0.0	0.0	0.0	0.0	1.0	0.0	0.0	0.0	0.0	1.0	0.0	1.0	0.0	0.0	0.0	0.0	0.0	0.0	0.0
Timm8b	64372	symbol	R. norvegicus	64372	R. norvegicus	Timm8b	translocase of inner mitochondrial membrane 8 homolog B	GO:0072321 chaperone-mediated protein transport;GO:0015031 protein transport;GO:0015833 peptide transport	0.0	0.0	0.0	0.0	0.0	0.0	0.0	0.0	0.0	0.0	0.0	0.0	0.0	0.0	0.0	0.0	0.0	0.0	0.0	0.0
Ropn1l	685646	symbol	R. norvegicus	685646	R. norvegicus	Ropn1l	rhophilin associated tail protein 1-like	GO:0048240 sperm capacitation;GO:0007286 spermatid development;GO:0048515 spermatid differentiation	0.0	0.0	0.0	0.0	0.0	0.0	0.0	0.0	0.0	0.0	0.0	0.0	0.0	0.0	0.0	0.0	0.0	0.0	0.0	0.0
Rpl35	296709	symbol	R. norvegicus	296709	R. norvegicus	Rpl35	ribosomal protein L35	GO:0071493 cellular response to UV-B;GO:0000463 maturation of LSU-rRNA from tricistronic rRNA transcript (SSU-rRNA, 5.8S rRNA, LSU-rRNA);GO:0010224 response to UV-B	1.0	0.0	0.0	0.0	0.0	0.0	0.0	0.0	0.0	0.0	0.0	0.0	0.0	0.0	0.0	0.0	0.0	0.0	0.0	0.0
Cdc26	366381	symbol	R. norvegicus	366381	R. norvegicus	Cdc26	cell division cycle 26	GO:0030071 regulation of mitotic metaphase/anaphase transition;GO:0031145 anaphase-promoting complex-dependent catabolic process;GO:0007091 metaphase/anaphase transition of mitotic cell cycle	0.0	0.0	0.0	0.0	0.0	0.0	0.0	0.0	0.0	0.0	0.0	0.0	0.0	1.0	0.0	0.0	0.0	0.0	1.0	0.0
Pink1	298575	symbol	R. norvegicus	298575	R. norvegicus	Pink1	PTEN induced kinase 1	GO:1903384 negative regulation of hydrogen peroxide-induced neuron intrinsic apoptotic signaling pathway;GO:1902958 positive regulation of mitochondrial electron transport, NADH to ubiquinone;GO:1903383 regulation of hydrogen peroxide-induced neuron intrinsic apoptotic signaling pathway	1.0	0.0	0.0	0.0	0.0	0.0	0.0	1.0	0.0	0.0	0.0	0.0	0.0	0.0	0.0	0.0	0.0	1.0	1.0	1.0
Ntrk1	59109	symbol	R. norvegicus	59109	R. norvegicus	Ntrk1	neurotrophic receptor tyrosine kinase 1	GO:0061368 behavioral response to formalin induced pain;GO:0061366 behavioral response to chemical pain;GO:0060009 Sertoli cell development	0.0	0.0	1.0	0.0	0.0	1.0	0.0	0.0	0.0	0.0	1.0	1.0	1.0	0.0	1.0	0.0	0.0	0.0	0.0	0.0
Gab1	361388	symbol	R. norvegicus	361388	R. norvegicus	Gab1	GRB2-associated binding protein 1	GO:0090668 endothelial cell chemotaxis to vascular endothelial growth factor;GO:0007257 activation of JUN kinase activity;GO:0090667 cell chemotaxis to vascular endothelial growth factor	0.0	0.0	0.0	0.0	0.0	1.0	0.0	0.0	0.0	0.0	0.0	0.0	1.0	0.0	0.0	0.0	0.0	0.0	0.0	0.0
Naglu	360630	symbol	R. norvegicus	360630	R. norvegicus	Naglu	N-acetyl-alpha-glucosaminidase	GO:0046548 retinal rod cell development;GO:0021680 cerebellar Purkinje cell layer development;GO:0021695 cerebellar cortex development	0.0	0.0	0.0	0.0	0.0	0.0	1.0	0.0	0.0	0.0	0.0	1.0	0.0	0.0	0.0	0.0	0.0	0.0	0.0	0.0
Apex2	317628	symbol	R. norvegicus	317628	R. norvegicus	Apex2	apurinic/apyrimidinic endodeoxyribonuclease 2	GO:0006284 base-excision repair;GO:0090305 nucleic acid phosphodiester bond hydrolysis;GO:0006281 DNA repair	0.0	0.0	0.0	0.0	0.0	0.0	0.0	0.0	0.0	0.0	0.0	0.0	0.0	0.0	0.0	0.0	0.0	0.0	0.0	0.0
Mypop	499090	symbol	R. norvegicus	499090	R. norvegicus	Mypop	Myb-related transcription factor, partner of profilin	GO:0000122 negative regulation of transcription by RNA polymerase II;GO:0045892 negative regulation of transcription, DNA-templated;GO:1903507 negative regulation of nucleic acid-templated transcription	0.0	0.0	0.0	0.0	0.0	0.0	0.0	0.0	0.0	0.0	0.0	0.0	0.0	0.0	0.0	0.0	0.0	0.0	0.0	0.0
Ddx27	362274	symbol	R. norvegicus	362274	R. norvegicus	Ddx27	DEAD-box helicase 27	GO:0006364 rRNA processing;GO:0016072 rRNA metabolic process;GO:0042254 ribosome biogenesis	0.0	0.0	0.0	0.0	0.0	0.0	0.0	0.0	0.0	0.0	0.0	0.0	0.0	0.0	0.0	0.0	0.0	0.0	0.0	0.0
Rps29	25348	symbol	R. norvegicus	25348	R. norvegicus	Rps29	ribosomal protein S29	GO:0002181 cytoplasmic translation;GO:0043065 positive regulation of apoptotic process;GO:0043068 positive regulation of programmed cell death	1.0	0.0	0.0	0.0	0.0	0.0	0.0	0.0	0.0	0.0	0.0	0.0	0.0	0.0	0.0	0.0	0.0	0.0	0.0	0.0
Ptrh1	362113	symbol	R. norvegicus	362113	R. norvegicus	Ptrh1	peptidyl-tRNA hydrolase 1 homolog		0.0	0.0	0.0	0.0	0.0	0.0	0.0	0.0	0.0	0.0	0.0	0.0	0.0	0.0	0.0	0.0	0.0	0.0	0.0	0.0
Supt4h1	287608	symbol	R. norvegicus	287608	R. norvegicus	Supt4h1	SPT4 homolog, DSIF elongation factor subunit	GO:0034244 negative regulation of transcription elongation from RNA polymerase II promoter;GO:0032785 negative regulation of DNA-templated transcription, elongation;GO:0034243 regulation of transcription elongation from RNA polymerase II promoter	0.0	0.0	0.0	0.0	0.0	0.0	0.0	0.0	0.0	0.0	0.0	0.0	0.0	0.0	0.0	0.0	0.0	0.0	0.0	0.0
Dbi	25045	symbol	R. norvegicus	25045	R. norvegicus	Dbi	diazepam binding inhibitor, acyl-CoA binding protein	GO:0051281 positive regulation of release of sequestered calcium ion into cytosol;GO:0031999 negative regulation of fatty acid beta-oxidation;GO:0051279 regulation of release of sequestered calcium ion into cytosol	0.0	0.0	0.0	0.0	0.0	0.0	0.0	0.0	0.0	0.0	0.0	1.0	0.0	0.0	0.0	0.0	0.0	0.0	0.0	0.0
Prickle4	316212	symbol	R. norvegicus	316212	R. norvegicus	Prickle4	prickle planar cell polarity protein 4		0.0	0.0	0.0	0.0	0.0	0.0	0.0	0.0	0.0	0.0	0.0	0.0	0.0	0.0	0.0	0.0	0.0	0.0	0.0	0.0
Mark4	680407	symbol	R. norvegicus	680407	R. norvegicus	Mark4	microtubule affinity regulating kinase 4	GO:1904781 positive regulation of protein localization to centrosome;GO:1904779 regulation of protein localization to centrosome;GO:0071539 protein localization to centrosome	0.0	0.0	0.0	0.0	0.0	0.0	0.0	0.0	0.0	0.0	1.0	0.0	0.0	0.0	0.0	0.0	0.0	0.0	0.0	0.0
Slc46a1	303333	symbol	R. norvegicus	303333	R. norvegicus	Slc46a1	solute carrier family 46 member 1	GO:1904447 folate import across plasma membrane;GO:0098838 folate transmembrane transport;GO:0051958 methotrexate transport	0.0	0.0	0.0	0.0	0.0	0.0	0.0	0.0	0.0	0.0	0.0	0.0	0.0	0.0	0.0	0.0	0.0	0.0	0.0	0.0
Tmub1	362301	symbol	R. norvegicus	362301	R. norvegicus	Tmub1	transmembrane and ubiquitin-like domain containing 1	GO:0030433 ubiquitin-dependent ERAD pathway;GO:0036503 ERAD pathway;GO:0043161 proteasome-mediated ubiquitin-dependent protein catabolic process	0.0	0.0	0.0	0.0	0.0	0.0	0.0	0.0	0.0	0.0	0.0	0.0	0.0	0.0	0.0	0.0	0.0	0.0	1.0	0.0
Diras1	366826	symbol	R. norvegicus	366826	R. norvegicus	Diras1	DIRAS family GTPase 1	GO:0043406 positive regulation of MAP kinase activity;GO:0071902 positive regulation of protein serine/threonine kinase activity;GO:0043405 regulation of MAP kinase activity	0.0	0.0	0.0	0.0	0.0	0.0	0.0	0.0	0.0	0.0	0.0	0.0	0.0	0.0	0.0	0.0	0.0	0.0	0.0	0.0
Ppp2r3a	363122	symbol	R. norvegicus	363122	R. norvegicus	Ppp2r3a	protein phosphatase 2, regulatory subunit B'', alpha	GO:0090249 regulation of cell motility involved in somitogenic axis elongation;GO:0090247 cell motility involved in somitogenic axis elongation;GO:0090245 axis elongation involved in somitogenesis	0.0	0.0	0.0	0.0	0.0	0.0	0.0	0.0	0.0	0.0	0.0	0.0	0.0	0.0	0.0	0.0	0.0	0.0	0.0	0.0
Eci1	29740	symbol	R. norvegicus	29740	R. norvegicus	Eci1	enoyl-CoA delta isomerase 1	GO:0006635 fatty acid beta-oxidation;GO:0009062 fatty acid catabolic process;GO:0019395 fatty acid oxidation	0.0	0.0	0.0	0.0	0.0	0.0	0.0	0.0	0.0	0.0	0.0	0.0	0.0	0.0	0.0	0.0	0.0	0.0	0.0	0.0
Ccdc90b	308820	symbol	R. norvegicus	308820	R. norvegicus	Ccdc90b	coiled-coil domain containing 90B		0.0	0.0	0.0	0.0	0.0	0.0	0.0	0.0	0.0	0.0	0.0	0.0	0.0	0.0	0.0	0.0	0.0	0.0	0.0	0.0
Npat	315666	symbol	R. norvegicus	315666	R. norvegicus	Npat	nuclear protein, co-activator of histone transcription	GO:0000083 regulation of transcription involved in G1/S transition of mitotic cell cycle;GO:0000082 G1/S transition of mitotic cell cycle;GO:0044843 cell cycle G1/S phase transition	0.0	0.0	0.0	0.0	0.0	0.0	0.0	0.0	0.0	0.0	0.0	0.0	0.0	0.0	0.0	0.0	0.0	0.0	0.0	0.0
Cwc22	362153	symbol	R. norvegicus	362153	R. norvegicus	Cwc22	CWC22 spliceosome associated protein homolog	GO:0000398 mRNA splicing, via spliceosome;GO:0000377 RNA splicing, via transesterification reactions with bulged adenosine as nucleophile;GO:0000375 RNA splicing, via transesterification reactions	0.0	0.0	0.0	0.0	0.0	0.0	0.0	0.0	0.0	0.0	0.0	0.0	0.0	0.0	0.0	0.0	0.0	0.0	0.0	0.0
Rpl19	81767	symbol	R. norvegicus	81767	R. norvegicus	Rpl19	ribosomal protein L19	GO:0097421 liver regeneration;GO:0031100 animal organ regeneration;GO:0001889 liver development	1.0	0.0	0.0	0.0	0.0	0.0	0.0	0.0	0.0	0.0	0.0	0.0	0.0	0.0	0.0	0.0	0.0	0.0	0.0	0.0
Zswim8	361004	symbol	R. norvegicus	361004	R. norvegicus	Zswim8	zinc finger, SWIM-type containing 8	GO:1902667 regulation of axon guidance;GO:0050770 regulation of axonogenesis;GO:0007411 axon guidance	0.0	0.0	0.0	0.0	0.0	1.0	0.0	0.0	0.0	0.0	1.0	0.0	0.0	0.0	0.0	0.0	0.0	0.0	0.0	0.0
Lrrc51	293156	symbol	R. norvegicus	293156	R. norvegicus	Lrrc51	leucine rich repeat containing 51		0.0	0.0	0.0	0.0	0.0	0.0	0.0	0.0	0.0	0.0	0.0	0.0	0.0	0.0	0.0	0.0	0.0	0.0	0.0	0.0
Lox	24914	symbol	R. norvegicus	24914	R. norvegicus	Lox	lysyl oxidase	GO:0035906 descending aorta development;GO:0035905 ascending aorta development;GO:2000586 regulation of platelet-derived growth factor receptor-beta signaling pathway	0.0	0.0	0.0	0.0	0.0	1.0	0.0	0.0	0.0	0.0	0.0	0.0	1.0	0.0	0.0	1.0	0.0	0.0	0.0	0.0
LOC681410	681410	Gene_ID	R. norvegicus	681410	R. norvegicus	LOC681410	hypothetical protein LOC681410	GO:0070935 3'-UTR-mediated mRNA stabilization;GO:0048255 mRNA stabilization;GO:1902373 negative regulation of mRNA catabolic process	0.0	0.0	0.0	0.0	0.0	0.0	0.0	0.0	0.0	0.0	0.0	0.0	0.0	0.0	0.0	0.0	0.0	0.0	0.0	0.0
Rpusd1	287148	symbol	R. norvegicus	287148	R. norvegicus	Rpusd1	RNA pseudouridine synthase domain containing 1	GO:0000455 enzyme-directed rRNA pseudouridine synthesis;GO:0031118 rRNA pseudouridine synthesis;GO:0001522 pseudouridine synthesis	0.0	0.0	0.0	0.0	0.0	0.0	0.0	0.0	0.0	0.0	0.0	0.0	0.0	0.0	0.0	0.0	0.0	0.0	0.0	0.0
LOC102556967	102556967	Gene_ID	R. norvegicus	102556967	R. norvegicus	LOC102556967	zinc finger protein 484-like	GO:0000122 negative regulation of transcription by RNA polymerase II;GO:0045944 positive regulation of transcription by RNA polymerase II;GO:0045892 negative regulation of transcription, DNA-templated	0.0	0.0	0.0	0.0	0.0	0.0	0.0	0.0	0.0	0.0	0.0	0.0	0.0	0.0	0.0	0.0	0.0	0.0	0.0	0.0
Tstd1	100359478	symbol	R. norvegicus	100359478	R. norvegicus	Tstd1	thiosulfate sulfurtransferase like domain containing 1	GO:0070221 sulfide oxidation, using sulfide:quinone oxidoreductase;GO:0019418 sulfide oxidation;GO:0006790 sulfur compound metabolic process	0.0	0.0	0.0	0.0	0.0	0.0	0.0	0.0	0.0	0.0	0.0	0.0	0.0	0.0	0.0	0.0	0.0	0.0	0.0	0.0
LOC103689968	103689968	Gene_ID	R. norvegicus	103689968	R. norvegicus	LOC103689968	protein FAM134B	GO:0061709 reticulophagy;GO:0061912 selective autophagy;GO:0043524 negative regulation of neuron apoptotic process	0.0	0.0	0.0	0.0	0.0	0.0	0.0	0.0	0.0	0.0	0.0	0.0	0.0	0.0	0.0	0.0	0.0	0.0	0.0	0.0
Ogdhl	290566	symbol	R. norvegicus	290566	R. norvegicus	Ogdhl	oxoglutarate dehydrogenase-like	GO:0006099 tricarboxylic acid cycle;GO:0006101 citrate metabolic process;GO:0072350 tricarboxylic acid metabolic process	0.0	0.0	0.0	0.0	0.0	0.0	0.0	0.0	0.0	0.0	0.0	0.0	0.0	0.0	0.0	0.0	0.0	0.0	0.0	0.0
Fbxl15	309453	symbol	R. norvegicus	309453	R. norvegicus	Fbxl15	F-box and leucine-rich repeat protein 15	GO:0030513 positive regulation of BMP signaling pathway;GO:0031146 SCF-dependent proteasomal ubiquitin-dependent protein catabolic process;GO:0030510 regulation of BMP signaling pathway	0.0	0.0	0.0	0.0	0.0	0.0	0.0	0.0	0.0	0.0	0.0	0.0	0.0	0.0	0.0	0.0	0.0	0.0	1.0	0.0
Slc39a3	314637	symbol	R. norvegicus	314637	R. norvegicus	Slc39a3	solute carrier family 39 member 3	GO:0071577 zinc ion transmembrane transport;GO:0043029 T cell homeostasis;GO:0048701 embryonic cranial skeleton morphogenesis	0.0	0.0	0.0	0.0	0.0	0.0	0.0	0.0	0.0	0.0	0.0	0.0	0.0	0.0	0.0	0.0	0.0	0.0	0.0	0.0
Sufu	361769	symbol	R. norvegicus	361769	R. norvegicus	Sufu	SUFU negative regulator of hedgehog signaling	GO:0021775 smoothened signaling pathway involved in ventral spinal cord interneuron specification;GO:1901621 negative regulation of smoothened signaling pathway involved in dorsal/ventral neural tube patterning;GO:0021776 smoothened signaling pathway involved in spinal cord motor neuron cell fate specification	0.0	0.0	0.0	0.0	0.0	1.0	0.0	0.0	0.0	0.0	0.0	0.0	1.0	0.0	0.0	0.0	0.0	0.0	0.0	0.0
F3	25584	symbol	R. norvegicus	25584	R. norvegicus	F3	coagulation factor III, tissue factor	GO:0010641 positive regulation of platelet-derived growth factor receptor signaling pathway;GO:0002541 activation of plasma proteins involved in acute inflammatory response;GO:0006919 activation of cysteine-type endopeptidase activity involved in apoptotic process	0.0	0.0	0.0	0.0	0.0	0.0	0.0	0.0	0.0	0.0	0.0	0.0	1.0	0.0	0.0	1.0	0.0	0.0	0.0	0.0
Prkaa2	78975	symbol	R. norvegicus	78975	R. norvegicus	Prkaa2	protein kinase AMP-activated catalytic subunit alpha 2	GO:0045821 positive regulation of glycolytic process;GO:1904428 negative regulation of tubulin deacetylation;GO:2001171 positive regulation of ATP biosynthetic process	0.0	0.0	0.0	0.0	0.0	0.0	0.0	0.0	0.0	0.0	0.0	0.0	0.0	0.0	0.0	0.0	0.0	0.0	0.0	0.0
Clec2g	362447	symbol	R. norvegicus	362447	R. norvegicus	Clec2g	C-type lectin domain family 2, member G		0.0	0.0	0.0	0.0	0.0	0.0	0.0	0.0	0.0	0.0	0.0	0.0	0.0	0.0	0.0	0.0	0.0	0.0	0.0	0.0
Cep57l1	294519	symbol	R. norvegicus	294519	R. norvegicus	Cep57l1	centrosomal protein 57-like 1		0.0	0.0	0.0	0.0	0.0	0.0	0.0	0.0	0.0	0.0	0.0	0.0	0.0	0.0	0.0	0.0	0.0	0.0	0.0	0.0
Adamts9	312566	symbol	R. norvegicus	312566	R. norvegicus	Adamts9	ADAM metallopeptidase with thrombospondin type 1 motif, 9	GO:0045636 positive regulation of melanocyte differentiation;GO:0050942 positive regulation of pigment cell differentiation;GO:0045634 regulation of melanocyte differentiation	0.0	0.0	0.0	0.0	0.0	0.0	0.0	0.0	0.0	0.0	0.0	0.0	1.0	0.0	0.0	0.0	0.0	0.0	0.0	0.0
Usb1	307643	symbol	R. norvegicus	307643	R. norvegicus	Usb1	U6 snRNA biogenesis phosphodiesterase 1	GO:0034477 U6 snRNA 3'-end processing;GO:0034472 snRNA 3'-end processing;GO:0016180 snRNA processing	0.0	0.0	0.0	0.0	0.0	0.0	0.0	0.0	0.0	0.0	0.0	0.0	0.0	0.0	0.0	0.0	0.0	0.0	0.0	0.0
Aoc3	29473	symbol	R. norvegicus	29473	R. norvegicus	Aoc3	amine oxidase, copper containing 3	GO:1902283 negative regulation of primary amine oxidase activity;GO:0010828 positive regulation of glucose transmembrane transport;GO:0010827 regulation of glucose transmembrane transport	0.0	0.0	0.0	0.0	0.0	0.0	0.0	0.0	0.0	0.0	0.0	1.0	1.0	0.0	0.0	0.0	0.0	0.0	0.0	0.0
Esco1	680014	symbol	R. norvegicus	680014	R. norvegicus	Esco1	establishment of sister chromatid cohesion N-acetyltransferase 1	GO:0034421 post-translational protein acetylation;GO:0007062 sister chromatid cohesion;GO:0006275 regulation of DNA replication	0.0	0.0	0.0	0.0	0.0	0.0	0.0	0.0	0.0	0.0	0.0	0.0	0.0	1.0	0.0	0.0	0.0	0.0	0.0	0.0
Tmem132a	338474	symbol	R. norvegicus	338474	R. norvegicus	Tmem132a	transmembrane protein 132A	GO:0007420 brain development;GO:0043069 negative regulation of programmed cell death;GO:0060548 negative regulation of cell death	0.0	0.0	0.0	0.0	0.0	0.0	0.0	0.0	0.0	0.0	0.0	0.0	0.0	0.0	0.0	0.0	0.0	0.0	0.0	0.0
Lrrc14b	502225	symbol	R. norvegicus	502225	R. norvegicus	Lrrc14b	leucine rich repeat containing 14B		0.0	0.0	0.0	0.0	0.0	0.0	0.0	0.0	0.0	0.0	0.0	0.0	0.0	0.0	0.0	0.0	0.0	0.0	0.0	0.0
Utp4	291987	symbol	R. norvegicus	291987	R. norvegicus	Utp4	UTP4 small subunit processome component	GO:0000462 maturation of SSU-rRNA from tricistronic rRNA transcript (SSU-rRNA, 5.8S rRNA, LSU-rRNA);GO:0030490 maturation of SSU-rRNA;GO:0042274 ribosomal small subunit biogenesis	1.0	0.0	0.0	0.0	0.0	0.0	0.0	0.0	0.0	0.0	0.0	0.0	0.0	0.0	0.0	0.0	0.0	0.0	0.0	0.0
Rbbp8	291787	symbol	R. norvegicus	291787	R. norvegicus	Rbbp8	RB binding protein 8, endonuclease	GO:0010792 DNA double-strand break processing involved in repair via single-strand annealing;GO:0045002 double-strand break repair via single-strand annealing;GO:0001835 blastocyst hatching	0.0	0.0	0.0	0.0	0.0	0.0	0.0	0.0	0.0	0.0	0.0	0.0	0.0	1.0	0.0	0.0	0.0	0.0	0.0	0.0
Cadm2	360687	symbol	R. norvegicus	360687	R. norvegicus	Cadm2	cell adhesion molecule 2	GO:0007420 brain development;GO:0007417 central nervous system development;GO:0060322 head development	0.0	0.0	0.0	0.0	0.0	0.0	0.0	0.0	0.0	0.0	0.0	0.0	0.0	0.0	0.0	0.0	0.0	0.0	0.0	0.0
Nbeal1	689253	symbol	R. norvegicus	689253	R. norvegicus	Nbeal1	neurobeachin-like 1		0.0	0.0	0.0	0.0	0.0	0.0	0.0	0.0	0.0	0.0	0.0	0.0	0.0	0.0	0.0	0.0	0.0	0.0	0.0	0.0
Iba57	363611	symbol	R. norvegicus	363611	R. norvegicus	Iba57	iron-sulfur cluster assembly factor IBA57	GO:0016226 iron-sulfur cluster assembly;GO:0031163 metallo-sulfur cluster assembly;GO:0006790 sulfur compound metabolic process	0.0	0.0	0.0	0.0	0.0	0.0	0.0	0.0	0.0	0.0	0.0	0.0	0.0	0.0	0.0	0.0	0.0	0.0	0.0	0.0
Cabp1	171051	symbol	R. norvegicus	171051	R. norvegicus	Cabp1	calcium binding protein 1	GO:1905539 regulation of postsynapse to nucleus signaling pathway;GO:0010651 negative regulation of cell communication by electrical coupling;GO:1901386 negative regulation of voltage-gated calcium channel activity	0.0	0.0	1.0	0.0	0.0	0.0	0.0	0.0	0.0	0.0	0.0	0.0	0.0	0.0	0.0	0.0	0.0	0.0	0.0	0.0
Cyp21a1	24298	symbol	R. norvegicus	24298	R. norvegicus	Cyp21a1	cytochrome P450, family 21, subfamily a, polypeptide 1	GO:0006705 mineralocorticoid biosynthetic process;GO:0042448 progesterone metabolic process;GO:0006700 C21-steroid hormone biosynthetic process	0.0	0.0	0.0	0.0	0.0	0.0	0.0	0.0	0.0	0.0	0.0	0.0	0.0	0.0	0.0	0.0	0.0	0.0	0.0	0.0
Ksr2	288691	symbol	R. norvegicus	288691	R. norvegicus	Ksr2	kinase suppressor of ras 2	GO:0120162 positive regulation of cold-induced thermogenesis;GO:0120161 regulation of cold-induced thermogenesis;GO:0106106 cold-induced thermogenesis	0.0	0.0	0.0	0.0	0.0	0.0	0.0	0.0	0.0	0.0	0.0	0.0	0.0	0.0	0.0	0.0	0.0	0.0	0.0	0.0
Usf3	303946	symbol	R. norvegicus	303946	R. norvegicus	Usf3	upstream transcription factor family member 3	GO:0010719 negative regulation of epithelial to mesenchymal transition;GO:0010717 regulation of epithelial to mesenchymal transition;GO:0001837 epithelial to mesenchymal transition	0.0	0.0	0.0	0.0	0.0	0.0	0.0	0.0	0.0	0.0	0.0	0.0	0.0	0.0	0.0	0.0	0.0	0.0	0.0	0.0
Meis3	361514	symbol	R. norvegicus	361514	R. norvegicus	Meis3	Meis homeobox 3	GO:0051897 positive regulation of protein kinase B signaling;GO:2001234 negative regulation of apoptotic signaling pathway;GO:0051896 regulation of protein kinase B signaling	0.0	0.0	0.0	0.0	0.0	0.0	0.0	0.0	0.0	0.0	0.0	0.0	0.0	0.0	0.0	0.0	0.0	0.0	0.0	0.0
Vtn	29169	symbol	R. norvegicus	29169	R. norvegicus	Vtn	vitronectin	GO:0061302 smooth muscle cell-matrix adhesion;GO:0014911 positive regulation of smooth muscle cell migration;GO:0035987 endodermal cell differentiation	0.0	0.0	0.0	0.0	0.0	0.0	0.0	0.0	0.0	0.0	0.0	0.0	1.0	0.0	0.0	0.0	0.0	0.0	0.0	0.0
Crls1	366196	symbol	R. norvegicus	366196	R. norvegicus	Crls1	cardiolipin synthase 1	GO:1905711 response to phosphatidylethanolamine;GO:0032049 cardiolipin biosynthetic process;GO:0097068 response to thyroxine	0.0	0.0	0.0	0.0	0.0	0.0	0.0	0.0	0.0	0.0	0.0	0.0	0.0	0.0	0.0	0.0	0.0	0.0	0.0	0.0
LOC100174910	100174910	Gene_ID	R. norvegicus	100174910	R. norvegicus	LOC100174910	glutaredoxin-like protein	GO:0055114 oxidation-reduction process;GO:0008152 metabolic process;GO:0008150 biological_process	0.0	0.0	0.0	0.0	0.0	0.0	0.0	0.0	0.0	0.0	0.0	0.0	0.0	0.0	0.0	0.0	0.0	0.0	0.0	0.0
Mpc1	171087	symbol	R. norvegicus	171087	R. norvegicus	Mpc1	mitochondrial pyruvate carrier 1	GO:0061732 mitochondrial acetyl-CoA biosynthetic process from pyruvate;GO:0006850 mitochondrial pyruvate transmembrane transport;GO:0006086 acetyl-CoA biosynthetic process from pyruvate	0.0	0.0	0.0	0.0	0.0	0.0	0.0	0.0	0.0	0.0	0.0	0.0	0.0	0.0	0.0	0.0	0.0	0.0	0.0	0.0
Spsb1	313722	symbol	R. norvegicus	313722	R. norvegicus	Spsb1	splA/ryanodine receptor domain and SOCS box containing 1	GO:0043161 proteasome-mediated ubiquitin-dependent protein catabolic process;GO:0006511 ubiquitin-dependent protein catabolic process;GO:0010498 proteasomal protein catabolic process	0.0	0.0	0.0	0.0	0.0	0.0	0.0	0.0	0.0	0.0	0.0	0.0	0.0	0.0	0.0	0.0	0.0	0.0	1.0	0.0
Adra2c	24175	symbol	R. norvegicus	24175	R. norvegicus	Adra2c	adrenoceptor alpha 2C	GO:0070473 negative regulation of uterine smooth muscle contraction;GO:0045907 positive regulation of vasoconstriction;GO:0070472 regulation of uterine smooth muscle contraction	0.0	0.0	0.0	0.0	0.0	1.0	0.0	0.0	0.0	0.0	0.0	1.0	0.0	0.0	0.0	0.0	0.0	0.0	0.0	0.0
Pinx1	305963	symbol	R. norvegicus	305963	R. norvegicus	Pinx1	PIN2/TERF1 interacting, telomerase inhibitor 1	GO:1904744 positive regulation of telomeric DNA binding;GO:1904751 positive regulation of protein localization to nucleolus;GO:0032211 negative regulation of telomere maintenance via telomerase	0.0	0.0	0.0	0.0	0.0	0.0	0.0	0.0	0.0	0.0	0.0	0.0	0.0	0.0	0.0	0.0	0.0	0.0	1.0	0.0
RGD1311745	301079	symbol	R. norvegicus	301079	R. norvegicus	RGD1311745	similar to RIKEN cDNA 1110059G10		0.0	0.0	0.0	0.0	0.0	0.0	0.0	0.0	0.0	0.0	0.0	0.0	0.0	0.0	0.0	0.0	0.0	0.0	0.0	0.0
Rpl30	64640	symbol	R. norvegicus	64640	R. norvegicus	Rpl30	ribosomal protein L30	GO:1904571 positive regulation of selenocysteine incorporation;GO:1904569 regulation of selenocysteine incorporation;GO:0045901 positive regulation of translational elongation	1.0	0.0	0.0	0.0	0.0	0.0	0.0	0.0	0.0	0.0	0.0	0.0	0.0	0.0	0.0	0.0	0.0	0.0	0.0	0.0
Ghsr	84022	symbol	R. norvegicus	84022	R. norvegicus	Ghsr	growth hormone secretagogue receptor	GO:1904349 positive regulation of small intestine smooth muscle contraction;GO:0120058 positive regulation of small intestinal transit;GO:1904347 regulation of small intestine smooth muscle contraction	0.0	0.0	1.0	0.0	0.0	0.0	0.0	0.0	0.0	0.0	0.0	1.0	1.0	0.0	0.0	0.0	0.0	0.0	0.0	0.0
Tmem64	689176	symbol	R. norvegicus	689176	R. norvegicus	Tmem64	transmembrane protein 64	GO:0045672 positive regulation of osteoclast differentiation;GO:0045780 positive regulation of bone resorption;GO:0002763 positive regulation of myeloid leukocyte differentiation	0.0	0.0	0.0	0.0	0.0	0.0	0.0	0.0	0.0	0.0	0.0	0.0	0.0	0.0	0.0	0.0	0.0	0.0	0.0	0.0
Sh3bgrl	302363	symbol	R. norvegicus	302363	R. norvegicus	Sh3bgrl	SH3 domain binding glutamate-rich protein like		0.0	0.0	0.0	0.0	0.0	0.0	0.0	0.0	0.0	0.0	0.0	0.0	0.0	0.0	0.0	0.0	0.0	0.0	0.0	0.0
Susd3	306810	symbol	R. norvegicus	306810	R. norvegicus	Susd3	sushi domain containing 3		0.0	0.0	0.0	0.0	0.0	0.0	0.0	0.0	0.0	0.0	0.0	0.0	0.0	0.0	0.0	0.0	0.0	0.0	0.0	0.0
Crebzf	293112	symbol	R. norvegicus	293112	R. norvegicus	Crebzf	CREB/ATF bZIP transcription factor	GO:0045814 negative regulation of gene expression, epigenetic;GO:0009615 response to virus;GO:0051090 regulation of DNA-binding transcription factor activity	0.0	0.0	0.0	0.0	0.0	0.0	0.0	0.0	0.0	0.0	0.0	0.0	0.0	0.0	0.0	0.0	0.0	0.0	0.0	0.0
RT1-CE3	414793	symbol	R. norvegicus	414793	R. norvegicus	RT1-CE3	RT1 class I, locus CE3	GO:0002486 antigen processing and presentation of endogenous peptide antigen via MHC class I via ER pathway, TAP-independent;GO:0001916 positive regulation of T cell mediated cytotoxicity;GO:0002484 antigen processing and presentation of endogenous peptide antigen via MHC class I via ER pathway	0.0	0.0	0.0	0.0	0.0	0.0	0.0	0.0	0.0	0.0	0.0	0.0	0.0	0.0	1.0	0.0	0.0	0.0	1.0	0.0
Unc13d	192177	symbol	R. norvegicus	192177	R. norvegicus	Unc13d	unc-13 homolog D	GO:0061789 dense core granule priming;GO:0043320 natural killer cell degranulation;GO:0002432 granuloma formation	0.0	0.0	0.0	0.0	0.0	0.0	0.0	0.0	0.0	0.0	0.0	0.0	0.0	0.0	0.0	0.0	0.0	0.0	0.0	0.0
LOC685619	685619	Gene_ID	R. norvegicus	685619	R. norvegicus	LOC685619	similar to TP53-regulating kinase (p53-related protein kinase) (Nori-2)	GO:0070525 tRNA threonylcarbamoyladenosine metabolic process;GO:0006468 protein phosphorylation;GO:0016310 phosphorylation	0.0	0.0	0.0	0.0	0.0	0.0	0.0	0.0	0.0	0.0	0.0	0.0	0.0	0.0	0.0	0.0	0.0	0.0	0.0	0.0
Pias4	362827	symbol	R. norvegicus	362827	R. norvegicus	Pias4	protein inhibitor of activated STAT, 4	GO:1902174 positive regulation of keratinocyte apoptotic process;GO:1902231 positive regulation of intrinsic apoptotic signaling pathway in response to DNA damage;GO:1902172 regulation of keratinocyte apoptotic process	0.0	0.0	0.0	0.0	1.0	0.0	0.0	0.0	0.0	0.0	0.0	0.0	0.0	1.0	0.0	0.0	0.0	0.0	1.0	0.0
Senp1	300193	symbol	R. norvegicus	300193	R. norvegicus	Senp1	SUMO specific peptidase 1	GO:0010724 regulation of definitive erythrocyte differentiation;GO:0060318 definitive erythrocyte differentiation;GO:0032435 negative regulation of proteasomal ubiquitin-dependent protein catabolic process	0.0	0.0	0.0	0.0	0.0	0.0	0.0	0.0	0.0	0.0	0.0	0.0	0.0	0.0	0.0	0.0	0.0	0.0	1.0	0.0
Pheta2	688685	symbol	R. norvegicus	688685	R. norvegicus	Pheta2	PH domain containing endocytic trafficking adaptor 2	GO:0001881 receptor recycling;GO:0007032 endosome organization;GO:0042147 retrograde transport, endosome to Golgi	0.0	0.0	0.0	0.0	0.0	0.0	0.0	0.0	0.0	0.0	0.0	0.0	0.0	0.0	0.0	0.0	0.0	0.0	0.0	0.0
Hoxb6	497986	symbol	R. norvegicus	497986	R. norvegicus	Hoxb6	homeo box B6	GO:0048704 embryonic skeletal system morphogenesis;GO:0034101 erythrocyte homeostasis;GO:0048706 embryonic skeletal system development	0.0	0.0	0.0	0.0	0.0	0.0	0.0	0.0	0.0	0.0	0.0	0.0	0.0	0.0	0.0	0.0	0.0	0.0	0.0	0.0
Rnf121	308871	symbol	R. norvegicus	308871	R. norvegicus	Rnf121	ring finger protein 121	GO:0030433 ubiquitin-dependent ERAD pathway;GO:0036503 ERAD pathway;GO:0030968 endoplasmic reticulum unfolded protein response	0.0	0.0	0.0	0.0	0.0	0.0	0.0	0.0	0.0	0.0	0.0	0.0	0.0	0.0	0.0	0.0	0.0	0.0	1.0	0.0
Gfod2	307801	symbol	R. norvegicus	307801	R. norvegicus	Gfod2	glucose-fructose oxidoreductase domain containing 2	GO:0030198 extracellular matrix organization;GO:0043062 extracellular structure organization;GO:0055114 oxidation-reduction process	0.0	0.0	0.0	0.0	0.0	0.0	0.0	0.0	0.0	0.0	0.0	0.0	0.0	0.0	0.0	0.0	0.0	0.0	0.0	0.0
Map7d1	681287	symbol	R. norvegicus	681287	R. norvegicus	Map7d1	MAP7 domain containing 1	GO:0000226 microtubule cytoskeleton organization;GO:0007017 microtubule-based process;GO:0007010 cytoskeleton organization	0.0	0.0	0.0	0.0	0.0	0.0	0.0	0.0	0.0	0.0	0.0	0.0	0.0	0.0	0.0	0.0	0.0	0.0	0.0	0.0
Pfdn6	309629	symbol	R. norvegicus	309629	R. norvegicus	Pfdn6	prefoldin subunit 6	GO:0051131 chaperone-mediated protein complex assembly;GO:0006457 protein folding;GO:0034622 cellular protein-containing complex assembly	0.0	0.0	0.0	0.0	0.0	0.0	0.0	0.0	0.0	0.0	0.0	0.0	0.0	0.0	0.0	0.0	0.0	0.0	0.0	0.0
Pdss1	100364990	symbol	R. norvegicus	100364990	R. norvegicus	Pdss1	decaprenyl diphosphate synthase subunit 1	GO:0006744 ubiquinone biosynthetic process;GO:0006743 ubiquinone metabolic process;GO:1901663 quinone biosynthetic process	0.0	0.0	0.0	0.0	0.0	0.0	0.0	0.0	0.0	0.0	0.0	0.0	0.0	0.0	0.0	0.0	0.0	0.0	0.0	0.0
Scaf1	56081	symbol	R. norvegicus	56081	R. norvegicus	Scaf1	SR-related CTD-associated factor 1	GO:0008380 RNA splicing;GO:0006397 mRNA processing;GO:0016071 mRNA metabolic process	0.0	0.0	0.0	0.0	0.0	0.0	0.0	0.0	0.0	0.0	0.0	0.0	0.0	0.0	0.0	0.0	0.0	0.0	0.0	0.0
Rfx3	361746	symbol	R. norvegicus	361746	R. norvegicus	Rfx3	regulatory factor X3	GO:2000078 positive regulation of type B pancreatic cell development;GO:0072560 type B pancreatic cell maturation;GO:2000074 regulation of type B pancreatic cell development	0.0	0.0	0.0	0.0	0.0	0.0	0.0	0.0	0.0	0.0	0.0	0.0	0.0	0.0	0.0	0.0	0.0	0.0	0.0	0.0
Clrn1	261738	symbol	R. norvegicus	261738	R. norvegicus	Clrn1	clarin 1	GO:0060088 auditory receptor cell stereocilium organization;GO:0002093 auditory receptor cell morphogenesis;GO:0060117 auditory receptor cell development	0.0	0.0	0.0	0.0	0.0	0.0	0.0	0.0	0.0	0.0	1.0	0.0	0.0	0.0	0.0	0.0	0.0	0.0	0.0	0.0
Llgl2	360661	symbol	R. norvegicus	360661	R. norvegicus	Llgl2	LLGL scribble cell polarity complex component 2	GO:0060670 branching involved in labyrinthine layer morphogenesis;GO:0015820 leucine transport;GO:0016332 establishment or maintenance of polarity of embryonic epithelium	0.0	0.0	0.0	0.0	0.0	0.0	0.0	0.0	0.0	0.0	0.0	0.0	1.0	0.0	0.0	0.0	0.0	0.0	0.0	0.0
Pdap1	64527	symbol	R. norvegicus	64527	R. norvegicus	Pdap1	PDGFA associated protein 1		0.0	0.0	0.0	0.0	0.0	0.0	0.0	0.0	0.0	0.0	0.0	0.0	0.0	0.0	0.0	0.0	0.0	0.0	0.0	0.0
Ascl4	299687	symbol	R. norvegicus	299687	R. norvegicus	Ascl4	achaete-scute family bHLH transcription factor 4	GO:0000122 negative regulation of transcription by RNA polymerase II;GO:0045892 negative regulation of transcription, DNA-templated;GO:1903507 negative regulation of nucleic acid-templated transcription	0.0	0.0	0.0	0.0	0.0	0.0	0.0	0.0	0.0	0.0	0.0	0.0	0.0	0.0	0.0	0.0	0.0	0.0	0.0	0.0
Sox17	312936	symbol	R. norvegicus	312936	R. norvegicus	Sox17	SRY-box transcription factor 17	GO:0060807 regulation of transcription from RNA polymerase II promoter involved in definitive endodermal cell fate specification;GO:0007493 endodermal cell fate determination;GO:0001828 inner cell mass cellular morphogenesis	0.0	0.0	0.0	0.0	0.0	0.0	0.0	0.0	0.0	0.0	0.0	0.0	1.0	0.0	0.0	0.0	0.0	0.0	0.0	0.0
Dusp5	171109	symbol	R. norvegicus	171109	R. norvegicus	Dusp5	dual specificity phosphatase 5	GO:0045906 negative regulation of vasoconstriction;GO:0000188 inactivation of MAPK activity;GO:0019229 regulation of vasoconstriction	0.0	0.0	0.0	0.0	0.0	1.0	0.0	0.0	0.0	0.0	0.0	0.0	0.0	0.0	0.0	0.0	0.0	0.0	0.0	0.0
Trpm6	293874	symbol	R. norvegicus	293874	R. norvegicus	Trpm6	transient receptor potential cation channel, subfamily M, member 6	GO:0051262 protein tetramerization;GO:0051259 protein complex oligomerization;GO:0009636 response to toxic substance	0.0	0.0	0.0	0.0	0.0	0.0	0.0	0.0	0.0	0.0	0.0	0.0	0.0	0.0	0.0	0.0	0.0	0.0	0.0	0.0
Cyp2j4	65210	symbol	R. norvegicus	65210	R. norvegicus	Cyp2j4	cytochrome P450, family 2, subfamily j, polypeptide 4	GO:0035359 negative regulation of peroxisome proliferator activated receptor signaling pathway;GO:1904469 positive regulation of tumor necrosis factor secretion;GO:0019373 epoxygenase P450 pathway	0.0	1.0	0.0	0.0	0.0	0.0	0.0	0.0	0.0	0.0	0.0	0.0	0.0	0.0	0.0	0.0	0.0	0.0	0.0	0.0
Parp2	290027	symbol	R. norvegicus	290027	R. norvegicus	Parp2	poly (ADP-ribose) polymerase 2	GO:0061051 positive regulation of cell growth involved in cardiac muscle cell development;GO:0061050 regulation of cell growth involved in cardiac muscle cell development;GO:2000727 positive regulation of cardiac muscle cell differentiation	0.0	0.0	0.0	0.0	0.0	1.0	0.0	0.0	0.0	0.0	0.0	0.0	0.0	0.0	0.0	0.0	0.0	0.0	0.0	0.0
Mitd1	363219	symbol	R. norvegicus	363219	R. norvegicus	Mitd1	microtubule interacting and trafficking domain containing 1	GO:0039702 viral budding via host ESCRT complex;GO:0061952 midbody abscission;GO:0046755 viral budding	0.0	0.0	0.0	0.0	0.0	0.0	0.0	0.0	0.0	0.0	0.0	0.0	0.0	0.0	0.0	0.0	0.0	0.0	0.0	0.0
Ube2g2	294331	symbol	R. norvegicus	294331	R. norvegicus	Ube2g2	ubiquitin-conjugating enzyme E2G 2	GO:1904153 negative regulation of retrograde protein transport, ER to cytosol;GO:1904293 negative regulation of ERAD pathway;GO:1904152 regulation of retrograde protein transport, ER to cytosol	0.0	0.0	0.0	0.0	0.0	0.0	0.0	0.0	0.0	0.0	0.0	0.0	0.0	0.0	0.0	0.0	0.0	0.0	1.0	0.0
Cep76	291540	symbol	R. norvegicus	291540	R. norvegicus	Cep76	centrosomal protein 76	GO:0046599 regulation of centriole replication;GO:0010824 regulation of centrosome duplication;GO:0007099 centriole replication	0.0	0.0	0.0	0.0	0.0	0.0	0.0	0.0	0.0	0.0	0.0	0.0	0.0	1.0	0.0	0.0	0.0	0.0	0.0	0.0
Rps12	65139	symbol	R. norvegicus	65139	R. norvegicus	Rps12	ribosomal protein S12	GO:0010243 response to organonitrogen compound;GO:0006412 translation;GO:1901698 response to nitrogen compound	1.0	0.0	0.0	0.0	0.0	0.0	0.0	0.0	0.0	0.0	0.0	0.0	0.0	0.0	0.0	0.0	0.0	0.0	0.0	0.0
Papolg	305586	symbol	R. norvegicus	305586	R. norvegicus	Papolg	poly(A) polymerase gamma	GO:0006378 mRNA polyadenylation;GO:0031124 mRNA 3'-end processing;GO:0043631 RNA polyadenylation	0.0	0.0	0.0	0.0	0.0	0.0	0.0	0.0	0.0	0.0	0.0	0.0	0.0	0.0	0.0	0.0	0.0	0.0	0.0	0.0
Nfkbia	25493	symbol	R. norvegicus	25493	R. norvegicus	Nfkbia	NFKB inhibitor alpha	GO:0070427 nucleotide-binding oligomerization domain containing 1 signaling pathway;GO:0070431 nucleotide-binding oligomerization domain containing 2 signaling pathway;GO:0070423 nucleotide-binding oligomerization domain containing signaling pathway	0.0	0.0	0.0	0.0	1.0	0.0	0.0	0.0	0.0	0.0	0.0	0.0	0.0	0.0	0.0	0.0	0.0	0.0	1.0	0.0
Pola2	85242	symbol	R. norvegicus	85242	R. norvegicus	Pola2	DNA polymerase alpha 2, accessory subunit	GO:0006270 DNA replication initiation;GO:0006606 protein import into nucleus;GO:0051170 import into nucleus	0.0	0.0	0.0	0.0	0.0	0.0	0.0	0.0	0.0	0.0	0.0	0.0	0.0	0.0	0.0	0.0	0.0	0.0	0.0	0.0
Pin1	298696	symbol	R. norvegicus	298696	R. norvegicus	Pin1	peptidylprolyl cis/trans isomerase, NIMA-interacting 1	GO:0061051 positive regulation of cell growth involved in cardiac muscle cell development;GO:0061050 regulation of cell growth involved in cardiac muscle cell development;GO:1902430 negative regulation of amyloid-beta formation	0.0	0.0	1.0	0.0	0.0	1.0	0.0	0.0	0.0	0.0	0.0	0.0	0.0	0.0	0.0	0.0	0.0	0.0	1.0	0.0
Acot13	291135	symbol	R. norvegicus	291135	R. norvegicus	Acot13	acyl-CoA thioesterase 13	GO:0120163 negative regulation of cold-induced thermogenesis;GO:0051289 protein homotetramerization;GO:0120161 regulation of cold-induced thermogenesis	0.0	0.0	0.0	0.0	0.0	0.0	0.0	0.0	0.0	0.0	0.0	0.0	0.0	0.0	0.0	0.0	0.0	0.0	0.0	0.0
Pcolce	29569	symbol	R. norvegicus	29569	R. norvegicus	Pcolce	procollagen C-endopeptidase enhancer	GO:0010952 positive regulation of peptidase activity;GO:1990830 cellular response to leukemia inhibitory factor;GO:1990823 response to leukemia inhibitory factor	0.0	0.0	0.0	0.0	0.0	0.0	0.0	0.0	0.0	0.0	0.0	0.0	0.0	0.0	0.0	0.0	0.0	0.0	0.0	0.0
Hipk2	362342	symbol	R. norvegicus	362342	R. norvegicus	Hipk2	homeodomain interacting protein kinase 2	GO:0060235 lens induction in camera-type eye;GO:0060059 embryonic retina morphogenesis in camera-type eye;GO:0061072 iris morphogenesis	0.0	0.0	0.0	0.0	1.0	0.0	0.0	0.0	0.0	0.0	0.0	1.0	1.0	0.0	0.0	0.0	0.0	0.0	0.0	0.0
Mrgpre	404660	symbol	R. norvegicus	404660	R. norvegicus	Mrgpre	MAS related GPR family member E	GO:0007186 G protein-coupled receptor signaling pathway;GO:0007165 signal transduction;GO:0023052 signaling	0.0	0.0	0.0	0.0	0.0	0.0	0.0	0.0	0.0	0.0	0.0	0.0	0.0	0.0	0.0	0.0	0.0	0.0	0.0	0.0
Ugt1a2	396527	symbol	R. norvegicus	396527	R. norvegicus	Ugt1a2	UDP glucuronosyltransferase 1 family, polypeptide A2	GO:0052696 flavonoid glucuronidation;GO:0052697 xenobiotic glucuronidation;GO:0052695 cellular glucuronidation	0.0	1.0	0.0	0.0	0.0	0.0	0.0	0.0	0.0	0.0	0.0	0.0	0.0	0.0	0.0	0.0	0.0	0.0	0.0	0.0
Fam35a	364514	gene_synonym	R. norvegicus	364514	R. norvegicus	Shld2	shieldin complex subunit 2	GO:0045830 positive regulation of isotype switching;GO:0045191 regulation of isotype switching;GO:0045190 isotype switching	0.0	0.0	0.0	0.0	0.0	0.0	0.0	0.0	0.0	0.0	0.0	0.0	0.0	0.0	0.0	0.0	0.0	0.0	0.0	0.0
LOC680121	680121	Gene_ID	R. norvegicus	680121	R. norvegicus	LOC680121	similar to heat shock protein 8	GO:0061740 protein targeting to lysosome involved in chaperone-mediated autophagy;GO:1990832 slow axonal transport;GO:0071211 protein targeting to vacuole involved in autophagy	0.0	0.0	0.0	0.0	0.0	0.0	0.0	0.0	0.0	0.0	0.0	0.0	0.0	0.0	0.0	0.0	0.0	0.0	0.0	0.0
Ugt1a3	396551	symbol	R. norvegicus	396551	R. norvegicus	Ugt1a3	UDP glycosyltransferase 1 family, polypeptide A3	GO:0031100 animal organ regeneration;GO:0031099 regeneration;GO:0048513 animal organ development	0.0	1.0	0.0	0.0	0.0	0.0	0.0	0.0	0.0	0.0	0.0	0.0	0.0	0.0	0.0	0.0	0.0	0.0	0.0	0.0
Akna	362530	symbol	R. norvegicus	362530	R. norvegicus	Akna	AT-hook transcription factor	GO:0021849 neuroblast division in subventricular zone;GO:0060234 neuroblast delamination;GO:0021873 forebrain neuroblast division	0.0	0.0	0.0	0.0	0.0	0.0	0.0	0.0	0.0	0.0	0.0	0.0	0.0	0.0	0.0	0.0	0.0	0.0	0.0	0.0
Pla2g12a	362039	symbol	R. norvegicus	362039	R. norvegicus	Pla2g12a	phospholipase A2, group XIIA	GO:0050482 arachidonic acid secretion;GO:1903963 arachidonate transport;GO:0015909 long-chain fatty acid transport	0.0	0.0	0.0	0.0	0.0	0.0	0.0	0.0	0.0	0.0	0.0	0.0	0.0	0.0	0.0	0.0	0.0	0.0	0.0	0.0
Hoxb3	303488	symbol	R. norvegicus	303488	R. norvegicus	Hoxb3	homeo box B3	GO:0021615 glossopharyngeal nerve morphogenesis;GO:0021563 glossopharyngeal nerve development;GO:0021546 rhombomere development	0.0	0.0	0.0	0.0	0.0	0.0	0.0	0.0	0.0	0.0	0.0	0.0	1.0	0.0	0.0	0.0	0.0	0.0	0.0	0.0
Nf1x	81524	gene_synonym	R. norvegicus	81524	R. norvegicus	Nfix	nuclear factor I X	GO:0021707 cerebellar granule cell differentiation;GO:0021684 cerebellar granular layer formation;GO:0021683 cerebellar granular layer morphogenesis	0.0	0.0	0.0	0.0	0.0	0.0	0.0	0.0	0.0	0.0	0.0	0.0	0.0	0.0	0.0	0.0	0.0	0.0	0.0	0.0
Zfp292	50552	symbol	R. norvegicus	50552	R. norvegicus	Zfp292	zinc finger protein 292	GO:0045944 positive regulation of transcription by RNA polymerase II;GO:0045893 positive regulation of transcription, DNA-templated;GO:1903508 positive regulation of nucleic acid-templated transcription	0.0	0.0	0.0	0.0	0.0	0.0	0.0	0.0	0.0	0.0	0.0	0.0	0.0	0.0	0.0	0.0	0.0	0.0	0.0	0.0
Ugt1a8	301595	symbol	R. norvegicus	301595	R. norvegicus	Ugt1a8	UDP glucuronosyltransferase family 1 member A8	GO:2001030 negative regulation of cellular glucuronidation;GO:2001029 regulation of cellular glucuronidation;GO:1904224 negative regulation of glucuronosyltransferase activity	0.0	1.0	0.0	0.0	0.0	0.0	0.0	0.0	0.0	0.0	0.0	0.0	0.0	0.0	0.0	0.0	0.0	0.0	0.0	0.0
Ugt1a5	574523	symbol	R. norvegicus	574523	R. norvegicus	Ugt1a5	UDP glucuronosyltransferase family 1 member A5	GO:0052695 cellular glucuronidation;GO:0019585 glucuronate metabolic process;GO:0006063 uronic acid metabolic process	0.0	1.0	0.0	0.0	0.0	0.0	0.0	0.0	0.0	0.0	0.0	0.0	0.0	0.0	0.0	0.0	0.0	0.0	0.0	0.0
Plpp5	680466	symbol	R. norvegicus	680466	R. norvegicus	Plpp5	phospholipid phosphatase 5	GO:0046839 phospholipid dephosphorylation;GO:0030258 lipid modification;GO:0006644 phospholipid metabolic process	0.0	0.0	0.0	0.0	0.0	0.0	0.0	0.0	0.0	0.0	0.0	0.0	0.0	0.0	0.0	0.0	0.0	0.0	0.0	0.0
Sik1	59329	symbol	R. norvegicus	59329	R. norvegicus	Sik1	salt-inducible kinase 1	GO:0010868 negative regulation of triglyceride biosynthetic process;GO:0090209 negative regulation of triglyceride metabolic process;GO:2000210 positive regulation of anoikis	0.0	1.0	0.0	0.0	0.0	0.0	0.0	0.0	0.0	0.0	0.0	0.0	0.0	0.0	0.0	0.0	0.0	0.0	0.0	0.0
Sgcg	305941	symbol	R. norvegicus	305941	R. norvegicus	Sgcg	sarcoglycan, gamma	GO:0048738 cardiac muscle tissue development;GO:0060047 heart contraction;GO:0003015 heart process	0.0	0.0	0.0	0.0	0.0	0.0	0.0	0.0	0.0	0.0	0.0	0.0	0.0	0.0	0.0	0.0	0.0	0.0	0.0	0.0
Lrp1	299858	symbol	R. norvegicus	299858	R. norvegicus	Lrp1	LDL receptor related protein 1	GO:0048694 positive regulation of collateral sprouting of injured axon;GO:0048693 regulation of collateral sprouting of injured axon;GO:0048691 positive regulation of axon extension involved in regeneration	0.0	0.0	0.0	0.0	0.0	1.0	1.0	0.0	0.0	0.0	1.0	0.0	1.0	0.0	0.0	1.0	0.0	0.0	0.0	0.0
Fam166a	311797	symbol	R. norvegicus	311797	R. norvegicus	Fam166a	family with sequence similarity 166, member A		0.0	0.0	0.0	0.0	0.0	0.0	0.0	0.0	0.0	0.0	0.0	0.0	0.0	0.0	0.0	0.0	0.0	0.0	0.0	0.0
Ugt1a9	301595	gene_synonym	R. norvegicus	301595	R. norvegicus	Ugt1a8	UDP glucuronosyltransferase family 1 member A8	GO:2001030 negative regulation of cellular glucuronidation;GO:2001029 regulation of cellular glucuronidation;GO:1904224 negative regulation of glucuronosyltransferase activity	0.0	1.0	0.0	0.0	0.0	0.0	0.0	0.0	0.0	0.0	0.0	0.0	0.0	0.0	0.0	0.0	0.0	0.0	0.0	0.0
Kcnc4	684516	symbol	R. norvegicus	684516	R. norvegicus	Kcnc4	potassium voltage-gated channel subfamily C member 4	GO:1904456 negative regulation of neuronal action potential;GO:1904057 negative regulation of sensory perception of pain;GO:0051970 negative regulation of transmission of nerve impulse	0.0	0.0	0.0	0.0	0.0	0.0	0.0	0.0	0.0	0.0	0.0	0.0	0.0	0.0	0.0	0.0	0.0	0.0	0.0	0.0
Errfi1	313729	symbol	R. norvegicus	313729	R. norvegicus	Errfi1	ERBB receptor feedback inhibitor 1	GO:1903243 negative regulation of cardiac muscle hypertrophy in response to stress;GO:0010616 negative regulation of cardiac muscle adaptation;GO:1903242 regulation of cardiac muscle hypertrophy in response to stress	0.0	1.0	0.0	0.0	0.0	0.0	0.0	0.0	0.0	0.0	0.0	0.0	1.0	0.0	0.0	0.0	0.0	0.0	0.0	0.0
Zbtb9	294289	symbol	R. norvegicus	294289	R. norvegicus	Zbtb9	zinc finger and BTB domain containing 9		0.0	0.0	0.0	0.0	0.0	0.0	0.0	0.0	0.0	0.0	0.0	0.0	0.0	0.0	0.0	0.0	0.0	0.0	0.0	0.0
Mical3	362427	symbol	R. norvegicus	362427	R. norvegicus	Mical3	microtubule associated monooxygenase, calponin and LIM domain containing 3	GO:0030042 actin filament depolymerization;GO:0051261 protein depolymerization;GO:0008154 actin polymerization or depolymerization	0.0	0.0	0.0	0.0	0.0	0.0	0.0	0.0	0.0	0.0	0.0	0.0	0.0	0.0	0.0	0.0	0.0	0.0	0.0	0.0
Kcnk4	116489	symbol	R. norvegicus	116489	R. norvegicus	Kcnk4	potassium two pore domain channel subfamily K member 4	GO:0071469 cellular response to alkaline pH;GO:0050976 detection of mechanical stimulus involved in sensory perception of touch;GO:0071502 cellular response to temperature stimulus	0.0	0.0	0.0	0.0	0.0	0.0	0.0	0.0	0.0	0.0	0.0	1.0	0.0	0.0	0.0	0.0	0.0	0.0	0.0	0.0
Angpt2	89805	symbol	R. norvegicus	89805	R. norvegicus	Angpt2	angiopoietin 2	GO:0050928 negative regulation of positive chemotaxis;GO:0043537 negative regulation of blood vessel endothelial cell migration;GO:0048014 Tie signaling pathway	0.0	0.0	0.0	0.0	0.0	1.0	0.0	0.0	0.0	0.0	0.0	0.0	1.0	0.0	1.0	0.0	0.0	0.0	0.0	0.0
Inpp5j	171088	symbol	R. norvegicus	171088	R. norvegicus	Inpp5j	inositol polyphosphate-5-phosphatase J	GO:0031115 negative regulation of microtubule polymerization;GO:0046855 inositol phosphate dephosphorylation;GO:0071545 inositol phosphate catabolic process	0.0	0.0	0.0	0.0	0.0	1.0	0.0	0.0	0.0	0.0	1.0	0.0	0.0	0.0	0.0	0.0	1.0	0.0	0.0	0.0
Slamf9	289235	symbol	R. norvegicus	289235	R. norvegicus	Slamf9	SLAM family member 9		0.0	0.0	0.0	0.0	0.0	0.0	0.0	0.0	0.0	0.0	0.0	0.0	0.0	0.0	0.0	0.0	0.0	0.0	0.0	0.0
Rnf152	293561	symbol	R. norvegicus	293561	R. norvegicus	Rnf152	ring finger protein 152	GO:1904262 negative regulation of TORC1 signaling;GO:0034198 cellular response to amino acid starvation;GO:0070936 protein K48-linked ubiquitination	0.0	0.0	0.0	0.0	0.0	0.0	0.0	0.0	0.0	0.0	0.0	0.0	0.0	0.0	0.0	0.0	0.0	0.0	1.0	0.0
Fhl4	314678	symbol	R. norvegicus	314678	R. norvegicus	Fhl4	four and a half LIM domains 4	GO:0007517 muscle organ development;GO:0061061 muscle structure development;GO:0048513 animal organ development	0.0	0.0	0.0	0.0	0.0	0.0	0.0	0.0	0.0	0.0	0.0	0.0	0.0	0.0	0.0	0.0	0.0	0.0	0.0	0.0
Ubn2	312248	symbol	R. norvegicus	312248	R. norvegicus	Ubn2	ubinuclein 2		0.0	0.0	0.0	0.0	0.0	0.0	0.0	0.0	0.0	0.0	0.0	0.0	0.0	0.0	0.0	0.0	0.0	0.0	0.0	0.0
Bud23	368084	symbol	R. norvegicus	368084	R. norvegicus	Bud23	BUD23, rRNA methyltransferase and ribosome maturation factor	GO:0070476 rRNA (guanine-N7)-methylation;GO:2000234 positive regulation of rRNA processing;GO:0070475 rRNA base methylation	1.0	0.0	0.0	0.0	0.0	0.0	0.0	0.0	0.0	0.0	0.0	0.0	0.0	0.0	0.0	0.0	0.0	0.0	0.0	0.0
Clec7a	502902	symbol	R. norvegicus	502902	R. norvegicus	Clec7a	C-type lectin domain containing 7A	GO:0016046 detection of fungus;GO:0045082 positive regulation of interleukin-10 biosynthetic process;GO:0032491 detection of molecule of fungal origin	0.0	0.0	0.0	0.0	0.0	0.0	0.0	0.0	0.0	0.0	0.0	0.0	1.0	0.0	0.0	0.0	0.0	0.0	0.0	0.0
Def6	309642	symbol	R. norvegicus	309642	R. norvegicus	Def6	DEF6 guanine nucleotide exchange factor		0.0	0.0	0.0	0.0	0.0	0.0	0.0	0.0	0.0	0.0	0.0	0.0	0.0	0.0	0.0	0.0	0.0	0.0	0.0	0.0
Fkbp2	293702	symbol	R. norvegicus	293702	R. norvegicus	Fkbp2	FKBP prolyl isomerase 2	GO:0000413 protein peptidyl-prolyl isomerization;GO:0018208 peptidyl-proline modification;GO:0018193 peptidyl-amino acid modification	0.0	0.0	0.0	0.0	0.0	0.0	0.0	0.0	0.0	0.0	0.0	0.0	0.0	0.0	0.0	0.0	0.0	0.0	0.0	0.0
Top1mt	300029	symbol	R. norvegicus	300029	R. norvegicus	Top1mt	DNA topoisomerase I mitochondrial	GO:0006265 DNA topological change;GO:0006260 DNA replication;GO:0071103 DNA conformation change	0.0	0.0	0.0	0.0	0.0	0.0	0.0	0.0	0.0	0.0	0.0	0.0	0.0	0.0	0.0	0.0	0.0	0.0	0.0	0.0
Bbip1	100910342	symbol	R. norvegicus	100910342	R. norvegicus	Bbip1	BBSome interacting protein 1	GO:0097500 receptor localization to non-motile cilium;GO:1903441 protein localization to ciliary membrane;GO:0097499 protein localization to non-motile cilium	0.0	0.0	0.0	0.0	0.0	0.0	0.0	0.0	0.0	0.0	0.0	1.0	0.0	0.0	0.0	0.0	0.0	0.0	0.0	0.0
Agmo	362732	symbol	R. norvegicus	362732	R. norvegicus	Agmo	alkylglycerol monooxygenase	GO:0046485 ether lipid metabolic process;GO:0006662 glycerol ether metabolic process;GO:0018904 ether metabolic process	0.0	0.0	0.0	0.0	0.0	0.0	0.0	0.0	0.0	0.0	0.0	0.0	0.0	0.0	0.0	0.0	0.0	0.0	0.0	0.0
Sox18	311723	symbol	R. norvegicus	311723	R. norvegicus	Sox18	SRY-box transcription factor 18	GO:0060214 endocardium formation;GO:0060956 endocardial cell differentiation;GO:0060836 lymphatic endothelial cell differentiation	0.0	0.0	0.0	0.0	0.0	0.0	0.0	0.0	0.0	0.0	0.0	0.0	1.0	0.0	0.0	0.0	0.0	0.0	0.0	0.0
Mybph	83708	symbol	R. norvegicus	83708	R. norvegicus	Mybph	myosin binding protein H	GO:0007155 cell adhesion;GO:0022610 biological adhesion;GO:0008150 biological_process	0.0	0.0	0.0	0.0	0.0	0.0	0.0	0.0	0.0	0.0	0.0	0.0	0.0	0.0	0.0	0.0	0.0	0.0	0.0	0.0
Lsm3	297455	symbol	R. norvegicus	297455	R. norvegicus	Lsm3	LSM3 homolog, U6 small nuclear RNA and mRNA degradation associated	GO:0033962 cytoplasmic mRNA processing body assembly;GO:0000956 nuclear-transcribed mRNA catabolic process;GO:0006402 mRNA catabolic process	1.0	0.0	0.0	0.0	0.0	0.0	0.0	0.0	0.0	0.0	0.0	0.0	0.0	0.0	0.0	0.0	0.0	0.0	0.0	0.0
Ugt1a7c	154516	symbol	R. norvegicus	154516	R. norvegicus	Ugt1a7c	UDP glucuronosyltransferase 1 family, polypeptide A7C	GO:0052696 flavonoid glucuronidation;GO:0052697 xenobiotic glucuronidation;GO:0006711 estrogen catabolic process	0.0	1.0	0.0	0.0	0.0	0.0	0.0	0.0	0.0	0.0	0.0	0.0	0.0	0.0	0.0	0.0	0.0	0.0	0.0	0.0
Dear	446170	symbol	R. norvegicus	446170	R. norvegicus	Dear	dual endothelin 1, angiotensin II receptor	GO:0038166 angiotensin-activated signaling pathway;GO:1904385 cellular response to angiotensin;GO:0086100 endothelin receptor signaling pathway	0.0	0.0	0.0	0.0	0.0	0.0	0.0	0.0	0.0	0.0	0.0	0.0	0.0	0.0	0.0	0.0	0.0	0.0	0.0	0.0
Map1lc3a	362245	symbol	R. norvegicus	362245	R. norvegicus	Map1lc3a	microtubule-associated protein 1 light chain 3 alpha	GO:0010040 response to iron(II) ion;GO:0006995 cellular response to nitrogen starvation;GO:0043278 response to morphine	0.0	0.0	0.0	0.0	0.0	0.0	0.0	0.0	0.0	0.0	0.0	0.0	0.0	0.0	0.0	0.0	0.0	0.0	0.0	0.0
Dgat2	252900	symbol	R. norvegicus	252900	R. norvegicus	Dgat2	diacylglycerol O-acyltransferase 2	GO:0010867 positive regulation of triglyceride biosynthetic process;GO:0071400 cellular response to oleic acid;GO:0046322 negative regulation of fatty acid oxidation	0.0	1.0	0.0	0.0	0.0	0.0	0.0	0.0	0.0	0.0	0.0	0.0	0.0	0.0	0.0	0.0	0.0	0.0	0.0	0.0
Cux2	288665	symbol	R. norvegicus	288665	R. norvegicus	Cux2	cut-like homeobox 2	GO:0061003 positive regulation of dendritic spine morphogenesis;GO:2000463 positive regulation of excitatory postsynaptic potential;GO:0061001 regulation of dendritic spine morphogenesis	0.0	0.0	1.0	0.0	0.0	1.0	0.0	0.0	0.0	0.0	1.0	1.0	0.0	0.0	0.0	0.0	0.0	0.0	0.0	0.0
Asgr1	24210	symbol	R. norvegicus	24210	R. norvegicus	Asgr1	asialoglycoprotein receptor 1	GO:0031668 cellular response to extracellular stimulus;GO:0071496 cellular response to external stimulus;GO:0006897 endocytosis	0.0	0.0	0.0	0.0	0.0	0.0	0.0	0.0	0.0	0.0	0.0	0.0	0.0	0.0	0.0	0.0	0.0	0.0	0.0	0.0
Ttc16	100362059	symbol	R. norvegicus	100362059	R. norvegicus	Ttc16	tetratricopeptide repeat domain 16		0.0	0.0	0.0	0.0	0.0	0.0	0.0	0.0	0.0	0.0	0.0	0.0	0.0	0.0	0.0	0.0	0.0	0.0	0.0	0.0
LOC102547287	102547287	Gene_ID	R. norvegicus	102547287	R. norvegicus	LOC102547287	zinc finger protein 728-like	GO:0006355 regulation of transcription, DNA-templated;GO:1903506 regulation of nucleic acid-templated transcription;GO:0006351 transcription, DNA-templated	0.0	0.0	0.0	0.0	0.0	0.0	0.0	0.0	0.0	0.0	0.0	0.0	0.0	0.0	0.0	0.0	0.0	0.0	0.0	0.0
Ugt1a1	24861	symbol	R. norvegicus	24861	R. norvegicus	Ugt1a1	UDP glucuronosyltransferase family 1 member A1	GO:2001030 negative regulation of cellular glucuronidation;GO:2001029 regulation of cellular glucuronidation;GO:0006789 bilirubin conjugation	0.0	1.0	0.0	0.0	0.0	0.0	0.0	0.0	0.0	0.0	0.0	0.0	0.0	0.0	0.0	0.0	0.0	0.0	0.0	0.0
Trir	288920	symbol	R. norvegicus	288920	R. norvegicus	Trir	telomerase RNA component interacting RNase	GO:0016075 rRNA catabolic process;GO:0034661 ncRNA catabolic process;GO:0090503 RNA phosphodiester bond hydrolysis, exonucleolytic	0.0	0.0	0.0	0.0	0.0	0.0	0.0	0.0	0.0	0.0	0.0	0.0	0.0	0.0	0.0	0.0	0.0	0.0	0.0	0.0
RGD1560289	500258	symbol	R. norvegicus	500258	R. norvegicus	RGD1560289	similar to chromosome 3 open reading frame 20		0.0	0.0	0.0	0.0	0.0	0.0	0.0	0.0	0.0	0.0	0.0	0.0	0.0	0.0	0.0	0.0	0.0	0.0	0.0	0.0
Spata2L	498963	symbol	R. norvegicus	498963	R. norvegicus	Spata2L	spermatogenesis associated 2-like		0.0	0.0	0.0	0.0	0.0	0.0	0.0	0.0	0.0	0.0	0.0	0.0	0.0	0.0	0.0	0.0	0.0	0.0	0.0	0.0
Ecd	688968	symbol	R. norvegicus	688968	R. norvegicus	Ecd	ecdysoneless cell cycle regulator	GO:2000045 regulation of G1/S transition of mitotic cell cycle;GO:1902806 regulation of cell cycle G1/S phase transition;GO:0000082 G1/S transition of mitotic cell cycle	0.0	0.0	0.0	0.0	0.0	0.0	0.0	0.0	0.0	0.0	0.0	0.0	0.0	0.0	0.0	0.0	0.0	0.0	0.0	0.0
Sema3e	296789	symbol	R. norvegicus	296789	R. norvegicus	Sema3e	semaphorin 3E	GO:0048843 negative regulation of axon extension involved in axon guidance;GO:0048841 regulation of axon extension involved in axon guidance;GO:1902668 negative regulation of axon guidance	0.0	0.0	1.0	0.0	0.0	1.0	0.0	0.0	0.0	0.0	1.0	0.0	1.0	0.0	0.0	0.0	0.0	0.0	0.0	0.0
RGD1562114	500795	gene_synonym	R. norvegicus	500795	R. norvegicus	Fam174c	family with sequence similarity 174 member C		0.0	0.0	0.0	0.0	0.0	0.0	0.0	0.0	0.0	0.0	0.0	0.0	0.0	0.0	0.0	0.0	0.0	0.0	0.0	0.0
Serpinf1	287526	symbol	R. norvegicus	287526	R. norvegicus	Serpinf1	serpin family F member 1	GO:0060770 negative regulation of epithelial cell proliferation involved in prostate gland development;GO:0060768 regulation of epithelial cell proliferation involved in prostate gland development;GO:0071279 cellular response to cobalt ion	0.0	1.0	0.0	0.0	0.0	0.0	0.0	0.0	0.0	0.0	1.0	1.0	1.0	0.0	0.0	0.0	0.0	0.0	0.0	0.0
Aldh16a1	361571	symbol	R. norvegicus	361571	R. norvegicus	Aldh16a1	aldehyde dehydrogenase 16 family, member A1	GO:0055114 oxidation-reduction process;GO:0008152 metabolic process;GO:0008150 biological_process	0.0	0.0	0.0	0.0	0.0	0.0	0.0	0.0	0.0	0.0	0.0	0.0	0.0	0.0	0.0	0.0	0.0	0.0	0.0	0.0
St6galnac2	303692	symbol	R. norvegicus	303692	R. norvegicus	St6galnac2	ST6 N-acetylgalactosaminide alpha-2,6-sialyltransferase 2	GO:1990743 protein sialylation;GO:0097503 sialylation;GO:0006493 protein O-linked glycosylation	0.0	0.0	0.0	0.0	0.0	0.0	0.0	0.0	0.0	0.0	0.0	0.0	0.0	0.0	0.0	0.0	0.0	0.0	0.0	0.0
Mfap5	362429	symbol	R. norvegicus	362429	R. norvegicus	Mfap5	microfibril associated protein 5	GO:0060216 definitive hemopoiesis;GO:0030097 hemopoiesis;GO:0048534 hematopoietic or lymphoid organ development	0.0	0.0	0.0	0.0	0.0	0.0	0.0	0.0	0.0	0.0	0.0	0.0	0.0	0.0	0.0	0.0	0.0	0.0	0.0	0.0
Zfp483	170955	symbol	R. norvegicus	170955	R. norvegicus	Zfp483	zinc finger protein 483	GO:0006355 regulation of transcription, DNA-templated;GO:1903506 regulation of nucleic acid-templated transcription;GO:0006351 transcription, DNA-templated	0.0	0.0	0.0	0.0	0.0	0.0	0.0	0.0	0.0	0.0	0.0	0.0	0.0	0.0	0.0	0.0	0.0	0.0	0.0	0.0
Ccdc86	293738	symbol	R. norvegicus	293738	R. norvegicus	Ccdc86	coiled-coil domain containing 86		0.0	0.0	0.0	0.0	0.0	0.0	0.0	0.0	0.0	0.0	0.0	0.0	0.0	0.0	0.0	0.0	0.0	0.0	0.0	0.0
Flnc	362332	symbol	R. norvegicus	362332	R. norvegicus	Flnc	filamin C	GO:0048747 muscle fiber development;GO:0055002 striated muscle cell development;GO:0055001 muscle cell development	0.0	0.0	0.0	0.0	0.0	0.0	0.0	0.0	0.0	0.0	0.0	0.0	0.0	0.0	0.0	0.0	0.0	0.0	0.0	0.0
RGD1309621	316982	gene_synonym	R. norvegicus	316982	R. norvegicus	Resf1	retroelement silencing factor 1	GO:0045869 negative regulation of single stranded viral RNA replication via double stranded DNA intermediate;GO:0045091 regulation of single stranded viral RNA replication via double stranded DNA intermediate;GO:0090309 positive regulation of methylation-dependent chromatin silencing	0.0	0.0	0.0	0.0	0.0	0.0	0.0	0.0	0.0	0.0	0.0	0.0	0.0	0.0	0.0	0.0	0.0	0.0	0.0	0.0
Rangrf	287419	symbol	R. norvegicus	287419	R. norvegicus	Rangrf	RAN guanine nucleotide release factor	GO:0098905 regulation of bundle of His cell action potential;GO:0086043 bundle of His cell action potential;GO:0090226 regulation of microtubule nucleation by Ran protein signal transduction	0.0	0.0	0.0	0.0	0.0	0.0	0.0	0.0	0.0	0.0	0.0	0.0	0.0	0.0	0.0	0.0	0.0	0.0	0.0	0.0
Tmem86a	308602	symbol	R. norvegicus	308602	R. norvegicus	Tmem86a	transmembrane protein 86A		0.0	0.0	0.0	0.0	0.0	0.0	0.0	0.0	0.0	0.0	0.0	0.0	0.0	0.0	0.0	0.0	0.0	0.0	0.0	0.0
Rps25	122799	symbol	R. norvegicus	122799	R. norvegicus	Rps25	ribosomal protein s25	GO:0034198 cellular response to amino acid starvation;GO:0000028 ribosomal small subunit assembly;GO:1990928 response to amino acid starvation	1.0	0.0	0.0	0.0	0.0	0.0	0.0	0.0	0.0	0.0	0.0	0.0	0.0	0.0	0.0	0.0	0.0	0.0	0.0	0.0
Ankrd54	362957	symbol	R. norvegicus	362957	R. norvegicus	Ankrd54	ankyrin repeat domain 54	GO:0045648 positive regulation of erythrocyte differentiation;GO:0045646 regulation of erythrocyte differentiation;GO:0045639 positive regulation of myeloid cell differentiation	0.0	0.0	0.0	0.0	0.0	0.0	0.0	0.0	0.0	0.0	0.0	0.0	0.0	0.0	0.0	0.0	0.0	0.0	0.0	0.0
Jph4	445271	symbol	R. norvegicus	445271	R. norvegicus	Jph4	junctophilin 4	GO:0051209 release of sequestered calcium ion into cytosol;GO:2001256 regulation of store-operated calcium entry;GO:0097553 calcium ion transmembrane import into cytosol	0.0	0.0	0.0	0.0	0.0	0.0	0.0	0.0	0.0	0.0	0.0	1.0	0.0	0.0	0.0	0.0	0.0	0.0	0.0	0.0
LOC108348302	108348302	Gene_ID	R. norvegicus	108348302	R. norvegicus	LOC108348302	zinc finger protein 709-like	GO:0006355 regulation of transcription, DNA-templated;GO:1903506 regulation of nucleic acid-templated transcription;GO:0006351 transcription, DNA-templated	0.0	0.0	0.0	0.0	0.0	0.0	0.0	0.0	0.0	0.0	0.0	0.0	0.0	0.0	0.0	0.0	0.0	0.0	0.0	0.0
Utp23	299900	symbol	R. norvegicus	299900	R. norvegicus	Utp23	UTP23, small subunit processome component	GO:0000480 endonucleolytic cleavage in 5'-ETS of tricistronic rRNA transcript (SSU-rRNA, 5.8S rRNA, LSU-rRNA);GO:0000479 endonucleolytic cleavage of tricistronic rRNA transcript (SSU-rRNA, 5.8S rRNA, LSU-rRNA);GO:0000478 endonucleolytic cleavage involved in rRNA processing	0.0	0.0	0.0	0.0	0.0	0.0	0.0	0.0	0.0	0.0	0.0	0.0	0.0	0.0	0.0	0.0	0.0	0.0	0.0	0.0
Kcne4	367302	symbol	R. norvegicus	367302	R. norvegicus	Kcne4	potassium voltage-gated channel subfamily E regulatory subunit 4	GO:1902260 negative regulation of delayed rectifier potassium channel activity;GO:1903817 negative regulation of voltage-gated potassium channel activity;GO:0098915 membrane repolarization during ventricular cardiac muscle cell action potential	0.0	0.0	0.0	0.0	0.0	0.0	0.0	0.0	0.0	0.0	0.0	0.0	0.0	0.0	0.0	0.0	0.0	0.0	0.0	0.0
Smoc2	292401	symbol	R. norvegicus	292401	R. norvegicus	Smoc2	SPARC related modular calcium binding 2	GO:0035470 positive regulation of vascular wound healing;GO:0061043 regulation of vascular wound healing;GO:1900748 positive regulation of vascular endothelial growth factor signaling pathway	0.0	0.0	0.0	0.0	0.0	1.0	0.0	0.0	0.0	0.0	0.0	0.0	1.0	0.0	0.0	0.0	0.0	0.0	0.0	0.0
Stum	689499	symbol	R. norvegicus	689499	R. norvegicus	Stum	stum, mechanosensory transduction mediator homolog		0.0	0.0	0.0	0.0	0.0	0.0	0.0	0.0	0.0	0.0	0.0	0.0	0.0	0.0	0.0	0.0	0.0	0.0	0.0	0.0
Rnft1	360595	symbol	R. norvegicus	360595	R. norvegicus	Rnft1	ring finger protein, transmembrane 1	GO:1904294 positive regulation of ERAD pathway;GO:1904292 regulation of ERAD pathway;GO:1901800 positive regulation of proteasomal protein catabolic process	0.0	0.0	0.0	0.0	0.0	0.0	0.0	0.0	0.0	0.0	0.0	0.0	0.0	0.0	0.0	0.0	0.0	0.0	1.0	0.0
Snai1	116490	symbol	R. norvegicus	116490	R. norvegicus	Snai1	snail family transcriptional repressor 1	GO:0060806 negative regulation of cell differentiation involved in embryonic placenta development;GO:0010957 negative regulation of vitamin D biosynthetic process;GO:0060800 regulation of cell differentiation involved in embryonic placenta development	0.0	0.0	0.0	0.0	0.0	0.0	0.0	0.0	0.0	0.0	0.0	0.0	1.0	0.0	0.0	0.0	0.0	0.0	0.0	0.0
Rps15a	117053	symbol	R. norvegicus	117053	R. norvegicus	Rps15a	ribosomal protein S15a	GO:0009615 response to virus;GO:0045787 positive regulation of cell cycle;GO:0008284 positive regulation of cell proliferation	1.0	0.0	0.0	0.0	0.0	0.0	0.0	0.0	0.0	0.0	0.0	0.0	0.0	0.0	0.0	0.0	0.0	0.0	0.0	0.0
Pnma8b	308393	symbol	R. norvegicus	308393	R. norvegicus	Pnma8b	PNMA family member 8B		0.0	0.0	0.0	0.0	0.0	0.0	0.0	0.0	0.0	0.0	0.0	0.0	0.0	0.0	0.0	0.0	0.0	0.0	0.0	0.0
Mapkapk3	315994	symbol	R. norvegicus	315994	R. norvegicus	Mapkapk3	MAPK activated protein kinase 3	GO:0044351 macropinocytosis;GO:0002224 toll-like receptor signaling pathway;GO:0002221 pattern recognition receptor signaling pathway	0.0	0.0	0.0	0.0	0.0	0.0	0.0	0.0	0.0	0.0	0.0	0.0	0.0	0.0	1.0	0.0	0.0	0.0	0.0	0.0
Samd4a	305826	symbol	R. norvegicus	305826	R. norvegicus	Samd4a	sterile alpha motif domain containing 4A	GO:0000289 nuclear-transcribed mRNA poly(A) tail shortening;GO:0000288 nuclear-transcribed mRNA catabolic process, deadenylation-dependent decay;GO:0043488 regulation of mRNA stability	1.0	0.0	0.0	0.0	0.0	0.0	0.0	0.0	0.0	0.0	0.0	0.0	0.0	0.0	0.0	0.0	0.0	0.0	0.0	0.0
Glb1l2	503194	symbol	R. norvegicus	503194	R. norvegicus	Glb1l2	galactosidase, beta 1-like 2	GO:0005975 carbohydrate metabolic process;GO:0044238 primary metabolic process;GO:0071704 organic substance metabolic process	0.0	0.0	0.0	0.0	0.0	0.0	0.0	0.0	0.0	0.0	0.0	0.0	0.0	0.0	0.0	0.0	0.0	0.0	0.0	0.0
B3galt6	298690	symbol	R. norvegicus	298690	R. norvegicus	B3galt6	Beta-1,3-galactosyltransferase 6	GO:0006024 glycosaminoglycan biosynthetic process;GO:0006493 protein O-linked glycosylation;GO:0006023 aminoglycan biosynthetic process	0.0	0.0	0.0	0.0	0.0	0.0	1.0	0.0	0.0	0.0	0.0	0.0	0.0	0.0	0.0	0.0	0.0	0.0	0.0	0.0
Isoc2b	361501	symbol	R. norvegicus	361501	R. norvegicus	Isoc2b	isochorismatase domain containing 2b	GO:0031648 protein destabilization;GO:0031647 regulation of protein stability;GO:0065008 regulation of biological quality	0.0	0.0	0.0	0.0	0.0	0.0	0.0	0.0	0.0	0.0	0.0	0.0	0.0	0.0	0.0	0.0	0.0	0.0	0.0	0.0
Lima1	300228	symbol	R. norvegicus	300228	R. norvegicus	Lima1	LIM domain and actin binding 1	GO:0030299 intestinal cholesterol absorption;GO:0030835 negative regulation of actin filament depolymerization;GO:0098856 intestinal lipid absorption	0.0	0.0	0.0	0.0	0.0	1.0	0.0	0.0	0.0	0.0	0.0	0.0	0.0	0.0	0.0	0.0	0.0	0.0	0.0	0.0
Whrn	313255	symbol	R. norvegicus	313255	R. norvegicus	Whrn	whirlin	GO:0021694 cerebellar Purkinje cell layer formation;GO:0060088 auditory receptor cell stereocilium organization;GO:1990227 paranodal junction maintenance	0.0	0.0	0.0	0.0	0.0	0.0	0.0	0.0	0.0	0.0	0.0	0.0	0.0	0.0	0.0	0.0	0.0	0.0	0.0	0.0
Odr4	304863	symbol	R. norvegicus	304863	R. norvegicus	Odr4	odr-4 GPCR localization factor homolog	GO:0008104 protein localization;GO:0033036 macromolecule localization;GO:0051179 localization	0.0	0.0	0.0	0.0	0.0	0.0	0.0	0.0	0.0	0.0	0.0	0.0	0.0	0.0	0.0	0.0	0.0	0.0	0.0	0.0
Lrrc73	501101	symbol	R. norvegicus	501101	R. norvegicus	Lrrc73	leucine rich repeat containing 73		0.0	0.0	0.0	0.0	0.0	0.0	0.0	0.0	0.0	0.0	0.0	0.0	0.0	0.0	0.0	0.0	0.0	0.0	0.0	0.0
Chrna5	25102	symbol	R. norvegicus	25102	R. norvegicus	Chrna5	cholinergic receptor nicotinic alpha 5 subunit	GO:0035095 behavioral response to nicotine;GO:2000300 regulation of synaptic vesicle exocytosis;GO:1902803 regulation of synaptic vesicle transport	0.0	0.0	0.0	0.0	0.0	0.0	0.0	0.0	0.0	0.0	0.0	1.0	0.0	0.0	0.0	0.0	0.0	0.0	0.0	0.0
Cst6	171096	symbol	R. norvegicus	171096	R. norvegicus	Cst6	cystatin E/M	GO:0010951 negative regulation of endopeptidase activity;GO:0010466 negative regulation of peptidase activity;GO:0045861 negative regulation of proteolysis	0.0	0.0	0.0	0.0	0.0	0.0	0.0	0.0	0.0	0.0	0.0	0.0	0.0	0.0	0.0	0.0	0.0	0.0	0.0	0.0
Clic2	294141	symbol	R. norvegicus	294141	R. norvegicus	Clic2	chloride intracellular channel 2	GO:0060315 negative regulation of ryanodine-sensitive calcium-release channel activity;GO:0010880 regulation of release of sequestered calcium ion into cytosol by sarcoplasmic reticulum;GO:0051280 negative regulation of release of sequestered calcium ion into cytosol	0.0	0.0	0.0	0.0	0.0	0.0	0.0	0.0	0.0	0.0	0.0	0.0	0.0	0.0	0.0	0.0	0.0	0.0	0.0	0.0
Mien1	360617	symbol	R. norvegicus	360617	R. norvegicus	Mien1	migration and invasion enhancer 1	GO:0051491 positive regulation of filopodium assembly;GO:0051489 regulation of filopodium assembly;GO:0120034 positive regulation of plasma membrane bounded cell projection assembly	0.0	0.0	0.0	0.0	0.0	0.0	0.0	0.0	0.0	0.0	1.0	0.0	1.0	0.0	0.0	0.0	0.0	0.0	0.0	0.0
Adam33	311425	symbol	R. norvegicus	311425	R. norvegicus	Adam33	ADAM metallopeptidase domain 33	GO:0006508 proteolysis;GO:0019538 protein metabolic process;GO:1901564 organonitrogen compound metabolic process	0.0	0.0	0.0	0.0	0.0	0.0	0.0	0.0	0.0	0.0	0.0	0.0	0.0	0.0	0.0	0.0	0.0	0.0	0.0	0.0
Cxcl10	245920	symbol	R. norvegicus	245920	R. norvegicus	Cxcl10	C-X-C motif chemokine ligand 10	GO:0051281 positive regulation of release of sequestered calcium ion into cytosol;GO:1901740 negative regulation of myoblast fusion;GO:0051279 regulation of release of sequestered calcium ion into cytosol	0.0	0.0	0.0	0.0	0.0	1.0	0.0	0.0	0.0	0.0	0.0	0.0	1.0	0.0	0.0	0.0	0.0	0.0	0.0	0.0
Ppif	282819	symbol	R. norvegicus	282819	R. norvegicus	Ppif	peptidylprolyl isomerase F	GO:2000276 negative regulation of oxidative phosphorylation uncoupler activity;GO:0010849 regulation of proton-transporting ATPase activity, rotational mechanism;GO:0090324 negative regulation of oxidative phosphorylation	0.0	0.0	0.0	0.0	0.0	0.0	0.0	0.0	0.0	0.0	0.0	0.0	0.0	0.0	0.0	0.0	0.0	0.0	0.0	1.0
Inpp5b	362590	symbol	R. norvegicus	362590	R. norvegicus	Inpp5b	inositol polyphosphate-5-phosphatase B	GO:0046855 inositol phosphate dephosphorylation;GO:0071545 inositol phosphate catabolic process;GO:0046856 phosphatidylinositol dephosphorylation	0.0	0.0	0.0	0.0	0.0	0.0	0.0	0.0	0.0	0.0	0.0	0.0	0.0	0.0	0.0	0.0	1.0	0.0	0.0	0.0
Khsrp	171137	symbol	R. norvegicus	171137	R. norvegicus	Khsrp	KH-type splicing regulatory protein	GO:0061158 3'-UTR-mediated mRNA destabilization;GO:0010989 negative regulation of low-density lipoprotein particle clearance;GO:0045019 negative regulation of nitric oxide biosynthetic process	1.0	0.0	0.0	0.0	0.0	0.0	0.0	0.0	0.0	0.0	0.0	0.0	0.0	0.0	0.0	0.0	0.0	0.0	0.0	0.0
Ccdc82	300359	symbol	R. norvegicus	300359	R. norvegicus	Ccdc82	coiled-coil domain containing 82		0.0	0.0	0.0	0.0	0.0	0.0	0.0	0.0	0.0	0.0	0.0	0.0	0.0	0.0	0.0	0.0	0.0	0.0	0.0	0.0
Pih1d2	315645	symbol	R. norvegicus	315645	R. norvegicus	Pih1d2	PIH1 domain containing 2	GO:0000492 box C/D snoRNP assembly;GO:0000491 small nucleolar ribonucleoprotein complex assembly;GO:0006364 rRNA processing	0.0	0.0	0.0	0.0	0.0	0.0	0.0	0.0	0.0	0.0	0.0	0.0	0.0	0.0	0.0	0.0	0.0	0.0	0.0	0.0
Apobec1	25383	symbol	R. norvegicus	25383	R. norvegicus	Apobec1	apolipoprotein B mRNA editing enzyme catalytic subunit 1	GO:0090310 negative regulation of methylation-dependent chromatin silencing;GO:0009972 cytidine deamination;GO:0090366 positive regulation of mRNA modification	1.0	0.0	0.0	0.0	0.0	0.0	0.0	0.0	0.0	0.0	0.0	0.0	0.0	0.0	0.0	0.0	0.0	0.0	0.0	0.0
Qpct	313837	symbol	R. norvegicus	313837	R. norvegicus	Qpct	glutaminyl-peptide cyclotransferase	GO:0017186 peptidyl-pyroglutamic acid biosynthetic process, using glutaminyl-peptide cyclotransferase;GO:0018199 peptidyl-glutamine modification;GO:0018193 peptidyl-amino acid modification	0.0	0.0	0.0	0.0	0.0	0.0	0.0	0.0	0.0	0.0	0.0	0.0	0.0	0.0	0.0	0.0	0.0	0.0	0.0	0.0
Ms4a6a	361735	symbol	R. norvegicus	361735	R. norvegicus	Ms4a6a	membrane spanning 4-domains A6A		0.0	0.0	0.0	0.0	0.0	0.0	0.0	0.0	0.0	0.0	0.0	0.0	0.0	0.0	0.0	0.0	0.0	0.0	0.0	0.0
Bmf	246142	symbol	R. norvegicus	246142	R. norvegicus	Bmf	Bcl2 modifying factor	GO:1904093 negative regulation of autophagic cell death;GO:1904092 regulation of autophagic cell death;GO:0090200 positive regulation of release of cytochrome c from mitochondria	0.0	0.0	0.0	1.0	0.0	0.0	0.0	0.0	0.0	0.0	0.0	0.0	0.0	0.0	0.0	0.0	0.0	0.0	0.0	0.0
Zfp579	308339	symbol	R. norvegicus	308339	R. norvegicus	Zfp579	zinc finger protein 579		0.0	0.0	0.0	0.0	0.0	0.0	0.0	0.0	0.0	0.0	0.0	0.0	0.0	0.0	0.0	0.0	0.0	0.0	0.0	0.0
Peli3	309157	symbol	R. norvegicus	309157	R. norvegicus	Peli3	pellino E3 ubiquitin protein ligase family member 3	GO:0070434 positive regulation of nucleotide-binding oligomerization domain containing 2 signaling pathway;GO:0070428 regulation of nucleotide-binding oligomerization domain containing 1 signaling pathway;GO:0070426 positive regulation of nucleotide-binding oligomerization domain containing signaling pathway	0.0	0.0	0.0	0.0	0.0	0.0	0.0	0.0	0.0	0.0	0.0	0.0	0.0	0.0	0.0	0.0	0.0	0.0	1.0	0.0
LOC100365363	100365363	Gene_ID	R. norvegicus	100365363	R. norvegicus	LOC100365363	vomeronasal 1 receptor, F4-like	GO:0006355 regulation of transcription, DNA-templated;GO:1903506 regulation of nucleic acid-templated transcription;GO:0006351 transcription, DNA-templated	0.0	0.0	0.0	0.0	0.0	0.0	0.0	0.0	0.0	0.0	0.0	0.0	0.0	0.0	0.0	0.0	0.0	0.0	0.0	0.0
Esam	300519	symbol	R. norvegicus	300519	R. norvegicus	Esam	endothelial cell adhesion molecule	GO:0070830 bicellular tight junction assembly;GO:2000249 regulation of actin cytoskeleton reorganization;GO:0120192 tight junction assembly	0.0	0.0	0.0	0.0	0.0	1.0	0.0	0.0	0.0	0.0	0.0	0.0	0.0	0.0	0.0	0.0	0.0	0.0	0.0	0.0
Fen1	84490	symbol	R. norvegicus	84490	R. norvegicus	Fen1	flap structure-specific endonuclease 1	GO:0043137 DNA replication, removal of RNA primer;GO:0045876 positive regulation of sister chromatid cohesion;GO:0033567 DNA replication, Okazaki fragment processing	0.0	0.0	0.0	0.0	0.0	0.0	0.0	0.0	0.0	0.0	0.0	1.0	0.0	1.0	0.0	0.0	0.0	0.0	0.0	0.0
Hist3h2ba	303175	symbol	R. norvegicus	303175	R. norvegicus	Hist3h2ba	histone cluster 3, H2ba	GO:0006334 nucleosome assembly;GO:0031497 chromatin assembly;GO:0034728 nucleosome organization	0.0	0.0	0.0	0.0	0.0	0.0	0.0	0.0	0.0	0.0	0.0	0.0	0.0	0.0	0.0	0.0	0.0	0.0	0.0	0.0
Unc5b	60630	symbol	R. norvegicus	60630	R. norvegicus	Unc5b	unc-5 netrin receptor B	GO:0033564 anterior/posterior axon guidance;GO:2001241 positive regulation of extrinsic apoptotic signaling pathway in absence of ligand;GO:2001240 negative regulation of extrinsic apoptotic signaling pathway in absence of ligand	0.0	0.0	0.0	0.0	0.0	1.0	0.0	0.0	0.0	0.0	0.0	0.0	0.0	0.0	0.0	0.0	0.0	0.0	0.0	0.0
Sox6	293165	symbol	R. norvegicus	293165	R. norvegicus	Sox6	SRY-box transcription factor 6	GO:0021778 oligodendrocyte cell fate specification;GO:2000741 positive regulation of mesenchymal stem cell differentiation;GO:0021780 glial cell fate specification	0.0	0.0	0.0	0.0	0.0	0.0	0.0	0.0	0.0	0.0	0.0	0.0	0.0	0.0	0.0	0.0	0.0	0.0	0.0	0.0
Tbc1d12	685933	gene_synonym	R. norvegicus	685933	R. norvegicus	LOC685933	hypothetical protein LOC685933	GO:2000785 regulation of autophagosome assembly;GO:0090630 activation of GTPase activity;GO:0000045 autophagosome assembly	0.0	0.0	0.0	0.0	0.0	0.0	0.0	0.0	0.0	0.0	0.0	0.0	0.0	0.0	0.0	0.0	0.0	0.0	0.0	0.0
Nutm1	366153	symbol	R. norvegicus	366153	R. norvegicus	Nutm1	NUT midline carcinoma, family member 1		0.0	0.0	0.0	0.0	0.0	0.0	0.0	0.0	0.0	0.0	0.0	0.0	0.0	0.0	0.0	0.0	0.0	0.0	0.0	0.0
Gcfc2	312474	symbol	R. norvegicus	312474	R. norvegicus	Gcfc2	GC-rich sequence DNA-binding factor 2	GO:0000245 spliceosomal complex assembly;GO:0000398 mRNA splicing, via spliceosome;GO:0000122 negative regulation of transcription by RNA polymerase II	0.0	0.0	0.0	0.0	0.0	0.0	0.0	0.0	0.0	0.0	0.0	0.0	0.0	0.0	0.0	0.0	0.0	0.0	0.0	0.0
Trnp1	688990	symbol	R. norvegicus	688990	R. norvegicus	Trnp1	TMF1-regulated nuclear protein 1	GO:0021696 cerebellar cortex morphogenesis;GO:0021587 cerebellum morphogenesis;GO:0021695 cerebellar cortex development	0.0	0.0	0.0	0.0	0.0	0.0	0.0	0.0	0.0	0.0	0.0	0.0	0.0	0.0	0.0	0.0	0.0	0.0	0.0	0.0
Chchd7	684258	symbol	R. norvegicus	684258	R. norvegicus	Chchd7	coiled-coil-helix-coiled-coil-helix domain containing 7		0.0	0.0	0.0	0.0	0.0	0.0	0.0	0.0	0.0	0.0	0.0	0.0	0.0	0.0	0.0	0.0	0.0	0.0	0.0	0.0
Rps24	81776	symbol	R. norvegicus	81776	R. norvegicus	Rps24	ribosomal protein S24	GO:0097421 liver regeneration;GO:0034101 erythrocyte homeostasis;GO:0031100 animal organ regeneration	1.0	0.0	0.0	0.0	0.0	0.0	0.0	0.0	0.0	0.0	0.0	0.0	0.0	0.0	0.0	0.0	0.0	0.0	0.0	0.0
Tns2	315326	symbol	R. norvegicus	315326	R. norvegicus	Tns2	tensin 2	GO:0046627 negative regulation of insulin receptor signaling pathway;GO:1900077 negative regulation of cellular response to insulin stimulus;GO:0046626 regulation of insulin receptor signaling pathway	0.0	0.0	0.0	0.0	0.0	0.0	0.0	0.0	0.0	0.0	0.0	0.0	0.0	0.0	0.0	0.0	0.0	0.0	0.0	0.0
Comp	25304	symbol	R. norvegicus	25304	R. norvegicus	Comp	cartilage oligomeric matrix protein	GO:0014829 vascular smooth muscle contraction;GO:0097084 vascular smooth muscle cell development;GO:0010260 animal organ senescence	0.0	0.0	0.0	0.0	0.0	1.0	0.0	0.0	0.0	0.0	0.0	0.0	1.0	0.0	0.0	0.0	0.0	0.0	0.0	0.0
Cntrl	311886	symbol	R. norvegicus	311886	R. norvegicus	Cntrl	centriolin	GO:0035904 aorta development;GO:0003281 ventricular septum development;GO:0060976 coronary vasculature development	0.0	0.0	0.0	0.0	0.0	0.0	0.0	0.0	0.0	0.0	0.0	0.0	1.0	1.0	0.0	0.0	0.0	0.0	0.0	0.0
Eva1c	360695	symbol	R. norvegicus	360695	R. norvegicus	Eva1c	eva-1 homolog C		0.0	0.0	0.0	0.0	0.0	0.0	0.0	0.0	0.0	0.0	0.0	0.0	0.0	0.0	0.0	0.0	0.0	0.0	0.0	0.0
Phactr4	682920	symbol	R. norvegicus	682920	R. norvegicus	Phactr4	phosphatase and actin regulator 4	GO:0061386 closure of optic fissure;GO:0002072 optic cup morphogenesis involved in camera-type eye development;GO:2001045 negative regulation of integrin-mediated signaling pathway	0.0	0.0	0.0	0.0	0.0	1.0	0.0	0.0	0.0	0.0	0.0	0.0	0.0	0.0	0.0	0.0	0.0	0.0	0.0	0.0
Trappc3l	100362279	symbol	R. norvegicus	100362279	R. norvegicus	Trappc3l	trafficking protein particle complex 3-like	GO:0006891 intra-Golgi vesicle-mediated transport;GO:0006888 ER to Golgi vesicle-mediated transport;GO:0048193 Golgi vesicle transport	0.0	0.0	0.0	0.0	0.0	0.0	0.0	0.0	0.0	0.0	0.0	0.0	0.0	0.0	0.0	0.0	0.0	0.0	0.0	0.0
Lpcat2	100359680	symbol	R. norvegicus	100359680	R. norvegicus	Lpcat2	lysophosphatidylcholine acyltransferase 2	GO:0006663 platelet activating factor biosynthetic process;GO:0046469 platelet activating factor metabolic process;GO:0036151 phosphatidylcholine acyl-chain remodeling	0.0	0.0	0.0	0.0	0.0	0.0	0.0	0.0	0.0	0.0	0.0	0.0	0.0	0.0	0.0	0.0	0.0	0.0	0.0	0.0
Birc6	313876	symbol	R. norvegicus	313876	R. norvegicus	Birc6	baculoviral IAP repeat-containing 6	GO:0060712 spongiotrophoblast layer development;GO:0060711 labyrinthine layer development;GO:2001237 negative regulation of extrinsic apoptotic signaling pathway	0.0	0.0	0.0	0.0	0.0	0.0	0.0	0.0	0.0	0.0	0.0	0.0	0.0	0.0	0.0	0.0	0.0	0.0	1.0	0.0
Inpp4b	116699	symbol	R. norvegicus	116699	R. norvegicus	Inpp4b	inositol polyphosphate-4-phosphatase type II B	GO:0045671 negative regulation of osteoclast differentiation;GO:0046855 inositol phosphate dephosphorylation;GO:0036092 phosphatidylinositol-3-phosphate biosynthetic process	0.0	0.0	0.0	0.0	0.0	0.0	0.0	0.0	0.0	0.0	0.0	0.0	0.0	0.0	0.0	0.0	1.0	0.0	0.0	0.0
Casq1	686019	symbol	R. norvegicus	686019	R. norvegicus	Casq1	calsequestrin 1	GO:0014809 regulation of skeletal muscle contraction by regulation of release of sequestered calcium ion;GO:0010880 regulation of release of sequestered calcium ion into cytosol by sarcoplasmic reticulum;GO:0014808 release of sequestered calcium ion into cytosol by sarcoplasmic reticulum	0.0	0.0	0.0	0.0	0.0	0.0	0.0	0.0	0.0	0.0	0.0	0.0	0.0	0.0	0.0	0.0	0.0	0.0	0.0	0.0
Nt5c3b	360629	symbol	R. norvegicus	360629	R. norvegicus	Nt5c3b	5'-nucleotidase, cytosolic IIIB	GO:0009117 nucleotide metabolic process;GO:0016311 dephosphorylation;GO:0006753 nucleoside phosphate metabolic process	1.0	0.0	0.0	0.0	0.0	0.0	0.0	0.0	0.0	0.0	0.0	0.0	0.0	0.0	0.0	0.0	0.0	0.0	0.0	0.0
Akr1c19	307096	symbol	R. norvegicus	307096	R. norvegicus	Akr1c19	aldo-keto reductase family 1, member C19	GO:0044597 daunorubicin metabolic process;GO:0042448 progesterone metabolic process;GO:0006693 prostaglandin metabolic process	0.0	0.0	0.0	0.0	0.0	0.0	0.0	0.0	0.0	0.0	0.0	0.0	0.0	0.0	0.0	0.0	0.0	0.0	0.0	0.0
Foxred2	315112	symbol	R. norvegicus	315112	R. norvegicus	Foxred2	FAD-dependent oxidoreductase domain containing 2	GO:0030433 ubiquitin-dependent ERAD pathway;GO:0036503 ERAD pathway;GO:0043161 proteasome-mediated ubiquitin-dependent protein catabolic process	0.0	0.0	0.0	0.0	0.0	0.0	0.0	0.0	0.0	0.0	0.0	0.0	0.0	0.0	0.0	0.0	0.0	0.0	1.0	0.0
Znf354b	102556119	symbol	R. norvegicus	102556119	R. norvegicus	Znf354b	zinc finger protein 354B	GO:0000122 negative regulation of transcription by RNA polymerase II;GO:0045892 negative regulation of transcription, DNA-templated;GO:1903507 negative regulation of nucleic acid-templated transcription	0.0	0.0	0.0	0.0	0.0	0.0	0.0	0.0	0.0	0.0	0.0	0.0	0.0	0.0	0.0	0.0	0.0	0.0	0.0	0.0
Hoga1	293949	symbol	R. norvegicus	293949	R. norvegicus	Hoga1	4-hydroxy-2-oxoglutarate aldolase 1	GO:0019470 4-hydroxyproline catabolic process;GO:0033609 oxalate metabolic process;GO:0009436 glyoxylate catabolic process	0.0	0.0	0.0	0.0	0.0	0.0	0.0	0.0	0.0	0.0	0.0	0.0	0.0	0.0	0.0	0.0	0.0	0.0	0.0	0.0
Xkr8	313033	symbol	R. norvegicus	313033	R. norvegicus	Xkr8	XK related 8	GO:0070782 phosphatidylserine exposure on apoptotic cell surface;GO:0043652 engulfment of apoptotic cell;GO:0017121 phospholipid scrambling	0.0	0.0	0.0	0.0	0.0	0.0	0.0	0.0	0.0	0.0	0.0	0.0	0.0	0.0	0.0	0.0	0.0	0.0	0.0	0.0
Tmem167a	100359823	symbol	R. norvegicus	100359823	R. norvegicus	Tmem167a	transmembrane protein 167A	GO:0009306 protein secretion;GO:0002790 peptide secretion;GO:0032940 secretion by cell	0.0	0.0	0.0	0.0	0.0	0.0	0.0	0.0	0.0	0.0	0.0	0.0	0.0	0.0	0.0	0.0	0.0	0.0	0.0	0.0
Tysnd1	365571	symbol	R. norvegicus	365571	R. norvegicus	Tysnd1	trypsin domain containing 1	GO:0031998 regulation of fatty acid beta-oxidation;GO:0046320 regulation of fatty acid oxidation;GO:0006635 fatty acid beta-oxidation	0.0	0.0	0.0	0.0	0.0	0.0	0.0	0.0	0.0	0.0	0.0	0.0	0.0	0.0	0.0	0.0	0.0	0.0	0.0	0.0
Arl15	689079	symbol	R. norvegicus	689079	R. norvegicus	Arl15	ADP-ribosylation factor like GTPase 15		0.0	0.0	0.0	0.0	0.0	0.0	0.0	0.0	0.0	0.0	0.0	0.0	0.0	0.0	0.0	0.0	0.0	0.0	0.0	0.0
Mx2	286918	symbol	R. norvegicus	286918	R. norvegicus	Mx2	MX dynamin like GTPase 2	GO:1901253 negative regulation of intracellular transport of viral material;GO:1901252 regulation of intracellular transport of viral material;GO:0016185 synaptic vesicle budding from presynaptic endocytic zone membrane	0.0	0.0	1.0	0.0	0.0	0.0	0.0	0.0	0.0	0.0	0.0	0.0	0.0	0.0	0.0	0.0	0.0	0.0	0.0	0.0
Scrt2	366229	symbol	R. norvegicus	366229	R. norvegicus	Scrt2	scratch family transcriptional repressor 2	GO:2001222 regulation of neuron migration;GO:0001764 neuron migration;GO:0000122 negative regulation of transcription by RNA polymerase II	0.0	0.0	0.0	0.0	0.0	0.0	0.0	0.0	0.0	0.0	0.0	0.0	0.0	0.0	0.0	0.0	0.0	0.0	0.0	0.0
Gpr183	679975	symbol	R. norvegicus	679975	R. norvegicus	Gpr183	G protein-coupled receptor 183	GO:0061470 T follicular helper cell differentiation;GO:2000458 regulation of astrocyte chemotaxis;GO:0035700 astrocyte chemotaxis	0.0	0.0	0.0	0.0	0.0	1.0	0.0	0.0	0.0	0.0	0.0	0.0	0.0	0.0	0.0	0.0	0.0	0.0	0.0	0.0
Fkbp5	361810	symbol	R. norvegicus	361810	R. norvegicus	Fkbp5	FKBP prolyl isomerase 5	GO:0000413 protein peptidyl-prolyl isomerization;GO:0018208 peptidyl-proline modification;GO:0061077 chaperone-mediated protein folding	0.0	0.0	0.0	0.0	0.0	0.0	0.0	0.0	0.0	0.0	0.0	0.0	0.0	0.0	0.0	0.0	0.0	0.0	0.0	0.0
Llph	299818	symbol	R. norvegicus	299818	R. norvegicus	Llph	LLP homolog, long-term synaptic facilitation factor	GO:0060999 positive regulation of dendritic spine development;GO:0097484 dendrite extension;GO:0060998 regulation of dendritic spine development	0.0	0.0	0.0	0.0	0.0	1.0	0.0	0.0	0.0	0.0	1.0	0.0	0.0	0.0	0.0	0.0	0.0	0.0	0.0	0.0
Cyp46a1	362782	symbol	R. norvegicus	362782	R. norvegicus	Cyp46a1	cytochrome P450, family 46, subfamily a, polypeptide 1	GO:0006707 cholesterol catabolic process;GO:1900271 regulation of long-term synaptic potentiation;GO:0042448 progesterone metabolic process	0.0	1.0	0.0	0.0	0.0	0.0	0.0	0.0	0.0	0.0	0.0	0.0	0.0	0.0	0.0	0.0	0.0	0.0	0.0	0.0
Syt15	306285	symbol	R. norvegicus	306285	R. norvegicus	Syt15	synaptotagmin 15	GO:0014059 regulation of dopamine secretion;GO:0014046 dopamine secretion;GO:0050433 regulation of catecholamine secretion	0.0	0.0	0.0	0.0	0.0	0.0	0.0	0.0	0.0	0.0	0.0	0.0	0.0	0.0	0.0	0.0	0.0	0.0	0.0	0.0
C1s	192262	symbol	R. norvegicus	192262	R. norvegicus	C1s	complement C1s	GO:0006958 complement activation, classical pathway;GO:0002455 humoral immune response mediated by circulating immunoglobulin;GO:0051591 response to cAMP	0.0	0.0	0.0	0.0	0.0	0.0	0.0	0.0	0.0	0.0	0.0	0.0	0.0	0.0	0.0	0.0	0.0	0.0	0.0	0.0
Cyp2s1	308445	symbol	R. norvegicus	308445	R. norvegicus	Cyp2s1	cytochrome P450, family 2, subfamily s, polypeptide 1	GO:0019373 epoxygenase P450 pathway;GO:0042573 retinoic acid metabolic process;GO:0006693 prostaglandin metabolic process	0.0	1.0	0.0	0.0	0.0	0.0	0.0	0.0	0.0	0.0	0.0	0.0	0.0	0.0	0.0	0.0	0.0	0.0	0.0	0.0
Rbm46	310548	symbol	R. norvegicus	310548	R. norvegicus	Rbm46	RNA binding motif protein 46	GO:0001829 trophectodermal cell differentiation;GO:0048255 mRNA stabilization;GO:1902373 negative regulation of mRNA catabolic process	0.0	0.0	0.0	0.0	0.0	0.0	0.0	0.0	0.0	0.0	0.0	0.0	0.0	0.0	0.0	0.0	0.0	0.0	0.0	0.0
Nubpl	299008	symbol	R. norvegicus	299008	R. norvegicus	Nubpl	nucleotide binding protein-like	GO:0070584 mitochondrion morphogenesis;GO:0032981 mitochondrial respiratory chain complex I assembly;GO:0016226 iron-sulfur cluster assembly	0.0	0.0	0.0	0.0	0.0	1.0	0.0	0.0	0.0	0.0	0.0	0.0	0.0	0.0	0.0	0.0	0.0	0.0	0.0	0.0
Ccr10	363682	symbol	R. norvegicus	363682	R. norvegicus	Ccr10	C-C motif chemokine receptor 10	GO:0070098 chemokine-mediated signaling pathway;GO:0007204 positive regulation of cytosolic calcium ion concentration;GO:1990869 cellular response to chemokine	0.0	0.0	0.0	0.0	0.0	1.0	0.0	0.0	0.0	0.0	0.0	0.0	0.0	0.0	0.0	0.0	0.0	0.0	0.0	0.0
Fndc5	260327	symbol	R. norvegicus	260327	R. norvegicus	Fndc5	fibronectin type III domain containing 5	GO:0090336 positive regulation of brown fat cell differentiation;GO:0090335 regulation of brown fat cell differentiation;GO:0014850 response to muscle activity	0.0	0.0	0.0	0.0	0.0	0.0	0.0	0.0	0.0	0.0	0.0	0.0	0.0	0.0	0.0	0.0	0.0	0.0	0.0	0.0
Tpk1	680668	symbol	R. norvegicus	680668	R. norvegicus	Tpk1	thiamin pyrophosphokinase 1	GO:0009229 thiamine diphosphate biosynthetic process;GO:0006772 thiamine metabolic process;GO:0042357 thiamine diphosphate metabolic process	0.0	0.0	0.0	0.0	0.0	0.0	0.0	0.0	0.0	0.0	0.0	0.0	0.0	0.0	0.0	0.0	0.0	0.0	0.0	0.0
Vars2	309596	symbol	R. norvegicus	309596	R. norvegicus	Vars2	valyl-tRNA synthetase 2, mitochondrial	GO:0006438 valyl-tRNA aminoacylation;GO:0106074 aminoacyl-tRNA metabolism involved in translational fidelity;GO:0006418 tRNA aminoacylation for protein translation	1.0	0.0	0.0	0.0	0.0	0.0	0.0	0.0	0.0	0.0	0.0	0.0	0.0	0.0	0.0	0.0	0.0	0.0	0.0	0.0
Ncan	58982	symbol	R. norvegicus	58982	R. norvegicus	Ncan	neurocan	GO:0051823 regulation of synapse structural plasticity;GO:0050807 regulation of synapse organization;GO:0050803 regulation of synapse structure or activity	0.0	0.0	1.0	0.0	0.0	0.0	0.0	0.0	0.0	0.0	0.0	0.0	0.0	0.0	0.0	0.0	0.0	0.0	0.0	0.0
Adcyap1r1	24167	symbol	R. norvegicus	24167	R. norvegicus	Adcyap1r1	ADCYAP receptor type I	GO:0010524 positive regulation of calcium ion transport into cytosol;GO:0060732 positive regulation of inositol phosphate biosynthetic process;GO:0007202 activation of phospholipase C activity	0.0	0.0	0.0	0.0	0.0	0.0	0.0	0.0	0.0	0.0	0.0	0.0	0.0	0.0	0.0	0.0	0.0	0.0	0.0	0.0
Rpph1	29536	symbol	R. norvegicus	29536	R. norvegicus	Rpph1	ribonuclease P RNA component H1	GO:0008150 biological_process	0.0	0.0	0.0	0.0	0.0	0.0	0.0	0.0	0.0	0.0	0.0	0.0	0.0	0.0	0.0	0.0	0.0	0.0	0.0	0.0
Dok3	306760	symbol	R. norvegicus	306760	R. norvegicus	Dok3	docking protein 3	GO:0007265 Ras protein signal transduction;GO:0007264 small GTPase mediated signal transduction;GO:0035556 intracellular signal transduction	0.0	0.0	0.0	0.0	0.0	0.0	0.0	0.0	0.0	0.0	0.0	0.0	0.0	0.0	0.0	0.0	0.0	0.0	0.0	0.0
Zfp280b	294343	symbol	R. norvegicus	294343	R. norvegicus	Zfp280b	zinc finger protein 280B	GO:0006355 regulation of transcription, DNA-templated;GO:1903506 regulation of nucleic acid-templated transcription;GO:0006351 transcription, DNA-templated	0.0	0.0	0.0	0.0	0.0	0.0	0.0	0.0	0.0	0.0	0.0	0.0	0.0	0.0	0.0	0.0	0.0	0.0	0.0	0.0
RGD1304567	362671	symbol	R. norvegicus	362671	R. norvegicus	RGD1304567	similar to RIKEN cDNA A430005L14		0.0	0.0	0.0	0.0	0.0	0.0	0.0	0.0	0.0	0.0	0.0	0.0	0.0	0.0	0.0	0.0	0.0	0.0	0.0	0.0
Tlx3	497881	symbol	R. norvegicus	497881	R. norvegicus	Tlx3	T-cell leukemia, homeobox 3	GO:0002087 regulation of respiratory gaseous exchange by neurological system process;GO:0044065 regulation of respiratory system process;GO:0048665 neuron fate specification	0.0	0.0	0.0	0.0	0.0	1.0	0.0	0.0	0.0	0.0	0.0	0.0	0.0	0.0	0.0	0.0	0.0	0.0	0.0	0.0
Hlf	690286	symbol	R. norvegicus	690286	R. norvegicus	Hlf	HLF transcription factor, PAR bZIP family member	GO:0035914 skeletal muscle cell differentiation;GO:0007519 skeletal muscle tissue development;GO:0060538 skeletal muscle organ development	0.0	0.0	0.0	0.0	0.0	0.0	0.0	0.0	0.0	0.0	0.0	0.0	0.0	0.0	0.0	0.0	0.0	0.0	0.0	0.0
Noct	310395	symbol	R. norvegicus	310395	R. norvegicus	Noct	nocturnin	GO:0000290 deadenylation-dependent decapping of nuclear-transcribed mRNA;GO:0048255 mRNA stabilization;GO:1902373 negative regulation of mRNA catabolic process	0.0	0.0	0.0	0.0	0.0	0.0	0.0	0.0	0.0	0.0	0.0	0.0	0.0	0.0	0.0	0.0	0.0	0.0	0.0	0.0
Atad2	314993	symbol	R. norvegicus	314993	R. norvegicus	Atad2	ATPase family, AAA domain containing 2	GO:0031936 negative regulation of chromatin silencing;GO:0031935 regulation of chromatin silencing;GO:0060969 negative regulation of gene silencing	0.0	0.0	0.0	0.0	0.0	0.0	0.0	0.0	0.0	0.0	0.0	0.0	0.0	0.0	0.0	0.0	0.0	0.0	0.0	0.0
Spag1	315033	symbol	R. norvegicus	315033	R. norvegicus	Spag1	sperm associated antigen 1	GO:0070286 axonemal dynein complex assembly;GO:0035082 axoneme assembly;GO:0007338 single fertilization	0.0	0.0	0.0	0.0	0.0	0.0	0.0	0.0	0.0	0.0	0.0	0.0	0.0	0.0	0.0	0.0	0.0	0.0	0.0	0.0
Serping1	295703	symbol	R. norvegicus	295703	R. norvegicus	Serping1	serpin family G member 1	GO:0001869 negative regulation of complement activation, lectin pathway;GO:0001868 regulation of complement activation, lectin pathway;GO:0045916 negative regulation of complement activation	0.0	0.0	0.0	0.0	0.0	0.0	0.0	0.0	0.0	0.0	0.0	0.0	0.0	0.0	0.0	0.0	0.0	0.0	0.0	0.0
Slc8a2	140447	symbol	R. norvegicus	140447	R. norvegicus	Slc8a2	solute carrier family 8 member A2	GO:0098703 calcium ion import across plasma membrane;GO:1902656 calcium ion import into cytosol;GO:0099608 regulation of action potential firing pattern	0.0	0.0	1.0	0.0	0.0	0.0	0.0	0.0	0.0	0.0	0.0	1.0	0.0	0.0	0.0	0.0	0.0	0.0	0.0	1.0
Cep135	305288	symbol	R. norvegicus	305288	R. norvegicus	Cep135	centrosomal protein 135	GO:1902857 positive regulation of non-motile cilium assembly;GO:1902855 regulation of non-motile cilium assembly;GO:0010457 centriole-centriole cohesion	0.0	0.0	0.0	0.0	0.0	0.0	0.0	0.0	0.0	0.0	1.0	0.0	0.0	1.0	0.0	0.0	0.0	0.0	0.0	0.0
Kcnh7	170739	symbol	R. norvegicus	170739	R. norvegicus	Kcnh7	potassium voltage-gated channel subfamily H member 7	GO:0071805 potassium ion transmembrane transport;GO:0071804 cellular potassium ion transport;GO:0006813 potassium ion transport	0.0	0.0	0.0	0.0	0.0	0.0	0.0	0.0	0.0	0.0	0.0	0.0	0.0	0.0	0.0	0.0	0.0	0.0	0.0	0.0
Fam96a	300797	gene_synonym	R. norvegicus	300797	R. norvegicus	Ciao2a	cytosolic iron-sulfur assembly component 2A	GO:0106035 protein maturation by [4Fe-4S] cluster transfer;GO:0097428 protein maturation by iron-sulfur cluster transfer;GO:0016226 iron-sulfur cluster assembly	0.0	0.0	0.0	0.0	0.0	0.0	0.0	0.0	0.0	0.0	0.0	0.0	0.0	0.0	0.0	0.0	0.0	0.0	0.0	0.0
RGD1597339	690349	symbol	R. norvegicus	690349	R. norvegicus	RGD1597339	uncharacterized protein LOC690349		0.0	0.0	0.0	0.0	0.0	0.0	0.0	0.0	0.0	0.0	0.0	0.0	0.0	0.0	0.0	0.0	0.0	0.0	0.0	0.0
Tmsb4x	81814	symbol	R. norvegicus	81814	R. norvegicus	Tmsb4x	thymosin beta 4, X-linked	GO:1905273 positive regulation of proton-transporting ATP synthase activity, rotational mechanism;GO:1905271 regulation of proton-transporting ATP synthase activity, rotational mechanism;GO:2000483 negative regulation of interleukin-8 secretion	0.0	0.0	0.0	0.0	0.0	1.0	0.0	0.0	0.0	0.0	0.0	0.0	1.0	0.0	0.0	0.0	0.0	0.0	0.0	0.0
Gng12	114120	symbol	R. norvegicus	114120	R. norvegicus	Gng12	G protein subunit gamma 12	GO:0021987 cerebral cortex development;GO:0021543 pallium development;GO:0021537 telencephalon development	0.0	0.0	0.0	0.0	0.0	0.0	0.0	0.0	0.0	0.0	0.0	0.0	0.0	0.0	0.0	0.0	0.0	0.0	0.0	0.0
Fbxl21	306750	symbol	R. norvegicus	306750	R. norvegicus	Fbxl21	F-box and leucine-rich repeat protein 21	GO:0043153 entrainment of circadian clock by photoperiod;GO:0031146 SCF-dependent proteasomal ubiquitin-dependent protein catabolic process;GO:0009649 entrainment of circadian clock	0.0	0.0	0.0	0.0	0.0	0.0	0.0	0.0	0.0	0.0	0.0	0.0	0.0	0.0	0.0	0.0	0.0	0.0	1.0	0.0
Chst2	367145	symbol	R. norvegicus	367145	R. norvegicus	Chst2	carbohydrate sulfotransferase 2	GO:0006044 N-acetylglucosamine metabolic process;GO:1901071 glucosamine-containing compound metabolic process;GO:0006040 amino sugar metabolic process	0.0	0.0	0.0	0.0	0.0	0.0	0.0	0.0	0.0	0.0	0.0	0.0	0.0	0.0	0.0	0.0	0.0	0.0	0.0	0.0
Scai	690538	symbol	R. norvegicus	690538	R. norvegicus	Scai	suppressor of cancer cell invasion	GO:0035024 negative regulation of Rho protein signal transduction;GO:0046580 negative regulation of Ras protein signal transduction;GO:0051058 negative regulation of small GTPase mediated signal transduction	0.0	0.0	0.0	0.0	0.0	0.0	0.0	0.0	0.0	0.0	0.0	0.0	0.0	0.0	0.0	0.0	0.0	0.0	0.0	0.0
B4galnt3	500306	symbol	R. norvegicus	500306	R. norvegicus	B4galnt3	beta-1,4-N-acetyl-galactosaminyl transferase 3		0.0	0.0	0.0	0.0	0.0	0.0	0.0	0.0	0.0	0.0	0.0	0.0	0.0	0.0	0.0	0.0	0.0	0.0	0.0	0.0
Klf16	690820	symbol	R. norvegicus	690820	R. norvegicus	Klf16	Kruppel-like factor 16	GO:0007212 dopamine receptor signaling pathway;GO:0000122 negative regulation of transcription by RNA polymerase II;GO:0045892 negative regulation of transcription, DNA-templated	0.0	0.0	0.0	0.0	0.0	0.0	0.0	0.0	0.0	0.0	0.0	0.0	0.0	0.0	0.0	0.0	0.0	0.0	0.0	0.0
Flnb	306204	symbol	R. norvegicus	306204	R. norvegicus	Flnb	filamin B	GO:0003334 keratinocyte development;GO:0003382 epithelial cell morphogenesis;GO:0071346 cellular response to interferon-gamma	0.0	0.0	0.0	0.0	0.0	0.0	0.0	0.0	0.0	0.0	0.0	0.0	0.0	0.0	0.0	0.0	0.0	0.0	0.0	0.0
Fbxo8	306436	symbol	R. norvegicus	306436	R. norvegicus	Fbxo8	F-box protein 8	GO:0032012 regulation of ARF protein signal transduction;GO:0032011 ARF protein signal transduction;GO:0046578 regulation of Ras protein signal transduction	0.0	0.0	0.0	0.0	0.0	0.0	0.0	0.0	0.0	0.0	0.0	0.0	0.0	0.0	0.0	0.0	0.0	0.0	0.0	0.0
Nuak2	289419	symbol	R. norvegicus	289419	R. norvegicus	Nuak2	NUAK family kinase 2	GO:0042149 cellular response to glucose starvation;GO:0009267 cellular response to starvation;GO:0031669 cellular response to nutrient levels	0.0	0.0	0.0	0.0	0.0	0.0	0.0	0.0	0.0	0.0	0.0	0.0	0.0	0.0	0.0	0.0	0.0	0.0	0.0	0.0
Mal2	362911	symbol	R. norvegicus	362911	R. norvegicus	Mal2	mal, T-cell differentiation protein 2	GO:0045056 transcytosis;GO:0042552 myelination;GO:0008366 axon ensheathment	0.0	0.0	0.0	0.0	0.0	0.0	0.0	0.0	0.0	0.0	0.0	0.0	0.0	0.0	0.0	0.0	0.0	0.0	0.0	0.0
Frat2	679110	symbol	R. norvegicus	679110	R. norvegicus	Frat2	FRAT regulator of WNT signaling pathway 2	GO:0016055 Wnt signaling pathway;GO:0198738 cell-cell signaling by wnt;GO:1905114 cell surface receptor signaling pathway involved in cell-cell signaling	0.0	0.0	0.0	0.0	0.0	0.0	0.0	0.0	0.0	0.0	0.0	0.0	0.0	0.0	0.0	0.0	0.0	0.0	0.0	0.0
Ctxn1	29145	symbol	R. norvegicus	29145	R. norvegicus	Ctxn1	cortexin 1	GO:0007417 central nervous system development;GO:0007399 nervous system development;GO:0048731 system development	0.0	0.0	0.0	0.0	0.0	0.0	0.0	0.0	0.0	0.0	0.0	0.0	0.0	0.0	0.0	0.0	0.0	0.0	0.0	0.0
Tnfaip8l3	315673	symbol	R. norvegicus	315673	R. norvegicus	Tnfaip8l3	TNF alpha induced protein 8 like 3	GO:0043552 positive regulation of phosphatidylinositol 3-kinase activity;GO:0090218 positive regulation of lipid kinase activity;GO:0043551 regulation of phosphatidylinositol 3-kinase activity	0.0	0.0	0.0	0.0	0.0	0.0	0.0	0.0	0.0	0.0	0.0	0.0	0.0	0.0	0.0	0.0	0.0	0.0	0.0	0.0
Nmral1	287063	symbol	R. norvegicus	287063	R. norvegicus	Nmral1	NmrA like redox sensor 1		0.0	0.0	0.0	0.0	0.0	0.0	0.0	0.0	0.0	0.0	0.0	0.0	0.0	0.0	0.0	0.0	0.0	0.0	0.0	0.0
Cckar	24889	symbol	R. norvegicus	24889	R. norvegicus	Cckar	cholecystokinin A receptor	GO:0090274 positive regulation of somatostatin secretion;GO:0090273 regulation of somatostatin secretion;GO:0070253 somatostatin secretion	0.0	0.0	0.0	0.0	0.0	1.0	0.0	0.0	0.0	0.0	0.0	1.0	0.0	0.0	0.0	0.0	0.0	0.0	0.0	0.0
Sowaha	497903	symbol	R. norvegicus	497903	R. norvegicus	Sowaha	sosondowah ankyrin repeat domain family member A		0.0	0.0	0.0	0.0	0.0	0.0	0.0	0.0	0.0	0.0	0.0	0.0	0.0	0.0	0.0	0.0	0.0	0.0	0.0	0.0
Fam131c	690880	symbol	R. norvegicus	690880	R. norvegicus	Fam131c	family with sequence similarity 131, member C		0.0	0.0	0.0	0.0	0.0	0.0	0.0	0.0	0.0	0.0	0.0	0.0	0.0	0.0	0.0	0.0	0.0	0.0	0.0	0.0
Aamdc	361606	symbol	R. norvegicus	361606	R. norvegicus	Aamdc	adipogenesis associated, Mth938 domain containing	GO:0045600 positive regulation of fat cell differentiation;GO:0045598 regulation of fat cell differentiation;GO:0045444 fat cell differentiation	0.0	0.0	0.0	0.0	0.0	0.0	0.0	0.0	0.0	0.0	0.0	0.0	0.0	0.0	0.0	0.0	0.0	0.0	0.0	0.0
Fgfbp3	499349	symbol	R. norvegicus	499349	R. norvegicus	Fgfbp3	fibroblast growth factor binding protein 3	GO:0045743 positive regulation of fibroblast growth factor receptor signaling pathway;GO:0043117 positive regulation of vascular permeability;GO:0040036 regulation of fibroblast growth factor receptor signaling pathway	0.0	0.0	0.0	0.0	0.0	0.0	0.0	0.0	0.0	0.0	0.0	1.0	0.0	0.0	0.0	0.0	0.0	0.0	0.0	0.0
Adamts2	287899	symbol	R. norvegicus	287899	R. norvegicus	Adamts2	ADAM metallopeptidase with thrombospondin type 1 motif, 2	GO:0030199 collagen fibril organization;GO:0030324 lung development;GO:0007229 integrin-mediated signaling pathway	0.0	0.0	0.0	0.0	0.0	0.0	0.0	0.0	0.0	0.0	0.0	0.0	0.0	0.0	0.0	0.0	0.0	0.0	0.0	0.0
Ntsr2	64636	symbol	R. norvegicus	64636	R. norvegicus	Ntsr2	neurotensin receptor 2	GO:0070374 positive regulation of ERK1 and ERK2 cascade;GO:0070372 regulation of ERK1 and ERK2 cascade;GO:0007200 phospholipase C-activating G protein-coupled receptor signaling pathway	0.0	0.0	0.0	0.0	0.0	0.0	0.0	0.0	0.0	0.0	0.0	0.0	0.0	0.0	0.0	0.0	0.0	0.0	0.0	0.0
Nfxl1	289595	symbol	R. norvegicus	289595	R. norvegicus	Nfxl1	nuclear transcription factor, X-box binding-like 1	GO:0006357 regulation of transcription by RNA polymerase II;GO:0006366 transcription by RNA polymerase II;GO:0006355 regulation of transcription, DNA-templated	0.0	0.0	0.0	0.0	0.0	0.0	0.0	0.0	0.0	0.0	0.0	0.0	0.0	0.0	0.0	0.0	0.0	0.0	0.0	0.0
Ushbp1	290629	symbol	R. norvegicus	290629	R. norvegicus	Ushbp1	USH1 protein network component harmonin binding protein 1		0.0	0.0	0.0	0.0	0.0	0.0	0.0	0.0	0.0	0.0	0.0	0.0	0.0	0.0	0.0	0.0	0.0	0.0	0.0	0.0
Spata32	287747	symbol	R. norvegicus	287747	R. norvegicus	Spata32	spermatogenesis associated 32	GO:0007283 spermatogenesis;GO:0048232 male gamete generation;GO:0007276 gamete generation	0.0	0.0	0.0	0.0	0.0	0.0	0.0	0.0	0.0	0.0	0.0	0.0	0.0	0.0	0.0	0.0	0.0	0.0	0.0	0.0
Tbc1d2	313234	symbol	R. norvegicus	313234	R. norvegicus	Tbc1d2	TBC1 domain family, member 2	GO:1902017 regulation of cilium assembly;GO:0090630 activation of GTPase activity;GO:0120032 regulation of plasma membrane bounded cell projection assembly	0.0	0.0	0.0	0.0	0.0	0.0	0.0	0.0	0.0	0.0	0.0	0.0	0.0	0.0	0.0	0.0	0.0	0.0	0.0	0.0
Zfp867	100125361	symbol	R. norvegicus	100125361	R. norvegicus	Zfp867	zinc finger protein 867	GO:0006355 regulation of transcription, DNA-templated;GO:1903506 regulation of nucleic acid-templated transcription;GO:0006351 transcription, DNA-templated	0.0	0.0	0.0	0.0	0.0	0.0	0.0	0.0	0.0	0.0	0.0	0.0	0.0	0.0	0.0	0.0	0.0	0.0	0.0	0.0
Ankrd34a	295283	symbol	R. norvegicus	295283	R. norvegicus	Ankrd34a	ankyrin repeat domain 34A		0.0	0.0	0.0	0.0	0.0	0.0	0.0	0.0	0.0	0.0	0.0	0.0	0.0	0.0	0.0	0.0	0.0	0.0	0.0	0.0
Itga9	685004	symbol	R. norvegicus	685004	R. norvegicus	Itga9	integrin subunit alpha 9	GO:0030593 neutrophil chemotaxis;GO:0071621 granulocyte chemotaxis;GO:1990266 neutrophil migration	0.0	0.0	0.0	0.0	0.0	1.0	0.0	0.0	0.0	0.0	0.0	0.0	0.0	0.0	0.0	0.0	0.0	0.0	0.0	0.0
MGC116197	367620	symbol	R. norvegicus	367620	R. norvegicus	MGC116197	similar to RIKEN cDNA 1700001E04		0.0	0.0	0.0	0.0	0.0	0.0	0.0	0.0	0.0	0.0	0.0	0.0	0.0	0.0	0.0	0.0	0.0	0.0	0.0	0.0
Iglon5	308557	symbol	R. norvegicus	308557	R. norvegicus	Iglon5	IgLON family member 5		0.0	0.0	0.0	0.0	0.0	0.0	0.0	0.0	0.0	0.0	0.0	0.0	0.0	0.0	0.0	0.0	0.0	0.0	0.0	0.0
LOC679087	679087	Gene_ID	R. norvegicus	679087	R. norvegicus	LOC679087	similar to swan		0.0	0.0	0.0	0.0	0.0	0.0	0.0	0.0	0.0	0.0	0.0	0.0	0.0	0.0	0.0	0.0	0.0	0.0	0.0	0.0
Slc16a4	295356	symbol	R. norvegicus	295356	R. norvegicus	Slc16a4	solute carrier family 16, member 4	GO:0015718 monocarboxylic acid transport;GO:0046942 carboxylic acid transport;GO:0015849 organic acid transport	0.0	0.0	0.0	0.0	0.0	0.0	0.0	0.0	0.0	0.0	0.0	0.0	0.0	0.0	0.0	0.0	0.0	0.0	0.0	0.0
Kmt2a	315606	symbol	R. norvegicus	315606	R. norvegicus	Kmt2a	lysine methyltransferase 2A	GO:1901674 regulation of histone H3-K27 acetylation;GO:0071440 regulation of histone H3-K14 acetylation;GO:0043974 histone H3-K27 acetylation	0.0	0.0	0.0	0.0	0.0	0.0	0.0	0.0	0.0	0.0	0.0	1.0	0.0	0.0	0.0	0.0	0.0	0.0	0.0	0.0
Rbp1	25056	symbol	R. norvegicus	25056	R. norvegicus	Rbp1	retinol binding protein 1	GO:0002138 retinoic acid biosynthetic process;GO:0006776 vitamin A metabolic process;GO:0030852 regulation of granulocyte differentiation	0.0	0.0	0.0	0.0	0.0	0.0	1.0	0.0	0.0	0.0	0.0	0.0	0.0	0.0	0.0	0.0	0.0	0.0	0.0	0.0
Tmem150a	245966	symbol	R. norvegicus	245966	R. norvegicus	Tmem150a	transmembrane protein 150A	GO:0046854 phosphatidylinositol phosphorylation;GO:0046834 lipid phosphorylation;GO:0046488 phosphatidylinositol metabolic process	0.0	0.0	0.0	0.0	0.0	0.0	0.0	0.0	0.0	0.0	0.0	0.0	0.0	0.0	0.0	0.0	0.0	0.0	0.0	0.0
Naa50	288108	symbol	R. norvegicus	288108	R. norvegicus	Naa50	N(alpha)-acetyltransferase 50, NatE catalytic subunit	GO:0071962 mitotic sister chromatid cohesion, centromeric;GO:0034087 establishment of mitotic sister chromatid cohesion;GO:0070601 centromeric sister chromatid cohesion	0.0	0.0	0.0	0.0	0.0	0.0	0.0	0.0	0.0	0.0	0.0	0.0	0.0	0.0	0.0	0.0	0.0	0.0	0.0	0.0
Islr	686539	symbol	R. norvegicus	686539	R. norvegicus	Islr	immunoglobulin superfamily containing leucine-rich repeat		0.0	0.0	0.0	0.0	0.0	0.0	0.0	0.0	0.0	0.0	0.0	0.0	0.0	0.0	0.0	0.0	0.0	0.0	0.0	0.0
Oprm1	25601	symbol	R. norvegicus	25601	R. norvegicus	Oprm1	opioid receptor, mu 1	GO:0061358 negative regulation of Wnt protein secretion;GO:0032100 positive regulation of appetite;GO:0007197 adenylate cyclase-inhibiting G protein-coupled acetylcholine receptor signaling pathway	0.0	1.0	0.0	0.0	0.0	0.0	0.0	1.0	0.0	0.0	0.0	1.0	0.0	0.0	0.0	0.0	0.0	0.0	0.0	0.0
Nog	25495	symbol	R. norvegicus	25495	R. norvegicus	Nog	noggin	GO:0090190 positive regulation of branching involved in ureteric bud morphogenesis;GO:0060676 ureteric bud formation;GO:0090189 regulation of branching involved in ureteric bud morphogenesis	0.0	0.0	0.0	0.0	0.0	1.0	0.0	0.0	0.0	0.0	0.0	1.0	1.0	0.0	0.0	0.0	0.0	0.0	0.0	0.0
Sema4a	310630	symbol	R. norvegicus	310630	R. norvegicus	Sema4a	semaphorin 4A	GO:0045063 T-helper 1 cell differentiation;GO:0048843 negative regulation of axon extension involved in axon guidance;GO:1905704 positive regulation of inhibitory synapse assembly	0.0	0.0	1.0	0.0	0.0	1.0	0.0	0.0	0.0	0.0	1.0	0.0	1.0	0.0	0.0	0.0	0.0	0.0	0.0	0.0
Nup210	58958	symbol	R. norvegicus	58958	R. norvegicus	Nup210	nucleoporin 210	GO:0051028 mRNA transport;GO:0050658 RNA transport;GO:0050657 nucleic acid transport	1.0	0.0	0.0	0.0	1.0	0.0	0.0	0.0	0.0	0.0	0.0	0.0	0.0	1.0	0.0	0.0	0.0	0.0	0.0	0.0
Rps20	122772	symbol	R. norvegicus	122772	R. norvegicus	Rps20	ribosomal protein S20	GO:0006412 translation;GO:0043043 peptide biosynthetic process;GO:0043604 amide biosynthetic process	1.0	0.0	0.0	0.0	0.0	0.0	0.0	0.0	0.0	0.0	0.0	0.0	0.0	0.0	0.0	0.0	0.0	0.0	0.0	0.0
Rfc4	288003	symbol	R. norvegicus	288003	R. norvegicus	Rfc4	replication factor C subunit 4	GO:1900264 positive regulation of DNA-directed DNA polymerase activity;GO:1900262 regulation of DNA-directed DNA polymerase activity;GO:2000573 positive regulation of DNA biosynthetic process	0.0	0.0	0.0	0.0	0.0	0.0	0.0	0.0	0.0	0.0	0.0	0.0	0.0	1.0	0.0	0.0	0.0	0.0	0.0	0.0
Fam167b	682360	symbol	R. norvegicus	682360	R. norvegicus	Fam167b	family with sequence similarity 167, member B		0.0	0.0	0.0	0.0	0.0	0.0	0.0	0.0	0.0	0.0	0.0	0.0	0.0	0.0	0.0	0.0	0.0	0.0	0.0	0.0
LOC688286	688286	Gene_ID	R. norvegicus	688286	R. norvegicus	LOC688286	similar to threonine aldolase 1	GO:0006567 threonine catabolic process;GO:0006545 glycine biosynthetic process;GO:0006566 threonine metabolic process	0.0	0.0	0.0	0.0	0.0	0.0	0.0	0.0	0.0	0.0	0.0	0.0	0.0	0.0	0.0	0.0	0.0	0.0	0.0	0.0
Prag1	306506	symbol	R. norvegicus	306506	R. norvegicus	Prag1	PEAK1 related kinase activating pseudokinase 1	GO:0035025 positive regulation of Rho protein signal transduction;GO:0010977 negative regulation of neuron projection development;GO:0046579 positive regulation of Ras protein signal transduction	0.0	0.0	0.0	0.0	0.0	1.0	0.0	0.0	0.0	0.0	1.0	0.0	0.0	0.0	0.0	0.0	0.0	0.0	0.0	0.0

## Sheet: Enrichment
GroupID	Category	Term	Description	LogP	Log(q-value)	InTerm_InList	Genes	Symbols
1_Summary	Reactome Gene Sets	R-RNO-72613	Eukaryotic Translation Initiation	-7.49387	-3.59908	25/137	25347,25348,29258,29288,29304,64298,64306,64640,81767,81776,94266,116636,117045,117053,122772,122799,288599,290641,293418,295975,296709,299872,362631,100911372,100912032,296076,171361,287302,288621,294767,299938,100363539,298385,65139,25383,29668,29670,29671,58958,85432,116697,117262,171137,287249,287739,291794,291983,291987,292683,294260,297455,299198,299620,313035,315903,360629,360803,362281,36…	Rpl39,Rps29,Rps7,Rps3a,Rps6,Rpl31,Rpl27,Rpl30,Rpl19,Rps24,Rps27,Eif4ebp1,Eif4e,Rps15a,Rps20,Rps25,Eif4h,Rpl18a,Rpl27a,Eif3m,Rpl35,Eif3el1,Rpl11,LOC100911372,Rps27a,Srp14,Eef1a1,Mrpl22,Mrps17,Mrps30,Mrpl13,Mrpl33,Magoh,Rps12,Apobec1,Psma1,Psma3,Psma4,Nup210,Ddx52,Pabpn1,Psmc4,Khsrp,Cnot6,Eftud2,Snrpd1,Psmb10,Utp4,Sympk,Skiv2l,Lsm3,Fcf1,Sf3a2,Dnajc8,U2surp,Nt5c3b,Snrnp35,Rae1,Wdr61,Lsm1,Polr2d,Bud2…
1_Member	Reactome Gene Sets	R-RNO-72613	Eukaryotic Translation Initiation	-7.49387	-3.59908	25/137	25347,25348,29258,29288,29304,64298,64306,64640,81767,81776,94266,116636,117045,117053,122772,122799,288599,290641,293418,295975,296709,299872,362631,100911372,100912032	Rpl39,Rps29,Rps7,Rps3a,Rps6,Rpl31,Rpl27,Rpl30,Rpl19,Rps24,Rps27,Eif4ebp1,Eif4e,Rps15a,Rps20,Rps25,Eif4h,Rpl18a,Rpl27a,Eif3m,Rpl35,Eif3el1,Rpl11,LOC100911372,Rps27a
1_Member	Reactome Gene Sets	R-RNO-72737	Cap-dependent Translation Initiation	-7.49387	-3.59908	25/137	25347,25348,29258,29288,29304,64298,64306,64640,81767,81776,94266,116636,117045,117053,122772,122799,288599,290641,293418,295975,296709,299872,362631,100911372,100912032	Rpl39,Rps29,Rps7,Rps3a,Rps6,Rpl31,Rpl27,Rpl30,Rpl19,Rps24,Rps27,Eif4ebp1,Eif4e,Rps15a,Rps20,Rps25,Eif4h,Rpl18a,Rpl27a,Eif3m,Rpl35,Eif3el1,Rpl11,LOC100911372,Rps27a
1_Member	Reactome Gene Sets	R-RNO-156827	L13a-mediated translational silencing of Ceruloplasmin expression	-7.38805	-3.59908	24/129	25347,25348,29258,29288,29304,64298,64306,64640,81767,81776,94266,117045,117053,122772,122799,288599,290641,293418,295975,296709,299872,362631,100911372,100912032	Rpl39,Rps29,Rps7,Rps3a,Rps6,Rpl31,Rpl27,Rpl30,Rpl19,Rps24,Rps27,Eif4e,Rps15a,Rps20,Rps25,Eif4h,Rpl18a,Rpl27a,Eif3m,Rpl35,Eif3el1,Rpl11,LOC100911372,Rps27a
1_Member	Reactome Gene Sets	R-RNO-72706	GTP hydrolysis and joining of the 60S ribosomal subunit	-7.25441	-3.59038	24/131	25347,25348,29258,29288,29304,64298,64306,64640,81767,81776,94266,117045,117053,122772,122799,288599,290641,293418,295975,296709,299872,362631,100911372,100912032	Rpl39,Rps29,Rps7,Rps3a,Rps6,Rpl31,Rpl27,Rpl30,Rpl19,Rps24,Rps27,Eif4e,Rps15a,Rps20,Rps25,Eif4h,Rpl18a,Rpl27a,Eif3m,Rpl35,Eif3el1,Rpl11,LOC100911372,Rps27a
1_Member	Reactome Gene Sets	R-RNO-1799339	SRP-dependent cotranslational protein targeting to membrane	-6.81406	-3.28798	21/109	25347,25348,29258,29288,29304,64298,64306,64640,81767,81776,94266,117053,122772,122799,290641,293418,296076,296709,362631,100911372,100912032	Rpl39,Rps29,Rps7,Rps3a,Rps6,Rpl31,Rpl27,Rpl30,Rpl19,Rps24,Rps27,Rps15a,Rps20,Rps25,Rpl18a,Rpl27a,Srp14,Rpl35,Rpl11,LOC100911372,Rps27a
1_Member	Reactome Gene Sets	R-RNO-72689	Formation of a pool of free 40S subunits	-6.77592	-3.28798	22/119	25347,25348,29258,29288,29304,64298,64306,64640,81767,81776,94266,117053,122772,122799,290641,293418,295975,296709,299872,362631,100911372,100912032	Rpl39,Rps29,Rps7,Rps3a,Rps6,Rpl31,Rpl27,Rpl30,Rpl19,Rps24,Rps27,Rps15a,Rps20,Rps25,Rpl18a,Rpl27a,Eif3m,Rpl35,Eif3el1,Rpl11,LOC100911372,Rps27a
1_Member	Reactome Gene Sets	R-RNO-72662	Activation of the mRNA upon binding of the cap-binding complex and eIFs, and subsequent binding to 4	-6.4811	-3.06011	16/69	25348,29258,29288,29304,81776,94266,116636,117045,117053,122772,122799,288599,295975,299872,100911372,100912032	Rps29,Rps7,Rps3a,Rps6,Rps24,Rps27,Eif4ebp1,Eif4e,Rps15a,Rps20,Rps25,Eif4h,Eif3m,Eif3el1,LOC100911372,Rps27a
1_Member	Reactome Gene Sets	R-RNO-72766	Translation	-6.31983	-2.95683	32/234	25347,25348,29258,29288,29304,64298,64306,64640,81767,81776,94266,116636,117045,117053,122772,122799,171361,287302,288599,288621,290641,293418,294767,295975,296076,296709,299872,299938,362631,100363539,100911372,100912032	Rpl39,Rps29,Rps7,Rps3a,Rps6,Rpl31,Rpl27,Rpl30,Rpl19,Rps24,Rps27,Eif4ebp1,Eif4e,Rps15a,Rps20,Rps25,Eef1a1,Mrpl22,Eif4h,Mrps17,Rpl18a,Rpl27a,Mrps30,Eif3m,Srp14,Rpl35,Eif3el1,Mrpl13,Rpl11,Mrpl33,LOC100911372,Rps27a
1_Member	Reactome Gene Sets	R-RNO-975956	Nonsense Mediated Decay (NMD) independent of the Exon Junction Complex (EJC)	-5.90538	-2.59353	20/113	25347,25348,29258,29288,29304,64298,64306,64640,81767,81776,94266,117053,122772,122799,290641,293418,296709,362631,100911372,100912032	Rpl39,Rps29,Rps7,Rps3a,Rps6,Rpl31,Rpl27,Rpl30,Rpl19,Rps24,Rps27,Rps15a,Rps20,Rps25,Rpl18a,Rpl27a,Rpl35,Rpl11,LOC100911372,Rps27a
1_Member	Reactome Gene Sets	R-RNO-72649	Translation initiation complex formation	-5.81855	-2.55246	15/68	25348,29258,29288,29304,81776,94266,117045,117053,122772,122799,288599,295975,299872,100911372,100912032	Rps29,Rps7,Rps3a,Rps6,Rps24,Rps27,Eif4e,Rps15a,Rps20,Rps25,Eif4h,Eif3m,Eif3el1,LOC100911372,Rps27a
1_Member	Reactome Gene Sets	R-RNO-72702	Ribosomal scanning and start codon recognition	-5.73313	-2.50843	15/69	25348,29258,29288,29304,81776,94266,117045,117053,122772,122799,288599,295975,299872,100911372,100912032	Rps29,Rps7,Rps3a,Rps6,Rps24,Rps27,Eif4e,Rps15a,Rps20,Rps25,Eif4h,Eif3m,Eif3el1,LOC100911372,Rps27a
1_Member	Reactome Gene Sets	R-RNO-927802	Nonsense-Mediated Decay (NMD)	-5.50199	-2.38203	21/130	25347,25348,29258,29288,29304,64298,64306,64640,81767,81776,94266,117053,122772,122799,290641,293418,296709,298385,362631,100911372,100912032	Rpl39,Rps29,Rps7,Rps3a,Rps6,Rpl31,Rpl27,Rpl30,Rpl19,Rps24,Rps27,Rps15a,Rps20,Rps25,Rpl18a,Rpl27a,Rpl35,Magoh,Rpl11,LOC100911372,Rps27a
1_Member	Reactome Gene Sets	R-RNO-975957	Nonsense Mediated Decay (NMD) enhanced by the Exon Junction Complex (EJC)	-5.50199	-2.38203	21/130	25347,25348,29258,29288,29304,64298,64306,64640,81767,81776,94266,117053,122772,122799,290641,293418,296709,298385,362631,100911372,100912032	Rpl39,Rps29,Rps7,Rps3a,Rps6,Rpl31,Rpl27,Rpl30,Rpl19,Rps24,Rps27,Rps15a,Rps20,Rps25,Rpl18a,Rpl27a,Rpl35,Magoh,Rpl11,LOC100911372,Rps27a
1_Member	KEGG Pathway	rno03010	Ribosome	-5.24088	-2.15088	25/179	25347,25348,29258,29288,29304,64298,64306,64640,65139,81767,81776,94266,117053,122772,122799,287302,288621,290641,293418,296709,299938,362631,100363539,100911372,100912032	Rpl39,Rps29,Rps7,Rps3a,Rps6,Rpl31,Rpl27,Rpl30,Rps12,Rpl19,Rps24,Rps27,Rps15a,Rps20,Rps25,Mrpl22,Mrps17,Rpl18a,Rpl27a,Rpl35,Mrpl13,Rpl11,Mrpl33,LOC100911372,Rps27a
1_Member	Reactome Gene Sets	R-RNO-8953854	Metabolism of RNA	-5.1553	-2.11743	51/516	25347,25348,25383,29258,29288,29304,29668,29670,29671,58958,64298,64306,64640,81767,81776,85432,94266,116697,117045,117053,117262,122772,122799,171137,287249,287739,290641,291794,291983,291987,292683,293418,294260,296709,297455,298385,299198,299620,313035,315903,360629,360803,362281,362631,363064,364624,364834,368084,501688,100911372,100912032	Rpl39,Rps29,Apobec1,Rps7,Rps3a,Rps6,Psma1,Psma3,Psma4,Nup210,Rpl31,Rpl27,Rpl30,Rpl19,Rps24,Ddx52,Rps27,Pabpn1,Eif4e,Rps15a,Psmc4,Rps20,Rps25,Khsrp,Cnot6,Eftud2,Rpl18a,Snrpd1,Psmb10,Utp4,Sympk,Rpl27a,Skiv2l,Rpl35,Lsm3,Magoh,Fcf1,Sf3a2,Dnajc8,U2surp,Nt5c3b,Snrnp35,Rae1,Rpl11,Wdr61,Lsm1,Polr2d,Bud23,Lsm11,LOC100911372,Rps27a
1_Member	Reactome Gene Sets	R-RNO-72695	Formation of the ternary complex, and subsequently, the 43S complex	-4.94854	-1.93772	13/61	25348,29258,29288,29304,81776,94266,117053,122772,122799,295975,299872,100911372,100912032	Rps29,Rps7,Rps3a,Rps6,Rps24,Rps27,Rps15a,Rps20,Rps25,Eif3m,Eif3el1,LOC100911372,Rps27a
1_Member	Reactome Gene Sets	R-RNO-6791226	Major pathway of rRNA processing in the nucleolus and cytosol	-4.83602	-1.89215	24/177	25347,25348,29258,29288,29304,64298,64306,64640,81767,81776,85432,94266,117053,122772,122799,290641,291987,293418,296709,299198,362631,368084,100911372,100912032	Rpl39,Rps29,Rps7,Rps3a,Rps6,Rpl31,Rpl27,Rpl30,Rpl19,Rps24,Ddx52,Rps27,Rps15a,Rps20,Rps25,Rpl18a,Utp4,Rpl27a,Rpl35,Fcf1,Rpl11,Bud23,LOC100911372,Rps27a
1_Member	Reactome Gene Sets	R-RNO-72312	rRNA processing	-4.83602	-1.89215	24/177	25347,25348,29258,29288,29304,64298,64306,64640,81767,81776,85432,94266,117053,122772,122799,290641,291987,293418,296709,299198,362631,368084,100911372,100912032	Rpl39,Rps29,Rps7,Rps3a,Rps6,Rpl31,Rpl27,Rpl30,Rpl19,Rps24,Ddx52,Rps27,Rps15a,Rps20,Rps25,Rpl18a,Utp4,Rpl27a,Rpl35,Fcf1,Rpl11,Bud23,LOC100911372,Rps27a
1_Member	Reactome Gene Sets	R-RNO-8868773	rRNA processing in the nucleus and cytosol	-4.83602	-1.89215	24/177	25347,25348,29258,29288,29304,64298,64306,64640,81767,81776,85432,94266,117053,122772,122799,290641,291987,293418,296709,299198,362631,368084,100911372,100912032	Rpl39,Rps29,Rps7,Rps3a,Rps6,Rpl31,Rpl27,Rpl30,Rpl19,Rps24,Ddx52,Rps27,Rps15a,Rps20,Rps25,Rpl18a,Utp4,Rpl27a,Rpl35,Fcf1,Rpl11,Bud23,LOC100911372,Rps27a
1_Member	GO Biological Processes	GO:0043043	peptide biosynthetic process	-2.3758	-0.122551	55/739	24312,24482,24799,25009,25285,25347,25348,29258,29288,29304,29619,58856,63840,64298,64306,64640,65139,81767,81776,83619,94266,116636,117045,117053,122772,156275,171137,171361,287191,287249,287302,288599,288621,290641,292762,293418,294767,295037,295975,296709,298385,298559,298575,299872,299938,305826,309459,309596,362631,364834,680726,686234,100363539,100911372,100912032	Dhfr,Igf1,Eef1a2,Vars1,Igfbp5,Rpl39,Rps29,Rps7,Rps3a,Rps6,Btg2,Ddx25,Per2,Rpl31,Rpl27,Rpl30,Rps12,Rpl19,Rps24,Nfe2l2,Rps27,Eif4ebp1,Eif4e,Rps15a,Rps20,Ggt7,Khsrp,Eef1a1,Rars1,Cnot6,Mrpl22,Eif4h,Mrps17,Rpl18a,Eif3k,Rpl27a,Mrps30,Mgst2,Eif3m,Rpl35,Magoh,Tcea3,Pink1,Eif3el1,Mrpl13,Samd4a,Neurl1,Vars2,Rpl11,Polr2d,Rbms3,Mtrf1,Mrpl33,LOC100911372,Rps27a
1_Member	GO Biological Processes	GO:0006412	translation	-2.21588	-0.0616179	53/720	24312,24482,24799,25009,25285,25347,25348,29258,29288,29304,29619,58856,63840,64298,64306,64640,65139,81767,81776,94266,116636,117045,117053,122772,156275,171137,171361,287191,287249,287302,288599,288621,290641,292762,293418,294767,295975,296709,298385,298559,298575,299872,299938,305826,309459,309596,362631,364834,680726,686234,100363539,100911372,100912032	Dhfr,Igf1,Eef1a2,Vars1,Igfbp5,Rpl39,Rps29,Rps7,Rps3a,Rps6,Btg2,Ddx25,Per2,Rpl31,Rpl27,Rpl30,Rps12,Rpl19,Rps24,Rps27,Eif4ebp1,Eif4e,Rps15a,Rps20,Ggt7,Khsrp,Eef1a1,Rars1,Cnot6,Mrpl22,Eif4h,Mrps17,Rpl18a,Eif3k,Rpl27a,Mrps30,Eif3m,Rpl35,Magoh,Tcea3,Pink1,Eif3el1,Mrpl13,Samd4a,Neurl1,Vars2,Rpl11,Polr2d,Rbms3,Mtrf1,Mrpl33,LOC100911372,Rps27a
2_Summary	GO Biological Processes	GO:0052696	flavonoid glucuronidation	-5.67814	-2.49123	5/6	24861,113992,154516,301595,396527,289827,396551,574523,24192,24451,687861,25256,84493,171341,295037,501110,25315,308445,24482,25513,25741,29358,59329,63840,65152,81670,83586,83727,246136,252900,296849,304785,314621,498150,691447,24157,24770,25601,65210,81718,116636,117045,192647,287526,313373,313729,362782,362329	Ugt1a1,Ugt1a6,Ugt1a7c,Ugt1a8,Ugt1a2,Ugp2,Ugt1a3,Ugt1a5,Akr1b1,Hmox1,Mmab,Fmo1,Fmo3,Mgst1,Mgst2,Gsta6,Ephx1,Cyp2s1,Igf1,Pik3r1,Pfkl,Npy1r,Sik1,Per2,Pfkm,Gpt,Usf1,Fbn1,Man2c1,Dgat2,Pdk3,Slc45a3,Stk11,Brat1,Ppp1r3e,Acaa1a,Ccl2,Oprm1,Cyp2j4,Cdo1,Eif4ebp1,Eif4e,Mfn1,Serpinf1,Cyp2j10,Errfi1,Cyp46a1,Impdh1
2_Member	GO Biological Processes	GO:0052696	flavonoid glucuronidation	-5.67814	-2.49123	5/6	24861,113992,154516,301595,396527	Ugt1a1,Ugt1a6,Ugt1a7c,Ugt1a8,Ugt1a2
2_Member	GO Biological Processes	GO:0052697	xenobiotic glucuronidation	-5.15308	-2.11743	5/7	24861,113992,154516,301595,396527	Ugt1a1,Ugt1a6,Ugt1a7c,Ugt1a8,Ugt1a2
2_Member	KEGG Pathway	M00129	Ascorbate biosynthesis, animals, glucose-1P => ascorbate	-4.76107	-1.85671	8/24	24861,113992,154516,289827,301595,396527,396551,574523	Ugt1a1,Ugt1a6,Ugt1a7c,Ugp2,Ugt1a8,Ugt1a2,Ugt1a3,Ugt1a5
2_Member	KEGG Pathway	rno_M00129	Ascorbate biosynthesis, animals, glucose-1P => ascorbate	-4.76107	-1.85671	8/24	24861,113992,154516,289827,301595,396527,396551,574523	Ugt1a1,Ugt1a6,Ugt1a7c,Ugp2,Ugt1a8,Ugt1a2,Ugt1a3,Ugt1a5
2_Member	GO Biological Processes	GO:0052695	cellular glucuronidation	-4.62806	-1.74218	6/13	24861,113992,154516,301595,396527,574523	Ugt1a1,Ugt1a6,Ugt1a7c,Ugt1a8,Ugt1a2,Ugt1a5
2_Member	GO Biological Processes	GO:0006063	uronic acid metabolic process	-4.40445	-1.55333	6/14	24861,113992,154516,301595,396527,574523	Ugt1a1,Ugt1a6,Ugt1a7c,Ugt1a8,Ugt1a2,Ugt1a5
2_Member	GO Biological Processes	GO:0019585	glucuronate metabolic process	-4.40445	-1.55333	6/14	24861,113992,154516,301595,396527,574523	Ugt1a1,Ugt1a6,Ugt1a7c,Ugt1a8,Ugt1a2,Ugt1a5
2_Member	KEGG Pathway	rno00040	Pentose and glucuronate interconversions	-4.38474	-1.55001	9/34	24192,24861,113992,154516,289827,301595,396527,396551,574523	Akr1b1,Ugt1a1,Ugt1a6,Ugt1a7c,Ugp2,Ugt1a8,Ugt1a2,Ugt1a3,Ugt1a5
2_Member	KEGG Pathway	rno00860	Porphyrin and chlorophyll metabolism	-3.70146	-0.912492	9/41	24451,24861,113992,154516,301595,396527,396551,574523,687861	Hmox1,Ugt1a1,Ugt1a6,Ugt1a7c,Ugt1a8,Ugt1a2,Ugt1a3,Ugt1a5,Mmab
2_Member	GO Biological Processes	GO:0009812	flavonoid metabolic process	-3.6712	-0.896475	5/12	24861,113992,154516,301595,396527	Ugt1a1,Ugt1a6,Ugt1a7c,Ugt1a8,Ugt1a2
2_Member	KEGG Pathway	M00014	Glucuronate pathway (uronate pathway)	-3.57377	-0.839155	7/26	24861,113992,154516,301595,396527,396551,574523	Ugt1a1,Ugt1a6,Ugt1a7c,Ugt1a8,Ugt1a2,Ugt1a3,Ugt1a5
2_Member	KEGG Pathway	rno_M00014	Glucuronate pathway (uronate pathway)	-3.57377	-0.839155	7/26	24861,113992,154516,301595,396527,396551,574523	Ugt1a1,Ugt1a6,Ugt1a7c,Ugt1a8,Ugt1a2,Ugt1a3,Ugt1a5
2_Member	KEGG Pathway	rno00982	Drug metabolism - cytochrome P450	-3.52887	-0.819082	12/72	24861,25256,84493,113992,154516,171341,295037,301595,396527,396551,501110,574523	Ugt1a1,Fmo1,Fmo3,Ugt1a6,Ugt1a7c,Mgst1,Mgst2,Ugt1a8,Ugt1a2,Ugt1a3,Gsta6,Ugt1a5
2_Member	KEGG Pathway	rno00980	Metabolism of xenobiotics by cytochrome P450	-3.47145	-0.78807	12/73	24861,25315,113992,154516,171341,295037,301595,308445,396527,396551,501110,574523	Ugt1a1,Ephx1,Ugt1a6,Ugt1a7c,Mgst1,Mgst2,Ugt1a8,Cyp2s1,Ugt1a2,Ugt1a3,Gsta6,Ugt1a5
2_Member	KEGG Pathway	rno00053	Ascorbate and aldarate metabolism	-3.4631	-0.78807	7/27	24861,113992,154516,301595,396527,396551,574523	Ugt1a1,Ugt1a6,Ugt1a7c,Ugt1a8,Ugt1a2,Ugt1a3,Ugt1a5
2_Member	GO Biological Processes	GO:0005996	monosaccharide metabolic process	-2.17545	-0.0491073	24/269	24192,24482,24861,25513,25741,29358,59329,63840,65152,81670,83586,83727,113992,154516,246136,252900,296849,301595,304785,314621,396527,498150,574523,691447	Akr1b1,Igf1,Ugt1a1,Pik3r1,Pfkl,Npy1r,Sik1,Per2,Pfkm,Gpt,Usf1,Fbn1,Ugt1a6,Ugt1a7c,Man2c1,Dgat2,Pdk3,Ugt1a8,Slc45a3,Stk11,Ugt1a2,Brat1,Ugt1a5,Ppp1r3e
2_Member	GO Biological Processes	GO:0071466	cellular response to xenobiotic stimulus	-2.11204	-0.0331336	20/214	24157,24482,24770,24861,25601,65210,81718,113992,116636,117045,154516,192647,287526,301595,308445,313373,313729,362782,396527,501110	Acaa1a,Igf1,Ccl2,Ugt1a1,Oprm1,Cyp2j4,Cdo1,Ugt1a6,Eif4ebp1,Eif4e,Ugt1a7c,Mfn1,Serpinf1,Ugt1a8,Cyp2s1,Cyp2j10,Errfi1,Cyp46a1,Ugt1a2,Gsta6
2_Member	KEGG Pathway	rno00983	Drug metabolism - other enzymes	-2.11027	-0.0331336	8/56	24861,113992,154516,301595,362329,396527,396551,574523	Ugt1a1,Ugt1a6,Ugt1a7c,Ugt1a8,Impdh1,Ugt1a2,Ugt1a3,Ugt1a5
2_Member	KEGG Pathway	rno05204	Chemical carcinogenesis	-2.04077	-0.0175631	11/94	24861,25315,113992,154516,171341,295037,301595,396527,396551,501110,574523	Ugt1a1,Ephx1,Ugt1a6,Ugt1a7c,Mgst1,Mgst2,Ugt1a8,Ugt1a2,Ugt1a3,Gsta6,Ugt1a5
2_Member	Reactome Gene Sets	R-RNO-156588	Glucuronidation	-2.03878	-0.0175631	3/9	24861,113992,289827	Ugt1a1,Ugt1a6,Ugp2
3_Summary	GO Biological Processes	GO:0050808	synapse organization	-4.27138	-1.45245	47/499	24503,24924,24949,25393,25513,29167,58982,59109,65025,81005,84022,113893,114523,116595,140447,140591,170673,171039,171051,171297,171393,192183,192647,280670,282587,286923,287418,287927,288665,289094,292406,296789,298696,299617,303828,308988,309459,310630,313058,313717,315510,317322,360606,361824,679886,100361457,100362725,24575,286918	Ina,Ptn,Syn1,Bcan,Pik3r1,Dctn1,Ncan,Ntrk1,Rims3,Nptxr,Ghsr,Sncb,Ntn1,Nrxn2,Slc8a2,Ppfia3,Palm,Rph3a,Cabp1,Nlgn3,Clstn3,Nectin1,Mfn1,Lzts3,Cttnbp2,Dlgap3,Arhgef15,Ube2v2,Cux2,Hmcn1,Thbs2,Sema3e,Pin1,Abhd17a,Etv5,Sez6l2,Neurl1,Sema4a,Adgrb2,Clstn1,Igsf9b,Gpc4,Itga3,Chchd10,Chmp4bl1,LOC100361457,Cdkl5,Mx1,Mx2
3_Member	GO Biological Processes	GO:0050808	synapse organization	-4.27138	-1.45245	47/499	24503,24924,24949,25393,25513,29167,58982,59109,65025,81005,84022,113893,114523,116595,140447,140591,170673,171039,171051,171297,171393,192183,192647,280670,282587,286923,287418,287927,288665,289094,292406,296789,298696,299617,303828,308988,309459,310630,313058,313717,315510,317322,360606,361824,679886,100361457,100362725	Ina,Ptn,Syn1,Bcan,Pik3r1,Dctn1,Ncan,Ntrk1,Rims3,Nptxr,Ghsr,Sncb,Ntn1,Nrxn2,Slc8a2,Ppfia3,Palm,Rph3a,Cabp1,Nlgn3,Clstn3,Nectin1,Mfn1,Lzts3,Cttnbp2,Dlgap3,Arhgef15,Ube2v2,Cux2,Hmcn1,Thbs2,Sema3e,Pin1,Abhd17a,Etv5,Sez6l2,Neurl1,Sema4a,Adgrb2,Clstn1,Igsf9b,Gpc4,Itga3,Chchd10,Chmp4bl1,LOC100361457,Cdkl5
3_Member	GO Biological Processes	GO:0050803	regulation of synapse structure or activity	-3.59016	-0.839155	30/291	24575,24924,25513,29167,58982,59109,65025,81005,84022,114523,171297,171393,192183,192647,280670,282587,286918,287418,287927,288665,292406,299617,303828,309459,310630,313058,313717,317322,679886,100362725	Mx1,Ptn,Pik3r1,Dctn1,Ncan,Ntrk1,Rims3,Nptxr,Ghsr,Ntn1,Nlgn3,Clstn3,Nectin1,Mfn1,Lzts3,Cttnbp2,Mx2,Arhgef15,Ube2v2,Cux2,Thbs2,Abhd17a,Etv5,Neurl1,Sema4a,Adgrb2,Clstn1,Gpc4,Chmp4bl1,Cdkl5
3_Member	GO Biological Processes	GO:0050807	regulation of synapse organization	-3.20467	-0.628773	28/279	24924,25513,29167,58982,59109,65025,81005,84022,114523,171297,171393,192183,192647,280670,282587,287418,287927,288665,292406,299617,303828,309459,310630,313058,313717,317322,679886,100362725	Ptn,Pik3r1,Dctn1,Ncan,Ntrk1,Rims3,Nptxr,Ghsr,Ntn1,Nlgn3,Clstn3,Nectin1,Mfn1,Lzts3,Cttnbp2,Arhgef15,Ube2v2,Cux2,Thbs2,Abhd17a,Etv5,Neurl1,Sema4a,Adgrb2,Clstn1,Gpc4,Chmp4bl1,Cdkl5
3_Member	GO Biological Processes	GO:0051963	regulation of synapse assembly	-2.76882	-0.302065	15/123	25513,59109,81005,84022,114523,171297,171393,192183,287927,288665,292406,310630,313058,313717,317322	Pik3r1,Ntrk1,Nptxr,Ghsr,Ntn1,Nlgn3,Clstn3,Nectin1,Ube2v2,Cux2,Thbs2,Sema4a,Adgrb2,Clstn1,Gpc4
3_Member	GO Biological Processes	GO:0051965	positive regulation of synapse assembly	-2.17187	-0.0491073	10/78	25513,59109,171297,171393,287927,288665,292406,310630,313058,313717	Pik3r1,Ntrk1,Nlgn3,Clstn3,Ube2v2,Cux2,Thbs2,Sema4a,Adgrb2,Clstn1
4_Summary	Reactome Gene Sets	R-RNO-139910	Activation of BMF and translocation to mitochondria	-3.86105	-1.05735	3/3	116554,140734,246142	Mapk8,Dynll2,Bmf
4_Member	Reactome Gene Sets	R-RNO-139910	Activation of BMF and translocation to mitochondria	-3.86105	-1.05735	3/3	116554,140734,246142	Mapk8,Dynll2,Bmf
5_Summary	Reactome Gene Sets	R-RNO-3108214	SUMOylation of DNA damage response and repair proteins	-3.54797	-0.825948	10/52	58958,287662,293967,299957,309595,313038,313961,362281,362827,690244,25493,64627,293733,362342,362965	Nup210,Pcgf2,Smc5,Nsmce2,Mdc1,Phc2,Smc6,Rae1,Pias4,Sumo2,Nfkbia,Hist1h4b,Incenp,Hipk2,Rangap1
5_Member	Reactome Gene Sets	R-RNO-3108214	SUMOylation of DNA damage response and repair proteins	-3.54797	-0.825948	10/52	58958,287662,293967,299957,309595,313038,313961,362281,362827,690244	Nup210,Pcgf2,Smc5,Nsmce2,Mdc1,Phc2,Smc6,Rae1,Pias4,Sumo2
5_Member	Reactome Gene Sets	R-RNO-3108232	SUMO E3 ligases SUMOylate target proteins	-2.91478	-0.412083	15/119	25493,58958,64627,287662,293733,293967,299957,309595,313038,313961,362281,362342,362827,362965,690244	Nfkbia,Nup210,Hist1h4b,Pcgf2,Incenp,Smc5,Nsmce2,Mdc1,Phc2,Smc6,Rae1,Hipk2,Pias4,Rangap1,Sumo2
5_Member	Reactome Gene Sets	R-RNO-2990846	SUMOylation	-2.73354	-0.293271	15/124	25493,58958,64627,287662,293733,293967,299957,309595,313038,313961,362281,362342,362827,362965,690244	Nfkbia,Nup210,Hist1h4b,Pcgf2,Incenp,Smc5,Nsmce2,Mdc1,Phc2,Smc6,Rae1,Hipk2,Pias4,Rangap1,Sumo2
5_Member	Reactome Gene Sets	R-RNO-4615885	SUMOylation of DNA replication proteins	-2.13756	-0.0372705	6/34	58958,293733,362281,362827,362965,690244	Nup210,Incenp,Rae1,Pias4,Rangap1,Sumo2
6_Summary	GO Biological Processes	GO:0048843	negative regulation of axon extension involved in axon guidance	-3.4631	-0.78807	7/27	29744,29745,246262,290562,296789,310630,315711,113912,114523,24770,81526,89805,65172,83825,171297,292139,299858,364855,501099,100362725,361004,366270,682920,24889,24924,25369,25393,25417,25495,25615,29220,29517,29686,29704,59109,60630,65208,83462,89830,116554,192183,192647,246118,252880,280670,287545,288665,299818,304376,305198,305967,308843,314621,315220,361255,361517,498959,681200,24482,290027,…	Sema6c,Sema4f,Sema3d,Sema3g,Sema3e,Sema4a,Sema7a,Rtn4r,Ntn1,Ccl2,Ccn3,Angpt2,Limk1,Dclk1,Nlgn3,Shtn1,Lrp1,Pou4f3,Srf,Cdkl5,Zswim8,Edn3,Phactr4,Cckar,Ptn,Adora2a,Bcan,Dpysl4,Nog,Sdc2,Thbs4,Sgk1,Scn1b,Pacsin1,Ntrk1,Unc5b,Dpysl5,Dynlt1,Ptch1,Mapk8,Nectin1,Mfn1,Tubb3,Drgx,Lzts3,Sarm1,Cux2,Llph,Nyap1,Prdm8,Kif13b,Tsku,Stk11,Mapk8ip2,Tbce,Vasp,Fbxo31,Skor2,Igf1,Parp2,Pin1,Sirt6,Prmt2,Nubpl,Nectin2,Adra…
6_Member	GO Biological Processes	GO:0048843	negative regulation of axon extension involved in axon guidance	-3.4631	-0.78807	7/27	29744,29745,246262,290562,296789,310630,315711	Sema6c,Sema4f,Sema3d,Sema3g,Sema3e,Sema4a,Sema7a
6_Member	GO Biological Processes	GO:1902668	negative regulation of axon guidance	-3.3578	-0.714962	7/28	29744,29745,246262,290562,296789,310630,315711	Sema6c,Sema4f,Sema3d,Sema3g,Sema3e,Sema4a,Sema7a
6_Member	GO Biological Processes	GO:0050919	negative chemotaxis	-3.16228	-0.595155	9/48	29744,29745,113912,114523,246262,290562,296789,310630,315711	Sema6c,Sema4f,Rtn4r,Ntn1,Sema3d,Sema3g,Sema3e,Sema4a,Sema7a
6_Member	GO Biological Processes	GO:0030517	negative regulation of axon extension	-3.09422	-0.5409	9/49	29744,29745,113912,114523,246262,290562,296789,310630,315711	Sema6c,Sema4f,Rtn4r,Ntn1,Sema3d,Sema3g,Sema3e,Sema4a,Sema7a
6_Member	GO Biological Processes	GO:0050922	negative regulation of chemotaxis	-3.09099	-0.5409	10/59	24770,29744,29745,81526,89805,246262,290562,296789,310630,315711	Ccl2,Sema6c,Sema4f,Ccn3,Angpt2,Sema3d,Sema3g,Sema3e,Sema4a,Sema7a
6_Member	GO Biological Processes	GO:0048841	regulation of axon extension involved in axon guidance	-2.89851	-0.403268	7/33	29744,29745,246262,290562,296789,310630,315711	Sema6c,Sema4f,Sema3d,Sema3g,Sema3e,Sema4a,Sema7a
6_Member	GO Biological Processes	GO:0048675	axon extension	-2.87095	-0.383011	17/145	29744,29745,65172,83825,113912,114523,171297,246262,290562,292139,296789,299858,310630,315711,364855,501099,100362725	Sema6c,Sema4f,Limk1,Dclk1,Rtn4r,Ntn1,Nlgn3,Sema3d,Sema3g,Shtn1,Sema3e,Lrp1,Sema4a,Sema7a,Pou4f3,Srf,Cdkl5
6_Member	GO Biological Processes	GO:1902667	regulation of axon guidance	-2.58809	-0.208495	8/47	29744,29745,246262,290562,296789,310630,315711,361004	Sema6c,Sema4f,Sema3d,Sema3g,Sema3e,Sema4a,Sema7a,Zswim8
6_Member	GO Biological Processes	GO:0001755	neural crest cell migration	-2.55971	-0.202109	9/58	29744,29745,246262,290562,296789,310630,315711,366270,682920	Sema6c,Sema4f,Sema3d,Sema3g,Sema3e,Sema4a,Sema7a,Edn3,Phactr4
6_Member	GO Biological Processes	GO:0048846	axon extension involved in axon guidance	-2.52561	-0.185719	7/38	29744,29745,246262,290562,296789,310630,315711	Sema6c,Sema4f,Sema3d,Sema3g,Sema3e,Sema4a,Sema7a
6_Member	GO Biological Processes	GO:1902284	neuron projection extension involved in neuron projection guidance	-2.52561	-0.185719	7/38	29744,29745,246262,290562,296789,310630,315711	Sema6c,Sema4f,Sema3d,Sema3g,Sema3e,Sema4a,Sema7a
6_Member	GO Biological Processes	GO:0048812	neuron projection morphogenesis	-2.52239	-0.185719	53/695	24889,24924,25369,25393,25417,25495,25615,29220,29517,29686,29704,29744,29745,59109,60630,65172,65208,83462,83825,89830,113912,114523,116554,171297,192183,192647,246118,246262,252880,280670,287545,288665,290562,292139,296789,299818,299858,304376,305198,305967,308843,310630,314621,315220,315711,361004,361255,361517,364855,498959,501099,681200,100362725	Cckar,Ptn,Adora2a,Bcan,Dpysl4,Nog,Sdc2,Thbs4,Sgk1,Scn1b,Pacsin1,Sema6c,Sema4f,Ntrk1,Unc5b,Limk1,Dpysl5,Dynlt1,Dclk1,Ptch1,Rtn4r,Ntn1,Mapk8,Nlgn3,Nectin1,Mfn1,Tubb3,Sema3d,Drgx,Lzts3,Sarm1,Cux2,Sema3g,Shtn1,Sema3e,Llph,Lrp1,Nyap1,Prdm8,Kif13b,Tsku,Sema4a,Stk11,Mapk8ip2,Sema7a,Zswim8,Tbce,Vasp,Pou4f3,Fbxo31,Srf,Skor2,Cdkl5
6_Member	GO Biological Processes	GO:0030516	regulation of axon extension	-2.50973	-0.178601	14/118	29744,29745,65172,113912,114523,246262,290562,292139,296789,299858,310630,315711,501099,100362725	Sema6c,Sema4f,Limk1,Rtn4r,Ntn1,Sema3d,Sema3g,Shtn1,Sema3e,Lrp1,Sema4a,Sema7a,Srf,Cdkl5
6_Member	GO Biological Processes	GO:1990138	neuron projection extension	-2.43567	-0.142709	20/200	25393,29744,29745,65172,83825,113912,114523,171297,246262,290562,292139,296789,299818,299858,310630,314621,315711,364855,501099,100362725	Bcan,Sema6c,Sema4f,Limk1,Dclk1,Rtn4r,Ntn1,Nlgn3,Sema3d,Sema3g,Shtn1,Sema3e,Llph,Lrp1,Sema4a,Stk11,Sema7a,Pou4f3,Srf,Cdkl5
6_Member	GO Biological Processes	GO:0048588	developmental cell growth	-2.40754	-0.132676	25/272	24482,25393,29744,29745,65172,83825,113912,114523,171297,246262,290027,290562,292139,296789,298696,299638,299818,299858,310630,314621,315711,364855,499420,501099,100362725	Igf1,Bcan,Sema6c,Sema4f,Limk1,Dclk1,Rtn4r,Ntn1,Nlgn3,Sema3d,Parp2,Sema3g,Shtn1,Sema3e,Pin1,Sirt6,Llph,Lrp1,Sema4a,Stk11,Sema7a,Pou4f3,Prmt2,Srf,Cdkl5
6_Member	GO Biological Processes	GO:0032990	cell part morphogenesis	-2.38784	-0.125006	55/738	24889,24924,25369,25393,25417,25495,25615,29220,29517,29686,29704,29744,29745,59109,60630,65172,65208,83462,83825,89830,113912,114523,116554,171297,192183,192647,246118,246262,252880,280670,287545,288665,290562,292139,296789,299008,299818,299858,304376,305198,305967,308417,308843,310630,314621,315220,315711,361004,361255,361517,364855,498959,501099,681200,100362725	Cckar,Ptn,Adora2a,Bcan,Dpysl4,Nog,Sdc2,Thbs4,Sgk1,Scn1b,Pacsin1,Sema6c,Sema4f,Ntrk1,Unc5b,Limk1,Dpysl5,Dynlt1,Dclk1,Ptch1,Rtn4r,Ntn1,Mapk8,Nlgn3,Nectin1,Mfn1,Tubb3,Sema3d,Drgx,Lzts3,Sarm1,Cux2,Sema3g,Shtn1,Sema3e,Nubpl,Llph,Lrp1,Nyap1,Prdm8,Kif13b,Nectin2,Tsku,Sema4a,Stk11,Mapk8ip2,Sema7a,Zswim8,Tbce,Vasp,Pou4f3,Fbxo31,Srf,Skor2,Cdkl5
6_Member	GO Biological Processes	GO:0097485	neuron projection guidance	-2.3275	-0.118314	23/247	25417,25495,29686,29744,29745,59109,60630,65208,89830,113912,114523,192183,246118,246262,252880,290562,296789,299858,310630,315711,361004,361517,364855	Dpysl4,Nog,Scn1b,Sema6c,Sema4f,Ntrk1,Unc5b,Dpysl5,Ptch1,Rtn4r,Ntn1,Nectin1,Tubb3,Sema3d,Drgx,Sema3g,Sema3e,Lrp1,Sema4a,Sema7a,Zswim8,Vasp,Pou4f3
6_Member	GO Biological Processes	GO:0120039	plasma membrane bounded cell projection morphogenesis	-2.32273	-0.117341	53/711	24889,24924,25369,25393,25417,25495,25615,29220,29517,29686,29704,29744,29745,59109,60630,65172,65208,83462,83825,89830,113912,114523,116554,171297,192183,192647,246118,246262,252880,280670,287545,288665,290562,292139,296789,299818,299858,304376,305198,305967,308843,310630,314621,315220,315711,361004,361255,361517,364855,498959,501099,681200,100362725	Cckar,Ptn,Adora2a,Bcan,Dpysl4,Nog,Sdc2,Thbs4,Sgk1,Scn1b,Pacsin1,Sema6c,Sema4f,Ntrk1,Unc5b,Limk1,Dpysl5,Dynlt1,Dclk1,Ptch1,Rtn4r,Ntn1,Mapk8,Nlgn3,Nectin1,Mfn1,Tubb3,Sema3d,Drgx,Lzts3,Sarm1,Cux2,Sema3g,Shtn1,Sema3e,Llph,Lrp1,Nyap1,Prdm8,Kif13b,Tsku,Sema4a,Stk11,Mapk8ip2,Sema7a,Zswim8,Tbce,Vasp,Pou4f3,Fbxo31,Srf,Skor2,Cdkl5
6_Member	GO Biological Processes	GO:0048858	cell projection morphogenesis	-2.27477	-0.0948129	53/715	24889,24924,25369,25393,25417,25495,25615,29220,29517,29686,29704,29744,29745,59109,60630,65172,65208,83462,83825,89830,113912,114523,116554,171297,192183,192647,246118,246262,252880,280670,287545,288665,290562,292139,296789,299818,299858,304376,305198,305967,308843,310630,314621,315220,315711,361004,361255,361517,364855,498959,501099,681200,100362725	Cckar,Ptn,Adora2a,Bcan,Dpysl4,Nog,Sdc2,Thbs4,Sgk1,Scn1b,Pacsin1,Sema6c,Sema4f,Ntrk1,Unc5b,Limk1,Dpysl5,Dynlt1,Dclk1,Ptch1,Rtn4r,Ntn1,Mapk8,Nlgn3,Nectin1,Mfn1,Tubb3,Sema3d,Drgx,Lzts3,Sarm1,Cux2,Sema3g,Shtn1,Sema3e,Llph,Lrp1,Nyap1,Prdm8,Kif13b,Tsku,Sema4a,Stk11,Mapk8ip2,Sema7a,Zswim8,Tbce,Vasp,Pou4f3,Fbxo31,Srf,Skor2,Cdkl5
6_Member	GO Biological Processes	GO:0090066	regulation of anatomical structure size	-2.22567	-0.0638595	45/590	24175,24258,24448,24929,25304,25369,29358,29744,29745,63840,64226,65172,81504,81686,81814,81917,85385,94204,113912,114523,171109,246262,259242,290562,292139,296603,296789,297518,299858,300228,300519,303298,307925,308899,310131,310630,312812,315711,361422,361517,366270,501099,502674,727679,100362725	Adra2c,Chga,Hrh1,Ptger3,Comp,Adora2a,Npy1r,Sema6c,Sema4f,Per2,Mlst8,Limk1,Grb2,Mmp2,Tmsb4x,Hip1r,Shc1,Ece1,Rtn4r,Ntn1,Dusp5,Sema3d,Wipf3,Sema3g,Shtn1,Vav2,Sema3e,Arpc4,Lrp1,Lima1,Esam,Rap1gap2,Spire2,Mrvi1,Rictor,Sema4a,Eps8,Sema7a,Cotl1,Vasp,Edn3,Srf,Dstn,Pdxp,Cdkl5
6_Member	GO Biological Processes	GO:0071526	semaphorin-plexin signaling pathway	-2.10557	-0.0331336	7/45	29744,29745,246262,290562,296789,310630,315711	Sema6c,Sema4f,Sema3d,Sema3g,Sema3e,Sema4a,Sema7a
6_Member	GO Biological Processes	GO:0007411	axon guidance	-2.07052	-0.0205878	22/245	25495,29686,29744,29745,59109,60630,65208,89830,113912,114523,192183,246118,246262,252880,290562,296789,299858,310630,315711,361004,361517,364855	Nog,Scn1b,Sema6c,Sema4f,Ntrk1,Unc5b,Dpysl5,Ptch1,Rtn4r,Ntn1,Nectin1,Tubb3,Sema3d,Drgx,Sema3g,Sema3e,Lrp1,Sema4a,Sema7a,Zswim8,Vasp,Pou4f3
6_Member	GO Biological Processes	GO:0031345	negative regulation of cell projection organization	-2.06919	-0.0205878	20/216	24223,29744,29745,81808,113912,114523,171088,171297,246262,290562,296789,299858,303298,304007,306506,306759,310630,313644,315711,360606	B2m,Sema6c,Sema4f,Nr2f1,Rtn4r,Ntn1,Inpp5j,Nlgn3,Sema3d,Sema3g,Sema3e,Lrp1,Rap1gap2,Cep97,Prag1,Spock1,Sema4a,Rap1gap,Sema7a,Itga3
6_Member	GO Biological Processes	GO:0061387	regulation of extent of cell growth	-2.04934	-0.0175631	14/133	29744,29745,65172,113912,114523,246262,290562,292139,296789,299858,310630,315711,501099,100362725	Sema6c,Sema4f,Limk1,Rtn4r,Ntn1,Sema3d,Sema3g,Shtn1,Sema3e,Lrp1,Sema4a,Sema7a,Srf,Cdkl5
6_Member	GO Biological Processes	GO:0051961	negative regulation of nervous system development	-2.02732	-0.0175631	30/368	24223,24924,24929,25495,29744,29745,79225,81740,81808,83462,113912,114523,117045,171088,171297,246262,260326,287418,290562,296789,299858,303298,306506,306759,310630,313644,315711,361769,364624,497881	B2m,Ptn,Ptger3,Nog,Sema6c,Sema4f,Hes5,Pcm1,Nr2f1,Dynlt1,Rtn4r,Ntn1,Eif4e,Inpp5j,Nlgn3,Sema3d,Adgrg1,Arhgef15,Sema3g,Sema3e,Lrp1,Rap1gap2,Prag1,Spock1,Sema4a,Rap1gap,Sema7a,Sufu,Lsm1,Tlx3
6_Member	GO Biological Processes	GO:0006935	chemotaxis	-2.01107	-0.0175631	44/591	24258,24448,24471,24770,24914,24924,25417,25495,29220,29348,29686,29744,29745,54251,59109,60630,65208,81526,81814,84348,89805,89830,113912,114523,192183,245920,246118,246262,252880,287910,290562,292401,296789,299858,310630,315711,361004,361388,361517,363682,364855,366270,679975,685004	Chga,Hrh1,Hspb1,Ccl2,Lox,Ptn,Dpysl4,Nog,Thbs4,Fgf7,Scn1b,Sema6c,Sema4f,Flt1,Ntrk1,Unc5b,Dpysl5,Ccn3,Tmsb4x,Ackr3,Angpt2,Ptch1,Rtn4r,Ntn1,Nectin1,Cxcl10,Tubb3,Sema3d,Drgx,Ccl6,Sema3g,Smoc2,Sema3e,Lrp1,Sema4a,Sema7a,Zswim8,Gab1,Vasp,Ccr10,Pou4f3,Edn3,Gpr183,Itga9
7_Summary	Reactome Gene Sets	R-RNO-1971475	A tetrasaccharide linker sequence is required for GAG synthesis	-3.40978	-0.745745	6/20	25181,25236,25393,25615,298690,317322,306375,316533,360630,25056,25702,299858	Bgn,Gpc3,Bcan,Sdc2,B3galt6,Gpc4,Csgalnact1,Chpf,Naglu,Rbp1,Pnlip,Lrp1
7_Member	Reactome Gene Sets	R-RNO-1971475	A tetrasaccharide linker sequence is required for GAG synthesis	-3.40978	-0.745745	6/20	25181,25236,25393,25615,298690,317322	Bgn,Gpc3,Bcan,Sdc2,B3galt6,Gpc4
7_Member	Reactome Gene Sets	R-RNO-1793185	Chondroitin sulfate/dermatan sulfate metabolism	-2.91475	-0.412083	8/42	25181,25236,25393,25615,298690,306375,316533,317322	Bgn,Gpc3,Bcan,Sdc2,B3galt6,Csgalnact1,Chpf,Gpc4
7_Member	Reactome Gene Sets	R-RNO-1638091	Heparan sulfate/heparin (HS-GAG) metabolism	-2.27335	-0.0948129	7/42	25181,25236,25393,25615,298690,317322,360630	Bgn,Gpc3,Bcan,Sdc2,B3galt6,Gpc4,Naglu
7_Member	Reactome Gene Sets	R-RNO-2024096	HS-GAG degradation	-2.10584	-0.0331336	4/16	25236,25615,317322,360630	Gpc3,Sdc2,Gpc4,Naglu
7_Member	Reactome Gene Sets	R-RNO-975634	Retinoid metabolism and transport	-2.07487	-0.0205878	6/35	25056,25236,25615,25702,299858,317322	Rbp1,Gpc3,Sdc2,Pnlip,Lrp1,Gpc4
8_Summary	GO Biological Processes	GO:2000310	regulation of NMDA receptor activity	-3.3578	-0.714962	7/28	24770,25601,171039,171297,298575,315220,361705	Ccl2,Oprm1,Rph3a,Nlgn3,Pink1,Mapk8ip2,Cnih2
8_Member	GO Biological Processes	GO:2000310	regulation of NMDA receptor activity	-3.3578	-0.714962	7/28	24770,25601,171039,171297,298575,315220,361705	Ccl2,Oprm1,Rph3a,Nlgn3,Pink1,Mapk8ip2,Cnih2
9_Summary	GO Biological Processes	GO:2000978	negative regulation of forebrain neuron differentiation	-3.27611	-0.68287	3/4	24223,24929,79225	B2m,Ptger3,Hes5
9_Member	GO Biological Processes	GO:2000978	negative regulation of forebrain neuron differentiation	-3.27611	-0.68287	3/4	24223,24929,79225	B2m,Ptger3,Hes5
9_Member	GO Biological Processes	GO:2000977	regulation of forebrain neuron differentiation	-2.61124	-0.225958	3/6	24223,24929,79225	B2m,Ptger3,Hes5
10_Summary	GO Biological Processes	GO:0015766	disaccharide transport	-3.27611	-0.68287	3/4	246258,304785,315054	Slc45a1,Slc45a3,Slc45a4
10_Member	GO Biological Processes	GO:0015766	disaccharide transport	-3.27611	-0.68287	3/4	246258,304785,315054	Slc45a1,Slc45a3,Slc45a4
10_Member	GO Biological Processes	GO:0015770	sucrose transport	-3.27611	-0.68287	3/4	246258,304785,315054	Slc45a1,Slc45a3,Slc45a4
10_Member	GO Biological Processes	GO:0015772	oligosaccharide transport	-3.27611	-0.68287	3/4	246258,304785,315054	Slc45a1,Slc45a3,Slc45a4
11_Summary	GO Biological Processes	GO:0010975	regulation of neuron projection development	-3.27492	-0.68287	52/627	24223,24471,24924,25615,29517,29686,29704,29744,29745,59109,65153,65172,81808,83462,83619,113912,114523,170673,171088,171297,171361,192647,246262,280670,287526,287545,287927,288665,290562,292139,296789,299620,299818,299858,303298,305605,305967,306506,306759,306782,308578,309179,309459,310630,314621,315711,360606,361004,498959,501099,681200,100362725,261738,303539,305288,312812,360617,680407	B2m,Hspb1,Ptn,Sdc2,Sgk1,Scn1b,Pacsin1,Sema6c,Sema4f,Ntrk1,Ncs1,Limk1,Nr2f1,Dynlt1,Nfe2l2,Rtn4r,Ntn1,Palm,Inpp5j,Nlgn3,Eef1a1,Mfn1,Sema3d,Lzts3,Serpinf1,Sarm1,Ube2v2,Cux2,Sema3g,Shtn1,Sema3e,Sf3a2,Llph,Lrp1,Rap1gap2,Ccdc88a,Kif13b,Prag1,Spock1,Ror2,Ap2a1,Ppp2r5b,Neurl1,Sema4a,Stk11,Sema7a,Itga3,Zswim8,Fbxo31,Srf,Skor2,Cdkl5,Clrn1,Kat2a,Cep135,Eps8,Mien1,Mark4
11_Member	GO Biological Processes	GO:0010975	regulation of neuron projection development	-3.27492	-0.68287	52/627	24223,24471,24924,25615,29517,29686,29704,29744,29745,59109,65153,65172,81808,83462,83619,113912,114523,170673,171088,171297,171361,192647,246262,280670,287526,287545,287927,288665,290562,292139,296789,299620,299818,299858,303298,305605,305967,306506,306759,306782,308578,309179,309459,310630,314621,315711,360606,361004,498959,501099,681200,100362725	B2m,Hspb1,Ptn,Sdc2,Sgk1,Scn1b,Pacsin1,Sema6c,Sema4f,Ntrk1,Ncs1,Limk1,Nr2f1,Dynlt1,Nfe2l2,Rtn4r,Ntn1,Palm,Inpp5j,Nlgn3,Eef1a1,Mfn1,Sema3d,Lzts3,Serpinf1,Sarm1,Ube2v2,Cux2,Sema3g,Shtn1,Sema3e,Sf3a2,Llph,Lrp1,Rap1gap2,Ccdc88a,Kif13b,Prag1,Spock1,Ror2,Ap2a1,Ppp2r5b,Neurl1,Sema4a,Stk11,Sema7a,Itga3,Zswim8,Fbxo31,Srf,Skor2,Cdkl5
11_Member	GO Biological Processes	GO:0010976	positive regulation of neuron projection development	-2.06537	-0.0193851	31/381	24471,24924,29517,29686,29704,59109,65172,83462,83619,114523,170673,171297,171361,192647,287526,287927,288665,292139,299620,299818,299858,306782,308578,309179,309459,314621,315711,360606,498959,501099,100362725	Hspb1,Ptn,Sgk1,Scn1b,Pacsin1,Ntrk1,Limk1,Dynlt1,Nfe2l2,Ntn1,Palm,Nlgn3,Eef1a1,Mfn1,Serpinf1,Ube2v2,Cux2,Shtn1,Sf3a2,Llph,Lrp1,Ror2,Ap2a1,Ppp2r5b,Neurl1,Stk11,Sema7a,Itga3,Fbxo31,Srf,Cdkl5
11_Member	GO Biological Processes	GO:0031346	positive regulation of cell projection organization	-2.05998	-0.0176173	38/491	24471,24924,29517,29686,29704,59109,65172,83462,83619,114523,170673,171297,171361,192647,261738,287526,287927,288665,292139,299620,299818,299858,303539,305288,305605,306782,308578,309179,309459,312812,314621,315711,360606,360617,498959,501099,680407,100362725	Hspb1,Ptn,Sgk1,Scn1b,Pacsin1,Ntrk1,Limk1,Dynlt1,Nfe2l2,Ntn1,Palm,Nlgn3,Eef1a1,Mfn1,Clrn1,Serpinf1,Ube2v2,Cux2,Shtn1,Sf3a2,Llph,Lrp1,Kat2a,Cep135,Ccdc88a,Ror2,Ap2a1,Ppp2r5b,Neurl1,Eps8,Stk11,Sema7a,Itga3,Mien1,Fbxo31,Srf,Mark4,Cdkl5
12_Summary	GO Biological Processes	GO:0007611	learning or memory	-3.26772	-0.68287	31/318	24213,24223,24448,24482,24924,25045,25495,29517,29619,29691,59109,84022,84490,116489,116595,140447,171297,287526,287541,288475,288665,303539,307916,309532,311311,315220,315606,360606,364786,445271,501099,170714,24175,24613,24889,24929,25102,25369,25601,29167,29220,29358,29473,54257,81740,83589,117045,300758,303828,308988,312812,360630,361255,362342,499349,100910342	Atp1a3,B2m,Hrh1,Igf1,Ptn,Dbi,Nog,Sgk1,Btg2,Pde1b,Ntrk1,Ghsr,Fen1,Kcnk4,Nrxn2,Slc8a2,Nlgn3,Serpinf1,Ift20,Nptx2,Cux2,Kat2a,Jph3,Atad1,Meis2,Mapk8ip2,Kmt2a,Itga3,Itga8,Jph4,Srf,Dynlrb1,Adra2c,Oprd1,Cckar,Ptger3,Chrna5,Adora2a,Oprm1,Dctn1,Thbs4,Npy1r,Aoc3,Grik2,Pcm1,Apba1,Eif4e,Celf6,Etv5,Sez6l2,Eps8,Naglu,Tbce,Hipk2,Fgfbp3,Bbip1
12_Member	GO Biological Processes	GO:0007611	learning or memory	-3.26772	-0.68287	31/318	24213,24223,24448,24482,24924,25045,25495,29517,29619,29691,59109,84022,84490,116489,116595,140447,171297,287526,287541,288475,288665,303539,307916,309532,311311,315220,315606,360606,364786,445271,501099	Atp1a3,B2m,Hrh1,Igf1,Ptn,Dbi,Nog,Sgk1,Btg2,Pde1b,Ntrk1,Ghsr,Fen1,Kcnk4,Nrxn2,Slc8a2,Nlgn3,Serpinf1,Ift20,Nptx2,Cux2,Kat2a,Jph3,Atad1,Meis2,Mapk8ip2,Kmt2a,Itga3,Itga8,Jph4,Srf
12_Member	GO Biological Processes	GO:0007612	learning	-2.57461	-0.205676	19/181	24213,24448,24924,25495,29517,29619,29691,116595,140447,171297,287541,288475,307916,309532,311311,315220,315606,445271,501099	Atp1a3,Hrh1,Ptn,Nog,Sgk1,Btg2,Pde1b,Nrxn2,Slc8a2,Nlgn3,Ift20,Nptx2,Jph3,Atad1,Meis2,Mapk8ip2,Kmt2a,Jph4,Srf
12_Member	GO Biological Processes	GO:0050890	cognition	-2.50517	-0.178601	31/355	24213,24223,24448,24482,24924,25045,25495,29517,29619,29691,59109,84022,84490,116489,116595,140447,171297,287526,287541,288475,288665,303539,307916,309532,311311,315220,315606,360606,364786,445271,501099	Atp1a3,B2m,Hrh1,Igf1,Ptn,Dbi,Nog,Sgk1,Btg2,Pde1b,Ntrk1,Ghsr,Fen1,Kcnk4,Nrxn2,Slc8a2,Nlgn3,Serpinf1,Ift20,Nptx2,Cux2,Kat2a,Jph3,Atad1,Meis2,Mapk8ip2,Kmt2a,Itga3,Itga8,Jph4,Srf
12_Member	GO Biological Processes	GO:0007632	visual behavior	-2.422	-0.136566	10/72	24213,24448,25495,29517,29691,170714,171297,287541,311311,315606	Atp1a3,Hrh1,Nog,Sgk1,Pde1b,Dynlrb1,Nlgn3,Ift20,Meis2,Kmt2a
12_Member	GO Biological Processes	GO:0007613	memory	-2.41551	-0.136187	17/160	24213,24448,24482,24924,25495,29517,84490,116489,140447,287526,288665,303539,307916,309532,360606,364786,501099	Atp1a3,Hrh1,Igf1,Ptn,Nog,Sgk1,Fen1,Kcnk4,Slc8a2,Serpinf1,Cux2,Kat2a,Jph3,Atad1,Itga3,Itga8,Srf
12_Member	GO Biological Processes	GO:0007610	behavior	-2.25038	-0.0831593	56/766	24175,24213,24223,24448,24482,24613,24889,24924,24929,25045,25102,25369,25495,25601,29167,29220,29358,29473,29517,29619,29691,54257,59109,81740,83589,84022,84490,116489,116595,117045,140447,170714,171297,287526,287541,288475,288665,300758,303539,303828,307916,308988,309532,311311,312812,315220,315606,360606,360630,361255,362342,364786,445271,499349,501099,100910342	Adra2c,Atp1a3,B2m,Hrh1,Igf1,Oprd1,Cckar,Ptn,Ptger3,Dbi,Chrna5,Adora2a,Nog,Oprm1,Dctn1,Thbs4,Npy1r,Aoc3,Sgk1,Btg2,Pde1b,Grik2,Ntrk1,Pcm1,Apba1,Ghsr,Fen1,Kcnk4,Nrxn2,Eif4e,Slc8a2,Dynlrb1,Nlgn3,Serpinf1,Ift20,Nptx2,Cux2,Celf6,Kat2a,Etv5,Jph3,Sez6l2,Atad1,Meis2,Eps8,Mapk8ip2,Kmt2a,Itga3,Naglu,Tbce,Hipk2,Itga8,Jph4,Fgfbp3,Srf,Bbip1
12_Member	GO Biological Processes	GO:0008542	visual learning	-2.05227	-0.0175631	9/69	24213,24448,25495,29517,29691,171297,287541,311311,315606	Atp1a3,Hrh1,Nog,Sgk1,Pde1b,Nlgn3,Ift20,Meis2,Kmt2a
13_Summary	GO Biological Processes	GO:0016525	negative regulation of angiogenesis	-3.069	-0.527185	15/115	24770,24924,29220,54251,81647,85385,89805,245920,287526,292406,296789,310630,312566,313058,494345,24451,24471,25584,58966,59109,83619,84022,292401,292878,299638,308061,361388,361618,362342,24482,24929,25285,25513,29169,29348,29473,29744,29745,65129,81686,81814,84348,84397,116490,116554,246262,290562,292139,299858,306782,315711,360606,360617,366270,445415,498959,500464,502902,114523,60431,365191,2…	Ccl2,Ptn,Thbs4,Flt1,Atf2,Shc1,Angpt2,Cxcl10,Serpinf1,Thbs2,Sema3e,Sema4a,Adamts9,Adgrb2,Pdcd10,Hmox1,Hspb1,F3,Ramp2,Ntrk1,Nfe2l2,Ghsr,Smoc2,Emc10,Sirt6,Pdcd6,Gab1,Stim1,Hipk2,Igf1,Ptger3,Igfbp5,Pik3r1,Vtn,Fgf7,Aoc3,Sema6c,Sema4f,Cldn1,Mmp2,Tmsb4x,Ackr3,Tnfaip6,Snai1,Mapk8,Sema3d,Sema3g,Shtn1,Lrp1,Ror2,Sema7a,Itga3,Mien1,Edn3,S100a11,Fbxo31,Epb41l4b,Clec7a,Ntn1,Vapb,Chmp2a,Lox,Gpc3,Comp,Nog,Ccn3,T…
13_Member	GO Biological Processes	GO:0016525	negative regulation of angiogenesis	-3.069	-0.527185	15/115	24770,24924,29220,54251,81647,85385,89805,245920,287526,292406,296789,310630,312566,313058,494345	Ccl2,Ptn,Thbs4,Flt1,Atf2,Shc1,Angpt2,Cxcl10,Serpinf1,Thbs2,Sema3e,Sema4a,Adamts9,Adgrb2,Pdcd10
13_Member	GO Biological Processes	GO:2000181	negative regulation of blood vessel morphogenesis	-2.91478	-0.412083	15/119	24770,24924,29220,54251,81647,85385,89805,245920,287526,292406,296789,310630,312566,313058,494345	Ccl2,Ptn,Thbs4,Flt1,Atf2,Shc1,Angpt2,Cxcl10,Serpinf1,Thbs2,Sema3e,Sema4a,Adamts9,Adgrb2,Pdcd10
13_Member	GO Biological Processes	GO:0045765	regulation of angiogenesis	-2.73329	-0.293271	29/314	24451,24471,24770,24924,25584,29220,54251,58966,59109,81647,83619,84022,85385,89805,245920,287526,292401,292406,292878,296789,299638,308061,310630,312566,313058,361388,361618,362342,494345	Hmox1,Hspb1,Ccl2,Ptn,F3,Thbs4,Flt1,Ramp2,Ntrk1,Atf2,Nfe2l2,Ghsr,Shc1,Angpt2,Cxcl10,Serpinf1,Smoc2,Thbs2,Emc10,Sema3e,Sirt6,Pdcd6,Sema4a,Adamts9,Adgrb2,Gab1,Stim1,Hipk2,Pdcd10
13_Member	GO Biological Processes	GO:0030335	positive regulation of cell migration	-2.48296	-0.171117	45/571	24451,24471,24482,24770,24924,24929,25285,25513,25584,29169,29220,29348,29473,29744,29745,54251,65129,81686,81814,83619,84348,84397,116490,116554,245920,246262,290562,292139,292401,292878,296789,299858,306782,308061,310630,315711,360606,360617,361388,366270,445415,494345,498959,500464,502902	Hmox1,Hspb1,Igf1,Ccl2,Ptn,Ptger3,Igfbp5,Pik3r1,F3,Vtn,Thbs4,Fgf7,Aoc3,Sema6c,Sema4f,Flt1,Cldn1,Mmp2,Tmsb4x,Nfe2l2,Ackr3,Tnfaip6,Snai1,Mapk8,Cxcl10,Sema3d,Sema3g,Shtn1,Smoc2,Emc10,Sema3e,Lrp1,Ror2,Pdcd6,Sema4a,Sema7a,Itga3,Mien1,Gab1,Edn3,S100a11,Pdcd10,Fbxo31,Epb41l4b,Clec7a
13_Member	GO Biological Processes	GO:1901343	negative regulation of vasculature development	-2.46766	-0.164537	15/132	24770,24924,29220,54251,81647,85385,89805,245920,287526,292406,296789,310630,312566,313058,494345	Ccl2,Ptn,Thbs4,Flt1,Atf2,Shc1,Angpt2,Cxcl10,Serpinf1,Thbs2,Sema3e,Sema4a,Adamts9,Adgrb2,Pdcd10
13_Member	GO Biological Processes	GO:2000147	positive regulation of cell motility	-2.36997	-0.121516	46/595	24451,24471,24482,24770,24924,24929,25285,25513,25584,29169,29220,29348,29473,29744,29745,54251,65129,81686,81814,83619,84348,84397,114523,116490,116554,245920,246262,290562,292139,292401,292878,296789,299858,306782,308061,310630,315711,360606,360617,361388,366270,445415,494345,498959,500464,502902	Hmox1,Hspb1,Igf1,Ccl2,Ptn,Ptger3,Igfbp5,Pik3r1,F3,Vtn,Thbs4,Fgf7,Aoc3,Sema6c,Sema4f,Flt1,Cldn1,Mmp2,Tmsb4x,Nfe2l2,Ackr3,Tnfaip6,Ntn1,Snai1,Mapk8,Cxcl10,Sema3d,Sema3g,Shtn1,Smoc2,Emc10,Sema3e,Lrp1,Ror2,Pdcd6,Sema4a,Sema7a,Itga3,Mien1,Gab1,Edn3,S100a11,Pdcd10,Fbxo31,Epb41l4b,Clec7a
13_Member	GO Biological Processes	GO:0040017	positive regulation of locomotion	-2.35485	-0.118314	48/628	24451,24471,24482,24770,24924,24929,25285,25513,25584,29169,29220,29348,29473,29744,29745,54251,60431,65129,81686,81814,83619,84348,84397,114523,116490,116554,245920,246262,290562,292139,292401,292878,296789,299858,306782,308061,310630,315711,360606,360617,361388,365191,366270,445415,494345,498959,500464,502902	Hmox1,Hspb1,Igf1,Ccl2,Ptn,Ptger3,Igfbp5,Pik3r1,F3,Vtn,Thbs4,Fgf7,Aoc3,Sema6c,Sema4f,Flt1,Vapb,Cldn1,Mmp2,Tmsb4x,Nfe2l2,Ackr3,Tnfaip6,Ntn1,Snai1,Mapk8,Cxcl10,Sema3d,Sema3g,Shtn1,Smoc2,Emc10,Sema3e,Lrp1,Ror2,Pdcd6,Sema4a,Sema7a,Itga3,Mien1,Gab1,Chmp2a,Edn3,S100a11,Pdcd10,Fbxo31,Epb41l4b,Clec7a
13_Member	GO Biological Processes	GO:0051272	positive regulation of cellular component movement	-2.11301	-0.0331336	46/615	24451,24471,24482,24770,24924,24929,25285,25513,25584,29169,29220,29348,29473,29744,29745,54251,65129,81686,81814,83619,84348,84397,114523,116490,116554,245920,246262,290562,292139,292401,292878,296789,299858,306782,308061,310630,315711,360606,360617,361388,366270,445415,494345,498959,500464,502902	Hmox1,Hspb1,Igf1,Ccl2,Ptn,Ptger3,Igfbp5,Pik3r1,F3,Vtn,Thbs4,Fgf7,Aoc3,Sema6c,Sema4f,Flt1,Cldn1,Mmp2,Tmsb4x,Nfe2l2,Ackr3,Tnfaip6,Ntn1,Snai1,Mapk8,Cxcl10,Sema3d,Sema3g,Shtn1,Smoc2,Emc10,Sema3e,Lrp1,Ror2,Pdcd6,Sema4a,Sema7a,Itga3,Mien1,Gab1,Edn3,S100a11,Pdcd10,Fbxo31,Epb41l4b,Clec7a
13_Member	GO Biological Processes	GO:0001944	vasculature development	-2.0953	-0.0331336	54/747	24451,24471,24482,24770,24914,24924,25236,25304,25495,25584,29220,54251,58966,59109,81526,81647,81686,83619,84022,84348,85385,89805,116487,245920,260326,287418,287526,292401,292406,292878,293677,296789,299638,299858,303398,303488,308061,308589,310630,311723,311886,312566,312936,313058,313729,314621,360661,361388,361618,361769,362342,362393,494345,501099	Hmox1,Hspb1,Igf1,Ccl2,Lox,Ptn,Gpc3,Comp,Nog,F3,Thbs4,Flt1,Ramp2,Ntrk1,Ccn3,Atf2,Mmp2,Nfe2l2,Ghsr,Ackr3,Shc1,Angpt2,Tgfbi,Cxcl10,Adgrg1,Arhgef15,Serpinf1,Smoc2,Thbs2,Emc10,Efemp2,Sema3e,Sirt6,Lrp1,Tbx2,Hoxb3,Pdcd6,Sphk2,Sema4a,Sox18,Cntrl,Adamts9,Sox17,Adgrb2,Errfi1,Stk11,Llgl2,Gab1,Stim1,Sufu,Hipk2,Antxr1,Pdcd10,Srf
13_Member	GO Biological Processes	GO:1901342	regulation of vasculature development	-2.03713	-0.0175631	29/352	24451,24471,24770,24924,25584,29220,54251,58966,59109,81647,83619,84022,85385,89805,245920,287526,292401,292406,292878,296789,299638,308061,310630,312566,313058,361388,361618,362342,494345	Hmox1,Hspb1,Ccl2,Ptn,F3,Thbs4,Flt1,Ramp2,Ntrk1,Atf2,Nfe2l2,Ghsr,Shc1,Angpt2,Cxcl10,Serpinf1,Smoc2,Thbs2,Emc10,Sema3e,Sirt6,Pdcd6,Sema4a,Adamts9,Adgrb2,Gab1,Stim1,Hipk2,Pdcd10
14_Summary	Reactome Gene Sets	R-RNO-68886	M Phase	-2.99562	-0.461919	30/316	29167,29668,29670,29671,58958,64627,81740,94266,117056,117262,140734,246118,286993,287873,291540,291983,293733,304951,305288,309179,311886,314787,362044,362281,362965,365191,366381,498266,682908,100912032,84490,287432,287927,288003,289468,291787,309595,362827,499655,680014,691534	Dctn1,Psma1,Psma3,Psma4,Nup210,Hist1h4b,Pcm1,Rps27,H3f3b,Psmc4,Dynll2,Tubb3,Taok1,Chmp6,Cep76,Psmb10,Incenp,Nuf2,Cep135,Ppp2r5b,Cntrl,Cep290,Cenpe,Rae1,Rangap1,Chmp2a,Cdc26,Blzf1,Rcc1,Rps27a,Fen1,Wrap53,Ube2v2,Rfc4,Abraxas1,Rbbp8,Mdc1,Pias4,Cks1b,Esco1,Nop10
14_Member	Reactome Gene Sets	R-RNO-68886	M Phase	-2.99562	-0.461919	30/316	29167,29668,29670,29671,58958,64627,81740,94266,117056,117262,140734,246118,286993,287873,291540,291983,293733,304951,305288,309179,311886,314787,362044,362281,362965,365191,366381,498266,682908,100912032	Dctn1,Psma1,Psma3,Psma4,Nup210,Hist1h4b,Pcm1,Rps27,H3f3b,Psmc4,Dynll2,Tubb3,Taok1,Chmp6,Cep76,Psmb10,Incenp,Nuf2,Cep135,Ppp2r5b,Cntrl,Cep290,Cenpe,Rae1,Rangap1,Chmp2a,Cdc26,Blzf1,Rcc1,Rps27a
14_Member	Reactome Gene Sets	R-RNO-1640170	Cell Cycle	-2.79041	-0.316713	41/489	29167,29668,29670,29671,58958,64627,81740,84490,94266,117056,117262,140734,246118,286993,287432,287873,287927,288003,289468,291540,291787,291983,293733,304951,305288,309179,309595,311886,314787,362044,362281,362827,362965,365191,366381,498266,499655,680014,682908,691534,100912032	Dctn1,Psma1,Psma3,Psma4,Nup210,Hist1h4b,Pcm1,Fen1,Rps27,H3f3b,Psmc4,Dynll2,Tubb3,Taok1,Wrap53,Chmp6,Ube2v2,Rfc4,Abraxas1,Cep76,Rbbp8,Psmb10,Incenp,Nuf2,Cep135,Ppp2r5b,Mdc1,Cntrl,Cep290,Cenpe,Rae1,Pias4,Rangap1,Chmp2a,Cdc26,Blzf1,Cks1b,Esco1,Rcc1,Nop10,Rps27a
14_Member	Reactome Gene Sets	R-RNO-68882	Mitotic Anaphase	-2.36642	-0.121516	19/189	29668,29670,29671,94266,117262,140734,246118,286993,287873,291983,293733,304951,309179,362044,362965,365191,366381,682908,100912032	Psma1,Psma3,Psma4,Rps27,Psmc4,Dynll2,Tubb3,Taok1,Chmp6,Psmb10,Incenp,Nuf2,Ppp2r5b,Cenpe,Rangap1,Chmp2a,Cdc26,Rcc1,Rps27a
14_Member	Reactome Gene Sets	R-RNO-2555396	Mitotic Metaphase and Anaphase	-2.34155	-0.118314	19/190	29668,29670,29671,94266,117262,140734,246118,286993,287873,291983,293733,304951,309179,362044,362965,365191,366381,682908,100912032	Psma1,Psma3,Psma4,Rps27,Psmc4,Dynll2,Tubb3,Taok1,Chmp6,Psmb10,Incenp,Nuf2,Ppp2r5b,Cenpe,Rangap1,Chmp2a,Cdc26,Rcc1,Rps27a
14_Member	Reactome Gene Sets	R-RNO-69278	Cell Cycle, Mitotic	-2.21028	-0.0614572	34/418	29167,29668,29670,29671,58958,64627,81740,84490,94266,117056,117262,140734,246118,286993,287873,288003,291540,291983,293733,304951,305288,309179,311886,314787,362044,362281,362965,365191,366381,498266,499655,680014,682908,100912032	Dctn1,Psma1,Psma3,Psma4,Nup210,Hist1h4b,Pcm1,Fen1,Rps27,H3f3b,Psmc4,Dynll2,Tubb3,Taok1,Chmp6,Rfc4,Cep76,Psmb10,Incenp,Nuf2,Cep135,Ppp2r5b,Cntrl,Cep290,Cenpe,Rae1,Rangap1,Chmp2a,Cdc26,Blzf1,Cks1b,Esco1,Rcc1,Rps27a
14_Member	Reactome Gene Sets	R-RNO-69620	Cell Cycle Checkpoints	-2.15115	-0.0434172	22/241	29668,29670,29671,64627,94266,117262,140734,286993,287927,288003,289468,291787,291983,293733,304951,309179,309595,362044,362827,362965,366381,100912032	Psma1,Psma3,Psma4,Hist1h4b,Rps27,Psmc4,Dynll2,Taok1,Ube2v2,Rfc4,Abraxas1,Rbbp8,Psmb10,Incenp,Nuf2,Ppp2r5b,Mdc1,Cenpe,Pias4,Rangap1,Cdc26,Rps27a
14_Member	Reactome Gene Sets	R-RNO-2467813	Separation of Sister Chromatids	-2.10743	-0.0331336	16/158	29668,29670,29671,94266,117262,140734,246118,286993,291983,293733,304951,309179,362044,362965,366381,100912032	Psma1,Psma3,Psma4,Rps27,Psmc4,Dynll2,Tubb3,Taok1,Psmb10,Incenp,Nuf2,Ppp2r5b,Cenpe,Rangap1,Cdc26,Rps27a
15_Summary	Reactome Gene Sets	R-RNO-167044	Signalling to RAS	-2.93582	-0.412083	4/10	81504,85385,314612,315994,24482,59109,25513,308578,501099,24223,296603,414793,89805	Grb2,Shc1,Shc2,Mapkapk3,Igf1,Ntrk1,Pik3r1,Ap2a1,Srf,B2m,Vav2,RT1-CE3,Angpt2
15_Member	Reactome Gene Sets	R-RNO-167044	Signalling to RAS	-2.93582	-0.412083	4/10	81504,85385,314612,315994	Grb2,Shc1,Shc2,Mapkapk3
15_Member	Reactome Gene Sets	R-RNO-2428933	SHC-related events triggered by IGF1R	-2.61124	-0.225958	3/6	24482,81504,85385	Igf1,Grb2,Shc1
15_Member	Reactome Gene Sets	R-RNO-187687	Signalling to ERKs	-2.33675	-0.118314	5/22	59109,81504,85385,314612,315994	Ntrk1,Grb2,Shc1,Shc2,Mapkapk3
15_Member	Reactome Gene Sets	R-RNO-187037	Signaling by NTRK1 (TRKA)	-2.20625	-0.060736	8/54	25513,59109,81504,85385,308578,314612,315994,501099	Pik3r1,Ntrk1,Grb2,Shc1,Ap2a1,Shc2,Mapkapk3,Srf
15_Member	Reactome Gene Sets	R-RNO-2424491	DAP12 signaling	-2.13756	-0.0372705	6/34	24223,25513,81504,85385,296603,414793	B2m,Pik3r1,Grb2,Shc1,Vav2,RT1-CE3
15_Member	Reactome Gene Sets	R-RNO-210993	Tie2 Signaling	-2.00719	-0.0175631	4/17	25513,81504,85385,89805	Pik3r1,Grb2,Shc1,Angpt2
16_Summary	GO Biological Processes	GO:0010640	regulation of platelet-derived growth factor receptor signaling pathway	-2.84618	-0.365416	6/25	24914,25584,81917,287541,292661,299858	Lox,F3,Hip1r,Ift20,Ptgir,Lrp1
16_Member	GO Biological Processes	GO:0010640	regulation of platelet-derived growth factor receptor signaling pathway	-2.84618	-0.365416	6/25	24914,25584,81917,287541,292661,299858	Lox,F3,Hip1r,Ift20,Ptgir,Lrp1
16_Member	GO Biological Processes	GO:2000586	regulation of platelet-derived growth factor receptor-beta signaling pathway	-2.19799	-0.0590038	3/8	24914,81917,299858	Lox,Hip1r,Lrp1
17_Summary	Reactome Gene Sets	R-RNO-1855183	Synthesis of IP2, IP, and Ins in the cytosol	-2.75759	-0.297682	4/11	116699,171088,290651,362590	Inpp4b,Inpp5j,Isyna1,Inpp5b
17_Member	Reactome Gene Sets	R-RNO-1855183	Synthesis of IP2, IP, and Ins in the cytosol	-2.75759	-0.297682	4/11	116699,171088,290651,362590	Inpp4b,Inpp5j,Isyna1,Inpp5b
18_Summary	GO Biological Processes	GO:0042407	cristae formation	-2.74977	-0.296594	5/18	296966,298575,317191,361824,363474	Chchd3,Pink1,Apool,Chchd10,Apoo
18_Member	GO Biological Processes	GO:0042407	cristae formation	-2.74977	-0.296594	5/18	296966,298575,317191,361824,363474	Chchd3,Pink1,Apool,Chchd10,Apoo
19_Summary	GO Biological Processes	GO:0043161	proteasome-mediated ubiquitin-dependent protein catabolic process	-2.66259	-0.239208	34/391	29668,29670,29671,81816,83619,85273,116554,246146,287927,291983,294331,294862,297498,297593,299638,300193,302981,306750,308871,309453,313101,313722,315112,360853,361520,362301,362559,362631,364682,366381,494223,498959,690244,690769,117262,303478,313445,313743,316628,353227,685029,100912032,24223,414793,25493,25513,29167,64226,81504,140734,246118,303298,308417,308578,309179,310131,313644,316333,36…	Psma1,Psma3,Psma4,Ube2b,Nfe2l2,Fbxo2,Mapk8,Hspbp1,Ube2v2,Psmb10,Ube2g2,Marchf6,Crbn,Usp5,Sirt6,Senp1,Spsb3,Fbxl21,Rnf121,Fbxl15,Fbxl4,Spsb1,Foxred2,Uchl5,Dmac2,Tmub1,Zyg11b,Rpl11,Nhlrc1,Cdc26,Fbxl16,Fbxo31,Sumo2,Znrf1,Psmc4,Ube2z,Klhl13,Klhl21,Asb1,Zbtb16,Anapc13,Rps27a,B2m,RT1-CE3,Nfkbia,Pik3r1,Dctn1,Mlst8,Grb2,Dynll2,Tubb3,Rap1gap2,Nectin2,Ap2a1,Ppp2r5b,Rictor,Rap1gap,Actr1b,Stim1,Cenpe,Blnk,LO…
19_Member	GO Biological Processes	GO:0043161	proteasome-mediated ubiquitin-dependent protein catabolic process	-2.66259	-0.239208	34/391	29668,29670,29671,81816,83619,85273,116554,246146,287927,291983,294331,294862,297498,297593,299638,300193,302981,306750,308871,309453,313101,313722,315112,360853,361520,362301,362559,362631,364682,366381,494223,498959,690244,690769	Psma1,Psma3,Psma4,Ube2b,Nfe2l2,Fbxo2,Mapk8,Hspbp1,Ube2v2,Psmb10,Ube2g2,Marchf6,Crbn,Usp5,Sirt6,Senp1,Spsb3,Fbxl21,Rnf121,Fbxl15,Fbxl4,Spsb1,Foxred2,Uchl5,Dmac2,Tmub1,Zyg11b,Rpl11,Nhlrc1,Cdc26,Fbxl16,Fbxo31,Sumo2,Znrf1
19_Member	Reactome Gene Sets	R-RNO-983168	Antigen processing: Ubiquitination & Proteasome degradation	-2.64368	-0.239208	23/233	29668,29670,29671,81816,117262,287927,291983,294331,303478,306750,309453,313101,313445,313722,313743,316628,353227,366381,494223,498959,685029,690769,100912032	Psma1,Psma3,Psma4,Ube2b,Psmc4,Ube2v2,Psmb10,Ube2g2,Ube2z,Fbxl21,Fbxl15,Fbxl4,Klhl13,Spsb1,Klhl21,Asb1,Zbtb16,Cdc26,Fbxl16,Fbxo31,Anapc13,Znrf1,Rps27a
19_Member	Reactome Gene Sets	R-RNO-983169	Class I MHC mediated antigen processing & presentation	-2.49143	-0.174725	25/268	24223,29668,29670,29671,81816,117262,287927,291983,294331,303478,306750,309453,313101,313445,313722,313743,316628,353227,366381,414793,494223,498959,685029,690769,100912032	B2m,Psma1,Psma3,Psma4,Ube2b,Psmc4,Ube2v2,Psmb10,Ube2g2,Ube2z,Fbxl21,Fbxl15,Fbxl4,Klhl13,Spsb1,Klhl21,Asb1,Zbtb16,Cdc26,RT1-CE3,Fbxl16,Fbxo31,Anapc13,Znrf1,Rps27a
19_Member	Reactome Gene Sets	R-RNO-1280218	Adaptive Immune System	-2.21377	-0.0616179	43/559	24223,25493,25513,29167,29668,29670,29671,64226,81504,81816,117262,140734,246118,287927,291983,294331,303298,303478,306750,308417,308578,309179,309453,310131,313101,313445,313644,313722,313743,316333,316628,353227,361618,362044,366381,414793,494223,498959,499356,685029,690769,100910732,100912032	B2m,Nfkbia,Pik3r1,Dctn1,Psma1,Psma3,Psma4,Mlst8,Grb2,Ube2b,Psmc4,Dynll2,Tubb3,Ube2v2,Psmb10,Ube2g2,Rap1gap2,Ube2z,Fbxl21,Nectin2,Ap2a1,Ppp2r5b,Fbxl15,Rictor,Fbxl4,Klhl13,Rap1gap,Spsb1,Klhl21,Actr1b,Asb1,Zbtb16,Stim1,Cenpe,Cdc26,RT1-CE3,Fbxl16,Fbxo31,Blnk,Anapc13,Znrf1,LOC100910732,Rps27a
19_Member	Reactome Gene Sets	R-RNO-8951664	Neddylation	-2.1262	-0.033296	18/185	29668,29670,29671,117262,291339,291983,302981,306750,309453,313101,313445,313722,313743,316628,353227,494223,498959,100912032	Psma1,Psma3,Psma4,Psmc4,Commd3,Psmb10,Spsb3,Fbxl21,Fbxl15,Fbxl4,Klhl13,Spsb1,Klhl21,Asb1,Zbtb16,Fbxl16,Fbxo31,Rps27a
19_Member	GO Biological Processes	GO:0010498	proteasomal protein catabolic process	-2.10807	-0.0331336	36/456	29668,29670,29671,81816,83619,85273,116554,117262,246146,287927,291983,294331,294862,297498,297593,299638,300193,302981,306750,308871,309453,313101,313722,315112,360595,360853,361520,362301,362559,362631,364682,366381,494223,498959,690244,690769	Psma1,Psma3,Psma4,Ube2b,Nfe2l2,Fbxo2,Mapk8,Psmc4,Hspbp1,Ube2v2,Psmb10,Ube2g2,Marchf6,Crbn,Usp5,Sirt6,Senp1,Spsb3,Fbxl21,Rnf121,Fbxl15,Fbxl4,Spsb1,Foxred2,Rnft1,Uchl5,Dmac2,Tmub1,Zyg11b,Rpl11,Nhlrc1,Cdc26,Fbxl16,Fbxo31,Sumo2,Znrf1
19_Member	GO Biological Processes	GO:0032446	protein modification by small protein conjugation	-2.10042	-0.0331336	55/763	29258,63840,65172,81816,83619,85273,116554,246146,287475,287662,287734,287927,293561,294331,294862,296390,297498,298575,298696,299180,299957,300659,303248,303478,305963,306750,308061,308404,308508,308871,309157,309453,309459,313101,313445,313722,313743,313876,316628,360595,361520,361677,362412,362631,362827,364682,366381,494223,498959,500847,685029,690244,690769,100366017,100912032	Rps7,Per2,Limk1,Ube2b,Nfe2l2,Fbxo2,Mapk8,Hspbp1,Med31,Pcgf2,Atxn7l3,Ube2v2,Rnf152,Ube2g2,Marchf6,Ube2v1,Crbn,Pink1,Pin1,Med6,Nsmce2,Rnf26,Neurl4,Ube2z,Pinx1,Fbxl21,Pdcd6,Irf2bp1,Uba2,Rnf121,Peli3,Fbxl15,Neurl1,Fbxl4,Klhl13,Spsb1,Klhl21,Birc6,Asb1,Rnft1,Dmac2,Tollip,Rad18,Rpl11,Pias4,Nhlrc1,Cdc26,Fbxl16,Fbxo31,Dtx3,Anapc13,Sumo2,Znrf1,Ube2e1,Rps27a
20_Summary	GO Biological Processes	GO:0002931	response to ischemia	-2.65628	-0.239208	10/67	24471,60434,63840,116636,140447,192235,282819,293570,298575,362979	Hspb1,Bcl2l2,Per2,Eif4ebp1,Slc8a2,Hyou1,Ppif,Abraxas2,Pink1,Panx2
20_Member	GO Biological Processes	GO:0002931	response to ischemia	-2.65628	-0.239208	10/67	24471,60434,63840,116636,140447,192235,282819,293570,298575,362979	Hspb1,Bcl2l2,Per2,Eif4ebp1,Slc8a2,Hyou1,Ppif,Abraxas2,Pink1,Panx2
