# Supplementary material for: Circadian regulation of chemotherapy-induced peripheral neuropathic pain and the underlying transcriptomic landscape
Source: Sci Rep. 2020 Aug 14;10:13844. doi: 10.1038/s41598-020-70757-w (PMC7427990; doi:10.1038/s41598-020-70757-w)
Supplement: Supplementary file 10 — Supplementary Table S9. [file 41598_2020_70757_MOESM10_ESM.xlsx]

## Sheet: Sheet1
Circadian regulation of chemotherapy-induced peripheral neuropathic pain and the underlying transcriptomic landscape
Hee Kee Kim1,8, Sun-Yeul Lee2,3,8, Nobuya Koike4, Eunju Kim2, Marvin Wirianto2, Mark J. Burish5, Kazuhiro Yagita4, Hyun Kyoung Lee6, Zheng Chen2, Jin Mo Chung7, Salahadin Abdi1, Seung-Hee Yoo2§
1. Department of Pain Medicine, Division of Anesthesiology, Critical Care and Pain Medicine, The University of Texas MD Anderson Cancer Center, Houston, TX 77030, USA
2. Department of Biochemistry and Molecular Biology, The University of Texas Health Science Center at Houston, 6431 Fannin St., Houston, TX 77030, USA
3. Department of Anesthesiology and Pain Medicine, Chungnam National University Hospital, Daejeon, South Korea
4. Department of Physiology and Systems Bioscience, Graduate School of Medical Science, Kyoto Prefectural University of Medicine, Kyoto, Japan
5. Department of Neurosurgery, The University of Texas Health Science Center at Houston, 6400 Fannin St., Houston, TX 77030, USA
6. Department of Pediatrics, Baylor College of Medicine, Neurological Research Institute, Texas Children’s Hospital, Houston, Texas 77030, USA
7. Department of Neuroscience, Cell Biology and Anatomy, University of Texas Medical Branch, Galveston, TX, USA
8. These authors contributed equally to this work.
§: To whom correspondence should be addressed.

## Sheet: ALL
Ensembl	ID	chr	start	end	strand	mRNA.Length.avg.	Gene.Length.avg.	Copies.in.Genome	Symbol	Alias	Description	type	Unigene	GeneID	VDRG8_1..exons..Total..34072166.5..RPKM	VDRG8_2..exons..Total..37162118.5..RPKM	VDRG8_3..exons..Total..32508939.5..RPKM	TDRG8_1..exons..Total..33983363.5..RPKM	TDRG8_2..exons..Total..34208519.5..RPKM	TDRG8_3..exons..Total..34655895.0..RPKM	VDRG20_1..exons..Total..41643694.0..RPKM	VDRG20_2..exons..Total..37214887.5..RPKM	VDRG20_3..exons..Total..37127855.0..RPKM	TDRG20_1..exons..Total..39114837.0..RPKM	TDRG20_2..exons..Total..41685989.0..RPKM	TDRG20_3..exons..Total..30140494.5..RPKM	ZT8_DRG	ZT20_DRG	Name	FC(SNT_L5vsNAIVE_RNAseq_17M)	FDR(SNT_L5vsNAIVE_RNAseq_17M)	SNT_L5vsNAIVE_RNAseq_17M
ENSRNOG00000000693	ENSRNOT00000000874.4	chr12	48292273	48351084	+	2321	58811	1	Svop	-	SV2 related protein	SV2 related protein	Rn.162148	171442	12.2279	11.8894	14.2539	8.79869	10.6741	12.513	13.5999	12.6945	12.5038	12.871	14.7334	15.281	Down	NA	Svop	-1.17857	6.82e-05	down
ENSRNOG00000000814	ENSRNOT00000001079.5	chr20	40769586	40773349	+	829	3763	1	Fabp7	-	fatty acid binding protein 7	fatty acid binding protein 7	Rn.10014	80841	60.9294	62.4201	47.1059	51.6999	34.945	37.905	54.7322	55.2978	54.3715	44.1464	49.1352	64.5149	Down	NA	Fabp7	-1.51045	4.99e-14	down
ENSRNOG00000000860	ENSRNOT00000001153.4	chr20	5008508	5017669	+	2959	9161	1	Vwa7	C6orf27|G7c|NG37	von Willebrand factor A domain containing 7	von Willebrand factor A domain containing 7	Rn.219144	309611	34.5717	29.7374	38.1365	22.5992	29.5783	34.2868	33.0862	33.3322	28.586	34.8408	37.5196	38.3918	Down	NA	Vwa7	-1.12082	0.000180518	down
ENSRNOG00000000986	ENSRNOT00000001305.7	chr12	2134022	2157403	+	4123	23381	1	Camsap3	RGD1307246	calmodulin regulated spectrin-associated protein family, member 3	calmodulin regulated spectrin-associated protein family, member 3	Rn.24684	689074	6.4529	5.81193	6.17006	4.55345	5.24313	5.92779	5.35828	5.99921	5.19343	5.63959	7.16815	7.25843	Down	NA	Camsap3	-0.991229	0.00365753	down
ENSRNOG00000001173	ENSRNOT00000001552.7	chr12	47193964	47209784	+	1101	15820	1	Cabp1	-	calcium binding protein 1	calcium binding protein 1	Rn.23560	171051	67.7357	61.957	69.8473	42.4287	60.8944	62.8208	64.2316	66.3842	68.7171	60.3849	71.1496	77.8823	Down	NA	Cabp1	-1.31275	6.7e-07	down
ENSRNOG00000001259	ENSRNOT00000001697.7	chr12	40018937	40219291	+	5069	200354	1	Cux2	Cutl2	cut-like homeobox 2	cut-like homeobox 2	Rn.233950	288665	1.71673	1.04844	1.58992	0.798204	1.08418	1.38896	1.24117	1.34911	1.26726	1.45759	1.59011	1.48905	Down	NA	Cux2	-0.840895	0.0299468	down
ENSRNOG00000002004	ENSRNOT00000002746.6	chr14	13054771	13058172	-	2067	3401	1	Prdm8	-	PR/SET domain 8	PR/SET domain 8		305198	5.99911	6.78912	7.4186	4.29932	6.20147	6.00974	8.0625	7.31899	7.17327	7.17993	9.30193	9.8314	Down	NA	Prdm8	-1.01258	0.00406537	down
ENSRNOG00000002501	ENSRNOT00000003378.4	chr13	105408179	105411348	+	3169	3169	1	Ddx3y	RGD1309586	DEAD-box helicase 3, Y-linked	DEAD-box helicase 3, Y-linked	Rn.218622	364073	1.25029	1.37135	1.28615	0.998205	0.7149	0.942412	0.712289	1.09807	0.815923	1.09314	1.30202	0.722398	Down	NA	RGD1309586	-0.84785	0.039716	down
ENSRNOG00000002652	ENSRNOT00000065045.2	chr10	61177936	61232331	-	3788	54395	1	Rap1gap2	Garnl4	RAP1 GTPase activating protein 2	RAP1 GTPase activating protein 2	Rn.20246	303298	19.5211	17.9228	21.4099	13.878	17.6838	17.9316	20.8277	19.0643	17.9643	20.4634	20.8288	21.472	Down	NA	Rap1gap2	-1.43106	7.88e-07	down
ENSRNOG00000002660	ENSRNOT00000003573.7	chrX	76083549	76087117	+	3568	3568	1	Magee1	DAMAGE|RGD1560259	MAGE family member E1	MAGE family member E1	Rn.38053	317232	26.9887	25.4498	30.6487	17.5336	24.8288	26.4047	29.6026	26.8521	25.7941	28.697	32.2317	33.1082	Down	NA	Magee1	-1.393	1.35e-06	down
ENSRNOG00000003284	ENSRNOT00000004400.5	chr10	82220762	82229140	-	3486	8378	1	Epn3	-	epsin 3	epsin 3	Rn.26582	360605	9.08436	8.80374	10.7698	6.24652	8.18023	8.82374	9.46133	9.77406	9.5845	9.31397	10.9622	11.0784	Down	NA	Epn3	-1.81899	3.11e-10	down
ENSRNOG00000003336	ENSRNOT00000004528.6	chr13	51034256	51041902	+	1835	7646	1	Mybph	-	myosin binding protein H	myosin binding protein H	Rn.23666	83708	6.22177	5.98306	8.90973	4.49811	5.92615	6.57299	7.87137	7.02892	6.40691	6.75019	7.66075	8.1634	Down	NA	Mybph	-1.82324	5.09e-05	down
ENSRNOG00000003969	ENSRNOT00000005367.5	chr10	97962693	98018014	-	2657	55321	1	Fam20a	RGD1306364	FAM20A, golgi associated secretory pathway pseudokinase	FAM20A, golgi associated secretory pathway pseudokinase	Rn.212927	303635	2.38596	2.22302	2.10706	1.58372	2.06289	1.96024	1.85273	1.92658	2.15918	2.23231	2.03594	2.13528	Down	NA	Fam20a	-0.851169	0.0773339	down
ENSRNOG00000004505	ENSRNOT00000006168.7	chr7	11152038	11177664	+	1555	25626	1	Nfic	-	nuclear factor I/C	nuclear factor I/C	Rn.86582	29228	53.2348	49.5526	50.4932	31.8578	45.8602	51.299	52.3427	49.8279	48.0481	50.5478	54.3414	54.3222	Down	NA	Nfic	-0.796458	0.000109163	down
ENSRNOG00000004756	ENSRNOT00000006637.4	chr13	51534025	51578052	+	3082	44027	1	Syt2	RATSYNII|SYNII	synaptotagmin 2	synaptotagmin 2	Rn.88574	24805	60.1226	59.655	69.9753	44.0485	54.524	58.8665	62.3588	60.8564	61.3661	64.495	63.0545	65.8069	Down	NA	Syt2	-1.43268	1.39e-06	down
ENSRNOG00000005111	ENSRNOT00000006876.5	chr3	103734435	103745236	-	3681	10801	1	Nutm1	Nut|RGD1564529	NUT midline carcinoma, family member 1	NUT midline carcinoma, family member 1	Rn.162684	366153	0.964761	1.18792	1.10308	0.72746	0.897384	0.858363	1.03072	1.06214	1.08658	1.06263	1.09485	1.16272	Down	NA	Nut	-0.945602	0.0560051	down
ENSRNOG00000005278	ENSRNOT00000007461.5	chr7	57253023	57679795	-	6658	426772	1	Trhde	PAP-II	thyrotropin-releasing hormone degrading enzyme	thyrotropin-releasing hormone degrading enzyme	Rn.23393	366894	0.568651	0.72143	0.893994	0.598865	0.500526	0.606746	0.627561	0.554935	0.580508	0.600937	0.545857	0.61293	Down	NA	Trhde	-1.37282	0.0128753	down
ENSRNOG00000005309	ENSRNOT00000008160.7	chr7	142575677	142683213	+	5907	107536	1	Scn8a	-	sodium voltage-gated channel alpha subunit 8	sodium voltage-gated channel alpha subunit 8	Rn.91216	29710	25.6702	24.7088	27.3967	18.1927	23.6453	23.4109	25.6373	25.943	24.8228	26.1176	23.402	22.3293	Down	NA	Scn8a	-1.85907	4.54e-07	down
ENSRNOG00000005592	ENSRNOT00000007455.7	chr13	75948679	76049363	-	4114	100684	1	Brinp2	Fam5b	BMP/retinoic acid inducible neural specific 2	BMP/retinoic acid inducible neural specific 2	Rn.22596	286895	5.05091	4.90238	5.15546	3.81954	4.39127	4.09611	4.80673	4.56232	4.20311	4.42771	5.80188	5.22589	Down	NA	Fam5b	-2.08148	1.8e-06	down
ENSRNOG00000005669	ENSRNOT00000007802.7	chr5	21249020	21345810	-	1392	96790	1	Car8	Ca8	carbonic anhydrase 8	carbonic anhydrase 8	Rn.22066	297814	4.94429	5.6254	7.19298	4.33359	5.32359	4.8921	5.31327	6.82391	5.30166	4.38952	5.61808	5.88718	Down	NA	Car8	-1.95631	3.61e-08	down
ENSRNOG00000006471	ENSRNOT00000067635.3	chr7	119429019	119441487	-	533	12468	1	Pvalb	PALB1|Pva	parvalbumin	parvalbumin	Rn.2005	25269	165.029	170.366	193.799	118.864	127.597	185.366	139.867	143.102	153.721	149.365	137.317	167.384	Down	NA	Pvalb	-2.01989	1.37e-14	down
ENSRNOG00000006814	ENSRNOT00000009194.4	chr4	66371511	66380734	-	1165	9223	1	Klrg2	-	killer cell lectin like receptor G2	killer cell lectin like receptor G2		689885	1.27223	1.23574	1.34661	0.959823	0.77786	0.904045	1.10275	0.88801	0.866973	1.31669	1.00897	1.1534	Down	NA	Klrg2	-1.8702	0.0456285	down
ENSRNOG00000007455	ENSRNOT00000076773.1	chr10	69737422	69794975	+	4364	57553	1	Tmem132e	RGD1565522	transmembrane protein 132E	transmembrane protein 132E	Rn.46621	287564	21.6422	20.0832	22.2212	14.9154	17.4062	20.8776	21.0776	21.1076	18.9383	18.9078	24.0383	24.6706	Down	NA	Tmem132e	-1.36354	2.08e-11	down
ENSRNOG00000007687	ENSRNOT00000010620.5	chr8	62723788	62745868	+	2608	22080	1	Sema7a	-	semaphorin 7A (John Milton Hagen blood group)	semaphorin 7A (John Milton Hagen blood group)	Rn.214059	315711	39.444	38.7747	45.0855	28.2414	33.2957	36.2127	37.7233	38.9516	39.9052	38.3535	41.8058	44.3094	Down	NA	Sema7a	-1.06005	4.11e-09	down
ENSRNOG00000007727	ENSRNOT00000010347.3	chr4	145117533	145147397	-	974	29864	1	Lhfpl4	-	LHFPL tetraspan subfamily member 4	LHFPL tetraspan subfamily member 4	Rn.145133	353230	53.4407	49.5636	52.7102	38.3235	43.8487	49.0596	50.0358	48.5553	46.0421	47.063	53.0883	52.7645	Down	NA	Lhfpl4	-1.4019	3.61e-07	down
ENSRNOG00000007818	ENSRNOT00000032620.6	chr7	114821971	114848414	-	2938	26443	1	Slc45a4	RGD1309971	solute carrier family 45, member 4	solute carrier family 45, member 4	Rn.232532	315054	11.9725	11.9891	12.6425	8.4132	11.3278	10.7937	13.4492	12.3197	12.321	12.4566	14.003	12.9527	Down	NA	Slc45a4	-1.19654	1.07e-06	down
ENSRNOG00000007971	ENSRNOT00000010826.3	chr10	104630573	104637823	-	785	7250	1	Wbp2	-	WW domain binding protein 2	WW domain binding protein 2	Rn.198920	192645	151.664	152.354	158.976	97.1063	153.703	141.941	159.803	150.649	148.909	161.797	184.225	190.361	Down	NA	Wbp2	-0.48127	0.0158261	down
ENSRNOG00000008082	ENSRNOT00000058181.4	chr6	106497125	106598668	+	2065	101543	1	Rgs6	-	regulator of G-protein signaling 6	regulator of G-protein signaling 6	Rn.199537	54295	10.6525	9.3563	12.2894	8.3576	9.71821	8.66352	9.63437	9.70087	10.4475	9.29776	9.93825	8.91708	Down	NA	Rgs6	-2.14942	5.18e-08	down
ENSRNOG00000008471	ENSRNOT00000011324.7	chr13	52976522	53022955	+	5351	46433	1	Kif21b	-	kinesin family member 21B	kinesin family member 21B	Rn.214166	289397	4.41531	4.17642	5.33758	3.01631	4.06993	4.21152	4.42928	4.33872	3.78515	4.19009	3.61111	3.67369	Down	NA	Kif21b	-1.07627	1.91e-05	down
ENSRNOG00000008831	ENSRNOT00000011837.6	chr7	12851739	12874215	-	2532	22476	1	Hcn2	-	hyperpolarization activated cyclic nucleotide gated potassium and sodium channel 2	hyperpolarization activated cyclic nucleotide gated potassium and sodium channel 2	Rn.162907	114244	37.5156	32.749	37.1571	23.964	33.0713	34.3538	33.6489	34.0079	33.3536	31.5432	43.4064	43.1955	Down	NA	Hcn2	-1.28096	6.72e-06	down
ENSRNOG00000009322	ENSRNOT00000012490.5	chr4	78981987	79003053	+	2299	21066	1	Ccdc126	RGD1561171	coiled-coil domain containing 126	coiled-coil domain containing 126	Rn.22388	500117	16.5003	15.1869	16.6381	14.1883	12.7662	14.1703	15.2707	15.8783	14.6795	13.8282	15.6361	15.2252	Down	NA	Ccdc126	-1.79318	3.32e-17	down
ENSRNOG00000009409	ENSRNOT00000012670.3	chr5	164972480	164977916	+	1294	5436	1	Fbxo2	-	F-box protein 2	F-box protein 2	Rn.88821	85273	179.726	172.767	193.182	110.655	154.747	191.494	191.716	195.562	175.737	180.63	206.028	245.412	Down	NA	Fbxo2	-0.899064	7.63e-07	down
ENSRNOG00000009522	ENSRNOT00000012736.3	chr15	43298794	43392451	+	2037	93657	1	Adra1a	Adra1c	adrenoceptor alpha 1A	adrenoceptor alpha 1A	Rn.9991	29412	0.655572	0.944527	1.01932	0.505604	0.394646	0.743689	0.506907	0.929997	0.680952	0.571056	0.659488	0.65965	Down	NA	Adra1a	-1.94092	0.0221035	down
ENSRNOG00000009629	ENSRNOT00000013354.6	chr2	88097720	88113029	-	1633	15309	1	Car2	Ca2	carbonic anhydrase 2	carbonic anhydrase 2	Rn.26083	54231	31.4882	33.5581	40.2263	28.8405	27.9168	30.0832	31.9098	31.5606	33.6303	29.965	31.4514	37.6173	Down	NA	Ca2	-2.07739	5.26e-27	down
ENSRNOG00000009863	ENSRNOT00000013154.7	chr4	145450861	145454834	-	2934	3973	1	Prrt3	RGD1562419	proline-rich transmembrane protein 3	proline-rich transmembrane protein 3		502873	13.2643	10.804	11.8	6.91525	9.53991	12.0131	11.5688	11.3336	10.2265	10.2124	13.1391	12.7216	Down	NA	Prrt3	-0.603797	0.0358433	down
ENSRNOG00000009871	ENSRNOT00000013284.4	chr15	52037693	52116001	-	5198	78308	1	Piwil2	-	piwi-like RNA-mediated gene silencing 2	piwi-like RNA-mediated gene silencing 2	Rn.144968	306011	3.07441	2.4124	2.81984	2.44841	2.24108	2.23436	2.23594	2.50461	2.43017	2.34361	2.37904	2.52441	Down	NA	Piwil2	-2.9239	1.47e-23	down
ENSRNOG00000009872	ENSRNOT00000013800.4	chr4	7355574	7387253	+	3905	31679	1	Kcnh2	ERG1	potassium voltage-gated channel subfamily H member 2	potassium voltage-gated channel subfamily H member 2	Rn.10970	117018	26.2341	26.3751	30.1936	18.5826	25.4296	24.2294	27.7674	26.4615	26.089	26.8653	30.4944	32.4685	Down	NA	Kcnh2	-1.46117	5.16e-08	down
ENSRNOG00000011156	ENSRNOT00000015570.3	chr4	157043925	157078130	-	3929	34205	1	Clstn3	Cs3|Cstn3	calsyntenin 3	calsyntenin 3	Rn.162785	171393	36.6103	37.7235	43.3227	25.2246	36.256	36.7207	40.0506	36.5791	37.0008	38.5373	48.6982	46.9592	Down	NA	Clstn3	-0.914972	0.00616507	down
ENSRNOG00000011285	ENSRNOT00000015046.6	chr6	111007674	111015598	-	1773	7924	1	Zdhhc22	-	zinc finger, DHHC-type containing 22	zinc finger, DHHC-type containing 22	Rn.45176	299211	14.4182	13.7733	14.7471	9.61786	12.7449	13.4348	13.6454	12.8596	13.7632	14.8881	15.404	14.6616	Down	NA	Zdhhc22	-1.85356	6.58e-11	down
ENSRNOG00000011751	ENSRNOT00000016230.4	chr5	144769452	144779212	-	3628	9760	1	Ncdn	Norbin	neurochondrin	neurochondrin	Rn.5653	89791	137.545	132.465	145.702	89.414	132.831	133.037	149.242	140.776	132.461	142.222	162.864	170.494	Down	NA	Ncdn	-0.999861	0.000299849	down
ENSRNOG00000011803	ENSRNOT00000015705.5	chr9	13845757	13877130	-	2697	31373	1	Lrfn2	Salm1	leucine rich repeat and fibronectin type III domain containing 2	leucine rich repeat and fibronectin type III domain containing 2	Rn.47365	316205	2.84571	1.84582	2.28681	1.46203	1.90764	1.95256	2.23037	1.96277	1.65778	1.68258	2.21477	2.31889	Down	NA	Lrfn2	-0.936006	0.0378643	down
ENSRNOG00000012477	ENSRNOT00000016947.4	chr3	176657107	176666282	-	2003	9175	1	Eef1a2	EEF1AL|Ps10|RATPS10|STN|Stnl	eukaryotic translation elongation factor 1 alpha 2	eukaryotic translation elongation factor 1 alpha 2	Rn.9764	24799	292.645	270.717	287.49	181.089	257.306	275.312	285.072	292.763	264.875	290.215	328.479	348.344	Down	NA	Eef1a2	-0.40761	0.0684159	down
ENSRNOG00000012478	ENSRNOT00000016843.5	chr2	164118191	164126783	-	1548	8592	1	Shox2	-	short stature homeobox 2	short stature homeobox 2	Rn.11258	25546	10.7501	11.9162	13.1647	8.55412	9.8197	10.802	10.0676	11.8906	10.9615	10.0331	13.0017	11.9702	Down	NA	Shox2	-1.46389	2.32e-05	down
ENSRNOG00000012747	ENSRNOT00000061187.3	chr17	7675531	7797863	+	1499	122332	1	Spock1	-	sparc/osteonectin, cwcv and kazal like domains proteoglycan 1	sparc/osteonectin, cwcv and kazal like domains proteoglycan 1	Rn.44057	306759	35.4582	35.5168	39.0922	25.1271	32.7232	32.7243	38.5109	33.8531	34.5164	37.6152	40.3442	40.5041	Down	NA	Spock1	-0.636867	0.00228326	down
ENSRNOG00000013101	ENSRNOT00000017599.3	chr15	62197060	62200837	-	3207	3777	1	Pcdh8	Arcadlin	protocadherin 8	protocadherin 8	Rn.23337	64865	0.823652	0.918787	1.1654	0.623941	0.811254	0.836771	1.15686	1.0306	1.04561	1.00844	0.901359	0.96213	Down	NA	PCDH8	-1.10732	0.0184167	down
ENSRNOG00000013869	ENSRNOT00000018564.6	chr7	120717375	120744602	-	2657	27227	1	Kcnj4	Hirk2	potassium voltage-gated channel subfamily J member 4	potassium voltage-gated channel subfamily J member 4	Rn.10197	116649	0.70695	0.962125	1.00722	0.586973	0.902169	0.483272	0.854065	0.864685	0.851506	0.875605	0.997656	0.961499	Down	NA	Kcnj4	-3.00463	9.51e-05	down
ENSRNOG00000014007	ENSRNOT00000018739.5	chr17	23823632	23923792	-	1471	100160	1	Gfod1	-	glucose-fructose oxidoreductase domain containing 1	glucose-fructose oxidoreductase domain containing 1	Rn.214160	306842	17.7773	18.5675	23.4836	13.9429	17.4183	17.4092	21.4258	21.6374	19.1156	18.9788	19.7978	21.7089	Down	NA	Gfod1	-1.32218	0.000162613	down
ENSRNOG00000014046	ENSRNOT00000018780.3	chr2	144303703	144323254	-	3065	19551	1	Sertm1	-	serine-rich and transmembrane domain containing 1	serine-rich and transmembrane domain containing 1	Rn.46844	690333	5.86032	7.06749	8.76155	6.72049	5.41254	5.67217	6.26773	6.9961	6.68296	6.66878	6.80533	7.20389	Down	NA	Sertm1	-1.89529	3.55e-06	down
ENSRNOG00000014061	ENSRNOT00000018889.4	chr1	274245184	274258595	+	2415	13411	1	Dusp5	Cpg21	dual specificity phosphatase 5	dual specificity phosphatase 5	Rn.10877	171109	3.00179	3.49317	4.03138	2.77203	2.7901	3.01097	3.91272	3.66625	3.64138	3.04883	3.62068	4.85648	Down	NA	Dusp5	-1.98432	8.31e-09	down
ENSRNOG00000014152	ENSRNOT00000078994.1	chr3	120023917	120087136	-	1854	63219	1	Kcnip3	Csen|Dream|rKChIP3	potassium voltage-gated channel interacting protein 3	potassium voltage-gated channel interacting protein 3	Rn.74239	65199	43.7313	47.1127	47.6012	32.3069	41.665	44.0609	45.9477	45.5676	46.2192	44.4987	49.3622	53.1044	Down	NA	Kcnip3	-2.43555	8.45e-10	down
ENSRNOG00000014230	ENSRNOT00000083005.1	chr3	113251778	113272186	+	11110	20408	1	Map1a	Mtap1a	microtubule-associated protein 1A	microtubule-associated protein 1A	Rn.11402	25152	169.827	167.144	179.725	109.23	156.849	159.085	172.473	162.677	162.449	173.049	182.228	176.767	Down	NA	Map1a	-1.00023	0.000832453	down
ENSRNOG00000014302	ENSRNOT00000019214.4	chr5	145257714	145304536	+	3677	46822	1	Dlgap3	DAP-3|Dap3|SAPAP3	DLG associated protein 3	DLG associated protein 3	Rn.22954	286923	14.0482	13.5607	15.3218	8.83905	12.5731	13.3211	14.2891	13.3149	13.6867	12.6508	16.5091	17.3018	Down	NA	Dlgap3	-1.99928	4.2e-05	down
ENSRNOG00000014375	ENSRNOT00000064948.1	chr5	148200370	148231587	+	4972	31217	1	Adgrb2	Bai2	adhesion G protein-coupled receptor B2	adhesion G protein-coupled receptor B2	Rn.15364	313058	4.9024	4.08345	5.1567	3.01837	3.65994	4.39907	4.29118	4.67215	4.40683	4.62261	4.9044	4.94466	Down	NA	Bai2	-1.12992	4.15e-05	down
ENSRNOG00000014806	ENSRNOT00000046229.4	chr9	81566074	81634529	+	2867	68455	1	Pnkd	Mr-1	paroxysmal nonkinesigenic dyskinesia	paroxysmal nonkinesigenic dyskinesia	Rn.50364	100188944	46.1944	41.3586	47.595	30.9811	41.6463	42.1957	44.4165	45.0255	46.6107	41.4384	44.5514	52.6832	Down	NA	Pnkd	-0.990552	2.68e-05	down
ENSRNOG00000014874	ENSRNOT00000020154.5	chr14	81725513	81811142	+	3967	85629	1	Zfyve28	-	zinc finger FYVE-type containing 28	zinc finger FYVE-type containing 28	Rn.91545	305454	16.3431	15.3301	16.6598	11.0784	14.7452	14.8385	14.7154	15.8266	14.6823	15.4574	15.9432	15.7903	Down	NA	Zfyve28	-0.399726	0.0694517	down
ENSRNOG00000015180	ENSRNOT00000020388.5	chr1	196839321	196854180	+	2437	14859	1	Kdm8	Jmjd5|RGD1304823	lysine demethylase 8	lysine demethylase 8	Rn.22093	308976	4.93774	5.0848	5.3014	3.88203	4.27632	4.68289	5.79392	5.53518	5.09502	5.63349	6.04398	6.76629	Down	NA	Kdm8	-0.479461	0.0969917	down
ENSRNOG00000015257	ENSRNOT00000020951.7	chr8	67376294	67492037	-	1659	115743	1	Coro2b	-	coronin 2B	coronin 2B	Rn.8477	300768	34.0199	35.9518	37.6305	25.2047	32.6244	31.6902	36.36	34.435	32.9085	35.3667	40.1984	41.2175	Down	NA	Coro2b	-0.711437	0.000138173	down
ENSRNOG00000015867	ENSRNOT00000021253.6	chr18	6834365	7081356	-	1765	246991	1	Chst9	-	carbohydrate sulfotransferase 9	carbohydrate sulfotransferase 9	Rn.225139	291770	2.10352	1.87525	2.07396	1.8506	0.935771	1.47954	1.17005	1.44631	1.12161	1.30364	1.37953	1.48502	Down	NA	Chst9	-1.66135	0.000100848	down
ENSRNOG00000016255	ENSRNOT00000021826.6	chr4	120785495	120817377	-	2067	31882	1	Podxl2	RGD1305815	podocalyxin-like 2	podocalyxin-like 2	Rn.100042	297433	16.7407	15.6352	18.3195	9.49553	15.3022	16.4517	15.8636	16.2175	15.6952	16.6728	19.2132	21.4124	Down	NA	Podxl2	-0.577411	0.0130368	down
ENSRNOG00000016302	ENSRNOT00000021876.6	chr1	263186235	263242468	+	2766	56233	1	Cnnm1	-	cyclin and CBS domain divalent metal cation transport mediator 1	cyclin and CBS domain divalent metal cation transport mediator 1	Rn.87733	309387	8.4462	8.85297	11.2267	6.83525	8.16417	8.75251	9.21115	9.18043	8.98285	8.95633	10.8626	10.7594	Down	NA	Cnnm1	-1.93266	1.01e-07	down
ENSRNOG00000016358	ENSRNOT00000022049.6	chr1	125367280	125548890	+	3840	181610	1	Apba2	Mint2	amyloid beta precursor protein binding family A member 2	amyloid beta precursor protein binding family A member 2	Rn.62687	83610	21.5153	22.7466	25.9264	16.8243	21.441	21.2093	21.9215	20.6431	22.3187	22.2136	25.4476	24.1836	Down	NA	Apba2	-0.458616	0.03378	down
ENSRNOG00000016920	ENSRNOT00000022823.6	chr19	56136904	56175500	+	2253	38596	1	Spire2	-	spire-type actin nucleation factor 2	spire-type actin nucleation factor 2	Rn.46963	307925	23.7154	20.9552	23.784	14.7066	20.695	22.3746	22.0468	23.6985	23.3296	22.9161	26.0119	28.1416	Down	NA	Spire2	-1.37251	1.57e-11	down
ENSRNOG00000016977	ENSRNOT00000022943.4	chr19	41482728	41509658	+	1483	26930	1	Calb2	-	calbindin 2	calbindin 2	Rn.10321	117059	27.974	30.9373	38.1865	24.7533	22.1363	25.7322	24.4261	29.4439	25.1632	23.9194	28.3968	27.4619	Down	NA	Calb2	-1.96952	2.16e-08	down
ENSRNOG00000017052	ENSRNOT00000065846.2	chr4	157511642	157517669	+	2421	6027	1	Pianp	PANP|RGD1304952|leda-1	PILR alpha associated neural protein	PILR alpha associated neural protein	Rn.13411	312711	9.56494	8.56401	10.1456	5.73695	9.81057	8.15238	8.99133	7.78048	8.32716	7.80912	9.73031	10.1617	Down	NA	Pianp	-2.2243	1.26e-12	down
ENSRNOG00000017154	ENSRNOT00000023163.6	chr16	81990340	82100222	-	7430	109882	1	Atp11a	Ua20	ATPase phospholipid transporting 11A	ATPase phospholipid transporting 11A	Rn.98540	306600	60.834	63.4809	79.4915	54.1196	59.5823	59.5414	64.2815	64.9153	65.7218	67.0266	67.4772	67.8005	Down	NA	Atp11a	-1.57763	4.99e-06	down
ENSRNOG00000017456	ENSRNOT00000023671.6	chr1	97632473	97660962	+	2041	28489	1	Vstm2b	RGD1306235	V-set and transmembrane domain containing 2B	V-set and transmembrane domain containing 2B	Rn.65503	361560	3.50871	3.68501	4.55157	2.32122	2.6282	3.69702	2.46486	3.4033	3.27932	3.01879	3.00302	2.99918	Down	NA	Vstm2b	-2.17917	1.94e-09	down
ENSRNOG00000017659	ENSRNOT00000023773.6	chr1	191344979	191474142	+	2277	129163	1	Hs3st2	-	heparan sulfate-glucosamine 3-sulfotransferase 2	heparan sulfate-glucosamine 3-sulfotransferase 2	Rn.49010	293451	20.7715	19.8775	25.5867	16.0248	18.8978	20.0541	18.7086	20.227	19.7184	19.0536	21.3972	23.94	Down	NA	Hs3st2	-2.66483	1.96e-12	down
ENSRNOG00000017673	ENSRNOT00000031172.6	chr1	72701610	72727112	-	2544	25502	1	Brsk1	RGD1563268|Sad-b	BR serine/threonine kinase 1	BR serine/threonine kinase 1	Rn.112844	499073	55.7109	52.3374	63.7766	37.9567	54.2249	52.1071	55.6203	56.71	54.0638	52.4128	63.2443	63.7476	Down	NA	Brsk1	-0.856187	0.00101733	down
ENSRNOG00000017712	ENSRNOT00000023869.2	chr2	30125249	30127269	-	837	2020	1	Cartpt	Cart	CART prepropeptide	CART prepropeptide	Rn.89164	29131	8.94159	7.8284	12.4035	6.69735	8.99327	5.63657	10.027	8.33096	8.31831	7.68194	6.82121	8.08638	Down	NA	Cartpt	-1.87287	0.000805084	down
ENSRNOG00000017922	ENSRNOT00000024157.4	chr1	164589408	164590562	-	1154	1154	1	Tpbgl	-	trophoblast glycoprotein-like	trophoblast glycoprotein-like		681316	22.1393	17.1388	20.7915	11.7934	16.8201	19.8785	19.0816	20.8867	18.6951	16.5823	25.6207	24.9841	Down	NA	Gm4980	-2.17978	8.8e-14	down
ENSRNOG00000018241	ENSRNOT00000064070.2	chr16	73681422	73827488	-	5084	146066	1	Ank1	-	ankyrin 1	ankyrin 1	Rn.20868	306570	52.9347	50.362	51.7954	37.3731	47.6753	47.1932	53.6472	49.1542	46.6656	51.4659	52.3046	49.8191	Down	NA	Ank1	-1.35582	3.83e-06	down
ENSRNOG00000018441	ENSRNOT00000025315.5	chr3	151006531	151032302	-	2651	25771	1	Ggt7	Ggtl3	gamma-glutamyltransferase 7	gamma-glutamyltransferase 7	Rn.15462	156275	42.0203	39.4857	45.1201	28.5104	38.1202	41.0568	45.0418	46.302	45.7501	44.1494	50.5522	53.7718	Down	NA	Ggt7	-0.59435	0.0192813	down
ENSRNOG00000018516	ENSRNOT00000025147.5	chr18	63016577	63047781	+	1333	31204	1	Impa2	-	inositol monophosphatase 2	inositol monophosphatase 2	Rn.856	282636	3.86409	5.21831	5.96524	3.95145	3.82676	4.19947	4.71978	4.64648	4.35429	3.90295	4.61601	5.60018	Down	NA	Impa2	-1.11252	0.00128445	down
ENSRNOG00000018784	ENSRNOT00000025392.5	chr19	54553419	54613477	+	3601	60058	1	Jph3	-	junctophilin 3	junctophilin 3	Rn.19188	307916	30.6698	28.1496	33.7976	19.7713	27.682	31.6517	33.7159	33.3966	30.1128	32.4914	36.2731	37.536	Down	NA	Jph3	-1.80032	7.32e-09	down
ENSRNOG00000019318	ENSRNOT00000026251.4	chr1	100393303	100408083	+	3214	14780	1	Syt3	SIII	synaptotagmin 3	synaptotagmin 3	Rn.48884	25731	14.4921	13.5885	16.0503	10.0529	12.8063	14.257	13.3627	13.54	14.7617	13.292	15.5846	16.2948	Down	NA	Syt3	-2.27343	2.22e-23	down
ENSRNOG00000019361	ENSRNOT00000026293.3	chr14	83730862	83741969	-	3310	11107	1	Inpp5j	Inpp|Pib5pa|Pipp	inositol polyphosphate-5-phosphatase J	inositol polyphosphate-5-phosphatase J	Rn.23872	171088	10.2413	9.48729	10.4457	5.80522	10.0017	9.73751	9.98617	10.4277	9.19498	10.0332	11.0378	11.9581	Down	NA	Inpp5j	-1.78219	4.04e-09	down
ENSRNOG00000019914	ENSRNOT00000026955.5	chr1	198259496	198265839	+	1699	6343	1	Fam57b	RGD1308215	family with sequence similarity 57, member B	family with sequence similarity 57, member B	Rn.128103	293493	102.706	96.9774	109.6	68.3175	84.7295	98.8785	95.8339	93.7004	92.8896	94.679	107.152	118.954	Down	NA	Fam57b	-1.98649	9.72e-12	down
ENSRNOG00000019959	ENSRNOT00000027063.7	chr1	100593680	100607874	+	5253	14194	1	Kcnc3	KShIIID|Kv3.3	potassium voltage-gated channel subfamily C member 3	potassium voltage-gated channel subfamily C member 3	Rn.9885	117101	20.3401	20.6032	21.3621	11.6041	17.4905	20.3601	18.1574	19.8578	21.1093	18.0732	21.5411	21.746	Down	NA	Kcnc3	-2.41231	1.72e-10	down
ENSRNOG00000020032	ENSRNOT00000027173.6	chr4	56478384	56493923	-	2423	15539	1	Impdh1	IMPD 1|IMPDH 1	inosine monophosphate dehydrogenase 1	inosine monophosphate dehydrogenase 1	Rn.104925	362329	70.1153	69.4551	71.7476	47.7583	64.2318	66.4216	69.2003	71.3251	67.3571	71.9861	79.7286	83.5542	Down	NA	Impdh1	-1.30329	4.08e-09	down
ENSRNOG00000020263	ENSRNOT00000027497.6	chr1	81852429	81881549	-	3536	29120	1	Atp1a3	Atpa1a3	ATPase Na+/K+ transporting subunit alpha 3	ATPase Na+/K+ transporting subunit alpha 3	Rn.87329	24213	95.1492	96.0692	108.728	55.0825	79.6453	88.1607	88.8816	92.7869	100.248	92.177	103.011	107.725	Down	NA	Atp1a3	-1.1511	0.000520417	down
ENSRNOG00000020298	ENSRNOT00000027616.6	chr1	199941161	199965191	+	2421	24030	1	Bag3	-	Bcl2-associated athanogene 3	Bcl2-associated athanogene 3	Rn.46304	293524	49.2613	44.6096	43.9748	26.6914	43.1665	42.1981	44.0243	43.8471	46.0303	43.8504	50.0784	54.6456	Down	NA	Bag3	-0.796167	2.37e-05	down
ENSRNOG00000020357	ENSRNOT00000027579.4	chr2	188212211	188216482	-	1958	4271	1	Msto1	RGD1306110	misato 1, mitochondrial distribution and morphology regulator	misato 1, mitochondrial distribution and morphology regulator	Rn.26620	295237	10.9948	12.1215	13.4559	9.20507	10.2568	11.4507	13.3373	11.5416	11.3004	10.8374	13.5198	15.352	Down	NA	Msto1	-0.646262	0.0162832	down
ENSRNOG00000020650	ENSRNOT00000028064.5	chr1	101161252	101173174	+	2890	11922	1	Slc17a7	BNPI|Vglut1	solute carrier family 17 member 7	solute carrier family 17 member 7	Rn.10267	116638	75.8364	79.4378	85.5607	60.6036	64.0839	75.238	74.977	77.6748	75.0376	73.3047	88.1238	88.6161	Down	NA	Slc17a7	-1.57625	1.65e-10	down
ENSRNOG00000020948	ENSRNOT00000028435.4	chr8	118988053	119012671	-	2191	24618	1	Pth1r	PTHrel|Pthr|Pthr1	parathyroid hormone 1 receptor	parathyroid hormone 1 receptor	Rn.48025	56813	6.2088	5.49604	7.1602	3.44492	5.15004	5.88033	4.63058	5.7458	5.66707	4.99413	5.51273	6.53413	Down	NA	Pth1r	-1.45679	6.3e-05	down
ENSRNOG00000021103	ENSRNOT00000031227.7	chr1	221801524	221908049	+	6389	106525	1	Nrxn2	-	neurexin 2	neurexin 2	Rn.11282	116595	25.3874	23.4239	25.8691	15.4915	23.6504	24.2733	25.6388	24.7407	23.8059	24.4433	29.6754	30.0726	Down	NA	Nrxn2	-1.10632	0.000123793	down
ENSRNOG00000021137	ENSRNOT00000028698.6	chr1	90506697	90520012	-	2412	13315	1	Kctd15	-	potassium channel tetramerization domain containing 15	potassium channel tetramerization domain containing 15	Rn.23171	499129	7.21569	6.71612	6.33835	4.66646	5.73257	6.53188	7.36725	6.68432	7.11315	6.37554	7.84711	7.46917	Down	NA	Kctd15	-0.579272	0.0265532	down
ENSRNOG00000021400	ENSRNOT00000037575.4	chrX	75792931	75795055	+	2124	2124	1	Magee2	RGD1564872	MAGE family member E2	MAGE family member E2	Rn.218673	302392	1.50616	1.3936	1.49894	1.1776	0.928998	1.20909	1.04577	1.61934	1.34416	1.64901	1.69413	1.62453	Down	NA	Magee2	-1.38792	0.0382935	down
ENSRNOG00000021521	ENSRNOT00000026262.5	chr19	44115120	44135387	-	1989	20267	1	Chst5	RGD1561144	carbohydrate sulfotransferase 5	carbohydrate sulfotransferase 5	Rn.151213	307859	2.64868	3.32813	3.08536	2.47807	1.82244	2.50977	2.69832	3.10725	2.75569	2.49359	3.76296	3.56133	Down	NA	Chst5	-0.907013	0.0727847	down
ENSRNOG00000024264	ENSRNOT00000039726.4	chr12	15976079	15996958	-	2327	20879	1	Amz1	RGD1311314	archaelysin family metallopeptidase 1	archaelysin family metallopeptidase 1	Rn.163196	304317	4.74864	3.73513	4.38873	3.25623	3.77497	3.85644	4.09164	3.96078	4.10317	4.88902	4.45346	4.27735	Down	NA	Amz1	-0.796566	0.0153653	down
ENSRNOG00000024961	ENSRNOT00000031161.5	chr1	162284777	162300515	-	3014	15738	1	Usp35	RGD1565984	ubiquitin specific peptidase 35	ubiquitin specific peptidase 35		308834	11.325	11.2583	13.1198	9.33846	9.55342	11.4789	12.1739	11.697	10.9246	11.9219	13.1406	13.804	Down	NA	Usp35	-0.877524	6.64e-05	down
ENSRNOG00000025594	ENSRNOT00000035423.3	chr7	117583453	117587103	-	1723	3650	1	Scrt1	-	scratch family transcriptional repressor 1	scratch family transcriptional repressor 1	Rn.220523	366951	26.1812	24.2697	29.4575	13.5774	20.7325	24.6181	25.2397	28.064	26.0273	24.4381	29.9757	33.2068	Down	NA	Scrt1	-2.0617	1.46e-09	down
ENSRNOG00000025612	ENSRNOT00000032193.6	chr12	50090464	50241995	+	4772	151531	1	Sez6l	RGD1563628	seizure related 6 homolog like	seizure related 6 homolog like	Rn.209285	304554	2.76458	2.51498	2.53654	1.60019	1.83469	2.79965	2.25439	2.16792	2.10245	2.87427	2.97347	2.3187	Down	NA	Sez6l	-1.08684	0.000829919	down
ENSRNOG00000026243	ENSRNOT00000020304.6	chr1	100896947	100926335	-	2910	29388	1	Ap2a1	-	adaptor-related protein complex 2, alpha 1 subunit	adaptor-related protein complex 2, alpha 1 subunit	Rn.162416	308578	49.2537	46.3558	48.953	32.5154	45.6218	42.2167	50.5516	46.8903	46.9632	49.3217	58.2987	56.0947	Down	NA	Ap2a1	-0.542422	0.00546955	down
ENSRNOG00000027098	ENSRNOT00000037405.3	chr1	198383201	198403544	+	4189	20343	1	Sez6l2	RGD1565281	seizure related 6 homolog like 2	seizure related 6 homolog like 2	Rn.30285	308988	29.8329	27.1596	29.6703	18.7944	25.5304	26.6646	29.5279	29.4112	30.5539	29.1971	32.9282	34.0809	Down	NA	Sez6l2	-0.902107	0.00104774	down
ENSRNOG00000027240	ENSRNOT00000034426.6	chr1	212230259	212277694	+	5177	47435	1	Kndc1	RGD1565261	kinase non-catalytic C-lobe domain containing 1	kinase non-catalytic C-lobe domain containing 1		361672	3.75585	3.51113	4.085	2.76243	3.21857	3.5616	3.38607	3.71636	3.70166	3.40992	3.94795	3.60811	Down	NA	Kndc1	-1.82016	1.17e-06	down
ENSRNOG00000027645	ENSRNOT00000031650.4	chr6	108393628	108415093	-	1758	21465	1	Syndig1l	Tmem90a	synapse differentiation inducing 1-like	synapse differentiation inducing 1-like	Rn.171669	685882	6.38576	6.30635	6.29038	3.35606	5.60372	6.13869	5.96916	6.91645	6.75647	6.47869	7.79843	8.46434	Down	NA	Syndig1l	-1.73546	9.2e-08	down
ENSRNOG00000028238	ENSRNOT00000064981.3	chr11	36555416	36579535	+	1139	24119	1	Sh3bgr	RGD1563599	SH3 domain binding glutamate-rich protein	SH3 domain binding glutamate-rich protein	Rn.4128	498066	4.61243	4.28798	7.30535	3.39731	3.42628	5.04141	5.0704	4.96606	5.46246	4.50038	4.15962	4.25284	Down	NA		-1.39864	0.017069	down
ENSRNOG00000028580	ENSRNOT00000030077.7	chr19	58583632	58735173	-	6341	151541	1	Pcnx2	Pcnxl2|RGD1305883	pecanex homolog 2	pecanex homolog 2		307949	17.8499	17.4691	18.5021	13.1422	16.5571	15.0146	16.6703	16.1836	15.9731	16.2281	18.0626	17.3372	Down	NA	Pcnxl2	-1.07758	0.00197207	down
ENSRNOG00000029738	ENSRNOT00000046078.3	chr7	11556192	11561056	+	1895	4864	1	Diras1	-	DIRAS family GTPase 1	DIRAS family GTPase 1	Rn.91520	366826	43.6757	38.9082	45.9058	27.5628	39.9613	38.7146	37.0843	41.0084	38.1837	39.2593	44.2243	50.8787	Down	NA	Diras1	-1.31203	3.81e-06	down
ENSRNOG00000029871	ENSRNOT00000048606.3	chr6	104891376	105097054	-	4390	205678	1	Slc8a3	Ncx3	solute carrier family 8 member A3	solute carrier family 8 member A3		140448	2.35331	2.22506	2.80631	1.65899	1.99766	1.87657	2.01842	2.09336	1.93569	2.00915	2.46993	2.24839	Down	NA	Slc8a3	-0.789159	0.00612286	down
ENSRNOG00000030269	ENSRNOT00000067931.3	chr4	145704779	146016325	-	7004	311546	1	Atp2b2	PMCA2	ATPase plasma membrane Ca2+ transporting 2	ATPase plasma membrane Ca2+ transporting 2	Rn.90982	24215	24.2267	23.3995	25.5169	18.6371	22.2144	21.3303	23.1133	22.7832	23.1615	24.1422	21.9065	23.3132	Down	NA	Atp2b2	-1.33703	5.81e-06	down
ENSRNOG00000030597	ENSRNOT00000047462.5	chr7	2795901	2813887	+	7694	17986	1	Ankrd52	RGD1307124	ankyrin repeat domain 52	ankyrin repeat domain 52	Rn.229355	362811	29.5097	29.9309	31.0946	20.3581	28.2275	27.7263	30.8467	29.9461	29.7065	31.0501	33.1211	32.7252	Down	NA	Ankrd52	-0.52289	0.0125749	down
ENSRNOG00000030920	ENSRNOT00000051037.5	chr11	86992399	87017115	-	1710	24716	1	Rtn4r	NgR|NgR1|Nogor	reticulon 4 receptor	reticulon 4 receptor	Rn.229952	113912	5.10612	4.49272	4.69506	3.44166	3.92331	4.46326	4.6552	4.70635	5.0639	4.23106	5.7447	5.59757	Down	NA	Rtn4r	-1.69717	8.36e-06	down
ENSRNOG00000031448	ENSRNOT00000041600.3	chr5	153845094	153888506	+	2256	43412	1	Stpg1	Mapo2	sperm-tail PG-rich repeat containing 1	sperm-tail PG-rich repeat containing 1	Rn.211002	500566	1.42454	1.47308	1.7112	1.04348	1.3152	1.31101	1.45293	1.21491	1.27148	1.37688	1.39829	1.45595	Down	NA	Stpg1	-0.924803	0.0971806	down
ENSRNOG00000031612	ENSRNOT00000018737.5	chr7	2605719	2621852	+	2755	16133	1	Gls2	Ga	glutaminase 2	glutaminase 2	Rn.10202	192268	9.14042	8.0532	10.7077	6.46735	7.8307	8.81364	8.78597	9.88032	8.05086	9.14985	10.2051	11.0433	Down	NA	Gls2	-1.13293	9.86e-06	down
ENSRNOG00000031816	ENSRNOT00000047482.5	chr8	117600749	117611922	+	3662	11173	1	Nckipsd	-	NCK interacting protein with SH3 domain	NCK interacting protein with SH3 domain	Rn.90103	301009	13.5687	11.9482	13.9314	10.3016	10.8365	12.3828	11.9148	12.8815	12.7315	12.3186	13.9236	14.1156	Down	NA	Nckipsd	-0.865104	3.33e-05	down
ENSRNOG00000032618	ENSRNOT00000066104.2	chr8	116686601	116700132	+	4099	13531	1	Mst1r	Cdw136|Ptk8|Ron|Stk	macrophage stimulating 1 receptor	macrophage stimulating 1 receptor	Rn.218659	300999	2.39865	2.25829	2.03746	1.68344	1.78647	2.03443	2.31989	2.12398	2.01068	2.24534	3.13687	2.20971	Down	NA	Mst1r	-1.82495	8.53e-08	down
ENSRNOG00000032828	ENSRNOT00000055792.2	chr7	130431213	130440703	+	5166	9490	1	Mapk8ip2	-	mitogen-activated protein kinase 8 interacting protein 2	mitogen-activated protein kinase 8 interacting protein 2	Rn.91464	315220	49.4527	46.4216	51.649	32.6302	43.9732	43.467	48.5889	46.4962	43.4796	49.0332	54.7296	54.4456	Down	NA	Mapk8ip2	-0.875466	0.0011028	down
ENSRNOG00000033496	ENSRNOT00000067016.4	chr8	70603249	70624925	+	3698	21676	1	Igdcc4	Nope	immunoglobulin superfamily, DCC subclass, member 4	immunoglobulin superfamily, DCC subclass, member 4	Rn.226021	363081	5.22227	4.08585	5.52746	3.05959	4.42677	4.65053	4.41888	5.06828	5.30595	4.37964	4.38196	4.43659	Down	NA	Igdcc4	-0.519788	0.0609865	down
ENSRNOG00000033863	ENSRNOT00000040995.4	chr3	2800650	2803574	-	2924	2924	1	Ajm1	RGD1560470	apical junction component 1 homolog	apical junction component 1 homolog	Rn.66744	362083	6.99609	6.52022	6.90118	4.29719	6.28838	6.71049	5.95814	6.31799	6.38806	6.26029	7.46986	7.58532	Down	NA	RGD1560470	-0.829337	0.0339066	down
ENSRNOG00000037793	ENSRNOT00000057368.2	chr9	82120059	82121527	+	1468	1468	1	Cdk5r2	RGD1562530	cyclin-dependent kinase 5 regulatory subunit 2	cyclin-dependent kinase 5 regulatory subunit 2	Rn.219411	501164	62.6275	58.0159	70.9824	36.913	59.6299	64.01	61.7343	66.7839	58.8584	61.2934	77.7187	81.9392	Down	NA	Cdk5r2	-1.37388	3.04e-07	down
ENSRNOG00000039856	ENSRNOT00000061185.2	chr9	17111177	17114177	-	1292	3000	1	Lrrc73	nod3l	leucine rich repeat containing 73	leucine rich repeat containing 73	Rn.51041	501101	6.406	5.61301	7.52353	4.09962	5.80351	5.71742	5.58512	5.44907	6.08724	5.74834	7.11125	7.66534	Down	NA	Lrrc73	-1.7196	8.67e-06	down
ENSRNOG00000049020	ENSRNOT00000071874.2	chrX	107323215	107323814	+	599	599	1	Tceal3	RGD1562504	transcription elongation factor A like 3	transcription elongation factor A like 3	Rn.28648	501628	9.26052	11.2758	14.5844	6.82844	9.39441	10.5256	11.6859	14.0411	11.1513	12.7829	10.773	17.1706	Down	NA	Tceal3	-1.21686	0.0552732	down
ENSRNOG00000049351	ENSRNOT00000074734.1	chr14	82041616	82048251	-	3276	6635	1	Nat8l	RGD1305719	N-acetyltransferase 8-like	N-acetyltransferase 8-like	Rn.76732	289727	100.412	93.4262	104.339	62.1399	79.9298	96.9104	98.6661	99.0108	94.5073	92.1061	109.993	115.201	Down	NA	Nat8l	-1.91351	5.94e-10	down
ENSRNOG00000050090	ENSRNOT00000075653.2	chr2	210249663	210282352	-	5997	32689	1	Slc6a17	Ntt4	solute carrier family 6 member 17	solute carrier family 6 member 17	Rn.186904	613226	22.0476	21.7176	25.3878	16.9408	20.2561	21.5896	22.5817	22.724	21.2144	22.4857	24.8329	25.4049	Down	NA	Slc6a17	-1.12275	0.000181992	down
ENSRNOG00000007754	ENSRNOT00000010188.2	chr6	76383446	76384933	+	1487	1487	1	Insm2	-	INSM transcriptional repressor 2	INSM transcriptional repressor 2		314131	5.68436	4.84075	5.67843	3.52243	4.80655	4.81242	5.22413	5.45732	4.44673	5.09768	7.17085	7.38527	Down	Up	Insm2	-3.23599	1.01e-06	down
ENSRNOG00000002053	ENSRNOT00000002814.7	chr14	14439082	14689554	-	11500	250472	1	Fras1	-	Fraser extracellular matrix complex subunit 1	Fraser extracellular matrix complex subunit 1	Rn.232187	289486	1.47896	1.49989	1.33074	1.40862	1.35613	1.36748	1.26539	1.32719	1.39822	1.29051	0.90219	0.978028	NA	Down	Fras1	-1.90575	1.21e-06	down
ENSRNOG00000006744	ENSRNOT00000009086.6	chr6	109097065	109103999	-	653	6934	1	Acyp1	-	acylphosphatase 1	acylphosphatase 1	Rn.3465	299203	10.8544	12.3007	13.0957	9.5759	10.5873	11.0692	11.8595	12.2833	12.6833	10.3359	9.00042	11.94	NA	Down	Acyp1	-0.576523	0.0733785	down
ENSRNOG00000009297	ENSRNOT00000012372.4	chr15	4025463	4026637	-	550	1174	1	Chchd1	-	coiled-coil-helix-coiled-coil-helix domain containing 1	coiled-coil-helix-coiled-coil-helix domain containing 1	Rn.2620	361005	67.2103	55.653	46.9242	51.6028	58.4384	59.7563	55.3396	58.7497	67.947	45.4605	47.607	58.4234	NA	Down	Chchd1	-0.44864	0.0620621	down
ENSRNOG00000009542	ENSRNOT00000013275.4	chr6	97872831	98157087	-	3494	284256	1	Kcnh5	Eag2	potassium voltage-gated channel subfamily H member 5	potassium voltage-gated channel subfamily H member 5	Rn.48753	171146	2.00759	2.07171	2.77763	2.16022	2.32588	1.90771	2.75596	2.30718	2.15456	1.80365	2.01853	1.8849	NA	Down	Kcnh5	-0.712036	0.0570526	down
ENSRNOG00000009888	ENSRNOT00000013188.5	chr8	55037750	55039128	+	483	1378	1	Timm8b	Ddp2	translocase of inner mitochondrial membrane 8 homolog B	translocase of inner mitochondrial membrane 8 homolog B	Rn.3792	64372	182.629	146.886	128.297	134.641	165.015	168.59	150.319	164.786	186.391	117.137	129.406	152.564	NA	Down	Timm8b	-0.717174	0.000337095	down
ENSRNOG00000010807	ENSRNOT00000014407.5	chr7	74723179	74735650	-	444	12471	1	Cox6c	COVIc|COX-VIc|Cox6c2	cytochrome c oxidase subunit 6C	cytochrome c oxidase subunit 6C	Rn.846	54322	500.627	385.122	326.279	371.538	415.378	396.823	340.918	364.695	464.095	293.373	286.057	361.819	NA	Down	Cox6c	-0.763875	8.03e-05	down
ENSRNOG00000013484	ENSRNOT00000018325.4	chr9	27436258	27452902	-	1150	16644	1	LOC108348061	-	glutathione S-transferase alpha-3	glutathione S-transferase alpha-3		108348061	14.1133	13.4429	14.0697	13.0243	15.7983	19.5211	34.1614	31.661	32.5432	27.5443	23.6343	30.3795	NA	Down	Gsta1	-0.845588	0.00188915	down
ENSRNOG00000015957	ENSRNOT00000021568.4	chr17	28504623	28680362	+	3827	175739	1	F13a1	F13a	coagulation factor XIII A1 chain	coagulation factor XIII A1 chain	Rn.42925	60327	1.26156	1.13205	1.22577	1.31099	1.57735	1.18376	2.0079	1.96249	2.04098	1.66675	1.51693	1.88994	NA	Down	F13a1	-0.75548	0.0574095	down
ENSRNOG00000017725	ENSRNOT00000024065.5	chr1	279798187	279811372	+	1471	13185	1	Pnlip	PANLI	pancreatic lipase	pancreatic lipase	Rn.10130	25702	2.09497	2.59762	2.6453	3.29069	2.58343	2.88355	3.13429	2.74007	1.70283	1.34694	1.32094	1.95098	NA	Down	Pnlip	-1.03394	0.0515683	down
ENSRNOG00000017808	ENSRNOT00000024011.5	chr4	122365093	122377659	+	2424	12566	1	Klf15	-	Kruppel-like factor 15	Kruppel-like factor 15	Rn.22556	85497	4.35278	4.59031	5.55191	5.20178	6.50013	6.06505	4.72042	5.1935	6.3557	4.01838	4.06247	3.983	NA	Down	Klf15	-0.569139	0.0497105	down
ENSRNOG00000023863	ENSRNOT00000032796.2	chr1	188854371	188895223	-	1036	40852	1	Gpr139	-	G protein-coupled receptor 139	G protein-coupled receptor 139	Rn.215835	293545	2.02557	1.98702	2.39019	2.54213	2.39842	2.24212	1.90066	1.90639	2.31382	1.18451	1.59771	1.56923	NA	Down	Gpr139	-1.09823	0.0410761	down
ENSRNOG00000030237	ENSRNOT00000051895.2	chr2	14699882	14701903	-	471	2021	1	Cox7c	Cox7c1	cytochrome c oxidase subunit 7C	cytochrome c oxidase subunit 7C	Rn.105968	100188937	336.647	321.71	272.928	238.283	263.62	348.896	321.145	325.932	389.542	263.148	259.421	351.961	NA	Down	Cox7c	-0.763467	4.64e-05	down
ENSRNOG00000036971	ENSRNOT00000055588.2	chr3	138765027	138766515	+	644	1488	1	Smim26	RGD1566320	small integral membrane protein 26	small integral membrane protein 26	Rn.4025	296207	18.6852	19.6386	16.8372	20.1048	18.4746	20.2524	20.0421	19.1727	25.5329	15.1251	16.2409	20.8135	NA	Down	RGD1566320	-0.491595	0.0676443	down
ENSRNOG00000000044	ENSRNOT00000000050.6	chr14	2083712	2100005	-	2248	16293	1	Tmem175	RGD1309712	transmembrane protein 175	transmembrane protein 175	Rn.159765	305623	12.3443	16.2676	15.7156	15.9304	15.5265	15.801	14.0362	15.5213	13.6167	14.8868	17.1113	16.1905	NA	NA	Tmem175	-0.542262	0.0253313	down
ENSRNOG00000000054	ENSRNOT00000000060.6	chr16	19866022	19872774	-	1992	6752	1	Abhd8	-	abhydrolase domain containing 8	abhydrolase domain containing 8	Rn.22147	306338	36.4437	34.0619	39.9952	27.4541	31.5144	38.3793	36.8938	41.217	38.3795	33.7091	43.8953	47.8266	NA	NA	Abhd8	-1.15419	1.96e-08	down
ENSRNOG00000000060	ENSRNOT00000061720.3	chr14	2194933	2226598	+	2136	31665	1	Cplx1	-	complexin 1	complexin 1	Rn.10133	64832	325.448	293.172	343.927	241.54	289.677	317.332	320.289	310.928	298.228	300.38	346.401	368.173	NA	NA	Cplx1	-0.941992	6.95e-05	down
ENSRNOG00000000064	ENSRNOT00000000072.2	chr14	2325308	2326436	+	285	1128	1	Atp5me	Atp5i|Atp5k	ATP synthase membrane subunit e	ATP synthase membrane subunit e	Rn.66347	140608	76.2571	110.752	120.345	60.8141	82.6202	118.762	97.2326	124.266	106.271	101.904	72.5137	109.196	NA	NA	Atp5i	-0.443687	0.053408	down
ENSRNOG00000000066	ENSRNOT00000000074.5	chr13	100715260	100740728	-	1492	25468	1	Fbxo28	-	F-box protein 28	F-box protein 28	Rn.12792	305105	20.1532	19.1448	20.3079	23.9334	21.4345	22.0862	22.2428	23.7642	20.4983	21.3933	26.6338	24.8723	NA	NA	Fbxo28	-0.655533	0.00366342	down
ENSRNOG00000000095	ENSRNOT00000000106.6	chr2	198999946	199038702	-	1772	38756	1	Gpr89b	Gpr89|RGD1304837	G protein-coupled receptor 89B	G protein-coupled receptor 89B	Rn.160685	362003	22.9893	21.131	22.6279	24.1371	21.7594	23.0173	22.4277	20.6233	20.7249	22.2907	22.581	23.1047	NA	NA	Gpr89b	-0.736879	0.00256164	down
ENSRNOG00000000096	ENSRNOT00000000107.6	chr2	198965685	198999323	+	1971	33638	1	Pdzk1	Clamp	PDZ domain containing 1	PDZ domain containing 1	Rn.19842	65144	4.97348	5.73406	6.14903	5.0014	5.33927	5.40942	5.69568	5.09199	5.73935	5.32458	6.06112	6.33765	NA	NA	Pdzk1	-0.672701	0.0151533	down
ENSRNOG00000000105	ENSRNOT00000091046.1	chr17	10756285	10818835	-	2271	62550	1	Cplx2	-	complexin 2	complexin 2	Rn.10134	116657	40.1277	44.1613	48.7215	31.2013	43.9324	40.5128	46.6096	44.1401	39.974	43.8817	50.8192	49.0876	NA	NA	Cplx2	-0.966434	0.00358481	down
ENSRNOG00000000129	ENSRNOT00000000141.5	chr5	58359498	58383070	+	1880	23572	1	Phf24	RGD1559864	PHD finger protein 24	PHD finger protein 24	Rn.169839	500446	104.971	111.88	119.533	98.6403	119.729	112.903	133.97	126.737	111.926	130.406	145.732	150.916	NA	NA	RGD1559864	-2.50363	9.97e-11	down
ENSRNOG00000000145	ENSRNOT00000000157.3	chr5	135074297	135142488	+	2035	68191	1	Pik3r3	-	phosphoinositide-3-kinase regulatory subunit 3	phosphoinositide-3-kinase regulatory subunit 3	Rn.44448	60664	4.20411	4.81984	5.69112	6.36964	5.8034	4.87063	5.77616	6.02121	5.43973	6.52021	6.27719	5.93453	NA	NA	Pik3r3	-0.703922	0.0251514	down
ENSRNOG00000000158	ENSRNOT00000000172.5	chr18	40701984	40716686	-	1511	14702	1	Cdo1	-	cysteine dioxygenase type 1	cysteine dioxygenase type 1	Rn.2589	81718	17.1901	15.4313	17.6808	17.2156	21.0683	21.5506	14.8354	16.4854	17.032	13.8319	19.1228	18.2907	NA	NA	Cdo1	-1.39223	1.18e-08	down
ENSRNOG00000000161	ENSRNOT00000000174.7	chrX	84666900	84821775	-	3457	154875	1	Chm	-	CHM, Rab escort protein 1	CHM, Rab escort protein 1	Rn.10191	24942	8.83795	7.88904	7.43882	10.4102	8.6928	7.51218	6.90459	7.64466	7.65479	7.6505	8.10154	7.5291	NA	NA	Chm	-0.693774	0.00170545	down
ENSRNOG00000000186	ENSRNOT00000050511.5	chr7	119616324	119623072	-	1091	6748	1	Tst	RHODAN	thiosulfate sulfurtransferase	thiosulfate sulfurtransferase	Rn.6360	25274	14.1098	12.2707	12.1521	12.0699	12.9684	15.34	12.887	13.768	12.8621	10.7793	13.7425	14.3082	NA	NA	Tst	-1.35774	1.15e-06	down
ENSRNOG00000000219	ENSRNOT00000035371.6	chr8	130813214	130930990	-	2382	117776	1	Ano10	RGD1308260|Tmem16k	anoctamin 10	anoctamin 10		301111	34.3951	32.7044	33.2015	31.0012	32.5153	32.889	35.5561	34.4461	33.5431	34.6082	39.9311	37.0153	NA	NA	Ano10	-0.527947	0.0105852	down
ENSRNOG00000000231	ENSRNOT00000046563.2	chr7	119647375	119658148	+	1626	10773	1	Kctd17	RGD1311154	potassium channel tetramerization domain containing 17	potassium channel tetramerization domain containing 17	Rn.198231	300317	26.1727	24.0295	30.4959	17.3915	25.6458	27.0716	26.0217	25.2514	25.4266	28.1365	27.9059	30.4335	NA	NA	Kctd17	-0.716693	0.000476038	down
ENSRNOG00000000237	ENSRNOT00000000254.7	chr10	67739103	67751002	-	1169	11899	1	RGD1310429	-	similar to Protein Njmu-R1	similar to Protein Njmu-R1		303764	13.0554	12.6604	15.9856	15.7955	14.5787	13.3045	15.5911	16.1594	13.9047	16.0961	17.4222	15.993	NA	NA	RGD1310429	-0.896597	3.64e-05	down
ENSRNOG00000000245	ENSRNOT00000088215.1	chr10	97735548	97754445	-	2172	18897	1	Slc16a6	Mct7B	solute carrier family 16, member 6	solute carrier family 16, member 6	Rn.157381	303772	5.76314	6.73967	6.84753	5.50047	5.78728	6.2639	6.1802	6.06824	7.46512	6.77987	6.52184	6.61421	NA	NA	Slc16a6	-0.509026	0.0589363	down
ENSRNOG00000000246	ENSRNOT00000000263.6	chr10	97710905	97721440	+	2929	10535	1	Amz2	RGD1304846	archaelysin family metallopeptidase 2	archaelysin family metallopeptidase 2	Rn.15408	360650	21.5787	19.7064	20.3269	18.9075	20.5346	19.841	22.4145	21.2197	20.9246	21.5506	23.2067	23.7762	NA	NA	Amz2	-0.583391	0.00363835	down
ENSRNOG00000000257	ENSRNOT00000031977.4	chr19	38237965	38321528	-	5022	83563	1	Smpd3	cca1	sphingomyelin phosphodiesterase 3	sphingomyelin phosphodiesterase 3	Rn.54555	94338	10.5341	9.13313	10.2628	8.90344	10.5504	10.0723	11.6695	10.4659	9.61621	10.3495	11.3591	10.653	NA	NA	Smpd3	-0.696148	0.00700392	down
ENSRNOG00000000274	ENSRNOT00000058151.2	chr20	19325121	19358719	+	1513	33598	1	Phyhipl	-	phytanoyl-CoA 2-hydroxylase interacting protein-like	phytanoyl-CoA 2-hydroxylase interacting protein-like	Rn.161745	309901	116.166	105.6	113.376	101.815	105.589	102.843	102.465	94.5989	100.597	109.698	116.853	116.309	NA	NA	Phyhipl	-2.12163	1.25e-13	down
ENSRNOG00000000312	ENSRNOT00000000343.4	chr20	45922806	46044738	-	3319	121932	1	Fig4	Kiaa0274|RGD1311375|Sac3	FIG4 phosphoinositide 5-phosphatase	FIG4 phosphoinositide 5-phosphatase	Rn.11982	309855	13.1317	14.1924	13.8975	15.0766	14.6955	14.1537	13.5947	13.2128	12.1564	12.9446	15.0482	14.2998	NA	NA	Fig4	-0.437581	0.0435883	down
ENSRNOG00000000316	ENSRNOT00000000348.6	chr20	47750762	47910375	-	2589	159613	1	Sobp	RGD1560479|Sobpl|jcx1	sine oculis binding protein homolog	sine oculis binding protein homolog	Rn.208930	309860	7.14182	5.99713	6.4575	5.14873	6.76897	5.57264	6.39982	5.96787	5.91944	5.9446	6.54621	6.29215	NA	NA	Sobp	-0.615722	0.0716258	down
ENSRNOG00000000321	ENSRNOT00000000352.5	chr20	48335540	48340846	+	1844	5306	1	Cd24	Cd24a	CD24 molecule	CD24 molecule	Rn.6007	25145	58.5955	64.0332	58.2353	70.2781	62.5312	56.388	68.2242	61.742	51.5601	54.5421	70.1974	71.0249	NA	NA	Cd24	-0.952571	0.000999335	down
ENSRNOG00000000327	ENSRNOT00000000365.4	chr20	50652745	50783937	+	3417	131192	1	Hace1	-	HECT domain and ankyrin repeat containing, E3 ubiquitin protein ligase 1	HECT domain and ankyrin repeat containing, E3 ubiquitin protein ligase 1	Rn.28116	361866	12.4415	10.6432	10.6137	12.2286	10.805	11.0582	11.7255	11.5953	10.2943	10.7141	11.4679	11.3166	NA	NA	Hace1	-0.525021	0.0225865	down
ENSRNOG00000000387	ENSRNOT00000056047.3	chr20	27283385	27308069	-	3169	24684	1	Slc25a16	-	solute carrier family 25 member 16	solute carrier family 25 member 16	Rn.21448	361836	11.0535	11.0218	11.619	10.5067	9.72725	10.0706	12.3059	11.2012	11.4229	11.2057	13.0088	12.0818	NA	NA	Slc25a16	-0.713863	0.000843114	down
ENSRNOG00000000392	ENSRNOT00000000441.6	chr20	32057454	32076503	-	2385	19049	1	Supv3l1	-	Suv3 like RNA helicase	Suv3 like RNA helicase	Rn.19830	294385	9.18017	8.94714	8.44793	9.56196	9.06391	8.75937	8.16551	8.46689	8.32863	8.53799	8.88142	8.56923	NA	NA	Supv3l1	-0.438147	0.0812382	down
ENSRNOG00000000395	ENSRNOT00000000444.7	chr20	32191734	32211453	-	2570	19719	1	Kif1bp	Kbp	KIF1 binding protein	KIF1 binding protein	Rn.32304	606294	28.5101	28.1289	27.8403	27.8633	28.8344	28.9955	29.6101	30.1802	26.541	28.5998	31.5122	34.0171	NA	NA	2510003E04Rik	-0.523537	0.0104798	down
ENSRNOG00000000522	ENSRNOT00000000629.4	chr20	6419033	6500523	-	4290	81490	1	Cpne5	-	copine 5	copine 5	Rn.21919	309650	1.07752	0.959696	1.08631	0.617332	1.17543	0.874398	1.349	1.05855	0.684336	1.09653	1.23859	1.23741	NA	NA	Cpne5	-1.3009	0.00906034	down
ENSRNOG00000000547	ENSRNOT00000000658.5	chr20	41100071	41102056	+	1985	1985	1	Tspyl4	-	TSPY-like 4	TSPY-like 4	Rn.161747	309828	57.7083	58.3189	69.2466	52.8337	58.1852	57.8919	64.7208	63.5427	61.0593	62.8196	67.054	68.1443	NA	NA	Tspyl4	-2.03048	3.08e-13	down
ENSRNOG00000000549	ENSRNOT00000000660.4	chr20	41083317	41085875	+	2558	2558	1	Tspyl1	Al8|Tspyl	TSPY-like 1	TSPY-like 1	Rn.99721	29544	29.4298	29.7705	31.4161	26.5043	29.0554	29.1879	32.0818	31.451	30.0927	31.6623	33.1652	35.0846	NA	NA	Tspyl1	-0.407908	0.0471194	down
ENSRNOG00000000585	ENSRNOT00000000715.6	chr20	45384000	45399694	-	3162	15694	1	Amd1	Amd1a|Amd1b	adenosylmethionine decarboxylase 1	adenosylmethionine decarboxylase 1	Rn.56270	81640	36.3063	33.479	30.1382	39.7095	34.3264	33.8605	32.386	31.6087	30.2815	29.8348	33.7149	35.8221	NA	NA	Amd1	-0.515285	0.0113126	down
ENSRNOG00000000605	ENSRNOT00000000743.3	chr20	40236437	40545494	+	3037	309057	1	Hs3st5	-	heparan sulfate-glucosamine 3-sulfotransferase 5	heparan sulfate-glucosamine 3-sulfotransferase 5	Rn.19322	294449	5.39733	4.83779	5.43403	5.08684	4.66834	5.48694	4.92204	5.36623	4.95755	4.933	6.40204	5.36943	NA	NA	Hs3st5	-0.614576	0.0318432	down
ENSRNOG00000000610	ENSRNOT00000000749.6	chr20	18493538	18506912	+	724	13374	1	Cisd1	MitoNEET|RGD1309529	CDGSH iron sulfur domain 1	CDGSH iron sulfur domain 1	Rn.1164	294362	91.636	96.5978	97.4233	87.5672	87.3543	95.2538	98.7395	106.092	95.9801	84.1304	90.4222	110.12	NA	NA	Cisd1	-0.937492	4.06e-06	down
ENSRNOG00000000618	ENSRNOT00000000767.5	chr6	88447749	88917070	-	3054	469321	1	Mdga2	Mamdc1	MAM domain containing glycosylphosphatidylinositol anchor 2	MAM domain containing glycosylphosphatidylinositol anchor 2	Rn.205097	314180	3.45966	3.56409	3.50516	3.75294	3.7426	3.12739	3.326	3.12791	2.85302	3.41128	3.58184	3.22654	NA	NA	Mdga2	-0.674973	0.039862	down
ENSRNOG00000000638	ENSRNOT00000057992.4	chr20	22060224	22086108	+	5050	25884	1	Zfp365	Znf365	zinc finger protein 365	zinc finger protein 365	Rn.24356	499425	7.76163	8.20861	9.93177	8.56855	8.07222	8.108	8.03136	8.26881	8.26952	8.37341	9.48392	8.85293	NA	NA	Zfp365	-1.41696	1.48e-09	down
ENSRNOG00000000657	ENSRNOT00000000817.6	chr13	55488585	55561726	-	900	73141	1	Nek7	-	NIMA-related kinase 7	NIMA-related kinase 7	Rn.211490	360850	60.2479	59.3346	60.9747	75.1348	64.3602	58.7522	62.2076	57.7576	65.3148	60.0653	62.1712	64.3468	NA	NA	Nek7	-0.390097	0.083132	down
ENSRNOG00000000658	ENSRNOT00000078868.1	chr12	48127149	48238887	-	8971	111738	1	Acacb	Acc2	acetyl-CoA carboxylase beta	acetyl-CoA carboxylase beta	Rn.162151	116719	1.30373	1.12934	1.63731	1.11197	1.28713	1.2287	1.50568	1.37335	1.31953	1.60872	1.23942	1.06698	NA	NA	Acacb	-0.806633	0.0192181	down
ENSRNOG00000000701	ENSRNOT00000000890.5	chr12	48621454	48627297	-	919	5843	1	Iscu	RGD1309562	iron-sulfur cluster assembly enzyme	iron-sulfur cluster assembly enzyme	Rn.121	288740	198.101	209.519	180.046	200.572	198.409	210.432	173.737	209.778	192.641	164.133	195.291	219.231	NA	NA	Iscu	-1.08138	3.69e-09	down
ENSRNOG00000000708	ENSRNOT00000000898.7	chr12	49328977	49395125	+	5595	66148	1	Sgsm1	Rutbc2	small G protein signaling modulator 1	small G protein signaling modulator 1	Rn.19304	288743	9.25334	10.4823	10.9408	7.64975	9.80947	9.13359	10.3993	9.74223	8.70359	9.71453	11.407	10.8429	NA	NA	Sgsm1	-1.1966	0.00101385	down
ENSRNOG00000000802	ENSRNOT00000001051.7	chr20	37465278	37700937	-	3866	235659	1	Tbc1d32	-	TBC1 domain family, member 32	TBC1 domain family, member 32		100359595	2.32685	3.0104	2.37509	3.50891	2.72211	2.6086	2.93178	2.56477	2.45234	2.65511	2.78919	2.16266	NA	NA	D630037F22Rik	-0.600611	0.057918	down
ENSRNOG00000000812	ENSRNOT00000001077.6	chr20	3364814	3368923	+	1173	4109	1	RGD1302996	-	hypothetical protein MGC:15854	hypothetical protein MGC:15854	Rn.106287	294231	30.6881	31.5316	32.9898	28.6359	33.1949	29.8391	29.6839	28.9899	29.9649	31.2979	30.8706	33.1638	NA	NA	RGD1302996	-1.24685	5.36e-07	down
ENSRNOG00000000823	ENSRNOT00000001092.4	chr20	27832932	27879759	+	6565	46827	1	Gcc2	-	GRIP and coiled-coil domain containing 2	GRIP and coiled-coil domain containing 2	Rn.139579	309798	9.65649	8.87407	8.96818	11.5262	9.37087	8.14229	8.7	8.71004	9.37868	8.53425	9.46583	9.17511	NA	NA	Gcc2	-0.650136	0.00106828	down
ENSRNOG00000000840	ENSRNOT00000001114.5	chr20	4821285	4823494	-	1458	2209	1	Atp6v1g2	ATP6G|Atp6g2|NG38	ATPase H+ transporting V1 subunit G2	ATPase H+ transporting V1 subunit G2	Rn.205429	368044	103.911	111.042	116.756	110.348	115.476	112.204	108.834	106.092	101.547	107.55	109.784	117.283	NA	NA	Atp6v1g2	-0.691989	0.000235297	down
ENSRNOG00000000879	ENSRNOT00000066809.3	chrX	158978755	159045044	+	4744	66289	1	Slc9a6	RGD1563582	solute carrier family 9 member A6	solute carrier family 9 member A6	Rn.25009	302863	26.714	27.828	28.2806	27.4878	26.0652	26.9391	28.4727	27.4232	26.6728	28.1175	31.4728	29.2056	NA	NA	Slc9a6	-0.824589	5.59e-05	down
ENSRNOG00000000886	ENSRNOT00000001185.4	chr12	29308341	29743705	-	780	435364	1	Caln1	-	calneuron 1	calneuron 1	Rn.202895	363909	1.35459	1.84569	2.22818	1.05632	1.66775	1.70171	2.09346	1.70527	2.00278	1.67161	2.30662	1.80777	NA	NA	Caln1	-1.95673	0.00217496	down
ENSRNOG00000000894	ENSRNOT00000041365.6	chr12	5575432	5773036	-	8911	197604	1	Fry	RGD1307034	FRY microtubule binding protein	FRY microtubule binding protein	Rn.36184	304244	11.7796	11.5899	13.1728	10.1659	12.5003	10.7053	11.566	11.192	11.8046	12.7427	12.1263	10.8943	NA	NA	Fry	-1.24275	1.26e-05	down
ENSRNOG00000000902	ENSRNOT00000001201.7	chr12	6322668	6341902	-	3428	19234	1	Hsph1	Hsp105	heat shock protein family H (Hsp110) member 1	heat shock protein family H (Hsp110) member 1	Rn.37805	288444	93.3524	99.3078	106.537	100.403	96.4084	101.039	108.949	103.145	99.7098	105.149	107.688	115.586	NA	NA	Hsph1	-1.35506	6.43e-14	down
ENSRNOG00000000909	ENSRNOT00000072129.2	chr12	6930018	6956914	-	3582	26896	1	Uspl1	RGD1310835	ubiquitin specific peptidase like 1	ubiquitin specific peptidase like 1	Rn.86346	288447	8.81631	8.57531	7.88341	9.41029	7.73249	8.74837	8.16531	8.73194	8.10951	7.31928	10.126	9.60512	NA	NA	Uspl1	-0.506165	0.025937	down
ENSRNOG00000000921	ENSRNOT00000061229.3	chr12	7865938	7911525	+	2690	45587	1	Ubl3	-	ubiquitin-like 3	ubiquitin-like 3	Rn.12128	363869	59.8064	56.7392	61.2242	55.7292	58.6986	59.0296	62.3541	61.3887	64.6415	56.0783	69.3938	69.5689	NA	NA	Ubl3	-0.43978	0.0211617	down
ENSRNOG00000000924	ENSRNOT00000001234.5	chr12	8085525	8108972	+	6460	23447	1	Slc7a1	Atrc1|CAT1|Cat-1|EcoR	solute carrier family 7 member 1	solute carrier family 7 member 1	Rn.9439	25648	10.9947	7.74366	9.57822	7.6959	9.98701	11.2227	8.03477	10.0933	7.30677	9.90574	11.8088	8.70793	NA	NA	Slc7a1	-0.427721	0.0491127	down
ENSRNOG00000000961	ENSRNOT00000064526.4	chr12	32666635	32740732	-	3010	74097	1	Glt1d1	RGD1304896	glycosyltransferase 1 domain containing 1	glycosyltransferase 1 domain containing 1		304445	4.66081	4.27775	4.79296	3.5243	4.60824	4.04547	4.94625	4.45022	4.64857	4.39119	4.57861	4.83891	NA	NA	Glt1d1	-1.55133	0.00127537	down
ENSRNOG00000000963	ENSRNOT00000048474.5	chr12	32808022	33016885	-	3210	208863	1	Tmem132c	RGD1305669	transmembrane protein 132C	transmembrane protein 132C		363915	10.5603	9.74513	11.0633	8.87368	10.368	9.73973	10.4731	11.0874	9.2381	10.1387	11.7478	11.726	NA	NA	Tmem132c	-1.78524	2.09e-10	down
ENSRNOG00000000967	ENSRNOT00000001292.5	chr12	36512393	36555694	-	3173	43301	1	Aacs	-	acetoacetyl-CoA synthetase	acetoacetyl-CoA synthetase	Rn.9215	65984	18.6799	25.1282	24.9489	26.2452	23.7462	25.454	28.8908	27.9931	24.4808	28.0071	30.5663	30.8044	NA	NA	Aacs	-0.630115	0.00216443	down
ENSRNOG00000000968	ENSRNOT00000001282.7	chr12	10577068	10582208	+	2000	5140	1	Rnf6	-	ring finger protein 6	ring finger protein 6	Rn.53030	304271	18.5269	20.6729	20.6174	17.7734	20.8062	19.2103	21.9241	20.4958	19.5406	21.7245	24.5406	23.6227	NA	NA	Rnf6	-0.553695	0.00627364	down
ENSRNOG00000000975	ENSRNOT00000001290.5	chr12	2054680	2068682	+	2056	14002	1	Mcoln1	-	mucolipin 1	mucolipin 1	Rn.106454	288371	20.0992	19.7041	20.572	18.3914	19.1732	19.2274	20.4626	19.356	19.1918	19.6593	21.1594	22.1321	NA	NA	Mcoln1	-0.584195	0.012099	down
ENSRNOG00000000977	ENSRNOT00000072952.1	chr12	2070365	2097904	+	4032	27539	1	Pnpla6	RGD1564611	patatin-like phospholipase domain containing 6	patatin-like phospholipase domain containing 6		360753	12.3527	12.8706	13.2786	10.7392	13.3293	12.4846	13.8231	14.0353	12.6854	14.4854	14.8889	14.1286	NA	NA	Pnpla6	-0.504739	0.0255804	down
ENSRNOG00000001006	ENSRNOT00000001331.4	chr12	12013911	12025549	-	2630	11638	1	Nptx2	NP-II|NP2|Narp	neuronal pentraxin 2	neuronal pentraxin 2	Rn.162101	288475	28.7971	27.1854	29.5327	23.9213	27.6875	31.3457	33.6505	31.5453	29.1409	31.8989	41.3785	38.0853	NA	NA	Nptx2	-0.948882	0.000474956	down
ENSRNOG00000001007	ENSRNOT00000060843.4	chr12	12227010	12321172	+	2262	94162	1	Baiap2l1	RGD1308452	BAI1-associated protein 2-like 1	BAI1-associated protein 2-like 1	Rn.21473	304282	16.2642	18.1119	17.189	17.2888	16.852	15.8053	17.1129	15.5322	16.2413	15.4841	18.9779	18.4738	NA	NA	Baiap2l1	-1.49343	2.58e-08	down
ENSRNOG00000001030	ENSRNOT00000058206.4	chr15	58554374	58658142	+	4585	103768	1	Tsc22d1	TS22A|TSC-22|Tgfb1i4	TSC22 domain family, member 1	TSC22 domain family, member 1	Rn.3545	498545	91.3482	79.9321	81.1487	81.4049	83.0783	82.1317	76.8031	77.7969	78.4257	73.8424	81.1384	83.0715	NA	NA	Tsc22d1	-0.548705	0.00304702	down
ENSRNOG00000001040	ENSRNOT00000078603.2	chr12	12714408	12738620	-	2876	24212	1	Pms2	-	PMS1 homolog 2, mismatch repair system component	PMS1 homolog 2, mismatch repair system component	Rn.102072	288479	7.42921	6.47933	6.61528	7.77092	7.64862	6.86262	6.93428	6.86723	7.22516	6.52033	7.14411	7.25047	NA	NA	Pms2	-0.497148	0.0551797	down
ENSRNOG00000001064	ENSRNOT00000057902.3	chr12	37593874	37649036	+	5326	55162	1	Sbno1	-	strawberry notch homolog 1	strawberry notch homolog 1	Rn.12294	304470	14.7243	14.1947	15.4757	16.8457	15.0197	14.6199	15.2754	14.9465	14.1092	15.6774	16.3612	14.2498	NA	NA	Sbno1	-0.564626	0.00553005	down
ENSRNOG00000001072	ENSRNOT00000001418.5	chr12	4439750	4474729	-	3337	34979	1	Cers4	Lass4	ceramide synthase 4	ceramide synthase 4	Rn.128409	304208	14.4637	16.9906	16.5787	15.8947	16.4471	16.2261	19.4294	17.6227	17.3331	19.7393	18.5757	18.7664	NA	NA	Cers4	-0.449853	0.0684314	down
ENSRNOG00000001082	ENSRNOT00000045223.5	chr12	37923528	37958363	+	5422	34835	1	Abcb9	Tapl	ATP binding cassette subfamily B member 9	ATP binding cassette subfamily B member 9	Rn.44870	63886	9.26441	7.44691	8.8589	6.59674	7.08977	8.36862	7.84128	7.93442	8.08466	7.60324	9.95923	9.3531	NA	NA	Abcb9	-1.29889	3.83e-08	down
ENSRNOG00000001098	ENSRNOT00000001464.7	chr12	703281	794042	+	7038	90761	1	Pds5b	AS3|Aprin|CG008	PDS5 cohesin associated factor B	PDS5 cohesin associated factor B	Rn.105768	304218	12.1893	11.4912	12.286	13.1828	12.1137	11.3895	12.8988	12.3054	11.7544	12.4777	13.046	12.0964	NA	NA	Pds5b	-0.425655	0.0328847	down
ENSRNOG00000001106	ENSRNOT00000001467.7	chr12	38096034	38116919	-	575	20885	1	Denr	-	density regulated reinitiation and release factor	density regulated reinitiation and release factor	Rn.101864	687565	42.2888	36.3156	36.7524	42.6551	41.6626	37.2607	35.4143	35.9604	38.2931	33.6579	37.1515	37.8806	NA	NA	Denr	-0.438562	0.0818284	down
ENSRNOG00000001113	ENSRNOT00000060608.3	chr12	14021727	14078134	+	2139	56407	1	Mmd2	-	monocyte to macrophage differentiation-associated 2	monocyte to macrophage differentiation-associated 2	Rn.154557	304301	19.827	23.2105	21.2406	20.2296	22.4608	22.1776	28.094	27.4551	24.9885	28.3327	28.1552	29.3235	NA	NA	Mmd2	-0.981256	1.22e-06	down
ENSRNOG00000001124	ENSRNOT00000001486.7	chr12	43940929	44008685	+	4182	67756	1	Rnft2	RGD1560195|Tmem118	ring finger protein, transmembrane 2	ring finger protein, transmembrane 2	Rn.28670	304521	14.6572	14.468	17.4399	11.9548	14.1584	15.2003	16.1667	15.9799	14.5619	15.6592	17.6561	17.6084	NA	NA	Rnft2	-0.994173	7.07e-05	down
ENSRNOG00000001128	ENSRNOT00000001490.6	chr12	44141422	44174583	-	637	33161	1	Tesc	RGD1566317	tescalcin	tescalcin		288689	40.2461	39.9201	42.9299	32.1517	42.7244	40.3156	38.9414	41.2978	42.2825	40.4356	47.9213	48.3606	NA	NA	Tesc	-2.01225	1.51e-16	down
ENSRNOG00000001129	ENSRNOT00000064900.3	chr12	44246508	44279002	-	1846	32494	1	Fbxo21	-	F-box protein 21	F-box protein 21	Rn.137498	360818	17.2901	18.9938	19.5463	19.2322	17.625	18.6871	20.1043	19.7165	19.6752	19.5552	21.3704	20.543	NA	NA	Fbxo21	-0.684198	0.000633624	down
ENSRNOG00000001135	ENSRNOT00000001499.6	chr12	44942443	44962656	-	1505	20213	1	Wsb2	-	WD repeat and SOCS box-containing 2	WD repeat and SOCS box-containing 2	Rn.4063	288692	71.443	72.0467	77.8421	73.976	82.4628	77.3145	78.1507	77.4973	76.8915	76.2046	87.149	81.7214	NA	NA	Wsb2	-0.348842	0.0958589	down
ENSRNOG00000001136	ENSRNOT00000001500.6	chr12	45026886	45031145	+	1092	4259	1	Pebp1	HCNP|Pbp|Rkip	phosphatidylethanolamine binding protein 1	phosphatidylethanolamine binding protein 1	Rn.29745	29542	284.222	326.828	316.847	296.66	302.778	359.87	335.746	354.687	336.662	318.507	348.926	391.451	NA	NA	Pebp1	-0.43197	0.027196	down
ENSRNOG00000001143	ENSRNOT00000086716.1	chr12	46334665	46494174	-	6776	159509	1	Cit	-	citron rho-interacting serine/threonine kinase	citron rho-interacting serine/threonine kinase	Rn.89069	83620	3.59722	3.22465	4.40347	2.48186	3.75976	3.28538	3.52438	3.12688	3.39457	3.81071	3.80579	3.11166	NA	NA	Cit	-0.630064	0.0362906	down
ENSRNOG00000001158	ENSRNOT00000001533.4	chr20	9743269	9840489	+	3514	97220	1	Abcg1	Abc8	ATP binding cassette subfamily G member 1	ATP binding cassette subfamily G member 1	Rn.8398	85264	18.5125	19.0255	21.0091	14.8973	17.5694	17.5028	20.429	18.9986	18.1885	18.9306	20.8725	19.5961	NA	NA	Abcg1	-0.897039	4.28e-06	down
ENSRNOG00000001170	ENSRNOT00000001545.4	chr12	47024442	47027495	+	546	3053	1	Cox6a1	COX6AL	cytochrome c oxidase subunit 6A1	cytochrome c oxidase subunit 6A1	Rn.880	25282	505.741	515.068	516.144	419.134	479.391	597.66	498.868	582.696	513.669	462.969	485.577	630.958	NA	NA	Cox6a1	-0.69581	0.000153005	down
ENSRNOG00000001171	ENSRNOT00000001546.6	chr12	47078753	47095438	-	1552	16685	1	Coq5	RGD1310857	coenzyme Q5, methyltransferase	coenzyme Q5, methyltransferase	Rn.143996	304542	17.8517	17.0609	15.2912	19.8418	17.1967	16.8538	15.7045	18.1795	16.6341	13.7465	18.038	18.064	NA	NA	Coq5	-0.486438	0.0586509	down
ENSRNOG00000001177	ENSRNOT00000001556.4	chr12	47254484	47263747	+	1757	9263	1	Acads	Scad	acyl-CoA dehydrogenase short chain	acyl-CoA dehydrogenase short chain	Rn.1167	64304	17.4059	14.9019	20.195	13.4654	15.8391	18.5415	16.6603	17.0754	17.1154	16.5079	17.5855	18.2696	NA	NA	Acads	-0.581521	0.0132782	down
ENSRNOG00000001182	ENSRNOT00000001564.4	chr20	10265806	10275304	+	1558	9498	1	Ndufv3	Mipp65|Ndufv3l	NADH:ubiquinone oxidoreductase subunit V3	NADH:ubiquinone oxidoreductase subunit V3	Rn.6452	64539	48.4323	52.9547	51.0179	47.2745	49.0554	51.9318	53.8602	56.924	51.3526	51.2382	51.5576	58.5299	NA	NA	Ndufv3	-0.426152	0.0839601	down
ENSRNOG00000001185	ENSRNOT00000050782.5	chr12	47433358	47438931	-	1408	5573	1	RGD1311899	-	similar to RIKEN cDNA 2210016L21 gene	similar to RIKEN cDNA 2210016L21 gene	Rn.143995	288704	70.4137	69.9962	73.3081	58.9986	70.486	71.5537	73.8305	77.1109	67.3731	71.3862	77.0438	82.7917	NA	NA	RGD1311899	-0.600108	0.00892604	down
ENSRNOG00000001205	ENSRNOT00000001602.5	chr20	11114164	11144806	+	5994	30642	1	Agpat3	-	1-acylglycerol-3-phosphate O-acyltransferase 3	1-acylglycerol-3-phosphate O-acyltransferase 3	Rn.100251	294324	27.124	26.5949	28.3257	21.2547	25.6016	25.8247	28.0515	26.6984	26.2824	26.5595	30.6905	29.7544	NA	NA	Agpat3	-0.888325	6.38e-06	down
ENSRNOG00000001211	ENSRNOT00000001609.4	chr20	11244353	11252449	+	1269	8096	1	Gatd3a	C21orf33|ES1|RGD1303003	glutamine amidotransferase like class 1 domain containing 3A	glutamine amidotransferase like class 1 domain containing 3A	Rn.11498	294326	86.7995	84.2898	86.8162	72.6495	78.6098	86.8496	82.542	88.0135	86.6492	79.9408	88.0443	93.2068	NA	NA	RGD1303003	-0.757388	7.38e-05	down
ENSRNOG00000001215	ENSRNOT00000049745.4	chr20	11417429	11424324	-	1779	6895	1	RGD1309594	-	similar to RIKEN cDNA 1810043G02; DNA segment, Chr 10, Johns Hopkins University 13, expressed	similar to RIKEN cDNA 1810043G02; DNA segment, Chr 10, Johns Hopkins University 13, expressed	Rn.128896	309681	16.6875	19.0814	17.6282	18.8731	20.5975	21.9374	20.227	20.2703	24.0422	19.1276	23.7057	21.5871	NA	NA	RGD1309594	-0.714807	0.000870494	down
ENSRNOG00000001245	ENSRNOT00000001675.4	chr20	12429315	12629981	+	2037	200666	1	Pcbp3	-	poly(rC) binding protein 3	poly(rC) binding protein 3	Rn.107537	294336	67.8481	66.6651	72.7642	54.8219	69.8953	63.171	68.0021	65.6208	64.3863	65.2008	76.5948	75.9249	NA	NA	Pcbp3	-0.875812	0.000155517	down
ENSRNOG00000001265	ENSRNOT00000001709.5	chr12	16410083	16719824	+	2594	309741	1	Mad1l1	-	mitotic arrest deficient 1 like 1	mitotic arrest deficient 1 like 1	Rn.95132	680006	10.941	10.7574	11.3544	11.1454	11.0157	11.1683	10.4745	10.4677	10.2222	10.6195	11.7401	11.4985	NA	NA	Mad1l1	-0.644676	0.0113311	down
ENSRNOG00000001273	ENSRNOT00000001716.7	chr12	16899025	16901934	+	790	2909	1	Psmg3	RGD1305593	proteasome assembly chaperone 3	proteasome assembly chaperone 3	Rn.2926	100361517	35.5166	33.8578	28.2493	30.2643	33.8949	33.0373	32.0075	32.0241	33.8891	27.4913	30.9426	31.771	NA	NA	Psmg3	-0.777321	0.000749912	down
ENSRNOG00000001274	ENSRNOT00000001717.6	chr12	39690069	39699113	-	1155	9044	1	Vps29	-	VPS29 retromer complex component	VPS29 retromer complex component	Rn.2547	288666	80.2727	72.1071	61.5615	78.6863	75.8526	71.3384	64.9501	62.1057	72.5468	57.7055	64.1365	69.8173	NA	NA	Vps29	-0.56112	0.00538033	down
ENSRNOG00000001278	ENSRNOT00000001722.5	chr12	39670453	39679510	-	1588	9057	1	Gpn3	Atpbd1c	GPN-loop GTPase 3	GPN-loop GTPase 3	Rn.162125	360810	9.53673	9.40464	8.87181	9.67283	9.12134	9.46695	8.89911	9.63666	9.19282	9.40201	10.4763	10.8643	NA	NA	Gpn3	-0.558959	0.0471354	down
ENSRNOG00000001285	ENSRNOT00000024347.7	chr12	39554171	39601778	+	5535	47607	1	Atp2a2	Serca2|SercaII	ATPase sarcoplasmic/endoplasmic reticulum Ca2+ transporting 2	ATPase sarcoplasmic/endoplasmic reticulum Ca2+ transporting 2	Rn.2305	29693	50.1831	53.0744	56.9866	52.4647	52.8984	51.2719	60.07	54.9556	57.0893	57.7481	61.2832	59.3067	NA	NA	Atp2a2	-0.560158	0.00229065	down
ENSRNOG00000001295	ENSRNOT00000001743.2	chr20	13130636	13142856	-	1481	12220	1	S100b	S100P	S100 calcium binding protein B	S100 calcium binding protein B	Rn.8937	25742	764.929	678.624	622.35	673.136	684.111	720.706	640.056	622.069	709.312	599.086	620.771	667.692	NA	NA	S100b	-0.624188	0.000349588	down
ENSRNOG00000001304	ENSRNOT00000001766.7	chr20	14421141	14545772	-	3833	124631	1	Bcr	-	BCR, RhoGEF and GTPase activating protein	BCR, RhoGEF and GTPase activating protein		309696	16.7536	16.6032	16.3715	13.0049	16.683	15.8579	17.4508	16.3518	15.561	17.4085	18.4689	17.3637	NA	NA	Bcr	-0.624806	0.00422002	down
ENSRNOG00000001311	ENSRNOT00000001772.6	chr20	14557740	14573519	-	1236	15779	1	Rab36	-	RAB36, member RAS oncogene family	RAB36, member RAS oncogene family	Rn.234477	690407	5.82953	5.73669	6.25917	5.59478	5.33327	5.94145	6.70272	6.76122	6.66812	6.33973	7.28788	6.84497	NA	NA	Rab36	-1.00947	0.0111831	down
ENSRNOG00000001313	ENSRNOT00000001779.4	chr20	14593819	14620019	-	2460	26200	1	Gnaz	GXA	G protein subunit alpha z	G protein subunit alpha z	Rn.10943	25740	18.3673	16.4244	20.3759	13.164	17.4385	18.2104	17.6097	17.8812	16.9542	18.6963	21.3901	20.6958	NA	NA	Gnaz	-0.772029	0.0155075	down
ENSRNOG00000001317	ENSRNOT00000001784.7	chr12	18152659	18167517	+	4642	14858	1	Zfp68	-	zinc finger protein 68	zinc finger protein 68	Rn.144939	304337	14.1847	12.8256	11.8451	15.0649	12.727	12.0996	11.4298	12.1186	12.8868	10.9186	12.3536	12.0683	NA	NA	Zfp68	-0.52715	0.00671792	down
ENSRNOG00000001352	ENSRNOT00000001826.7	chr12	40713841	40822159	-	12703	108318	1	Hectd4	RGD1309762	HECT domain E3 ubiquitin protein ligase 4	HECT domain E3 ubiquitin protein ligase 4		304503	13.3578	12.8773	13.5884	10.379	13.3793	12.4706	13.7363	13.3646	13.2454	14.5409	12.4883	12.286	NA	NA	RGD1309762	-0.420472	0.0568644	down
ENSRNOG00000001368	ENSRNOT00000001844.6	chr12	41073824	41148490	+	2635	74666	1	Rph3a	-	rabphilin 3A	rabphilin 3A	Rn.10976	171039	99.3037	98.0523	104.482	73.3141	92.5122	91.9093	105.453	96.3684	97.6062	102.083	111.619	114.801	NA	NA	Rph3a	-1.8459	1e-07	down
ENSRNOG00000001385	ENSRNOT00000001872.5	chr12	41600005	41619186	+	2178	19181	1	Plbd2	P76	phospholipase B domain containing 2	phospholipase B domain containing 2	Rn.72896	246120	73.9531	79.1398	81.3437	67.0938	74.9871	77.8346	79.9835	79.848	76.5726	75.9812	93.9399	88.665	NA	NA	Plbd2	-0.461599	0.0173622	down
ENSRNOG00000001404	ENSRNOT00000064572.1	chr12	22082065	22118220	+	2730	36155	1	Agfg2	Hrbl	ArfGAP with FG repeats 2	ArfGAP with FG repeats 2	Rn.17775	304375	6.49344	6.51536	7.17188	5.57804	6.97082	6.52147	7.75373	7.84967	7.36491	7.1968	7.77222	8.54363	NA	NA	Agfg2	-0.53664	0.0468377	down
ENSRNOG00000001408	ENSRNOT00000001910.7	chr12	22194624	22211080	-	1523	16456	1	Actl6b	Actl6	actin-like 6B	actin-like 6B	Rn.44972	288563	9.03802	10.4067	10.2704	6.95563	10.1056	9.15103	9.31045	9.9509	9.38179	8.11624	10.8525	11.7201	NA	NA	Actl6b	-0.812417	0.00909808	down
ENSRNOG00000001420	ENSRNOT00000063901.3	chr12	22750490	22765308	-	1183	14818	1	Fis1	Ttc11	fission, mitochondrial 1	fission, mitochondrial 1	Rn.1298	288584	85.7039	77.7817	70.2453	76.1399	75.7005	81.3212	70.0505	72.6061	76.4191	62.3908	76.4278	83.9125	NA	NA	FIS1	-0.49467	0.0153653	down
ENSRNOG00000001427	ENSRNOT00000001938.6	chr12	23544287	23564569	+	4207	20282	1	Orai2	RGD1310213	ORAI calcium release-activated calcium modulator 2	ORAI calcium release-activated calcium modulator 2	Rn.18207	304592	9.04483	7.7171	7.73589	6.52594	7.63991	8.44323	8.10811	9.00276	8.06994	8.89058	8.77558	8.67895	NA	NA	Orai2	-0.492378	0.0910163	down
ENSRNOG00000001436	ENSRNOT00000084730.1	chr12	23789675	23817865	+	3408	28190	1	Ywhag	14-3-3G	tyrosine 3-monooxygenase/tryptophan 5-monooxygenase activation protein, gamma	tyrosine 3-monooxygenase/tryptophan 5-monooxygenase activation protein, gamma	Rn.29936	56010	563.746	621.614	630.217	592.361	566.525	575.993	663.19	615.111	574.729	609.249	668.099	675.748	NA	NA	Ywhag	-0.897884	1.34e-05	down
ENSRNOG00000001440	ENSRNOT00000001958.4	chr12	23941448	23954431	-	1310	12983	1	Mdh2	Mor1	malate dehydrogenase 2	malate dehydrogenase 2	Rn.1011	81829	148.248	206.081	189.813	211.385	191.484	194.287	190.364	185.502	181.074	180.892	198.458	210.845	NA	NA	Mdh2	-0.716381	9.94e-05	down
ENSRNOG00000001452	ENSRNOT00000001973.3	chr12	24473981	24476295	+	2314	2314	1	Fzd9	rFz9	frizzled class receptor 9	frizzled class receptor 9	Rn.96335	266608	0.900524	0.779132	0.970413	0.801144	1.20644	0.985114	0.809435	0.731578	1.06502	0.756808	0.907099	1.17571	NA	NA	Fzd9	-1.59825	0.0367921	down
ENSRNOG00000001470	ENSRNOT00000084427.1	chr12	25036630	25070538	+	3274	33908	1	Limk1	-	LIM domain kinase 1	LIM domain kinase 1	Rn.11250	65172	50.0079	45.4102	50.651	31.6866	47.3756	45.9443	46.6439	46.9914	46.612	47.2935	56.0669	57.6915	NA	NA	Limk1	-1.30682	7.61e-10	down
ENSRNOG00000001492	ENSRNOT00000047289.5	chr1	78029555	78054044	+	2988	24489	1	Slc8a2	Ncx2	solute carrier family 8 member A2	solute carrier family 8 member A2	Rn.10305	140447	5.2059	4.47135	6.66072	3.85554	5.2096	5.52863	5.9792	5.93535	4.08336	6.31015	6.10962	6.78993	NA	NA	Slc8a2	-2.06214	1.52e-08	down
ENSRNOG00000001494	ENSRNOT00000002044.6	chr1	77994203	78012845	+	1526	18642	1	Napa	alpha-SNAP	NSF attachment protein alpha	NSF attachment protein alpha	Rn.31745	140673	125.331	174.072	155.699	179.064	156.957	180.316	164.631	168.357	154.879	146.886	169.023	180.098	NA	NA	Napa	-0.51135	0.00904231	down
ENSRNOG00000001500	ENSRNOT00000002052.3	chr1	83979298	83990588	-	1111	11290	1	Rab4b	-	RAB4B, member RAS oncogene family	RAB4B, member RAS oncogene family	Rn.7181	50866	39.5861	44.4812	47.0687	35.3723	36.9287	48.7368	46.4595	49.7754	43.6495	41.5702	51.0438	55.2319	NA	NA	Rab4b	-0.375835	0.0990418	down
ENSRNOG00000001506	ENSRNOT00000002058.4	chrX	105134498	105145345	+	1942	10847	1	Tmem35a	RSEP4|Tmem35	transmembrane protein 35A	transmembrane protein 35A	Rn.45854	308134	52.155	46.6753	45.1353	55.7461	47.0249	43.9513	48.3542	44.7135	45.3522	44.0884	48.0457	51.3387	NA	NA	Tmem35	-1.52823	2.67e-16	down
ENSRNOG00000001516	ENSRNOT00000010630.7	chr3	58632476	58924038	+	2998	291562	1	Rapgef4	CAMP-GEFII|CAMPS|Cgef2|Epac2	Rap guanine nucleotide exchange factor 4	Rap guanine nucleotide exchange factor 4	Rn.42890	252857	22.5261	22.9688	24.0043	21.8537	24.0598	21.6606	22.0669	22.5867	22.0332	21.6558	27.1815	24.1752	NA	NA	Rapgef4	-1.97418	1.01e-11	down
ENSRNOG00000001531	ENSRNOT00000002094.5	chr14	115383910	115391652	-	1203	7742	1	Chac2	RGD1309120	ChaC cation transport regulator 2	ChaC cation transport regulator 2	Rn.113823	360994	11.3324	10.6138	10.2792	10.1634	11.2143	9.70232	10.8888	9.96214	9.72802	9.5845	9.65138	10.2044	NA	NA	Chac2	-1.06989	0.0137576	down
ENSRNOG00000001551	ENSRNOT00000002116.4	chr11	24286787	24294179	-	905	7392	1	Atp5pf	Atp5j	ATP synthase peripheral stalk subunit F6	ATP synthase peripheral stalk subunit F6	Rn.5790	94271	108.35	108.469	103.618	88.6362	97.6785	129.147	103.469	122.552	116.292	93.0537	94.153	123.033	NA	NA	Atp5j	-0.44532	0.0674476	down
ENSRNOG00000001559	ENSRNOT00000002134.5	chr3	61756148	61818998	+	1202	62850	1	Mtx2	-	metaxin 2	metaxin 2	Rn.24607	288150	24.8201	25.0622	23.608	23.0611	22.7391	24.6301	25.152	26.4462	24.189	22.7688	22.1628	27.9611	NA	NA	Mtx2	-0.561299	0.0127941	down
ENSRNOG00000001572	ENSRNOT00000002140.4	chr3	61685619	61687758	+	1828	2139	1	Hoxd1	-	homeo box D1	homeo box D1	Rn.47291	288151	9.03122	8.83968	10.2312	6.85752	8.21964	12.8096	10.7849	11.0321	10.0266	10.0836	12.5062	13.3583	NA	NA	Hoxd1	-3.25874	3.34e-26	down
ENSRNOG00000001575	ENSRNOT00000085629.1	chr11	27811957	27971359	-	2994	159402	1	Grik1	GluK1|GluR5	glutamate ionotropic receptor kainate type subunit 1	glutamate ionotropic receptor kainate type subunit 1	Rn.10449	29559	24.3942	28.837	27.2573	26.5661	26.152	22.6967	26.1467	25.3722	23.3536	25.2925	29.261	25.8808	NA	NA	Grik1	-2.43199	6.27e-08	down
ENSRNOG00000001593	ENSRNOT00000068018.2	chr3	61433863	61494778	-	1501	60915	1	Lnpk	Lnp	lunapark, ER junction formation factor	lunapark, ER junction formation factor	Rn.50581	362151	19.5728	22.2838	22.4506	27.6324	23.2438	20.3485	22.6134	19.8444	19.7474	20.9244	22.8462	21.9492	NA	NA	Lnp	-0.627665	0.0146159	down
ENSRNOG00000001596	ENSRNOT00000058234.3	chr3	60811210	60813869	-	721	2659	1	Atp5mc3	Atp5g3	ATP synthase membrane subunit c locus 3	ATP synthase membrane subunit c locus 3	Rn.2180	114630	170.601	208.984	204.318	170.415	185.49	220.195	194.687	224.732	210.074	185.095	221.639	250.583	NA	NA	ATP5G3	-0.837432	6.61e-06	down
ENSRNOG00000001602	ENSRNOT00000002180.7	chr11	27022986	27080701	-	7107	57715	1	Ltn1	Rnf160|Zfp294|Znf294	listerin E3 ubiquitin protein ligase 1	listerin E3 ubiquitin protein ligase 1	Rn.44204	288308	8.07141	8.54754	8.36648	9.72591	8.11328	8.00245	8.73931	9.34075	8.49668	9.21439	9.26037	9.15697	NA	NA	Ltn1	-0.358145	0.0893123	down
ENSRNOG00000001608	ENSRNOT00000002188.5	chr11	47188495	47238372	+	3131	49877	1	Nxpe3	Fam55c	neurexophilin and PC-esterase domain family, member 3	neurexophilin and PC-esterase domain family, member 3	Rn.231808	681096	13.7842	14.43	17.0751	15.1642	12.8236	14.6395	14.5836	14.6241	13.6519	14.0812	16.3003	16.1969	NA	NA	Nxpe3	-1.50115	4.23e-08	down
ENSRNOG00000001613	ENSRNOT00000034940.4	chr11	47079234	47113993	-	4872	34759	1	Zbtb11	-	zinc finger and BTB domain containing 11	zinc finger and BTB domain containing 11	Rn.162011	304010	7.09941	7.6469	8.59622	8.87858	7.65613	7.81789	9.38448	8.97629	8.94482	8.9627	10.5788	9.55773	NA	NA	Zbtb11	-0.503898	0.0157348	down
ENSRNOG00000001618	ENSRNOT00000002206.5	chr11	38251955	38274217	-	3607	22262	1	Ripk4	-	receptor-interacting serine-threonine kinase 4	receptor-interacting serine-threonine kinase 4	Rn.28403	304053	0.410909	0.727374	0.46478	0.742384	0.587567	0.783976	0.758944	0.629497	0.649641	0.655623	0.658414	0.768051	NA	NA	Ripk4	-1.36903	0.00805521	down
ENSRNOG00000001628	ENSRNOT00000002221.6	chr11	36851038	36912229	+	648	61191	1	Pcp4	PEPZ19|pep-19	Purkinje cell protein 4	Purkinje cell protein 4	Rn.9736	25510	393.455	387.67	383.418	302.799	372.714	424.834	412.783	402.774	417.435	331.526	360.888	457.119	NA	NA	Pcp4	-0.652263	0.000399827	down
ENSRNOG00000001653	ENSRNOT00000002255.5	chr11	44192940	44237100	+	2094	44160	1	St3gal6	Siat10	ST3 beta-galactoside alpha-2,3-sialyltransferase 6	ST3 beta-galactoside alpha-2,3-sialyltransferase 6	Rn.32316	304023	9.32764	8.29505	8.33655	10.5114	9.22066	9.60459	8.70967	9.04682	8.41847	8.73557	9.09034	9.56203	NA	NA	St3gal6	-0.83739	0.000688297	down
ENSRNOG00000001658	ENSRNOT00000079955.1	chr11	35024196	35098883	-	3079	74687	1	Kcnj6	-	potassium voltage-gated channel subfamily J member 6	potassium voltage-gated channel subfamily J member 6	Rn.10185	25743	1.20582	1.78287	2.04805	1.29498	1.67097	1.16676	1.73529	1.68434	1.3034	1.63574	1.74521	1.48703	NA	NA	Kcnj6	-2.87346	3.91e-06	down
ENSRNOG00000001682	ENSRNOT00000065600.3	chr11	34598492	34738791	+	5955	140299	1	Ttc3	-	tetratricopeptide repeat domain 3	tetratricopeptide repeat domain 3	Rn.214632	360702	82.4964	74.0419	74.1229	98.4035	80.447	72.1111	74.8745	71.7484	71.5525	73.589	79.9569	71.3424	NA	NA	Ttc3	-0.909968	1.96e-07	down
ENSRNOG00000001686	ENSRNOT00000002291.6	chr11	34352287	34526931	-	2812	174644	1	Hlcs	RGD1565360	holocarboxylase synthetase	holocarboxylase synthetase		288240	6.86769	6.45455	7.37843	5.63513	6.77275	6.35182	7.62156	7.12864	7.33213	6.9733	7.89534	6.68397	NA	NA	Hlcs	-0.796516	0.00241313	down
ENSRNOG00000001689	ENSRNOT00000002293.7	chr11	42858478	42884603	+	1845	26125	1	Arl6	-	ADP-ribosylation factor like GTPase 6	ADP-ribosylation factor like GTPase 6	Rn.101944	363760	13.8953	13.6952	14.2133	13.8837	12.0653	12.7932	13.7442	12.9694	12.7444	13.9607	15.778	14.1793	NA	NA	Arl6	-0.965655	0.0013916	down
ENSRNOG00000001700	ENSRNOT00000002309.2	chr5	79235539	79317206	-	2750	81667	1	Whrn	Cip98|Dfnb31	whirlin	whirlin	Rn.231801	313255	9.58394	9.25674	10.5258	6.17949	9.11522	10.3144	9.82796	11.1637	9.62277	10.5749	11.4972	10.4842	NA	NA	Dfnb31	-1.2785	1.2e-07	down
ENSRNOG00000001707	ENSRNOT00000037612.5	chr11	83992076	84008946	-	4486	16870	1	Vwa5b2	RGD1564491	von Willebrand factor A domain containing 5B2	von Willebrand factor A domain containing 5B2	Rn.63842	303812	12.7087	11.9549	13.9953	9.72782	11.7816	13.7554	12.6329	13.4325	11.8819	12.7344	14.6495	14.5514	NA	NA	Vwa5b2	-1.92745	5.61e-10	down
ENSRNOG00000001710	ENSRNOT00000002327.5	chr11	84026207	84037938	-	2500	11731	1	Abcf3	-	ATP binding cassette subfamily F member 3	ATP binding cassette subfamily F member 3	Rn.98647	287982	34.6911	31.9627	34.5628	31.0799	33.8278	33.2642	34.7808	32.9761	31.4427	32.5299	36.204	37.9158	NA	NA	Abcf3	-0.884217	4.83e-06	down
ENSRNOG00000001714	ENSRNOT00000002333.7	chr11	74834050	74968336	+	4254	134286	1	Atp13a4	RGD1306927	ATPase 13A4	ATPase 13A4	Rn.144723	288026	0.986595	0.838143	0.889416	0.913083	0.99297	0.725787	1.12897	0.840112	0.937053	0.922506	1.01504	1.0568	NA	NA	Atp13a4	-1.58042	0.010027	down
ENSRNOG00000001715	ENSRNOT00000044482.6	chr11	83948230	83964055	-	3737	15825	1	Ece2	-	endothelin-converting enzyme 2	endothelin-converting enzyme 2	Rn.169590	408243	13.4653	11.8596	14.8289	11.1854	11.9449	13.6052	14.1175	14.417	12.1228	13.5251	15.31	15.9009	NA	NA	Ece2	-0.447468	0.0493481	down
ENSRNOG00000001717	ENSRNOT00000002343.7	chr11	74720254	74793803	-	3109	73549	1	Opa1	-	OPA1, mitochondrial dynamin like GTPase	OPA1, mitochondrial dynamin like GTPase	Rn.9783	171116	29.1135	35.3523	34.9311	40.2066	34.8411	33.3379	35.9851	35.972	33.1282	34.2617	36.998	34.5172	NA	NA	Opa1	-0.554145	0.00507495	down
ENSRNOG00000001733	ENSRNOT00000002361.6	chr11	73022063	73034682	+	1975	12619	1	Ppp1r2	IPP-2	protein phosphatase 1, regulatory (inhibitor) subunit 2	protein phosphatase 1, regulatory (inhibitor) subunit 2	Rn.4016	192361	171.743	168.458	171.777	186.487	172.494	153.904	180.786	167.423	164.236	167.349	191.115	188.106	NA	NA	Ppp1r2	-1.1935	1.27e-06	down
ENSRNOG00000001765	ENSRNOT00000002405.5	chr11	71533078	71547476	+	1594	14398	1	Slc51a	Osta|Ostalpha|RGD1311100	solute carrier family 51, alpha subunit	solute carrier family 51, alpha subunit	Rn.19056	303879	6.50881	7.63888	7.20775	7.99343	6.00605	6.94224	7.05784	6.3553	5.28879	6.50371	8.20197	7.8678	NA	NA	Slc51a	-2.73332	2.77e-10	down
ENSRNOG00000001766	ENSRNOT00000002407.5	chr11	71397383	71419223	-	4768	21840	1	Tfrc	Trfr	transferrin receptor	transferrin receptor	Rn.98672	64678	35.3111	35.0248	37.1187	36.0668	32.0251	33.8539	33.6427	34.558	33.6872	35.4505	36.011	36.3962	NA	NA	Tfrc	-0.909022	3.44e-07	down
ENSRNOG00000001769	ENSRNOT00000002411.7	chr11	71348727	71387992	-	4209	39265	1	Tnk2	-	tyrosine kinase, non-receptor, 2	tyrosine kinase, non-receptor, 2	Rn.98335	303882	26.8217	26.4808	28.6048	19.2329	28.6908	26.5825	29.5587	28.0808	27.4779	27.8314	31.8712	31.8458	NA	NA	Tnk2	-0.53352	0.00924119	down
ENSRNOG00000001770	ENSRNOT00000002410.4	chr11	82945104	82978364	+	3094	33260	1	Ehhadh	Lbp|MEF|Mfe|Mfe1|Pbe|Pbfe|pe-CoA|perMFE-1	enoyl-CoA hydratase and 3-hydroxyacyl CoA dehydrogenase	enoyl-CoA hydratase and 3-hydroxyacyl CoA dehydrogenase	Rn.3671	171142	1.32329	1.25674	1.34218	1.20786	1.53532	1.03987	1.41254	1.44169	1.53212	1.53692	1.38785	1.79079	NA	NA	Ehhadh	-0.752907	0.0724236	down
ENSRNOG00000001781	ENSRNOT00000002427.5	chr11	70897052	70961358	-	4366	64306	1	Lmln	-	leishmanolysin like peptidase	leishmanolysin like peptidase	Rn.194896	363795	5.1459	5.50694	5.48142	5.557	5.30952	5.27072	6.12156	5.61915	5.28068	5.52187	6.24447	5.35741	NA	NA	Lmln	-0.90596	0.00011368	down
ENSRNOG00000001785	ENSRNOT00000002445.5	chr11	82194657	82252139	+	3884	57482	1	Etv5	-	ets variant 5	ets variant 5	Rn.18397	303828	11.5237	12.5643	10.8225	9.75064	12.5201	12.1802	15.0979	13.6119	14.2991	14.4515	15.8176	15.0172	NA	NA	Etv5	-0.487952	0.0373448	down
ENSRNOG00000001796	ENSRNOT00000002452.5	chr11	81972219	82163165	+	3442	190946	1	Dgkg	DGKIII|Dagk3	diacylglycerol kinase, gamma	diacylglycerol kinase, gamma	Rn.10544	25666	5.51688	6.39502	6.67139	6.35202	7.10429	6.17007	7.87651	7.44768	6.32658	8.11835	9.16135	7.54264	NA	NA	Dgkg	-1.88317	1.95e-06	down
ENSRNOG00000001797	ENSRNOT00000002450.6	chr11	70034139	70044628	+	1680	10489	1	Umps	-	uridine monophosphate synthetase	uridine monophosphate synthetase	Rn.102010	288051	14.9106	13.4466	14.7212	16.7011	15.2166	14.0325	15.1441	15.8507	14.5652	14.7079	16.1497	15.7595	NA	NA	Umps	-0.482754	0.0373873	down
ENSRNOG00000001813	ENSRNOT00000002482.7	chr11	88830957	88880198	+	2509	49241	1	Dnm1l	DLP1|Dnml1|Drp1	dynamin 1-like	dynamin 1-like	Rn.216851	114114	61.4596	57.6739	62.3368	67.3201	60.3233	55.8241	60.6265	59.7341	55.8163	59.3392	63.1704	64.9212	NA	NA	Dnm1l	-0.808593	9.36e-06	down
ENSRNOG00000001815	ENSRNOT00000002484.6	chr11	81373048	81379640	-	1868	6592	1	Eif4a2	-	eukaryotic translation initiation factor 4A2	eukaryotic translation initiation factor 4A2	Rn.143972	303831	312.687	273.715	273.644	290.284	269.422	277.7	273.504	271.241	277.796	260.714	297.087	296.204	NA	NA	Eif4a2	-0.357591	0.0655374	down
ENSRNOG00000001829	ENSRNOT00000031401.4	chr11	89557273	89591175	+	3256	33902	1	Ube2v2	MMS2	ubiquitin conjugating enzyme E2 V2	ubiquitin conjugating enzyme E2 V2	Rn.3933	287927	39.6209	32.9918	29.6413	37.5012	36.5406	32.3069	30.0829	30.7828	34.5195	26.8338	31.2681	30.8547	NA	NA	Ube2v2	-0.806397	7.32e-05	down
ENSRNOG00000001837	ENSRNOT00000002519.3	chr11	80358211	80359444	+	611	1233	1	Sst	SS-14|SS-28|Smst	somatostatin	somatostatin	Rn.34418	24797	46.0417	52.8053	59.5833	51.6282	54.183	50.8625	62.6467	61.0644	46.6165	44.081	59.4422	85.2527	NA	NA	Sst	-3.09733	1.35e-13	down
ENSRNOG00000001849	ENSRNOT00000002533.7	chr11	88211599	88273254	-	1462	61655	1	Mapk1	ERK-2|ERT1|Erk2|p42-MAPK	mitogen activated protein kinase 1	mitogen activated protein kinase 1	Rn.34914	116590	62.8946	62.156	65.8137	72.0257	68.9023	62.2201	66.6523	65.7162	67.0585	65.9691	67.0688	68.7047	NA	NA	Mapk1	-0.684011	0.000222848	down
ENSRNOG00000001854	ENSRNOT00000064320.4	chr4	182625386	182844291	-	3053	218905	1	Tmtc1	RGD1564868	transmembrane and tetratricopeptide repeat containing 1	transmembrane and tetratricopeptide repeat containing 1		362465	13.9585	12.1942	14.932	12.7854	14.1375	13.8274	14.9365	15.1694	14.0228	15.6217	14.5992	13.4375	NA	NA	Tmtc1	-1.42723	5.22e-05	down
ENSRNOG00000001872	ENSRNOT00000074346.3	chr11	87418205	87434482	-	1134	16277	1	Lrrc74b	-	leucine rich repeat containing 74B	leucine rich repeat containing 74B		100361946	0.698797	1.49495	1.42411	1.64776	0.953794	1.42494	1.0482	0.580546	0.748165	1.22869	1.04713	1.33121	NA	NA	4930451C15Rik	-1.7616	0.0680889	down
ENSRNOG00000001873	ENSRNOT00000002558.6	chr11	87435185	87445219	+	2274	10034	1	P2rx6	P2rxl1|P2x6|Rnap2x6	purinergic receptor P2X 6	purinergic receptor P2X 6	Rn.10258	25041	12.5903	11.5139	12.4179	11.1869	9.48063	11.9976	11.9855	11.6275	11.7614	11.4394	13.0652	13.4083	NA	NA	P2rx6	-2.37757	9.76e-17	down
ENSRNOG00000001874	ENSRNOT00000002560.5	chr11	87446382	87449940	-	2348	3558	1	Slc7a4	-	solute carrier family 7, member 4	solute carrier family 7, member 4	Rn.47708	303787	3.56869	3.97104	5.60716	4.56807	4.25166	6.00329	4.90901	5.68776	4.06648	5.15017	5.42508	5.52495	NA	NA	Slc7a4	-1.18997	0.000587025	down
ENSRNOG00000001915	ENSRNOT00000090878.1	chr11	17538115	17560288	+	2551	22173	1	Chodl	-	chondrolectin	chondrolectin	Rn.18313	288289	4.53876	4.31959	3.30398	4.83899	5.19676	4.66025	4.8243	5.40895	3.17802	4.43467	5.20496	5.85914	NA	NA	Chodl	-1.35764	0.000121465	down
ENSRNOG00000001931	ENSRNOT00000002650.4	chr11	75905443	76168791	+	727	263348	1	Fgf12	Fhf1|Fhf1b	fibroblast growth factor 12	fibroblast growth factor 12	Rn.45965	170630	132.254	120.277	112.254	131.628	124.148	110.32	123.485	110.589	107.865	104.672	126.049	123.539	NA	NA	Fgf12	-2.03565	6.03e-16	down
ENSRNOG00000001956	ENSRNOT00000002678.8	chr11	54404446	54472447	+	4413	68001	1	Dzip3	RGD1563278	DAZ interacting zinc finger protein 3	DAZ interacting zinc finger protein 3		303963	6.80032	6.38429	6.86942	9.26194	7.99207	6.23788	6.47808	6.93238	6.91811	7.25319	7.17818	6.57845	NA	NA	Dzip3	-0.777546	0.0010283	down
ENSRNOG00000001991	ENSRNOT00000002732.6	chr11	32081574	32088002	-	816	6428	1	Atp5po	Atp5o|Atpo|Oscp	ATP synthase peripheral stalk subunit OSCP	ATP synthase peripheral stalk subunit OSCP	Rn.1817	192241	222.315	194.778	178.778	185.356	184.638	217.174	192.812	200.067	211.544	169.624	200.76	210.269	NA	NA	Atp5o	-0.918492	4.91e-07	down
ENSRNOG00000001992	ENSRNOT00000093467.1	chr11	61531571	61584634	+	4075	53063	1	Atp6v1a	Atp6v1a1	ATPase H+ transporting V1 subunit A	ATPase H+ transporting V1 subunit A	Rn.1431	685232	78.4801	77.3299	81.299	86.3938	76.8761	73.731	84.0817	79.0171	74.4534	76.1734	87.7699	87.2926	NA	NA	Atp6v1a	-0.998444	1.94e-06	down
ENSRNOG00000002024	ENSRNOT00000002793.5	chr14	25589767	25958227	+	8010	368460	1	Epha5	EHK-1|Els1|Els1.	EPH receptor A5	EPH receptor A5	Rn.24569	79208	2.13434	1.95184	2.37906	1.94521	2.37035	2.39559	2.25143	2.21576	1.73339	2.22304	2.64297	2.3237	NA	NA	Epha5	-0.696105	0.0608111	down
ENSRNOG00000002035	ENSRNOT00000032130.4	chr14	14107580	14124828	+	1850	17248	1	Paqr3	-	progestin and adipoQ receptor family member 3	progestin and adipoQ receptor family member 3	Rn.102108	305203	7.42462	8.5091	8.4218	8.1598	7.75056	7.97025	7.72967	8.07581	8.23306	7.82865	8.2405	10.0341	NA	NA	Paqr3	-1.27043	3.16e-07	down
ENSRNOG00000002051	ENSRNOT00000002812.8	chr11	31105799	31180642	-	5807	74843	1	Synj1	-	synaptojanin 1	synaptojanin 1	Rn.22685	85238	41.1636	44.8053	48.2786	46.1079	45.4722	40.182	48.5413	44.9569	45.8531	48.8245	51.7659	49.1813	NA	NA	Synj1	-0.846297	0.000896172	down
ENSRNOG00000002055	ENSRNOT00000090350.1	chr14	33108024	33124171	+	2459	16147	1	Noa1	RGD1359460	nitric oxide associated 1	nitric oxide associated 1	Rn.13090	289562	5.49034	5.6357	5.06633	5.61837	5.12371	5.66776	5.40518	5.85719	5.3616	6.10293	5.69236	5.87597	NA	NA	Noa1	-0.513487	0.0943827	down
ENSRNOG00000002069	ENSRNOT00000002853.5	chr11	60613882	60634851	+	2873	20969	1	Slc35a5	RGD1564361	solute carrier family 35, member A5	solute carrier family 35, member A5	Rn.15016	498081	13.2548	11.0849	10.0377	14.5134	12.7237	12.9411	11.0998	11.8034	11.3858	11.5682	11.5352	11.8831	NA	NA	Slc35a5	-0.508843	0.0334165	down
ENSRNOG00000002072	ENSRNOT00000002838.8	chr11	31002451	31075809	+	1948	73358	1	Eva1c	Fam176c|RGD1307569	eva-1 homolog C	eva-1 homolog C		360695	3.56322	2.99758	3.67929	2.83234	3.14384	3.51061	3.76594	4.4624	3.89906	3.70756	4.07614	4.36014	NA	NA	Fam176c	-1.05785	0.00825047	down
ENSRNOG00000002079	ENSRNOT00000065965.4	chr14	8080275	8368254	+	2728	287979	1	Mapk10	Jnk3|SAPKC|SAPb|Serk2	mitogen activated protein kinase 10	mitogen activated protein kinase 10	Rn.9911	25272	67.2897	67.5983	70.5479	77.4217	69.0307	65.363	69.6146	67.6256	65.0344	65.5685	76.5305	69.2018	NA	NA	Mapk10	-1.42662	1.23e-06	down
ENSRNOG00000002080	ENSRNOT00000002851.7	chr11	30916730	30977483	-	7323	60753	1	Urb1	RGD1304621	URB1 ribosome biogenesis 1 homolog (S. cerevisiae)	URB1 ribosome biogenesis 1 homolog (S. cerevisiae)	Rn.95642	304104	2.555	2.80005	2.89419	3.46178	3.10767	2.94146	2.82827	2.90616	2.90378	2.8837	3.12841	2.8226	NA	NA	Urb1	-0.483051	0.0502817	down
ENSRNOG00000002106	ENSRNOT00000002879.7	chr14	36687134	36755360	+	4585	68226	1	Usp46	RGD1564808	ubiquitin specific peptidase 46	ubiquitin specific peptidase 46	Rn.233806	289584	15.5773	14.8983	15.424	16.6802	15.4801	15.2079	16.0813	14.9798	15.4143	15.1136	16.0362	16.2344	NA	NA	Usp46	-0.645808	0.000898531	down
ENSRNOG00000002115	ENSRNOT00000002885.6	chr11	30363280	30368862	+	651	5582	1	Sod1	CuZnSOD	superoxide dismutase 1	superoxide dismutase 1	Rn.6059	24786	180.673	208.949	207.458	150.521	168.614	227.605	214.109	224.131	196.73	192.097	191.211	258.187	NA	NA	Sod1	-0.599912	0.00111344	down
ENSRNOG00000002122	ENSRNOT00000002896.5	chr14	5283647	5378726	-	6823	95079	1	Lrrc8c	RGD1306585	leucine rich repeat containing 8 VRAC subunit C	leucine rich repeat containing 8 VRAC subunit C	Rn.25285	289443	10.3452	10.6012	10.358	8.97707	9.78772	9.23423	10.2979	9.61731	10.1432	10.1544	11.8151	10.445	NA	NA	Lrrc8c	-0.564413	0.0118053	down
ENSRNOG00000002126	ENSRNOT00000002895.7	chr11	20474483	20705063	+	3953	230580	1	Ncam2	OCAM-GPI|Ocam	neural cell adhesion molecule 2	neural cell adhesion molecule 2	Rn.138756	288280	5.24548	6.42266	5.24093	6.9006	6.49282	5.32137	6.64267	6.63107	5.27028	7.10124	6.80282	5.81223	NA	NA	Ncam2	-0.592941	0.0147117	down
ENSRNOG00000002139	ENSRNOT00000002908.7	chr14	33649637	33677031	-	6767	27394	1	RGD1311575	-	hypothetical LOC289568	hypothetical LOC289568	Rn.27825	289568	14.6574	13.7289	15.144	11.3821	12.5449	14.5171	14.4889	13.4911	13.7695	14.245	14.2544	14.4856	NA	NA	C530008M17Rik	-0.41156	0.0415782	down
ENSRNOG00000002152	ENSRNOT00000065458.2	chr14	37210721	37284601	-	4135	73880	1	Dcun1d4	RGD1310422	defective in cullin neddylation 1 domain containing 4	defective in cullin neddylation 1 domain containing 4	Rn.20231	360928	17.8936	18.7095	19.5017	20.5698	18.0273	18.311	18.8767	19.3848	17.5869	19.4077	20.9431	19.3933	NA	NA	Dcun1d4	-0.779895	5.02e-05	down
ENSRNOG00000002188	ENSRNOT00000002983.7	chr14	10534423	10575224	+	1593	40801	1	Hpse	Hep|Hpa	heparanase	heparanase	Rn.6392	64537	7.48937	8.20112	8.00398	6.57609	6.89982	7.27265	6.44423	7.30391	7.31258	6.27508	7.793	7.0084	NA	NA	Hpse	-1.3073	7.33e-05	down
ENSRNOG00000002194	ENSRNOT00000002987.4	chr14	10581136	10600566	+	1769	19430	1	Coq2	PHB:PPT|RGD1306722	coenzyme Q2, polyprenyltransferase	coenzyme Q2, polyprenyltransferase	Rn.7463	498332	16.6905	15.7971	16.5541	14.8046	15.616	16.5481	16.0315	16.5342	15.1798	14.033	16.1644	16.5233	NA	NA	Coq2	-0.685815	0.00743435	down
ENSRNOG00000002205	ENSRNOT00000002996.5	chr14	37458029	37475418	-	1337	17389	1	Ociad1	-	OCIA domain containing 1	OCIA domain containing 1	Rn.98296	289590	128.462	149.268	131.705	144.754	135.34	137.056	135.862	136.284	132.978	133.125	143.888	147.154	NA	NA	Ociad1	-0.747993	5.01e-05	down
ENSRNOG00000002207	ENSRNOT00000003017.5	chr14	62609484	62628862	+	6179	19378	1	Guf1	RGD1310774	GUF1 homolog, GTPase	GUF1 homolog, GTPase	Rn.12097	305317	6.26983	6.24497	6.18053	7.31011	6.43645	6.49812	6.36182	6.33179	6.09381	6.11112	6.48542	6.8595	NA	NA	Guf1	-0.913658	0.000122708	down
ENSRNOG00000002218	ENSRNOT00000003020.4	chr14	16976356	16979760	-	1931	3404	1	Stbd1	RGD1311800	starch binding domain 1	starch binding domain 1	Rn.1935	305234	22.8747	19.4049	22.1745	18.9952	19.4303	22.2204	22.9811	20.6646	21.7173	20.634	25.6287	23.8826	NA	NA	Stbd1	-1.96407	2.47e-17	down
ENSRNOG00000002238	ENSRNOT00000030074.6	chr11	68306659	68349238	-	3251	42579	1	Sema5b	-	semaphorin 5B	semaphorin 5B	Rn.219777	303901	0.95695	0.85255	1.42875	0.819153	0.858721	1.1006	0.893756	1.17369	0.9279	0.861104	1.13635	1.1124	NA	NA	Sema5b	-1.6985	0.0153227	down
ENSRNOG00000002246	ENSRNOT00000065550.3	chr14	42465807	42520020	-	2300	54213	1	Slc30a9	-	solute carrier family 30 member 9	solute carrier family 30 member 9	Rn.159709	498358	62.9801	54.5846	58.4521	60.5411	60.1363	60.3511	56.5825	58.4035	57.9783	55.6444	64.3528	61.2782	NA	NA	Slc30a9	-0.596901	0.00138628	down
ENSRNOG00000002254	ENSRNOT00000003128.4	chr14	42535701	42560174	-	4863	24473	1	Tmem33	-	transmembrane protein 33	transmembrane protein 33	Rn.203963	59303	14.8377	14.4091	14.6277	16.3922	14.3698	13.9024	14.9151	13.9659	14.6301	16.0213	16.2762	15.6372	NA	NA	Tmem33	-0.40044	0.0636434	down
ENSRNOG00000002255	ENSRNOT00000087054.1	chr11	67618625	67643233	+	1250	24608	1	Fam162a	-	family with sequence similarity 162, member A	family with sequence similarity 162, member A	Rn.38769	360721	54.1791	46.8865	38.5248	46.5993	47.5905	47.9688	42.1865	46.0568	45.7662	36.9578	47.0086	47.0331	NA	NA	Fam162a	-1.00052	0.000126596	down
ENSRNOG00000002258	ENSRNOT00000003076.7	chr14	11095163	11166428	+	2973	71265	1	Tmem150c	RGD1306105	transmembrane protein 150C	transmembrane protein 150C	Rn.20251	360916	29.0977	25.4021	30.9315	21.795	26.7989	26.1569	29.0574	28.29	25.498	28.0466	32.4007	32.7929	NA	NA	Tmem150c	-1.94311	6.28e-11	down
ENSRNOG00000002265	ENSRNOT00000086097.1	chr11	67221359	67258771	+	4318	37412	1	Casr	PCaR1|RaKCaR	calcium-sensing receptor	calcium-sensing receptor	Rn.10019	24247	3.02467	3.02868	2.56458	3.74471	2.83321	3.15749	3.98182	3.67469	3.25603	3.20312	3.90278	3.41922	NA	NA	Casr	-2.82573	3.05e-07	down
ENSRNOG00000002272	ENSRNOT00000003088.5	chr14	36047144	36149740	+	2779	102596	1	Lnx1	-	ligand of numb-protein X 1	ligand of numb-protein X 1	Rn.25032	360926	4.8687	4.97707	5.08067	4.57434	4.66521	4.61017	5.29691	5.0377	4.80237	4.8114	5.85695	5.50976	NA	NA	Lnx1	-0.567279	0.0469609	down
ENSRNOG00000002303	ENSRNOT00000057953.2	chr10	47282208	47341411	+	2256	59203	1	Kcnj12	IRK2|Kir2.1|Kir2.2	potassium voltage-gated channel subfamily J member 12	potassium voltage-gated channel subfamily J member 12	Rn.10406	117052	8.4692	8.80868	10.0968	8.06741	8.17628	9.40094	9.94697	9.55253	8.79293	9.53049	9.54345	10.7799	NA	NA	Kcnj12	-1.11056	7.66e-06	down
ENSRNOG00000002305	ENSRNOT00000003189.5	chr11	66932614	66961713	+	3976	29099	1	Slc15a2	-	solute carrier family 15 member 2	solute carrier family 15 member 2	Rn.89268	60577	2.28462	3.87462	2.13144	3.65607	2.88943	2.9247	2.99562	3.30818	2.83497	2.98353	2.92319	3.12921	NA	NA	Slc15a2	-1.3166	1.07e-06	down
ENSRNOG00000002336	ENSRNOT00000003191.6	chr14	39154529	39231695	+	4410	77166	1	Gabra4	-	gamma-aminobutyric acid type A receptor alpha4 subunit	gamma-aminobutyric acid type A receptor alpha4 subunit	Rn.81205	140675	0.512451	0.655948	0.617308	0.69395	0.32812	0.477647	0.612583	0.587993	0.433631	0.617404	0.47053	0.78619	NA	NA	Gabra4	-1.77772	0.0230036	down
ENSRNOG00000002338	ENSRNOT00000076587.2	chr10	76386471	76407989	-	3037	21518	1	Dgke	-	diacylglycerol kinase epsilon	diacylglycerol kinase epsilon	Rn.163148	497978	5.7259	6.12256	6.09746	7.22816	7.49341	5.5772	7.78038	6.98539	6.3987	6.48614	7.97786	7.18838	NA	NA	Dgke	-0.802042	0.00148934	down
ENSRNOG00000002339	ENSRNOT00000080309.1	chr13	102808253	102857551	-	4113	49298	1	Mark1	-	microtubule affinity regulating kinase 1	microtubule affinity regulating kinase 1	Rn.21430	117016	14.1217	13.7751	15.7842	12.277	13.4506	14.4241	14.1405	14.1117	14.2135	14.3555	15.141	16.5365	NA	NA	Mark1	-0.709752	0.0329336	down
ENSRNOG00000002343	ENSRNOT00000003248.5	chr14	43133218	43143973	-	1055	10755	1	Uchl1	-	ubiquitin C-terminal hydrolase L1	ubiquitin C-terminal hydrolase L1	Rn.107213	29545	1391.22	1672.79	1664.9	1570.7	1571.46	1590.98	1643.8	1644.39	1534.98	1599.74	1765.87	1899.34	NA	NA	Uchl1	-0.586618	0.00135689	down
ENSRNOG00000002349	ENSRNOT00000064779.4	chr14	39661968	39798302	+	2057	136334	1	Gabra2	-	gamma-aminobutyric acid type A receptor alpha2 subunit	gamma-aminobutyric acid type A receptor alpha2 subunit		289606	39.7366	43.8107	42.7391	49.6254	39.8127	42.7005	47.5654	42.7427	42.9346	41.4806	48.9865	45.8475	NA	NA	Gabra2	-1.1777	2.83e-05	down
ENSRNOG00000002352	ENSRNOT00000087713.1	chr13	69765091	69780956	-	1065	15865	1	Tsen15	RGD1308584	tRNA splicing endonuclease subunit 15	tRNA splicing endonuclease subunit 15	Rn.137840	289083	28.6192	30.3201	24.0598	25.5856	22.8096	27.8662	27.8463	23.5909	27.6674	26.622	29.8115	33.4739	NA	NA	Tsen15	-0.868441	0.000243619	down
ENSRNOG00000002360	ENSRNOT00000003240.6	chr14	39964588	40049354	+	1728	84766	1	Gabrg1	-	gamma-aminobutyric acid type A receptor gamma 1 subunit	gamma-aminobutyric acid type A receptor gamma 1 subunit	Rn.10366	140674	20.9166	23.9114	20.5339	25.4243	18.8032	21.107	19.3093	17.844	20.4654	18.8118	21.379	18.7586	NA	NA	Gabrg1	-1.49743	2.41e-10	down
ENSRNOG00000002361	ENSRNOT00000003237.4	chr14	12218553	12315229	+	4539	96676	1	Prkg2	GDPKII|cGKII	protein kinase, cGMP-dependent, type II	protein kinase, cGMP-dependent, type II	Rn.87721	25523	2.59936	2.69447	2.60914	2.61263	2.37325	2.3585	2.60289	2.51897	2.38543	2.79933	2.61346	2.78859	NA	NA	Prkg2	-3.14404	8.86e-11	down
ENSRNOG00000002364	ENSRNOT00000003228.5	chr10	47719014	47725172	-	3331	6158	1	Rnf112	BFP|Bfb|Zfp179|Znf179	ring finger protein 112	ring finger protein 112	Rn.7544	24916	13.3046	15.1753	16.0176	11.7448	14.0853	14.4016	15.1642	15.0005	13.5357	15.0048	17.5109	17.5551	NA	NA	Rnf112	-2.55974	4.64e-12	down
ENSRNOG00000002368	ENSRNOT00000090786.1	chr13	103231387	103264906	-	3006	33519	1	Iars2	RGD1311857	isoleucyl-tRNA synthetase 2, mitochondrial	isoleucyl-tRNA synthetase 2, mitochondrial		364070	15.9733	16.4624	19.4685	18.3106	17.9275	16.8705	18.2416	18.2894	17.7768	16.6526	20.9883	17.9521	NA	NA	Iars2	-0.579314	0.0238187	down
ENSRNOG00000002369	ENSRNOT00000083366.1	chr13	71086745	71141075	+	4833	54330	1	Rgs8	-	regulator of G-protein signaling 8	regulator of G-protein signaling 8	Rn.89634	54297	1.04147	1.53671	1.55936	1.70785	1.3216	1.05975	1.12539	1.55955	1.30406	1.61075	1.79929	1.43819	NA	NA	Rgs8	-2.77426	0.00594227	down
ENSRNOG00000002376	ENSRNOT00000086641.1	chr13	34400170	34582203	+	4610	182033	1	Clasp1	-	cytoplasmic linker associated protein 1	cytoplasmic linker associated protein 1	Rn.105840	304740	23.6897	28.2808	28.5521	30.157	27.9357	24.6708	28.2924	28.4185	26.2241	29.1511	30.1318	27.2009	NA	NA	CLASP1	-0.513898	0.0165818	down
ENSRNOG00000002378	ENSRNOT00000088921.1	chr13	103268068	103292854	+	2000	24786	1	Bpnt1	Sal3	3'(2'), 5'-bisphosphate nucleotidase 1	3'(2'), 5'-bisphosphate nucleotidase 1	Rn.8453	64473	55.4411	56.7715	53.0316	59.1098	49.7171	51.5785	51.9827	53.0299	50.1174	47.923	56.9136	55.9297	NA	NA	Bpnt1	-0.367285	0.0823482	down
ENSRNOG00000002387	ENSRNOT00000044372.3	chrX	107370431	107372338	+	1171	1907	1	Tceal1	-	transcription elongation factor A like 1	transcription elongation factor A like 1	Rn.41329	302593	20.0258	17.6254	15.1308	18.6835	16.9379	19.2696	16.3643	17.0382	17.0206	14.9224	16.4399	17.3115	NA	NA	Tceal1	-0.831745	0.000550706	down
ENSRNOG00000002397	ENSRNOT00000049499.3	chr13	103396314	103410363	+	5824	14049	1	Slc30a10	RGD1305098	solute carrier family 30, member 10	solute carrier family 30, member 10	Rn.220341	289353	4.79499	5.94182	5.97891	5.7953	6.05078	5.72247	5.88992	6.57471	5.95655	6.09733	6.7304	6.39462	NA	NA	Slc30a10	-1.20664	0.00110026	down
ENSRNOG00000002425	ENSRNOT00000003295.4	chr10	77491454	77512032	-	1912	20578	1	Pctp	PC-TP|stARD2	phosphatidylcholine transfer protein	phosphatidylcholine transfer protein	Rn.9487	29510	13.2548	13.0816	11.2457	12.7662	11.1074	12.7222	12.5655	13.2668	12.1921	11.8201	13.0107	13.4482	NA	NA	Pctp	-1.49141	9.76e-10	down
ENSRNOG00000002433	ENSRNOT00000003346.4	chr14	17492081	17520792	+	1857	28711	1	G3bp2	RGD1309571	G3BP stress granule assembly factor 2	G3BP stress granule assembly factor 2	Rn.22084	305240	67.6523	63.7371	65.3563	71.2519	64.4075	63.273	67.2746	66.6927	62.6356	64.9744	70.4617	68.3838	NA	NA	G3bp2	-0.714934	0.000275713	down
ENSRNOG00000002468	ENSRNOT00000076589.2	chr13	77602249	77678437	+	6487	76188	1	Tnr	J1NRM	tenascin R	tenascin R	Rn.11028	25567	2.04953	2.45156	2.44445	2.26355	2.66549	1.95496	1.99709	2.53093	2.39777	2.07103	2.09861	2.14043	NA	NA	Tnr	-1.36736	0.00653159	down
ENSRNOG00000002473	ENSRNOT00000059984.5	chr13	67583621	67609469	-	1331	25848	1	Odr4	RGD1307830	odr-4 GPCR localization factor homolog	odr-4 GPCR localization factor homolog		304863	11.4774	9.60318	10.504	15.2658	11.6073	10.7963	10.5813	10.9523	10.0269	10.4011	11.2285	11.0178	NA	NA	RGD1307830	-0.532371	0.0655457	down
ENSRNOG00000002488	ENSRNOT00000003447.3	chr10	43067299	43210427	+	3252	143128	1	Galnt10	Galnt9	polypeptide N-acetylgalactosaminyltransferase 10	polypeptide N-acetylgalactosaminyltransferase 10	Rn.60224	170501	9.3319	8.44841	9.5016	6.75481	9.22279	9.47197	10.3378	9.60976	10.0216	9.98809	10.3826	10.1207	NA	NA	Galnt10	-0.52441	0.0524571	down
ENSRNOG00000002496	ENSRNOT00000041715.6	chr11	66316606	66566331	+	3246	249725	1	Stxbp5l	-	syntaxin binding protein 5-like	syntaxin binding protein 5-like	Rn.234304	288080	5.08145	5.45063	6.56249	6.49986	4.98915	4.55139	5.48546	5.36012	5.71289	5.22578	5.46512	5.05437	NA	NA	Stxbp5l	-0.828149	0.000738298	down
ENSRNOG00000002506	ENSRNOT00000079304.1	chr14	17534412	17565950	+	3669	31538	1	Cdkl2	-	cyclin dependent kinase like 2	cyclin dependent kinase like 2	Rn.162244	305242	27.5616	23.7591	24.5692	27.5454	25.2886	24.0263	25.2371	23.9634	22.8928	25.1407	25.7477	26.8706	NA	NA	Cdkl2	-1.25352	5.95e-08	down
ENSRNOG00000002509	ENSRNOT00000003397.8	chrX	20034882	20070578	-	4543	35696	1	Gnl3l	-	G protein nucleolar 3 like	G protein nucleolar 3 like	Rn.164274	100034253	44.583	45.2355	44.726	52.7443	45.0037	42.7174	46.1342	43.3585	42.227	42.9969	49.9368	45.8123	NA	NA	Gnl3l	-0.518817	0.0128138	down
ENSRNOG00000002524	ENSRNOT00000003593.6	chr4	51822153	51844331	-	3190	22178	1	Gpr37	Ednrbl	G protein-coupled receptor 37	G protein-coupled receptor 37	Rn.28035	117549	4.51743	5.06128	4.05001	5.3456	4.62313	4.95241	5.50272	4.7677	4.77888	4.77254	5.30162	5.1223	NA	NA	Gpr37	-0.585968	0.0298915	down
ENSRNOG00000002529	ENSRNOT00000003414.6	chrX	138224040	138237157	-	3164	13117	1	Rap2c	-	RAP2C, member of RAS oncogene family	RAP2C, member of RAS oncogene family	Rn.11727	302495	16.5114	14.6707	15.288	16.415	16.1453	16.2926	16.7463	16.1362	15.4972	15.9382	17.9234	16.1381	NA	NA	Rap2c	-0.400073	0.0520243	down
ENSRNOG00000002536	ENSRNOT00000003449.6	chrX	124921728	124926171	-	1311	4443	1	C1galt1c1	RGD1311230	C1GALT1-specific chaperone 1	C1GALT1-specific chaperone 1	Rn.110010	302499	23.999	20.7514	19.2401	21.6039	19.243	20.4693	19.1685	20.599	22.7018	17.5801	19.945	21.2835	NA	NA	C1galt1c1	-0.390454	0.0884223	down
ENSRNOG00000002544	ENSRNOT00000063810.3	chr13	82072497	82217252	+	3860	144755	1	Kifap3	-	kinesin-associated protein 3	kinesin-associated protein 3	Rn.163223	289168	81.6729	83.2649	85.3014	94.6707	82.8582	79.3628	82.5222	78.7681	74.33	81.3733	92.3416	87.3758	NA	NA	Kifap3	-0.592966	0.00141809	down
ENSRNOG00000002549	ENSRNOT00000003441.5	chr13	37479758	37492680	-	2216	12922	1	Htr5b	5Ht5b|REC17	5-hydroxytryptamine (serotonin) receptor 5B	5-hydroxytryptamine (serotonin) receptor 5B	Rn.202942	79247	1.48337	1.32967	1.37424	1.3279	1.74129	1.34119	1.19199	1.26716	0.996654	1.75938	1.47224	1.28011	NA	NA	Htr5b	-3.16794	0.00662668	down
ENSRNOG00000002563	ENSRNOT00000066677.1	chrX	124894706	124906125	+	1209	11419	1	Mcts1	-	MCTS1, re-initiation and release factor	MCTS1, re-initiation and release factor	Rn.36129	302500	22.1153	20.933	17.8865	19.1307	20.7335	22.1843	19.6833	18.8475	20.0724	17.5196	18.8101	20.6916	NA	NA	Mcts1	-0.599	0.00892545	down
ENSRNOG00000002569	ENSRNOT00000003460.6	chr13	77940454	77946201	+	1255	5747	1	Mrps14	-	mitochondrial ribosomal protein S14	mitochondrial ribosomal protein S14	Rn.67	289143	16.3001	18.2896	17.3903	18.1833	15.9789	17.0372	16.197	16.6257	18.0704	14.7283	16.3048	17.9108	NA	NA	Mrps14	-0.479373	0.0515156	down
ENSRNOG00000002572	ENSRNOT00000003586.5	chr13	77948771	77959089	-	1520	10318	1	Cacybp	-	calcyclin binding protein	calcyclin binding protein	Rn.11540	289144	96.9691	102.821	93.2233	114.946	102.458	93.1717	84.0384	94.0042	97.2103	86.0657	95.9082	94.3607	NA	NA	Cacybp	-1.16933	9.06e-11	down
ENSRNOG00000002575	ENSRNOT00000003473.6	chr10	43224269	43231611	+	545	7342	1	Sap30l	RGD1309585	SAP30-like	SAP30-like		360531	93.2451	84.8255	89.5449	68.868	89.2261	78.9942	87.5492	87.9593	82.1609	77.7996	93.4026	96.2769	NA	NA	Sap30l	-0.430976	0.0618252	down
ENSRNOG00000002579	ENSRNOT00000003472.7	chr14	17969219	18076907	-	4891	107688	1	Parm1	CIPAR-1|Cipar1|PARM-1	prostate androgen-regulated mucin-like protein 1	prostate androgen-regulated mucin-like protein 1	Rn.127830	286894	81.6967	89.4779	92.6282	87.009	89.347	77.0787	97.381	87.9281	85.2459	88.8921	110.518	104.991	NA	NA	Parm1	-2.12882	8.06e-09	down
ENSRNOG00000002592	ENSRNOT00000081625.1	chrX	82641687	82699487	-	3888	57800	1	Rps6ka6	RGD1560817	ribosomal protein S6 kinase A6	ribosomal protein S6 kinase A6	Rn.51151	317203	2.27972	1.97597	2.07683	2.00943	2.15409	2.02609	2.19874	2.14249	1.9674	1.92006	2.14407	2.17176	NA	NA	Rps6ka6	-1.21057	0.00349409	down
ENSRNOG00000002593	ENSRNOT00000003489.4	chr13	106463368	106683436	+	5323	220068	1	Esrrg	errg	estrogen-related receptor gamma	estrogen-related receptor gamma	Rn.214491	360896	4.9265	4.83535	5.85397	4.94766	4.44556	4.17676	4.69618	4.46756	4.90053	5.17991	5.66485	5.22632	NA	NA	Esrrg	-2.35105	1.27e-11	down
ENSRNOG00000002595	ENSRNOT00000003527.5	chr13	39434217	39643361	-	1985	209144	1	Dpp10	DPP X|DPPY	dipeptidylpeptidase 10	dipeptidylpeptidase 10	Rn.59993	363972	51.3727	57.675	59.3985	63.2107	54.3047	47.0331	53.9723	54.1819	49.6412	51.0027	62.0146	60.2719	NA	NA	Dpp10	-3.28322	2.07e-25	down
ENSRNOG00000002609	ENSRNOT00000085669.1	chr17	90710555	90756048	-	3149	45493	1	Ero1b	Ero1lb|RGD1563548	endoplasmic reticulum oxidoreductase 1 beta	endoplasmic reticulum oxidoreductase 1 beta	Rn.22313	364755	4.52032	4.78964	5.03562	5.44323	4.98038	4.81071	6.54283	4.98764	5.29014	5.05794	5.88485	5.02042	NA	NA	Ero1lb	-0.602663	0.0757968	down
ENSRNOG00000002626	ENSRNOT00000075163.3	chr10	80790168	81296363	+	975	506195	1	Car10	Ca10	carbonic anhydrase 10	carbonic anhydrase 10		100360015	19.3104	20.4785	23.0785	20.1456	21.632	22.2554	21.1317	19.6365	18.9505	21.1475	25.2806	24.2114	NA	NA	Ca10	-1.80215	1.11e-07	down
ENSRNOG00000002635	ENSRNOT00000003544.4	chr10	5199226	5211913	+	1394	12687	1	Dexi	RGD1564938	Dexi homolog	Dexi homolog	Rn.15447	497857	21.8752	18.792	24.4828	14.8714	20.5089	21.1549	20.8092	21.6086	21.1376	21.6777	22.6896	29.6079	NA	NA	Dexi	-0.907253	8.16e-05	down
ENSRNOG00000002636	ENSRNOT00000003633.4	chr10	7093405	7200499	-	2622	107094	1	Abat	Gabat|beta-AlaAT	4-aminobutyrate aminotransferase	4-aminobutyrate aminotransferase	Rn.10090	81632	11.6469	10.1807	10.4765	11.5595	14.0644	11.3407	13.2888	15.0188	14.6277	15.1815	12.7172	13.9001	NA	NA	Abat	-0.647684	0.0140047	down
ENSRNOG00000002669	ENSRNOT00000092478.1	chr10	61432850	61454444	+	5334	21594	1	Cluh	RGD1307222	clustered mitochondria homolog	clustered mitochondria homolog		303300	22.876	21.5616	23.3964	16.9749	20.8064	21.7333	22.1247	22.3194	21.2811	22.781	25.2077	23.9131	NA	NA	RGD1307222	-0.707798	0.000281006	down
ENSRNOG00000002693	ENSRNOT00000003658.2	chr10	81657153	81666523	-	731	9370	1	Nme1	-	NME/NM23 nucleoside diphosphate kinase 1	NME/NM23 nucleoside diphosphate kinase 1	Rn.6236	191575	109.388	108.943	105.285	91.4184	94.0758	116.348	113.414	113.659	107.331	100.269	102.831	123.748	NA	NA	Nme1	-0.396552	0.0923454	down
ENSRNOG00000002695	ENSRNOT00000003618.3	chr13	97820493	97838228	-	2059	17735	1	Tfb2m	-	transcription factor B2, mitochondrial	transcription factor B2, mitochondrial	Rn.96104	289307	9.70713	8.04398	7.61923	8.39625	8.09253	7.99507	7.50487	7.57581	7.62627	6.84154	7.42735	8.77387	NA	NA	TFB2M	-0.613681	0.0162619	down
ENSRNOG00000002736	ENSRNOT00000003671.8	chr13	78011047	78608844	-	2802	597797	1	Rabgap1l	RGD1304620	RAB GTPase activating protein 1-like	RAB GTPase activating protein 1-like	Rn.203907	304914	10.6525	11.0633	11.5271	12.9225	11.7733	9.80374	10.5968	11.6134	11.035	11.2637	11.9645	11.1718	NA	NA	Rabgap1l	-0.787737	0.000512321	down
ENSRNOG00000002746	ENSRNOT00000091057.1	chr11	65792207	65845418	-	2291	53211	1	Fstl1	Frp|Fstl	follistatin-like 1	follistatin-like 1	Rn.95652	79210	473.717	509.952	526.753	528.232	508.774	509.341	567.576	513.897	492.465	493.672	568.697	527.024	NA	NA	Fstl1	-1.73473	1.42e-11	down
ENSRNOG00000002751	ENSRNOT00000003714.5	chrX	75439778	75566481	-	2871	126703	1	Zdhhc15	-	zinc finger, DHHC-type containing 15	zinc finger, DHHC-type containing 15	Rn.84994	317235	8.812	7.9762	8.63573	9.76772	8.63942	8.00024	9.04574	9.19098	8.14773	8.75344	8.91123	9.0832	NA	NA	Zdhhc15	-1.09587	0.00124182	down
ENSRNOG00000002753	ENSRNOT00000093604.1	chr10	90731148	90749217	+	5029	18069	1	Adam11	-	ADAM metallopeptidase domain 11	ADAM metallopeptidase domain 11	Rn.20276	360638	43.3822	43.3334	49.7011	31.7608	42.1688	43.1105	46.5653	46.6649	42.0505	43.8949	51.5601	54.1674	NA	NA	Adam11	-1.58586	6.17e-06	down
ENSRNOG00000002755	ENSRNOT00000092712.1	chr10	61456145	61576952	-	5769	120807	1	Pafah1b1	LIS1	platelet-activating factor acetylhydrolase 1b, regulatory subunit 1	platelet-activating factor acetylhydrolase 1b, regulatory subunit 1	Rn.5827	83572	165.141	165.895	172.733	181.558	170.353	158.403	178.759	164.076	162.169	170.356	185.16	181.728	NA	NA	Pafah1b1	-0.418368	0.0297919	down
ENSRNOG00000002757	ENSRNOT00000003699.5	chr10	71393692	71441389	-	2085	47697	1	Tada2a	Tada2l	transcriptional adaptor 2A	transcriptional adaptor 2A	Rn.8027	360581	6.4048	6.89829	6.39558	6.78143	6.77184	6.11701	6.04074	6.07013	6.69151	6.05117	6.94354	6.96976	NA	NA	Tada2a	-0.601535	0.0411958	down
ENSRNOG00000002759	ENSRNOT00000003779.4	chr14	44507218	44524252	-	1576	17034	1	Lias	-	lipoic acid synthetase	lipoic acid synthetase	Rn.25547	305348	9.21827	10.2873	11.4963	9.71848	10.6561	10.9305	11.1991	11.3298	10.9462	10.4388	11.005	10.6102	NA	NA	Lias	-0.807434	0.00345662	down
ENSRNOG00000002773	ENSRNOT00000003774.2	chr13	88054817	88061108	-	2912	6291	1	Rgs4	-	regulator of G-protein signaling 4	regulator of G-protein signaling 4	Rn.11065	29480	351.871	288.88	227.077	429.074	236.164	256.822	291.861	280.618	307.558	315.318	314.31	291.429	NA	NA	Rgs4	-2.2914	5.19e-07	down
ENSRNOG00000002797	ENSRNOT00000003773.2	chr11	65285468	65350442	-	2370	64974	1	Gpr156	Gababl	G protein-coupled receptor 156	G protein-coupled receptor 156	Rn.213724	260430	1.84518	1.8053	1.86252	1.76309	1.81932	1.97238	1.1956	1.89911	1.65354	1.97946	1.84218	1.5679	NA	NA	Gpr156	-1.48492	0.000596757	down
ENSRNOG00000002800	ENSRNOT00000003772.5	chrX	70563570	70572295	+	2423	8725	1	Gdpd2	RGD1560780	glycerophosphodiester phosphodiesterase domain containing 2	glycerophosphodiester phosphodiesterase domain containing 2	Rn.26777	302421	2.60427	4.73103	3.82764	3.70408	3.68573	3.57265	4.9404	5.30654	4.30187	5.23343	4.65818	5.38817	NA	NA	Gdpd2	-1.53646	3.22e-08	down
ENSRNOG00000002811	ENSRNOT00000003788.3	chr13	63526486	63959332	+	3031	432846	1	Brinp3	Fam5c	BMP/retinoic acid inducible neural specific 3	BMP/retinoic acid inducible neural specific 3	Rn.64406	286901	1.05546	0.905553	1.01487	0.844631	1.05125	0.90916	0.697184	1.01065	0.844185	0.733824	1.04867	0.54731	NA	NA	Fam5c	-1.3042	0.000197715	down
ENSRNOG00000002823	ENSRNOT00000003987.5	chr10	35333859	35374355	+	3677	40496	1	Mapk9	SAPK	mitogen-activated protein kinase 9	mitogen-activated protein kinase 9	Rn.9910	50658	32.7258	33.7846	34.1489	37.2329	32.9849	31.6292	35.1186	31.8476	32.4094	31.6878	37.1413	35.4563	NA	NA	Mapk9	-0.380217	0.0655191	down
ENSRNOG00000002826	ENSRNOT00000003812.5	chr13	88288046	88307988	-	3930	19942	1	Hsd17b7	-	hydroxysteroid (17-beta) dehydrogenase 7	hydroxysteroid (17-beta) dehydrogenase 7	Rn.7040	29540	4.4771	5.81319	5.89777	5.94888	5.09523	5.20934	5.96054	5.55538	5.35595	5.23024	5.5974	6.68624	NA	NA	Hsd17b7	-0.788503	0.0259832	down
ENSRNOG00000002832	ENSRNOT00000040637.3	chrX	74577131	74706214	-	3245	129083	1	Slc16a2	-	solute carrier family 16 member 2	solute carrier family 16 member 2	Rn.208241	259248	4.14691	3.82284	4.11881	3.55018	4.37812	4.23712	4.77305	4.80282	4.90123	4.59711	5.34852	5.02015	NA	NA	Slc16a2	-0.90775	0.0790083	down
ENSRNOG00000002839	ENSRNOT00000076722.2	chr13	82552586	82566586	+	3173	14000	1	Slc19a2	-	solute carrier family 19 member 2	solute carrier family 19 member 2	Rn.19386	289175	6.71532	5.92798	6.49534	5.42061	6.0068	6.53855	6.36847	5.38605	5.45385	6.47402	6.31664	6.49861	NA	NA	Slc19a2	-0.687299	0.00298928	down
ENSRNOG00000002840	ENSRNOT00000003965.4	chr7	2504695	2511749	+	1763	7054	1	Atp5f1b	Atp5b	ATP synthase F1 subunit beta	ATP synthase F1 subunit beta	Rn.92965	171374	441.058	475.389	516.704	416.081	432.361	479.416	495.472	501.312	466.876	477.128	520.047	556.648	NA	NA	Atp5b	-0.62957	0.000459755	down
ENSRNOG00000002841	ENSRNOT00000003837.3	chr13	98231326	98447762	+	6273	216436	1	Cdc42bpa	Mrck|Pk428	CDC42 binding protein kinase alpha	CDC42 binding protein kinase alpha	Rn.10871	114116	16.1906	16.5774	18.2343	17.6215	17.5614	16.3848	18.8454	17.5927	17.591	18.7189	18.8072	17.5886	NA	NA	Cdc42bpa	-0.435752	0.0352861	down
ENSRNOG00000002860	ENSRNOT00000003844.5	chr13	82574966	82588640	+	1903	13674	1	Ccdc181	RGD1309708	coiled-coil domain containing 181	coiled-coil domain containing 181	Rn.40586	360867	11.2817	10.5911	9.63396	11.837	10.8297	9.81802	10.5113	10.5267	10.7141	10.0087	12.215	9.67618	NA	NA	RGD1309708	-0.632557	0.0142887	down
ENSRNOG00000002862	ENSRNOT00000003895.6	chrX	16170576	16196691	+	2536	26115	1	Clcn5	CLC5	chloride voltage-gated channel 5	chloride voltage-gated channel 5	Rn.10337	25749	5.87337	7.77245	7.90246	8.50528	7.61359	7.1512	9.13753	8.8422	8.27879	9.57203	9.62487	10.028	NA	NA	Clcn5	-0.459238	0.075776	down
ENSRNOG00000002875	ENSRNOT00000076954.2	chr13	78912361	78957183	-	3890	44822	1	Klhl20	RGD1309490	kelch-like family member 20	kelch-like family member 20	Rn.44191	304920	13.577	13.5134	14.9969	16.139	14.3269	13.4225	14.0283	14.1332	14.0867	14.1663	14.8373	14.0772	NA	NA	Klhl20	-0.738437	0.000419582	down
ENSRNOG00000002879	ENSRNOT00000091715.1	chr13	98513570	98529040	-	1952	15470	1	Psen2	-	presenilin 2	presenilin 2	Rn.11045	81751	26.1995	29.6593	29.4764	27.7302	28.4987	30.8877	32.1202	28.9496	28.3414	31.2303	34.6315	35.77	NA	NA	Psen2	-0.607887	0.0716908	down
ENSRNOG00000002886	ENSRNOT00000065895.1	chr10	55275411	55406732	+	7589	131321	1	Myh10	MCH-B|NMMHC-B|SMemb	myosin heavy chain 10	myosin heavy chain 10	Rn.98166	79433	29.0555	27.5686	33.6488	23.482	27.6859	27.2411	27.5097	27.5968	28.5736	29.5679	29.8273	27.8683	NA	NA	Myh10	-0.877477	5.26e-05	down
ENSRNOG00000002928	ENSRNOT00000003926.6	chr10	45535627	45543897	-	943	8270	1	Guk1	-	guanylate kinase 1	guanylate kinase 1	Rn.203102	303179	104.093	95.1093	85.2201	96.1265	90.0844	97.78	90.5653	94.5186	92.3695	81.8483	95.6121	100.097	NA	NA	Guk1	-0.77876	8.78e-05	down
ENSRNOG00000002934	ENSRNOT00000003932.7	chr13	82737159	82758004	-	2522	20845	1	Atp1b1	ATPBS	ATPase Na+/K+ transporting subunit beta 1	ATPase Na+/K+ transporting subunit beta 1	Rn.8925	25650	376.527	360.184	397.079	355.553	348.512	365.294	364.14	360.089	357.067	339.294	391.588	401.628	NA	NA	Atp1b1	-0.899226	1.83e-05	down
ENSRNOG00000002935	ENSRNOT00000067751.2	chr10	82032656	82045935	+	3376	13279	1	Ankrd40	-	ankyrin repeat domain 40	ankyrin repeat domain 40	Rn.17667	690586	28.9452	27.1283	30.41	24.6714	28.1501	28.1884	29.4333	29.3463	29.0282	29.4127	33.6988	32.2738	NA	NA	Ankrd40	-0.394765	0.086463	down
ENSRNOG00000002941	ENSRNOT00000003950.4	chr13	88521625	88536728	-	3234	15103	1	Uhmk1	KIS|Kist	U2AF homology motif kinase 1	U2AF homology motif kinase 1	Rn.89229	246332	61.6711	70.6801	66.3392	72.56	66.2612	72.7088	85.6428	74.2524	77.4622	76.4126	79.6514	87.5615	NA	NA	Uhmk1	-0.440759	0.0852041	down
ENSRNOG00000002943	ENSRNOT00000003931.6	chr10	45552795	45555943	+	941	3148	1	Mrpl55	-	mitochondrial ribosomal protein L55	mitochondrial ribosomal protein L55	Rn.4271	287356	22.1603	19.1881	20.9703	19.0598	19.711	20.3458	21.4358	22.6019	19.8498	18.271	21.1464	25.8266	NA	NA	Mrpl55	-0.590025	0.0369769	down
ENSRNOG00000002956	ENSRNOT00000004006.7	chr14	59198401	59323947	-	3380	125546	1	Stim2	-	stromal interaction molecule 2	stromal interaction molecule 2	Rn.162277	117087	19.2942	16.8938	19.1254	17.9343	18.3265	17.5009	18.8483	17.0249	18.9534	18.3234	20.4722	19.1657	NA	NA	Stim2	-0.552464	0.00509946	down
ENSRNOG00000002977	ENSRNOT00000057777.2	chr10	48599321	48627374	+	2185	28053	1	Ttc19	RGD1311797	tetratricopeptide repeat domain 19	tetratricopeptide repeat domain 19	Rn.216288	691506	23.5937	23.3192	23.3416	24.1941	23.8208	21.1362	23.6341	21.755	21.3808	21.5525	26.4207	25.5402	NA	NA	Ttc19	-0.602323	0.00542258	down
ENSRNOG00000002986	ENSRNOT00000037360.5	chrX	5825711	6026398	+	2872	200687	1	Efhc2	RGD1563388	EF-hand domain containing 2	EF-hand domain containing 2	Rn.39302	302507	1.92631	1.902	1.53697	1.63934	1.45043	1.44175	1.5719	1.75428	1.57552	1.51774	1.942	1.82525	NA	NA	Efhc2	-1.40047	0.000419176	down
ENSRNOG00000002997	ENSRNOT00000004172.4	chr10	14003320	14013870	-	2139	10550	1	Slc9a3r2	E3karp	SLC9A3 regulator 2	SLC9A3 regulator 2	Rn.39351	116501	31.4282	31.2493	33.1264	28.133	33.7561	34.042	31.6528	32.4612	34.7787	31.506	36.1459	37.0402	NA	NA	Slc9a3r2	-0.446404	0.0329205	down
ENSRNOG00000003011	ENSRNOT00000004027.7	chr19	25946979	25949528	+	1210	2549	1	Gadd45gip1	MRP-L59	GADD45G interacting protein 1	GADD45G interacting protein 1	Rn.161715	288916	28.5975	27.2205	26.2483	20.7929	26.4059	29.5348	26.1764	27.4595	29.6941	24.8051	29.7085	32.6296	NA	NA	Gadd45gip1	-0.535228	0.0284366	down
ENSRNOG00000003049	ENSRNOT00000043559.4	chrX	21696772	21699241	+	925	2469	1	Hsd17b10	Hadh2	hydroxysteroid (17-beta) dehydrogenase 10	hydroxysteroid (17-beta) dehydrogenase 10	Rn.2700	63864	48.149	42.1819	34.1694	41.1807	39.3453	44.3433	41.7052	44.8963	46.2391	33.9817	40.8848	42.4857	NA	NA	Hsd17b10	-0.709809	0.00113365	down
ENSRNOG00000003071	ENSRNOT00000004243.6	chr13	80460890	80483471	+	2484	22581	1	Vamp4	-	vesicle-associated membrane protein 4	vesicle-associated membrane protein 4	Rn.105555	364033	29.0186	32.3581	31.6895	32.9978	31.1213	30.7486	32.066	31.7335	29.3574	32.9607	33.3613	32.7038	NA	NA	Vamp4	-0.496126	0.0161426	down
ENSRNOG00000003078	ENSRNOT00000004199.7	chr13	83579036	83680207	-	2997	101171	1	Dcaf6	Iqwd1|RGD1561961	DDB1 and CUL4 associated factor 6	DDB1 and CUL4 associated factor 6		289181	20.1833	18.8912	18.9265	17.7372	18.1472	18.6735	19.8067	17.7302	19.295	18.9333	21.2434	20.5024	NA	NA	Dcaf6	-0.431912	0.052082	down
ENSRNOG00000003099	ENSRNOT00000026214.6	chrX	18723341	18726732	-	3391	3391	1	Ubqln2	RGD1563566	ubiquilin 2	ubiquilin 2	Rn.23446	317396	24.9051	24.0047	24.1659	18.0019	24.5127	24.8302	26.0527	25.0246	23.5781	24.4725	29.2592	29.5383	NA	NA	Ubqln2	-0.466642	0.0206443	down
ENSRNOG00000003117	ENSRNOT00000004283.4	chr10	95706685	95725812	+	1957	19127	1	Psmd12	-	proteasome 26S subunit, non-ATPase 12	proteasome 26S subunit, non-ATPase 12	Rn.15873	287772	62.0133	62.0271	59.3838	65.1676	57.1281	63.785	58.2968	57.8543	62.0637	56.2198	67.2289	67.1442	NA	NA	Psmd12	-0.432339	0.0393077	down
ENSRNOG00000003121	ENSRNOT00000067414.3	chr10	62035866	62109078	+	3288	73212	1	Rtn4rl1	Ngrh2	reticulon 4 receptor-like 1	reticulon 4 receptor-like 1	Rn.22361	303311	25.297	24.1552	25.8538	22.0965	24.7649	24.4233	27.5079	24.8524	22.3467	24.6094	28.6509	29.2174	NA	NA	Rtn4rl1	-2.42139	2.49e-15	down
ENSRNOG00000003123	ENSRNOT00000090262.1	chr10	62140423	62191512	-	2845	51089	1	Rpa1	Cb1-727	replication protein A1	replication protein A1	Rn.14841	287524	17.1558	17.7865	17.1806	18.3745	17.7604	17.7796	19.219	19.0364	15.971	17.5725	21.2443	20.554	NA	NA	Rpa1	-0.856811	0.000102955	down
ENSRNOG00000003125	ENSRNOT00000004176.5	chr10	10761477	10766095	+	1518	4618	1	Rogdi	-	rogdi homolog	rogdi homolog	Rn.995	287061	38.2142	42.3491	45.6751	39.923	45.4952	43.4443	45.274	47.2189	42.3704	43.359	50.0716	51.7886	NA	NA	Rogdi	-0.761003	0.000211095	down
ENSRNOG00000003134	ENSRNOT00000033806.2	chr14	20480128	20816588	-	3547	336460	1	Slc4a4	HHNMC|HNBC1|KNBC|NBC2|Nbc1|Nbc4|PNBC|SLC4A5	solute carrier family 4 member 4	solute carrier family 4 member 4	Rn.8739	84484	8.33237	11.281	11.5689	13.0829	12.354	8.83876	13.6077	13.0453	11.413	14.3361	11.1186	11.6642	NA	NA	Slc4a4	-1.01791	0.00364718	down
ENSRNOG00000003144	ENSRNOT00000004256.6	chr10	103395511	103417358	+	4014	21847	1	Gprc5c	-	G protein-coupled receptor, class C, group 5, member C	G protein-coupled receptor, class C, group 5, member C	Rn.3658	287805	6.26619	5.84908	5.22642	3.84138	5.9135	6.14986	5.58454	5.39896	6.01552	5.94878	6.99526	6.43474	NA	NA	Gprc5c	-1.68583	2.38e-13	down
ENSRNOG00000003177	ENSRNOT00000082076.1	chr10	25832072	25847994	-	1878	15922	1	Mat2b	-	methionine adenosyltransferase 2B	methionine adenosyltransferase 2B	Rn.1752	683630	20.082	19.3794	20.2861	18.8575	19.1537	19.1138	19.5699	20.5968	18.6874	18.2282	20.8402	19.3891	NA	NA	Mat2b	-0.372033	0.0950833	down
ENSRNOG00000003187	ENSRNOT00000004252.5	chrX	106253355	106255058	+	1703	1703	1	LOC102552920	-	armadillo repeat-containing X-linked protein 5-like	armadillo repeat-containing X-linked protein 5-like		102552920	6.6437	6.1782	6.29485	6.7561	5.60447	5.8371	5.97863	5.64085	6.06528	4.97654	6.7121	5.23093	NA	NA	Armcx5	-0.664705	0.0230689	down
ENSRNOG00000003191	ENSRNOT00000049375.5	chrX	106390759	106393459	+	2700	2700	1	Bhlhb9	p60TRP	basic helix-loop-helix family member B9	basic helix-loop-helix family member B9	Rn.154656	317407	8.70157	8.61092	8.94911	8.95863	8.78057	9.07333	9.91213	8.61861	9.37701	9.79073	10.5507	10.1439	NA	NA	Bhlhb9	-0.544425	0.0193913	down
ENSRNOG00000003195	ENSRNOT00000043951.4	chr10	13854362	13874254	+	5890	19892	1	Caskin1	-	CASK interacting protein 1	CASK interacting protein 1	Rn.48905	140722	26.8082	26.0319	28.5986	17.1161	25.8675	27.1037	29.0544	27.8245	26.5338	27.2065	32.1813	31.8739	NA	NA	Caskin1	-1.76877	1.39e-08	down
ENSRNOG00000003198	ENSRNOT00000004346.6	chr10	3411380	3570688	+	1873	159308	1	RGD1305733	-	similar to RIKEN cDNA 2900011O08	similar to RIKEN cDNA 2900011O08	Rn.159940	360459	77.1187	69.9307	68.9859	72.6935	71.2317	69.6883	71.5141	70.8071	63.4594	66.2348	76.6479	76.2579	NA	NA	RGD1305733	-0.78239	0.000642268	down
ENSRNOG00000003205	ENSRNOT00000083871.1	chr14	70780623	71112552	+	3022	331929	1	Ldb2	-	LIM domain binding 2	LIM domain binding 2	Rn.94720	289664	25.0082	26.5529	27.188	30.4437	29.6775	25.7424	26.4249	25.804	24.8306	25.9211	29.4701	26.9914	NA	NA	Ldb2	-1.49067	3.38e-07	down
ENSRNOG00000003209	ENSRNOT00000004347.5	chr13	89542378	89565813	-	1524	23435	1	Pcp4l1	-	Purkinje cell protein 4-like 1	Purkinje cell protein 4-like 1	Rn.155340	685448	10.1876	17.2155	7.45807	14.3269	13.1297	11.2467	15.5046	11.593	13.193	11.5163	13.6866	16.306	NA	NA	Pcp4l1	-1.98979	1.01e-13	down
ENSRNOG00000003211	ENSRNOT00000004297.3	chr13	100551307	100559447	+	1325	8140	1	Srp9	-	signal recognition particle 9	signal recognition particle 9	Rn.7477	690345	35.7953	31.438	28.5901	32.9906	32.0344	32.3068	30.4107	30.8661	30.4608	26.2604	29.3751	30.1982	NA	NA	Srp9	-0.753676	0.000385809	down
ENSRNOG00000003219	ENSRNOT00000065335.3	chr10	49231730	49254621	+	4008	22891	1	Trim16	-	tripartite motif-containing 16	tripartite motif-containing 16		303214	7.29343	7.00591	7.17598	7.76034	6.44748	6.12667	7.02783	6.47639	6.62261	6.20645	6.9369	7.92612	NA	NA	Trim16	-0.416785	0.0776578	down
ENSRNOG00000003228	ENSRNOT00000004305.5	chrX	13114569	13116743	-	1893	2174	1	Mid1ip1	Mig12|S14R|slap	MID1 interacting protein 1	MID1 interacting protein 1	Rn.8267	404280	61.6447	64.1597	65.1859	49.5644	61.4608	71.9092	68.3229	74.2394	69.4335	68.9586	81.7244	80.7541	NA	NA	Mid1ip1	-0.930678	5.13e-07	down
ENSRNOG00000003229	ENSRNOT00000051898.5	chrX	13262791	13279082	-	600	16291	1	Tspan7	A15|DXS1692E|MXS1|TALLA-1|Tm4sf2	tetraspanin 7	tetraspanin 7	Rn.13685	363447	101.011	113.646	129.016	117.95	125.602	108.399	129.732	120.046	114.941	133.581	139.875	135.615	NA	NA	Tspan7	-0.917578	1.05e-06	down
ENSRNOG00000003232	ENSRNOT00000004351.4	chr10	103713045	103730145	+	1486	17100	1	Slc9a3r1	-	SLC9A3 regulator 1	SLC9A3 regulator 1	Rn.35142	59114	26.2387	36.5881	28.256	33.5252	38.5766	37.5252	36.1087	40.6319	38.7969	37.5314	40.4066	40.4566	NA	NA	Slc9a3r1	-0.506002	0.0158687	down
ENSRNOG00000003241	ENSRNOT00000082445.1	chr10	27092827	27179900	-	2259	87073	1	Gabrg2	-	gamma-aminobutyric acid type A receptor gamma 2 subunit	gamma-aminobutyric acid type A receptor gamma 2 subunit	Rn.230132	29709	46.4732	42.7342	42.948	44.9208	40.2383	41.0409	40.0858	42.2275	41.1938	38.6202	43.1779	41.0575	NA	NA	Gabrg2	-2.56525	2.11e-19	down
ENSRNOG00000003260	ENSRNOT00000049873.2	chr13	89586336	89591277	+	1518	4941	1	Nr1i3	CAR	nuclear receptor subfamily 1, group I, member 3	nuclear receptor subfamily 1, group I, member 3	Rn.163229	65035	6.0323	4.86598	4.82283	6.14499	6.48006	5.62656	5.75812	4.62896	5.82859	5.45672	6.21056	5.70451	NA	NA	Nr1i3	-0.814238	0.00449352	down
ENSRNOG00000003261	ENSRNOT00000080651.1	chrX	10510033	10630281	-	12086	120248	1	Usp9x	RGD1560056	ubiquitin specific peptidase 9, X-linked	ubiquitin specific peptidase 9, X-linked	Rn.7273	363445	34.3155	36.2781	36.4937	43.3979	36.7776	33.9799	39.022	35.3029	35.2029	39.3619	39.7664	36.4763	NA	NA	Usp9x	-0.531096	0.00427107	down
ENSRNOG00000003283	ENSRNOT00000004387.6	chr13	83854664	83917001	-	2592	62337	1	Rcsd1	RGD1304715	RCSD domain containing 1	RCSD domain containing 1	Rn.99138	360872	3.96875	3.46227	4.30793	3.71233	4.13337	4.23587	4.24308	4.55106	5.07609	4.30534	4.00277	4.23685	NA	NA	Rcsd1	-0.599068	0.0226352	down
ENSRNOG00000003288	ENSRNOT00000004578.7	chr10	96123397	96131880	-	2500	8483	1	Cacng5	-	calcium voltage-gated channel auxiliary subunit gamma 5	calcium voltage-gated channel auxiliary subunit gamma 5	Rn.81219	140726	6.45101	7.41615	8.30541	6.48553	7.28474	5.73063	8.98095	7.3304	6.51802	7.41407	8.09864	8.87842	NA	NA	Cacng5	-2.63288	0.000218882	down
ENSRNOG00000003328	ENSRNOT00000004999.4	chr10	10967658	10989936	+	2572	22278	1	Cdip1	RGD1310686	cell death-inducing p53 target 1	cell death-inducing p53 target 1	Rn.101805	360480	22.0463	24.9213	26.0964	20.4622	24.5498	24.7602	26.8889	24.8546	25.8763	26.8033	27.701	30.3658	NA	NA	RGD1310686	-0.56939	0.00428111	down
ENSRNOG00000003332	ENSRNOT00000004448.6	chr10	46216884	46243077	+	1310	26193	1	Nt5m	-	5',3'-nucleotidase, mitochondrial	5',3'-nucleotidase, mitochondrial	Rn.2189	287368	7.88627	10.435	9.48653	11.0517	10.845	9.53761	10.4852	11.3227	10.6297	11.3485	12.1318	12.8786	NA	NA	Nt5m	-0.96096	0.00589926	down
ENSRNOG00000003365	ENSRNOT00000004613.6	chr13	91842333	91872954	-	2213	30621	1	Cadm3	Igsf4b|Necl-1	cell adhesion molecule 3	cell adhesion molecule 3	Rn.138884	360882	197.907	171.991	192.029	147.131	178.248	181.925	187.006	176.817	174.876	176.228	196.35	201.032	NA	NA	Cadm3	-0.627276	0.00055909	down
ENSRNOG00000003374	ENSRNOT00000081981.1	chr14	112938928	112946875	-	2157	7947	1	LOC103690141	-	coiled-coil domain-containing protein 85A-like	coiled-coil domain-containing protein 85A-like		103690141	3.85067	3.71763	5.44053	3.66292	4.30288	4.99647	5.37153	5.58099	4.31418	4.71135	5.35496	5.76038	NA	NA	Ccdc85a	-1.37208	0.000562899	down
ENSRNOG00000003385	ENSRNOT00000060062.4	chr13	60529932	60537916	+	470	7984	1	Glrx2	-	glutaredoxin 2	glutaredoxin 2	Rn.17175	114022	62.7267	51.385	48.0719	48.6784	52.7429	56.5438	48.5629	52.1983	51.4897	47.2422	47.2887	58.1673	NA	NA	Glrx2	-0.657711	0.00223655	down
ENSRNOG00000003386	ENSRNOT00000004524.5	chr10	107518744	107539465	-	1117	20721	1	Rbfox3	Hrnbp3|Neun|RGD1560070	RNA binding fox-1 homolog 3	RNA binding fox-1 homolog 3	Rn.143966	287847	49.0559	42.4355	44.4888	30.1901	45.2488	43.4248	47.4998	42.664	45.2958	45.3523	49.5133	48.5788	NA	NA	Rbfox3	-2.13858	5.15e-08	down
ENSRNOG00000003392	ENSRNOT00000004551.7	chr14	21039990	21056407	+	2684	16417	1	Grsf1	-	G-rich RNA sequence binding factor 1	G-rich RNA sequence binding factor 1	Rn.66912	305256	43.1658	40.4639	38.9495	37.2541	37.3629	38.4502	39.1423	36.472	38.5294	36.6293	43.1022	41.5343	NA	NA	Grsf1	-0.686148	0.000226379	down
ENSRNOG00000003398	ENSRNOT00000004641.3	chr13	89591718	89594738	-	1249	3020	1	Tomm40l	RGD1562006|Tomm40b	translocase of outer mitochondrial membrane 40 like	translocase of outer mitochondrial membrane 40 like	Rn.113744	304971	14.2165	15.6521	13.0407	13.4762	13.1534	13.8962	17.2553	15.9634	13.5964	15.1163	16.8345	16.589	NA	NA	Tomm40l	-0.827158	0.00595428	down
ENSRNOG00000003409	ENSRNOT00000004529.3	chrX	144807392	144807829	+	437	437	1	NEWGENE_1565644	-	leucine zipper down-regulated in cancer 1	leucine zipper down-regulated in cancer 1		108348214	5.84303	12.5001	8.51728	8.34976	11.7398	12.6117	10.2482	9.22344	10.3237	9.85773	10.2104	10.3254	NA	NA	Ldoc1	-1.3094	0.00484526	down
ENSRNOG00000003428	ENSRNOT00000092172.1	chr14	21058595	21127875	-	3095	69280	1	Rufy3	Ripx|Singar1	RUN and FYVE domain containing 3	RUN and FYVE domain containing 3	Rn.228806	360921	87.6075	85.6875	82.3335	102.374	89.1237	79.5777	84.2907	81.8371	79.7315	78.1511	87.8481	80.5168	NA	NA	Rufy3	-0.732383	0.000113654	down
ENSRNOG00000003435	ENSRNOT00000051550.5	chrX	143154209	143274180	-	3061	119971	1	Mcf2	RGD1566098	MCF.2 cell line derived transforming sequence	MCF.2 cell line derived transforming sequence		317598	1.80258	1.57798	1.52246	1.78806	1.8718	1.32445	1.55721	1.387	1.44305	1.56184	2.00234	1.50119	NA	NA	Mcf2	-2.16687	1.05e-06	down
ENSRNOG00000003442	ENSRNOT00000004602.2	chr13	51042248	51076165	-	2680	33917	1	Adora1	-	adenosine A1 receptor	adenosine A1 receptor	Rn.32078	29290	18.9293	17.6365	22.5942	14.8009	19.9501	16.161	20.9623	18.935	19.8537	19.3746	20.8963	22.0361	NA	NA	Adora1	-1.84644	1.39e-05	down
ENSRNOG00000003453	ENSRNOT00000004741.5	chr13	42219887	42263024	-	2008	43137	1	Lypd1	Lypdc1	Ly6/Plaur domain containing 1	Ly6/Plaur domain containing 1	Rn.231867	360838	9.01824	9.42087	9.44423	7.95737	6.37641	9.48425	6.77465	8.94584	8.53758	7.95747	8.95402	9.16194	NA	NA	Lypd1	-3.10823	1.29e-05	down
ENSRNOG00000003469	ENSRNOT00000004646.3	chr19	26026043	26053762	-	4687	27719	1	MAST1	Sast	microtubule associated serine/threonine kinase 1	microtubule associated serine/threonine kinase 1	Rn.161721	353118	41.9672	39.5542	42.1771	30.4213	40.5837	37.1663	37.3904	38.6238	36.5967	38.6814	45.3393	43.842	NA	NA	MAST1	-1.02143	0.000717506	down
ENSRNOG00000003470	ENSRNOT00000004676.6	chrX	5549419	5566127	+	2008	16708	1	Fundc1	-	FUN14 domain containing 1	FUN14 domain containing 1	Rn.22678	363442	33.749	32.7787	28.6774	32.1885	31.3361	31.3986	28.8685	29.4269	29.0868	29.0734	32.698	33.0045	NA	NA	Fundc1	-0.909469	1.72e-06	down
ENSRNOG00000003479	ENSRNOT00000004621.6	chr19	24044103	24265444	+	2829	221341	1	Rnf150	RGD1304572	ring finger protein 150	ring finger protein 150	Rn.41013	364983	3.88006	3.79524	4.4907	4.66512	4.12809	3.22822	4.31203	3.96083	3.90823	4.04407	3.96847	3.58871	NA	NA	Rnf150	-0.706689	0.0546175	down
ENSRNOG00000003491	ENSRNOT00000055073.4	chr10	96191133	96584947	-	3686	393814	1	Prkca	Pkca	protein kinase C, alpha	protein kinase C, alpha	Rn.86669	24680	17.2585	19.2182	20.3291	19.8343	20.8894	18.3887	25.2576	21.706	22.6337	24.6398	23.8034	21.9446	NA	NA	Prkca	-0.674149	0.000679318	down
ENSRNOG00000003494	ENSRNOT00000039540.6	chr13	51134525	51183269	-	6348	48744	1	Ppfia4	-	PTPRF interacting protein alpha 4	PTPRF interacting protein alpha 4	Rn.105913	140592	6.23931	5.58699	6.52964	4.661	5.54441	5.73875	6.03168	5.92406	5.24847	6.09744	5.99722	6.30057	NA	NA	Ppfia4	-0.964917	9.35e-06	down
ENSRNOG00000003496	ENSRNOT00000065558.2	chr19	24329023	24429869	+	5709	100846	1	Tbc1d9	RGD1308221	TBC1 domain family member 9	TBC1 domain family member 9	Rn.19710	304645	18.8543	17.6778	20.2405	17.1202	18.879	16.4139	19.6451	18.1046	17.8427	19.0747	21.1211	20.5059	NA	NA	Tbc1d9	-0.462484	0.0355064	down
ENSRNOG00000003512	ENSRNOT00000004725.7	chr10	27310725	27366665	-	4564	55940	1	Gabra1	-	gamma-aminobutyric acid type A receptor alpha1 subunit	gamma-aminobutyric acid type A receptor alpha1 subunit	Rn.28463	29705	17.247	14.0825	14.3357	16.0928	13.9501	14.829	13.5903	14.0036	13.1542	12.8165	14.3781	14.3427	NA	NA	Gabra1	-2.77685	2.15e-39	down
ENSRNOG00000003515	ENSRNOT00000004780.4	chr13	99271390	99287887	-	1752	16497	1	Ephx1	MEH8|mEH	epoxide hydrolase 1	epoxide hydrolase 1	Rn.3603	25315	20.9651	19.2757	18.5144	20.9023	21.8576	21.5261	16.886	18.3664	18.1251	16.5988	15.3833	16.7121	NA	NA	Ephx1	-1.2982	6.86e-07	down
ENSRNOG00000003520	ENSRNOT00000004799.5	chr19	26084903	26090094	+	870	5191	1	Prdx2	Tdpx1	peroxiredoxin 2	peroxiredoxin 2	Rn.2511	29338	317.345	413.225	367.98	384.451	377.754	408.366	386.599	398.957	379.212	358.964	373.192	404.504	NA	NA	Prdx2	-0.399463	0.0398884	down
ENSRNOG00000003533	ENSRNOT00000059270.2	chrX	25016401	25080410	+	4319	64009	1	Clcn4	Clcn4-2	chloride voltage-gated channel 4	chloride voltage-gated channel 4	Rn.44406	60586	26.5328	25.3733	28.6312	26.6702	22.9379	24.8799	26.5208	25.9813	25.9861	23.5384	30.1513	27.9351	NA	NA	Clcn4	-1.51434	1.01e-13	down
ENSRNOG00000003545	ENSRNOT00000004881.6	chr13	60568146	60603811	+	1782	35665	1	Uchl5	-	ubiquitin C-terminal hydrolase L5	ubiquitin C-terminal hydrolase L5	Rn.40424	360853	11.4137	10.2306	9.9774	12.0958	10.5644	10.5575	10.3963	9.56769	8.85707	8.20629	10.13	9.89567	NA	NA	Uchl5	-0.614986	0.0122135	down
ENSRNOG00000003562	ENSRNOT00000052407.5	chr13	101181994	101307908	+	2946	125914	1	Susd4	RGD1564043	sushi domain containing 4	sushi domain containing 4	Rn.19527	289335	50.8884	48.4839	53.633	42.1316	45.1784	46.319	46.3473	48.324	46.1653	43.7247	52.0573	52.9541	NA	NA	Susd4	-1.93387	4.37e-09	down
ENSRNOG00000003583	ENSRNOT00000004783.6	chr13	108642156	108686290	+	1563	44134	1	Smyd2	HSKM-B	SET and MYND domain containing 2	SET and MYND domain containing 2	Rn.7052	289372	45.4889	46.2775	48.9456	45.683	43.5214	48.5534	43.8553	43.1689	43.3476	40.8512	48.8219	48.2598	NA	NA	Smyd2	-0.786842	9.21e-05	down
ENSRNOG00000003590	ENSRNOT00000067866.1	chr10	46612639	46720910	-	1941	108271	1	Tom1l2	-	target of myb1 like 2 membrane trafficking protein	target of myb1 like 2 membrane trafficking protein	Rn.219702	360537	49.2258	50.0751	54.3662	47.1107	51.0778	50.0616	54.2432	51.5823	50.4335	51.5069	56.8701	53.5702	NA	NA	Tom1l2	-0.696533	0.00237599	down
ENSRNOG00000003597	ENSRNOT00000004797.5	chr9	82415605	82419288	-	1444	3683	1	Tuba4a	Tuba4	tubulin, alpha 4A	tubulin, alpha 4A	Rn.92961	316531	202.093	200.84	209.467	200.563	202.299	193.823	194.193	189.92	195.989	188.459	222.994	224.549	NA	NA	Tuba4a	-0.641879	0.00171265	down
ENSRNOG00000003600	ENSRNOT00000004919.5	chr14	113530470	113561645	+	3413	31175	1	Pnpt1	-	polyribonucleotide nucleotidyltransferase 1	polyribonucleotide nucleotidyltransferase 1	Rn.23118	360992	9.74733	9.10637	8.93622	10.191	8.76632	9.24919	8.30578	9.14857	9.05559	8.36711	8.61716	8.69548	NA	NA	Pnpt1	-0.665187	0.00213897	down
ENSRNOG00000003603	ENSRNOT00000071595.2	chr10	51505137	51669297	-	2421	164160	1	Arhgap44	RGD1305664	Rho GTPase activating protein 44	Rho GTPase activating protein 44	Rn.17471	303222	24.5791	21.185	24.465	15.9285	22.8933	21.5966	22.7238	22.5978	22.7565	22.6089	25.5148	24.976	NA	NA	Arhgap44	-1.08912	3.79e-05	down
ENSRNOG00000003611	ENSRNOT00000004808.7	chrX	14633342	14642424	-	2140	9082	1	Dynlt3	Tcte1l	dynein light chain Tctex-type 3	dynein light chain Tctex-type 3	Rn.106023	363448	171.907	149.157	143.239	165.632	147.617	141.127	137.869	134.543	140.894	129.77	149.83	143.968	NA	NA	Dynlt3	-0.978623	1.93e-08	down
ENSRNOG00000003616	ENSRNOT00000004803.5	chr13	92894431	92988137	-	3717	93706	1	Grem2	RGD1560008	gremlin 2, DAN family BMP antagonist	gremlin 2, DAN family BMP antagonist	Rn.16419	289264	10.1937	11.7497	11.6398	12.1639	11.726	11.9123	13.1566	11.8631	11.1301	12.7175	13.9919	13.5407	NA	NA	Grem2	-2.48086	2.63e-12	down
ENSRNOG00000003626	ENSRNOT00000004836.6	chr10	103967312	103972668	-	788	5356	1	Atp5pd	Atp5h|Atp5jd|Atpq	ATP synthase peripheral stalk subunit d	ATP synthase peripheral stalk subunit d	Rn.80	641434	181.293	183.668	160.264	174.839	178.697	171.794	156.162	165.983	165.107	154.173	153.507	188.794	NA	NA		-0.626412	0.0366671	down
ENSRNOG00000003643	ENSRNOT00000004854.7	chrX	54062935	54086339	+	2137	23404	1	Tab3	-	TGF-beta activated kinase 1 (MAP3K7) binding protein 3	TGF-beta activated kinase 1 (MAP3K7) binding protein 3		317546	5.54165	5.75455	5.77214	8.01405	5.29386	4.97572	5.34876	4.79704	5.65903	6.06543	5.52855	4.71975	NA	NA	Tab3	-1.01169	0.000463642	down
ENSRNOG00000003653	ENSRNOT00000004917.5	chr13	93651484	93677377	-	1577	25893	1	Fh	Fh1	fumarate hydratase	fumarate hydratase	Rn.29782	24368	48.5653	43.5631	43.7614	47.2087	42.6902	44.4263	42.0498	43.1861	40.5546	40.1481	45.8481	44.1917	NA	NA	Fh	-0.673385	0.00119551	down
ENSRNOG00000003674	ENSRNOT00000004884.5	chrX	31852323	31968152	-	1502	115829	1	Pir	-	pirin	pirin	Rn.103685	363465	15.2903	11.1882	13.6806	11.4413	13.4485	11.0848	12.782	12.8004	10.4813	11.7786	11.6431	13.2977	NA	NA	Pir	-1.05859	9.86e-06	down
ENSRNOG00000003680	ENSRNOT00000004970.5	chr10	27973681	28187565	+	2088	213884	1	Gabrb2	GARB2	gamma-aminobutyric acid type A receptor beta 2 subunit	gamma-aminobutyric acid type A receptor beta 2 subunit	Rn.24387	25451	1.56024	1.63671	1.78259	2.34648	1.70803	1.75508	1.55258	1.76952	1.51568	1.78764	1.70611	1.73199	NA	NA	Gabrb2	-1.51676	0.0569443	down
ENSRNOG00000003704	ENSRNOT00000004923.5	chr14	70015754	70086143	+	4313	70389	1	Fam184b	RGD1564950	family with sequence similarity 184, member B	family with sequence similarity 184, member B		289671	1.54811	1.51609	1.56906	1.6545	1.36911	1.38823	1.67586	1.55133	1.58306	1.31889	1.52955	1.50005	NA	NA	Fam184b	-1.27628	0.00112975	down
ENSRNOG00000003721	ENSRNOT00000005220.5	chr10	13070146	13075864	-	4097	5718	1	Paqr4	-	progestin and adipoQ receptor family member 4	progestin and adipoQ receptor family member 4	Rn.11767	302967	30.5924	30.3048	32.2849	24.3375	28.5261	28.8305	30.6657	31.1505	30.4346	30.873	33.2284	36.6723	NA	NA	Paqr4	-1.00031	0.000121807	down
ENSRNOG00000003728	ENSRNOT00000055582.3	chr10	82386005	82399485	-	3348	13480	1	Xylt2	xylt-II	xylosyltransferase 2	xylosyltransferase 2	Rn.22727	64134	11.3173	10.7942	11.9166	8.3629	11.4599	10.6698	12.3796	11.6778	11.5845	12.1262	12.2846	12.6647	NA	NA	Xylt2	-0.654907	0.00244449	down
ENSRNOG00000003741	ENSRNOT00000005067.6	chr10	108682638	108691367	-	4717	8729	1	Nptx1	-	neuronal pentraxin 1	neuronal pentraxin 1	Rn.54707	266777	51.0054	48.6526	52.2222	35.4617	48.3541	48.4181	55.9299	48.6378	48.4092	47.7386	57.9379	58.5239	NA	NA	Nptx1	-2.57416	1.09e-10	down
ENSRNOG00000003749	ENSRNOT00000092143.1	chrX	14498283	14534431	+	4844	36148	1	Xk	-	X-linked Kx blood group	X-linked Kx blood group	Rn.211877	497078	2.90526	2.73869	2.97193	3.4778	3.47905	3.11247	2.95704	2.77918	2.94972	2.93447	3.6226	3.17807	NA	NA	Xk	-0.750274	0.0125227	down
ENSRNOG00000003755	ENSRNOT00000005071.5	chr19	24545318	24576798	+	2259	31480	1	Clgn	-	calmegin	calmegin	Rn.45703	685504	41.7895	38.7675	41.3207	44.53	40.743	38.7098	42.2809	40.1875	37.9687	39.7124	41.4257	40.4847	NA	NA	Clgn	-0.9541	0.000172174	down
ENSRNOG00000003756	ENSRNOT00000005042.5	chrX	14358224	14490340	+	1258	132116	1	Lancl3	RGD1563642	LanC like 3	LanC like 3	Rn.130001	302540	2.40302	2.70589	3.61891	3.4619	2.63743	3.54381	2.84418	3.70597	3.11518	3.40402	3.07012	3.85054	NA	NA	Lancl3	-2.96818	9.41e-10	down
ENSRNOG00000003762	ENSRNOT00000068478.3	chrX	134647703	134719097	-	3924	71394	1	Smarca1	RGD1561046	SWI/SNF related, matrix associated, actin dependent regulator of chromatin, subfamily a, member 1	SWI/SNF related, matrix associated, actin dependent regulator of chromatin, subfamily a, member 1	Rn.39117	317575	5.02995	4.52943	5.56579	5.65051	6.5706	4.35695	5.27814	4.79007	4.66059	5.30014	4.79594	4.91666	NA	NA	Smarca1	-1.17371	9.17e-06	down
ENSRNOG00000003769	ENSRNOT00000005006.4	chr13	44166306	44345735	-	1796	179429	1	Tmem163	RGD1306212|Sv31	transmembrane protein 163	transmembrane protein 163	Rn.25191	360839	13.1877	14.5408	14.524	11.6984	13.2002	14.3472	15.1487	14.0564	14.9366	12.4555	16.1083	15.85	NA	NA	Tmem163	-1.24456	2.3e-07	down
ENSRNOG00000003773	ENSRNOT00000005031.5	chr10	10990034	11005952	-	1833	15918	1	Hmox2	Ho-2	heme oxygenase 2	heme oxygenase 2	Rn.10241	79239	41.9827	46.4781	43.5316	47.3178	43.8806	43.6054	42.6487	44.631	40.4303	39.2413	46.3026	46.4365	NA	NA	Hmox2	-0.852868	1.35e-05	down
ENSRNOG00000003777	ENSRNOT00000005050.4	chr10	57238946	57243435	-	1774	4489	1	Chrne	nAChR	cholinergic receptor nicotinic epsilon subunit	cholinergic receptor nicotinic epsilon subunit	Rn.10301	29422	5.45132	6.83346	14.366	6.98332	7.29164	5.10739	7.05237	6.54355	4.28909	6.096	7.63344	7.67731	NA	NA	Chrne	-1.9926	9.41e-07	down
ENSRNOG00000003782	ENSRNOT00000005033.5	chrX	43543070	43592200	-	1607	49130	1	Acot9	Acate2	acyl-CoA thioesterase 9	acyl-CoA thioesterase 9	Rn.8792	302640	35.3582	31.3716	30.3875	33.2166	30.6605	31.36	30.6628	29.0447	32.8671	28.9862	32.9082	30.3495	NA	NA	Acot9	-0.458594	0.0322093	down
ENSRNOG00000003797	ENSRNOT00000005089.6	chr10	104155805	104158839	+	992	3034	1	Mrps7	-	mitochondrial ribosomal protein S7	mitochondrial ribosomal protein S7	Rn.198901	113958	45.5035	42.371	41.3348	37.7023	43.6277	49.7693	43.8387	45.3854	47.3788	40.0367	44.7373	49.1147	NA	NA	Mrps7	-0.421104	0.0854181	down
ENSRNOG00000003803	ENSRNOT00000005078.5	chr7	53653116	53714879	-	2869	61763	1	Zdhhc17	-	zinc finger, DHHC-type containing 17	zinc finger, DHHC-type containing 17	Rn.162951	366889	19.4828	20.0247	19.9211	21.026	19.9298	19.1848	20.7699	19.5842	19.5644	20.3751	21.1335	20.8099	NA	NA	Zdhhc17	-0.73367	0.000236287	down
ENSRNOG00000003815	ENSRNOT00000005144.4	chr10	57265704	57268081	-	1199	2377	1	Slc25a11	-	solute carrier family 25 member 11	solute carrier family 25 member 11	Rn.853	64201	50.1927	51.9779	49.9766	51.0479	49.1881	53.8476	53.3939	54.0109	50.4984	48.9353	58.6117	60.2267	NA	NA	Slc25a11	-0.56487	0.00560297	down
ENSRNOG00000003821	ENSRNOT00000005337.6	chr10	108750620	109058691	+	6665	308071	1	Rptor	RGD1311784	regulatory associated protein of MTOR, complex 1	regulatory associated protein of MTOR, complex 1	Rn.98539	287871	7.45076	7.72552	8.39979	6.20753	7.48904	7.611	8.39292	7.19045	7.18306	7.77521	8.10187	8.20613	NA	NA	Rptor	-0.438085	0.0478414	down
ENSRNOG00000003834	ENSRNOT00000005293.7	chr10	52196124	52290657	-	1105	94533	1	Map2k4	MKK4|Sek1	mitogen activated protein kinase kinase 4	mitogen activated protein kinase kinase 4	Rn.198875	287398	52.3908	50.7133	51.319	61.1159	48.5709	49.7457	49.8519	49	48.0668	48.9682	57.6818	54.2857	NA	NA	Map2k4	-1.10498	4.15e-08	down
ENSRNOG00000003835	ENSRNOT00000005100.4	chr10	63677396	63719283	+	4478	41887	1	Slc43a2	RGD1305819	solute carrier family 43 member 2	solute carrier family 43 member 2	Rn.204988	287532	10.3621	10.6363	11.2931	8.57551	10.8789	10.5452	11.6607	10.9722	11.031	11.4441	11.6891	11.8101	NA	NA	Slc43a2	-0.735277	0.00018756	down
ENSRNOG00000003853	ENSRNOT00000005124.7	chr19	24584455	24614019	-	1688	29564	1	Scoc	-	short coiled-coil protein	short coiled-coil protein	Rn.18315	364981	132.994	125.945	124.756	123.667	114.826	120.72	126.169	126.746	118.538	114.516	120.328	134.412	NA	NA	Scoc	-0.799573	9.44e-06	down
ENSRNOG00000003855	ENSRNOT00000085230.1	chr10	11060313	11085210	-	2056	24897	1	Dnaja3	Tid-1	DnaJ heat shock protein family (Hsp40) member A3	DnaJ heat shock protein family (Hsp40) member A3	Rn.198254	360481	26.4231	22.6162	25.0904	26.6138	25.7277	25.7815	24.6615	24.6884	26.1741	24.4901	27.2558	26.473	NA	NA	Dnaja3	-0.721374	0.00155647	down
ENSRNOG00000003875	ENSRNOT00000005267.7	chrX	134742356	134792618	+	4448	50262	1	Ocrl	-	OCRL, inositol polyphosphate-5-phosphatase	OCRL, inositol polyphosphate-5-phosphatase	Rn.36925	317576	6.46638	6.3522	7.37207	6.80414	7.05838	6.27638	7.04795	5.64846	6.44586	6.36557	7.29158	7.12714	NA	NA	Ocrl	-0.429588	0.0710719	down
ENSRNOG00000003878	ENSRNOT00000005212.5	chr13	46169963	46930858	+	5138	760895	1	Thsd7b	RGD1306938	thrombospondin type 1 domain containing 7B	thrombospondin type 1 domain containing 7B	Rn.225282	289007	2.39343	2.76266	2.68214	2.33955	2.55173	2.07512	2.73175	2.30375	2.27245	2.17194	3.3873	2.33757	NA	NA	Thsd7b	-2.32286	7.19e-06	down
ENSRNOG00000003901	ENSRNOT00000005306.5	chr14	113618964	113644779	-	1426	25815	1	Cfap36	Ccdc104|RGD1311732	cilia and flagella associated protein 36	cilia and flagella associated protein 36	Rn.95083	289859	73.7133	71.1978	65.1455	74.2464	73.1735	65.5918	62.6517	64.4357	71.1597	63.0269	65.2713	66.5304	NA	NA	Ccdc104	-0.582016	0.00325217	down
ENSRNOG00000003905	ENSRNOT00000087824.1	chr10	91880120	91986632	-	2214	106512	1	Nsf	-	N-ethylmaleimide sensitive factor, vesicle fusing ATPase	N-ethylmaleimide sensitive factor, vesicle fusing ATPase	Rn.13345	60355	95.5051	127.077	131.595	113.126	110.863	111.432	131.666	130.872	117.304	135.871	143.792	140.617	NA	NA	Nsf	-1.11267	3.73e-06	down
ENSRNOG00000003919	ENSRNOT00000005226.4	chr10	73824202	73865364	-	2266	41162	1	Rps6kb1	p70 S6K-alpha	ribosomal protein S6 kinase B1	ribosomal protein S6 kinase B1	Rn.4042	83840	11.9095	11.8692	13.7175	12.8691	12.8295	12.2437	12.351	13.0738	13.574	12.7603	13.7835	13.1555	NA	NA	Rps6kb1	-0.420909	0.0651763	down
ENSRNOG00000003927	ENSRNOT00000005284.6	chr13	47126741	47154292	-	3083	27551	1	Cd55	Daf|Daf1	CD55 molecule	CD55 molecule	Rn.18841	64036	74.635	69.4287	60.7084	80.9291	76.2387	61.4353	63.3862	64.6324	55.7244	60.0045	76.5535	65.8824	NA	NA	Cd55	-2.08184	1.57e-05	down
ENSRNOG00000003942	ENSRNOT00000059233.2	chr9	53004499	53009054	+	2129	4555	1	Asnsd1	RGD1306332	asparagine synthetase domain containing 1	asparagine synthetase domain containing 1	Rn.43900	299507	44.3482	41.8741	38.0572	46.793	39.6746	42.0425	39.7645	40.4958	38.4147	37.7002	42.3157	44.7879	NA	NA	Asnsd1	-0.67197	0.000830631	down
ENSRNOG00000003951	ENSRNOT00000005329.6	chr6	124123228	124135658	+	1603	12430	1	Psmc1	s4	proteasome 26S subunit, ATPase 1	proteasome 26S subunit, ATPase 1	Rn.10526	117263	118.954	114.67	113.717	115.759	114.076	112.333	111.333	108.708	109.525	103.794	121.501	119.403	NA	NA	Psmc1	-0.358631	0.0817955	down
ENSRNOG00000003953	ENSRNOT00000005289.7	chr13	44615553	44648620	+	2284	33067	1	Rab3gap1	RGD1306487	RAB3 GTPase activating protein catalytic subunit 1	RAB3 GTPase activating protein catalytic subunit 1	Rn.92067	304759	17.309	16.0583	16.909	18.984	17.2912	16.3984	17.3844	16.5414	15.6368	16.9916	18.1177	18.4193	NA	NA	Rab3gap1	-0.381848	0.0741683	down
ENSRNOG00000003973	ENSRNOT00000060669.3	chr13	51229890	51236463	+	1824	6573	1	Cyb5r1	Nqo3a2	cytochrome b5 reductase 1	cytochrome b5 reductase 1	Rn.100496	304805	60.6057	68.844	74.9119	50.8827	63.4172	70.0575	74.1791	72.8639	66.4046	72.7867	82.3828	84.5001	NA	NA	Cyb5r1	-0.691743	0.000218045	down
ENSRNOG00000003980	ENSRNOT00000005304.5	chr10	29342495	29367865	-	1427	25370	1	Ttc1	-	tetratricopeptide repeat domain 1	tetratricopeptide repeat domain 1	Rn.81253	287208	65.1879	60.4465	62.6964	60.6876	61.1178	62.9474	61.1437	61.9708	59.2755	54.3026	63.1494	66.1118	NA	NA	Ttc1	-0.928302	8.49e-07	down
ENSRNOG00000003988	ENSRNOT00000005317.5	chr6	28515076	28544756	+	4571	29680	1	Dnajc27	Rbj	DnaJ heat shock protein family (Hsp40) member C27	DnaJ heat shock protein family (Hsp40) member C27	Rn.22692	298859	16.2254	15.7122	17.8602	18.1507	17.4269	15.7343	16.7294	16.8186	15.544	16.6868	18.712	17.5217	NA	NA	Dnajc27	-1.12259	4.98e-09	down
ENSRNOG00000003999	ENSRNOT00000005389.6	chr6	28571351	28650148	+	5671	78797	1	Adcy3	-	adenylate cyclase 3	adenylate cyclase 3	Rn.87800	64508	6.24407	6.50545	7.75935	4.94501	7.73725	6.75203	7.13283	7.38703	6.46158	6.80731	7.72416	7.52369	NA	NA	Adcy3	-0.782391	0.000239638	down
ENSRNOG00000004001	ENSRNOT00000005408.5	chr9	53084045	53097979	-	1791	13934	1	Osgepl1	-	O-sialoglycoprotein endopeptidase-like 1	O-sialoglycoprotein endopeptidase-like 1	Rn.210040	314548	11.3236	8.73683	8.63053	9.03651	8.87094	8.77254	9.15748	9.23455	9.63968	9.3998	8.63921	9.31799	NA	NA	Osgepl1	-0.726444	0.00576211	down
ENSRNOG00000004006	ENSRNOT00000005363.5	chr6	64165913	64170151	-	1953	4238	1	Dnajb9	ERdj4|Mdg1	DnaJ heat shock protein family (Hsp40) member B9	DnaJ heat shock protein family (Hsp40) member B9	Rn.29778	24908	15.7643	16.6305	16.412	16.2801	17.303	16.8949	17.6195	16.2836	17.3285	16.0162	17.2516	17.4384	NA	NA	Dnajb9	-0.415477	0.0482444	down
ENSRNOG00000004026	ENSRNOT00000041354.4	chr7	41114697	41220579	+	4207	105882	1	Atp2b1	Pmca1a|Pmca1b|Pmca1c	ATPase plasma membrane Ca2+ transporting 1	ATPase plasma membrane Ca2+ transporting 1	Rn.7208	29598	36.1967	37.7316	38.2078	40.0264	37.7132	36.9383	39.4018	37.9751	35.6057	37.8685	41.751	37.6456	NA	NA	Atp2b1	-0.527656	0.00627024	down
ENSRNOG00000004029	ENSRNOT00000005550.6	chr13	89755845	89774378	+	3800	18533	1	Nectin4	Pvrl4|RGD1559826	nectin cell adhesion molecule 4	nectin cell adhesion molecule 4	Rn.20370	498281	0.529063	0.52402	0.315703	0.464624	0.419255	0.527745	0.496063	0.491456	0.4678	0.588685	0.710197	0.528228	NA	NA	Pvrl4	-1.45878	0.00987069	down
ENSRNOG00000004048	ENSRNOT00000005438.7	chr7	132857628	133018584	+	8108	160956	1	Lrrk2	-	leucine-rich repeat kinase 2	leucine-rich repeat kinase 2	Rn.213971	300160	7.52379	7.31637	7.88558	8.82095	7.31713	7.72269	7.3716	7.57942	8.01076	7.92387	8.83162	7.55997	NA	NA	Lrrk2	-1.00923	1.16e-07	down
ENSRNOG00000004060	ENSRNOT00000064679.2	chr6	124217241	124225292	+	1443	8051	1	Calm1	CaMI|Calm|Cam1	calmodulin 1	calmodulin 1	Rn.4166	24242	962.41	943.05	911.024	1021.14	987.473	889.15	934.669	880.857	893.907	899.47	973.47	949.434	NA	NA	Calm1	-0.710742	6.67e-05	down
ENSRNOG00000004067	ENSRNOT00000083088.2	chr6	64297888	64864996	+	7514	567108	1	Nrcam	-	neuronal cell adhesion molecule	neuronal cell adhesion molecule	Rn.10691	497815	23.6077	23.6717	25.9465	27.3232	23.782	23.9973	25.3395	22.0772	23.2563	25.5164	26.2492	24.5192	NA	NA	Nrcam	-0.742602	4.69e-05	down
ENSRNOG00000004068	ENSRNOT00000091659.1	chr6	28677540	28862159	-	6833	184619	1	Ncoa1	SRC-1	nuclear receptor coactivator 1	nuclear receptor coactivator 1	Rn.165307	313929	10.4847	10.0225	10.3541	9.58837	10.4493	8.89555	10.7028	9.67795	10.4929	10.104	10.2566	9.85676	NA	NA	Ncoa1	-0.497936	0.0161924	down
ENSRNOG00000004077	ENSRNOT00000005690.4	chr7	54980120	55159351	+	3059	179231	1	Kcnc2	KShIIIA|Kv3.2	potassium voltage-gated channel subfamily C member 2	potassium voltage-gated channel subfamily C member 2	Rn.9733	246153	2.71044	2.54665	3.25809	2.71752	2.60407	2.7544	2.96339	2.94272	3.09049	3.12572	2.6663	3.34057	NA	NA	Kcnc2	-1.99442	3.91e-09	down
ENSRNOG00000004085	ENSRNOT00000005440.6	chr8	131845696	131875786	+	1778	30090	1	Tcaim	RGD1560717|TOAG-1|Toag1	T cell activation inhibitor, mitochondrial	T cell activation inhibitor, mitochondrial	Rn.20696	363169	10.7626	11.0784	11.3407	10.6914	10.4484	10.0052	10.629	10.1862	11.331	11.0502	12.5611	10.7483	NA	NA	Tcaim	-0.817841	0.000247444	down
ENSRNOG00000004093	ENSRNOT00000006218.5	chr10	67559420	67640555	+	2896	81135	1	Rhot1	-	ras homolog family member T1	ras homolog family member T1	Rn.7462	303351	12.2425	13.4127	11.9602	16.0086	13.1526	12.6939	12.8856	13.0968	14.0948	12.9638	14.3966	12.5907	NA	NA	Rhot1	-0.408845	0.0643803	down
ENSRNOG00000004110	ENSRNOT00000005774.7	chr6	41016730	41039437	-	2675	22707	1	Trib2	RGD1564451	tribbles pseudokinase 2	tribbles pseudokinase 2	Rn.162852	313974	18.0102	15.5821	18.9049	17.2817	18.1132	18.4079	19.7986	18.0714	18.9293	17.4229	18.9041	19.9564	NA	NA	Trib2	-0.414273	0.0475036	down
ENSRNOG00000004117	ENSRNOT00000005556.4	chr7	84015207	84023316	-	4068	8109	1	Kcnv1	Kv8.1	potassium voltage-gated channel modifier subfamily V member 1	potassium voltage-gated channel modifier subfamily V member 1	Rn.42920	60326	4.83025	4.17065	4.01901	4.23164	3.96306	5.07873	4.23242	4.22418	3.70441	4.47463	5.03601	4.40008	NA	NA	Kcnv1	-2.56581	2.27e-14	down
ENSRNOG00000004118	ENSRNOT00000039796.5	chrX	28072826	28204260	+	5103	131434	1	Frmpd4	RGD1566031	FERM and PDZ domain containing 4	FERM and PDZ domain containing 4	Rn.105033	302656	7.27554	7.22164	9.18664	7.90291	7.79647	6.91833	7.86559	7.36937	7.73236	8.20879	8.11617	7.78573	NA	NA	Frmpd4	-2.25459	1.12e-11	down
ENSRNOG00000004149	ENSRNOT00000005523.7	chr7	44009069	44024456	+	2508	15387	1	Mgat4c	RGD1307871	MGAT4 family, member C	MGAT4 family, member C	Rn.144889	299756	1.21704	0.826157	1.14678	0.897568	0.891661	0.914666	0.794697	0.857128	1.12225	0.856269	0.856062	0.641599	NA	NA	Mgat4c	-2.42313	0.000413644	down
ENSRNOG00000004158	ENSRNOT00000005521.7	chr6	53488883	54059119	-	3477	570236	1	Hdac9	RGD1310748|RGD1563092	histone deacetylase 9	histone deacetylase 9	Rn.233600	687001	2.57451	2.63132	3.40607	3.16943	3.73708	2.53945	3.08367	3.25744	2.78868	2.9448	3.11159	3.14413	NA	NA	RGD1563092	-0.924419	0.0315259	down
ENSRNOG00000004165	ENSRNOT00000068077.2	chr6	71035789	71349249	-	2738	313460	1	Prkd1	Pkcm|Prkcm|nPKC-D1|nPKC-mu	protein kinase D1	protein kinase D1	Rn.144619	85421	4.6093	4.72236	4.90959	4.44939	5.15145	5.45908	5.04296	5.35358	5.38089	5.63044	6.37396	6.07697	NA	NA	Prkd1	-0.621098	0.0268521	down
ENSRNOG00000004177	ENSRNOT00000005575.7	chr7	71004417	71019372	+	3305	14955	1	Myo1a	BBMI|MIHC|Myh1|Myhl	myosin IA	myosin IA	Rn.96429	299509	4.09827	4.3193	5.64956	4.40725	4.57283	4.47451	5.63094	5.00426	3.87507	4.61808	4.72519	5.23519	NA	NA	Myo1a	-2.8562	3.99e-10	down
ENSRNOG00000004186	ENSRNOT00000084661.1	chr6	54488038	54588751	+	3281	100713	1	Snx13	-	sorting nexin 13	sorting nexin 13	Rn.30138	362731	14.1783	14.7504	15.2023	17.314	15.3067	14.1989	15.3367	15.2004	15.3304	15.6815	15.4601	15.2441	NA	NA	Snx13	-0.358778	0.0936331	down
ENSRNOG00000004193	ENSRNOT00000005832.6	chr13	51282684	51314797	+	3235	32113	1	Klhl12	C3ip1	kelch-like family member 12	kelch-like family member 12	Rn.15513	266772	6.95859	7.29499	7.40731	7.04954	6.48808	6.90382	8.39907	7.46323	7.89702	7.7369	8.37201	8.415	NA	NA	Klhl12	-0.850544	0.00106608	down
ENSRNOG00000004200	ENSRNOT00000005584.8	chr7	83600617	83670356	-	3083	69739	1	Sybu	Golsyn|Ocsyn|RGD1564335	syntabulin	syntabulin	Rn.99794	500865	22.4714	21.4889	23.0481	21.0173	20.6894	21.0447	22.8761	23.0404	21.417	21.0463	25.3895	24.3696	NA	NA	Sybu	-0.876375	0.000786387	down
ENSRNOG00000004201	ENSRNOT00000050753.4	chr7	78092037	78592521	+	5610	500484	1	Rims2	Nim2|Rim2	regulating synaptic membrane exocytosis 2	regulating synaptic membrane exocytosis 2	Rn.161948	116839	2.91925	2.76046	2.93351	3.09211	3.06654	2.59748	2.91498	2.6847	2.79422	2.81861	3.21135	2.8151	NA	NA	Rims2	-0.800188	0.0232607	down
ENSRNOG00000004206	ENSRNOT00000005781.5	chr6	128750795	128760880	+	2147	10085	1	Glrx5	RGD1308383	glutaredoxin 5	glutaredoxin 5	Rn.104008	362776	20.6349	17.7911	19.9938	18.489	19.157	21.2348	19.4388	19.9561	21.8595	17.9329	20.7822	23.8442	NA	NA	Glrx5	-0.629845	0.0035285	down
ENSRNOG00000004221	ENSRNOT00000005814.4	chr7	58448277	58587787	-	3112	139510	1	Lgr5	Gpr49	leucine rich repeat containing G protein coupled receptor 5	leucine rich repeat containing G protein coupled receptor 5	Rn.214063	299802	7.30436	9.98283	6.93897	11.6494	8.79229	7.43168	9.16315	9.31245	9.04001	9.93219	12.5148	9.44591	NA	NA	Lgr5	-0.804824	0.00022559	down
ENSRNOG00000004245	ENSRNOT00000005719.7	chr13	85601499	85622314	-	594	20815	1	Mgst3	-	microsomal glutathione S-transferase 3	microsomal glutathione S-transferase 3	Rn.1916	289197	129.38	114.273	120.273	106.856	102.141	117.169	100.257	124.448	130.861	107.105	105.285	117.408	NA	NA	Mgst3	-1.39204	3.5e-06	down
ENSRNOG00000004269	ENSRNOT00000005905.6	chr6	48708368	48843296	+	3526	134928	1	Myt1l	Nzf-1|Nzf1|Nztf1	myelin transcription factor 1-like	myelin transcription factor 1-like	Rn.10559	116668	6.65482	6.81123	6.5299	6.88502	7.105	5.96988	6.91249	6.46626	5.729	6.89898	6.50407	6.39377	NA	NA	Myt1l	-1.64282	0.000812859	down
ENSRNOG00000004281	ENSRNOT00000086154.1	chr14	92342957	92577936	-	5480	234979	1	Cobl	-	cordon-bleu WH2 repeat protein	cordon-bleu WH2 repeat protein	Rn.114948	305497	6.66522	6.62416	6.80891	6.60478	7.3748	5.99481	8.08475	7.15905	6.08963	6.9676	8.54056	8.14616	NA	NA	Cobl	-0.839642	0.00162326	down
ENSRNOG00000004291	ENSRNOT00000005987.3	chr10	74014562	74070266	-	6038	55704	1	Cltc	-	clathrin heavy chain	clathrin heavy chain	Rn.3589	54241	161.023	148.658	160.46	177.276	158.871	147.418	164.714	151.339	151.511	156.083	176.466	163.379	NA	NA	Cltc	-0.720005	4.66e-05	down
ENSRNOG00000004314	ENSRNOT00000005798.7	chr7	66843865	67116980	-	4612	273115	1	Ppm1h	-	protein phosphatase, Mg2+/Mn2+ dependent, 1H	protein phosphatase, Mg2+/Mn2+ dependent, 1H	Rn.198204	314897	20.6948	20.3977	22.9305	16.742	20.3588	20.6028	20.7981	21.8399	21.4385	21.6245	20.7172	22.4807	NA	NA	Ppm1h	-0.622512	0.00200728	down
ENSRNOG00000004333	ENSRNOT00000005879.7	chr10	13087914	13107771	-	3299	19857	1	Flywch1	RGD1309385	FLYWCH-type zinc finger 1	FLYWCH-type zinc finger 1	Rn.222458	360488	43.8819	43.9812	52.2998	35.0679	43.3968	45.8717	50.2975	50.0481	44.8423	48.1634	56.7291	59.2607	NA	NA	Flywch1	-0.579482	0.0088568	down
ENSRNOG00000004345	ENSRNOT00000005846.4	chr6	94636222	94739026	+	5698	102804	1	Daam1	-	dishevelled associated activator of morphogenesis 1	dishevelled associated activator of morphogenesis 1	Rn.92012	314212	7.95547	8.03543	8.14097	7.93752	8.21619	7.16567	7.97983	7.84955	7.49216	8.25346	8.61377	8.18386	NA	NA	Daam1	-0.611796	0.00329787	down
ENSRNOG00000004372	ENSRNOT00000005866.4	chr3	170033166	170040953	-	2900	7787	1	Cbln4	-	cerebellin 4 precursor	cerebellin 4 precursor	Rn.75276	499947	1.64964	2.44038	2.76317	2.57733	2.39404	1.98503	2.27712	2.91411	2.28939	2.53013	2.63878	3.20911	NA	NA	Cbln4	-2.89919	8.7e-09	down
ENSRNOG00000004377	ENSRNOT00000005863.6	chr6	41799749	41870046	-	3060	70297	1	Lpin1	-	lipin 1	lipin 1	Rn.229137	313977	17.5234	19.4256	18.2454	21.6705	20.5248	19.2603	20.3485	18.9502	17.9956	19.8845	19.4968	20.4218	NA	NA	Lpin1	-0.596511	0.00452445	down
ENSRNOG00000004378	ENSRNOT00000075561.2	chr10	98576046	98644938	-	5295	68892	1	Abca5	-	ATP binding cassette subfamily A member 5	ATP binding cassette subfamily A member 5	Rn.35782	286970	11.3074	11.6581	12.6645	14.3602	12.0132	11.6592	12.8139	12.385	11.5188	12.0707	13.7726	11.8488	NA	NA	Abca5	-1.47429	1.94e-10	down
ENSRNOG00000004382	ENSRNOT00000006240.6	chr6	108635220	108660063	-	4876	24843	1	Arel1	RGD1307597	apoptosis resistant E3 ubiquitin protein ligase 1	apoptosis resistant E3 ubiquitin protein ligase 1	Rn.93564	299197	15.6258	17.9275	18.4054	20.4915	17.6438	17.0965	18.8471	17.7174	17.248	17.6197	21.0887	18.6983	NA	NA	RGD1307597	-0.499928	0.0180062	down
ENSRNOG00000004403	ENSRNOT00000006029.5	chr7	77987212	78004975	-	2301	17763	1	Slc25a32	RGD1565789	solute carrier family 25 member 32	solute carrier family 25 member 32	Rn.204824	315023	6.41581	5.75371	5.26048	7.34056	6.77772	6.30775	6.36074	5.71636	6.5901	5.44425	6.70354	6.04874	NA	NA	Slc25a32	-0.466831	0.0855978	down
ENSRNOG00000004411	ENSRNOT00000005909.6	chr7	58814805	58847563	+	1157	32758	1	Tspan8	CO-29|Tm4sf3	tetraspanin 8	tetraspanin 8	Rn.6087	171048	309.717	273.592	260.682	277.666	236.437	274.086	268.774	278.824	271.225	226.667	249.385	293.469	NA	NA	Tspan8	-2.23367	5.53e-17	down
ENSRNOG00000004417	ENSRNOT00000005939.5	chr10	83154423	83198679	+	2697	44256	1	Fam117a	RGD1561062	family with sequence similarity 117, member A	family with sequence similarity 117, member A	Rn.93919	497983	3.87953	3.87124	4.08319	3.85148	4.99673	3.6644	4.59875	4.08993	4.04459	3.95762	4.45622	4.34254	NA	NA	Fam117a	-0.601265	0.0585394	down
ENSRNOG00000004423	ENSRNOT00000005849.6	chr13	95589668	95591236	+	1568	1568	1	Zbtb18	Rp58|Zfp238|Znf238	zinc finger and BTB domain containing 18	zinc finger and BTB domain containing 18	Rn.207206	64619	14.5624	13.772	15.1057	12.705	15.6789	13.8479	14.2425	13.0242	15.1589	13.5981	15.1231	15.6897	NA	NA	Zfp238	-1.07813	1.78e-06	down
ENSRNOG00000004425	ENSRNOT00000082500.1	chr6	91532467	91584200	+	2569	51733	1	Klhdc1	-	kelch domain containing 1	kelch domain containing 1	Rn.229007	314190	1.94787	1.86971	1.99963	2.19923	2.32699	1.83644	1.9863	2.13901	1.90289	2.33863	2.3578	2.59586	NA	NA	Klhdc1	-0.927654	0.0465439	down
ENSRNOG00000004437	ENSRNOT00000006217.6	chr10	98706960	98823287	+	2111	116327	1	Map2k6	Mkk6	mitogen-activated protein kinase kinase 6	mitogen-activated protein kinase kinase 6	Rn.17256	114495	4.78962	6.07399	5.71209	6.36336	5.29674	5.46757	5.17007	5.20617	5.97115	5.54671	5.21596	5.8309	NA	NA	Map2k6	-0.696701	0.0349135	down
ENSRNOG00000004438	ENSRNOT00000006219.4	chr7	133400485	133585959	+	3186	185474	1	Cntn1	F3	contactin 1	contactin 1	Rn.21397	117258	135.891	133.025	129.507	163.109	140.579	137.605	138.381	131.58	129.056	129.073	151.463	139.502	NA	NA	Cntn1	-0.984485	4.53e-05	down
ENSRNOG00000004443	ENSRNOT00000005920.5	chr3	132560506	132692737	+	6180	132231	1	Sptlc3	RGD1310030	serine palmitoyltransferase, long chain base subunit 3	serine palmitoyltransferase, long chain base subunit 3	Rn.218183	296188	5.99337	5.67791	5.12679	7.32559	5.07784	4.80218	5.60309	5.18288	4.7069	4.78013	5.59935	5.71488	NA	NA	Sptlc3	-3.19385	4.88e-14	down
ENSRNOG00000004449	ENSRNOT00000060499.4	chr6	42092467	42108702	+	2227	16235	1	E2f6	-	E2F transcription factor 6	E2F transcription factor 6	Rn.4132	313978	17.271	16.6989	16.8445	19.8795	16.4211	16.8505	16.0825	16.5485	17.2767	15.6758	18.9046	17.8032	NA	NA	E2f6	-0.482136	0.0289689	down
ENSRNOG00000004461	ENSRNOT00000005899.7	chr10	13112212	13115294	-	615	3082	1	NEWGENE_6497122	-	FLYWCH family member 2	FLYWCH family member 2		108352059	7.63563	8.94783	9.52834	7.24888	10.1007	8.91459	8.1606	10.0275	8.91229	8.02307	9.45903	9.17114	NA	NA	Flywch2	-0.917784	0.0697625	down
ENSRNOG00000004477	ENSRNOT00000006063.7	chr10	30103613	30118873	-	2066	15260	1	Ublcp1	RGD1310386	ubiquitin-like domain containing CTD phosphatase 1	ubiquitin-like domain containing CTD phosphatase 1	Rn.34113	360514	47.6751	44.9875	46.6325	48.2697	42.7451	42.4656	41.843	43.1028	42.2913	39.8397	45.9051	44.8609	NA	NA	Ublcp1	-0.897961	1.5e-06	down
ENSRNOG00000004481	ENSRNOT00000005961.5	chr13	95913426	95943761	-	2526	30335	1	Adss	Adss2	adenylosuccinate synthase	adenylosuccinate synthase	Rn.9047	289276	35.676	35.2663	37.154	38.0001	36.5001	33.5786	36.1007	36.5513	35.704	35.2516	40.3518	39.0754	NA	NA	Adss	-0.457087	0.0197146	down
ENSRNOG00000004483	ENSRNOT00000006401.4	chr7	59039720	59325947	+	3569	286227	1	Ptprr	PC12-PTP1|Pcptp1|R-PTP-R	protein tyrosine phosphatase, receptor type, R	protein tyrosine phosphatase, receptor type, R	Rn.6277	94202	13.3508	15.6184	13.7643	16.1106	15.0217	14.0152	15.142	15.1182	12.7576	15.1969	16.2458	16.3984	NA	NA	Ptprr	-0.537124	0.0352861	down
ENSRNOG00000004493	ENSRNOT00000055630.3	chr3	132888772	133131192	-	2520	242420	1	Tasp1	RGD1308591	taspase 1	taspase 1	Rn.22314	311468	2.13715	2.65888	1.87372	2.18361	2.44764	2.10116	2.3108	2.39386	2.23381	2.47034	2.56548	2.23161	NA	NA	Tasp1	-1.06534	0.0022488	down
ENSRNOG00000004526	ENSRNOT00000065464.2	chr6	6695827	6709783	-	1232	13956	1	Cox7a2l	-	cytochrome c oxidase subunit 7A2 like	cytochrome c oxidase subunit 7A2 like	Rn.3907	298762	144.77	148.666	123.405	133.528	130.894	147.32	142.471	139.884	138.179	128.617	146.104	153.515	NA	NA	Cox7a2l	-0.459276	0.0156415	down
ENSRNOG00000004532	ENSRNOT00000006186.6	chr3	4083864	4092289	+	2210	8425	1	Fam69b	PIP49|RGD1308600	family with sequence similarity 69, member B	family with sequence similarity 69, member B	Rn.92162	362090	26.3216	27.6032	30.5729	22.2427	25.4627	28.9661	29.0223	30.5794	26.6476	27.2026	33.4705	34.8068	NA	NA	Fam69b	-0.921994	0.000247656	down
ENSRNOG00000004534	ENSRNOT00000006073.5	chr6	23498543	23543172	-	1837	44629	1	Spdya	Gs4|Lm23|Spdy1|Spy1	speedy/RINGO cell cycle regulator family member A	speedy/RINGO cell cycle regulator family member A	Rn.19576	192209	0.830796	0.988767	0.946099	1.04922	1.28897	0.958172	1.07844	0.746009	1.04833	1.07858	0.946757	1.31845	NA	NA	Spdya	-1.19038	0.0932313	down
ENSRNOG00000004535	ENSRNOT00000006094.6	chr6	6794808	6842758	-	1584	47950	1	Kcng3	Kv10.1|Kv6.3	potassium voltage-gated channel modifier subfamily G member 3	potassium voltage-gated channel modifier subfamily G member 3	Rn.82689	171011	1.51009	1.67333	2.09733	1.64408	1.86394	1.63039	1.87982	1.96782	1.46232	1.49295	1.46144	1.41383	NA	NA	Kcng3	-2.07753	0.0182842	down
ENSRNOG00000004577	ENSRNOT00000082071.1	chr6	963907	1003905	-	1884	39998	1	Fez2	Zrp	fasciculation and elongation protein zeta 2	fasciculation and elongation protein zeta 2	Rn.8714	94269	24.2943	24.3668	24.3278	23.858	25.2293	24.605	24.1598	24.4463	25.1684	21.773	24.7019	25.6583	NA	NA	Fez2	-0.517635	0.0338821	down
ENSRNOG00000004585	ENSRNOT00000006086.6	chr7	47181981	47586137	-	2494	404156	1	Tmtc2	RGD1309848	transmembrane and tetratricopeptide repeat containing 2	transmembrane and tetratricopeptide repeat containing 2	Rn.214064	299762	5.60747	6.01517	6.86999	5.97608	7.0737	6.04523	7.33684	6.57768	6.62009	7.46266	7.6372	5.89328	NA	NA	Tmtc2	-0.568578	0.0460805	down
ENSRNOG00000004621	ENSRNOT00000006443.7	chr14	114126966	114174458	+	4656	47492	1	Rtn4	NI-250|Nogo|Nogo-A|Vp20|r|rat N|rat NogoA	reticulon 4	reticulon 4	Rn.1348	83765	237.595	214.094	239.172	198.753	228.423	218.059	236.182	223.004	218.185	227.615	261.876	260.425	NA	NA	Rtn4	-0.400756	0.0382935	down
ENSRNOG00000004626	ENSRNOT00000048509.2	chr14	60256712	60276794	-	4256	20082	1	Slc34a2	-	solute carrier family 34 member 2	solute carrier family 34 member 2	Rn.16933	84395	0.517202	0.625941	0.491478	0.61535	0.463626	0.51527	0.448556	0.501937	0.629682	0.516601	0.620013	0.647033	NA	NA	Slc34a2	-1.01283	0.0910163	down
ENSRNOG00000004629	ENSRNOT00000006531.6	chr6	86810809	86822094	-	1178	11285	1	Fkbp3	-	FK506 binding protein 3	FK506 binding protein 3	Rn.1464	299104	183.621	164.676	143.463	162.656	152.106	165.133	144.487	149.615	167.766	128.816	143.007	150.906	NA	NA	Fkbp3	-0.930009	1.53e-07	down
ENSRNOG00000004645	ENSRNOT00000006319.3	chr3	44025300	44074678	+	6771	49378	1	Galnt5	-	polypeptide N-acetylgalactosaminyltransferase 5	polypeptide N-acetylgalactosaminyltransferase 5	Rn.30048	83627	4.77238	5.6314	5.33577	6.07124	5.28438	4.1593	5.49173	4.90114	5.09959	5.3446	6.66771	5.20381	NA	NA	Galnt5	-2.3072	2.47e-07	down
ENSRNOG00000004657	ENSRNOT00000006369.6	chr6	80060916	80107236	-	2465	46320	1	Sec23a	-	Sec23 homolog A, coat complex II component	Sec23 homolog A, coat complex II component	Rn.203115	58817	56.776	56.7275	56.6173	72.0672	60.4098	54.9652	55.1136	55.8894	52.584	53.6051	61.0476	57.9437	NA	NA	Sec23a	-0.813445	1.45e-05	down
ENSRNOG00000004672	ENSRNOT00000006542.4	chr14	84335597	84355528	-	2577	19931	1	Sec14l2	Spf	SEC14-like lipid binding 2	SEC14-like lipid binding 2	Rn.46850	116486	11.873	12.5148	12.7424	10.8535	12.858	12.552	14.0194	13.1852	12.1187	13.0458	13.2558	13.5377	NA	NA	Sec14l2	-0.770363	0.000539867	down
ENSRNOG00000004676	ENSRNOT00000006459.5	chrX	114929029	115036669	+	2137	107640	1	Pak3	beta-PAK	p21 (RAC1) activated kinase 3	p21 (RAC1) activated kinase 3	Rn.10128	29433	7.2172	7.27818	7.99607	10.4444	8.76838	7.83153	8.23664	7.89657	7.12105	8.18295	8.52015	7.7705	NA	NA	Pak3	-1.27058	0.000156612	down
ENSRNOG00000004696	ENSRNOT00000088378.1	chr6	73345392	73405880	+	4993	60488	1	Arhgap5	LRRGT00098	Rho GTPase activating protein 5	Rho GTPase activating protein 5	Rn.20898	299012	12.1707	11.4147	11.801	14.0648	12.3329	11.4051	12.3409	12.2434	12.5472	13.9452	13.0106	12.0904	NA	NA	Arhgap5	-0.619289	0.00201359	down
ENSRNOG00000004708	ENSRNOT00000006257.3	chr7	91588458	91593297	+	1242	4839	1	Aard	A5D3	alanine and arginine rich domain containing protein	alanine and arginine rich domain containing protein	Rn.38451	246323	1.96136	0.985801	1.52318	0.947703	1.82409	0.917695	1.60475	1.27648	1.45296	1.25564	1.01402	1.37574	NA	NA	Aard	-1.52283	0.0429034	down
ENSRNOG00000004725	ENSRNOT00000006351.6	chr7	142305338	142318620	-	1097	13282	1	Cela1	ELAI1|Ela1|RATELAI1	chymotrypsin-like elastase family, member 1	chymotrypsin-like elastase family, member 1	Rn.6044	24331	1.44473	2.14635	1.80863	1.42168	1.57221	1.57822	1.12733	1.33498	1.66956	1.72458	1.03872	1.7088	NA	NA	Cela1	-1.05542	0.0668375	down
ENSRNOG00000004731	ENSRNOT00000006349.6	chr3	101840630	102151489	-	5944	310859	1	Ano3	Tmem16c	anoctamin 3	anoctamin 3		311287	52.8207	51.0137	51.5698	59.3672	50.6946	45.9405	50.1232	47.2299	45.8271	47.8282	55.666	50.2777	NA	NA	Ano3	-2.94558	4.96e-14	down
ENSRNOG00000004747	ENSRNOT00000006410.6	chr7	91832988	91865774	+	1271	32786	1	Slc30a8	ZnT-8	solute carrier family 30 member 8	solute carrier family 30 member 8	Rn.220601	299903	1.05067	0.719835	1.04069	0.845047	1.39148	0.817297	0.906873	1.02537	0.890028	0.844816	0.896516	0.900582	NA	NA	Slc30a8	-2.41311	0.0197783	down
ENSRNOG00000004751	ENSRNOT00000006321.4	chr6	94835845	94849784	+	1448	13939	1	Jkamp	RGD1308917	JNK1/MAPK8-associated membrane protein	JNK1/MAPK8-associated membrane protein	Rn.106021	299127	46.8619	45.0282	40.108	48.4373	44.414	42.8243	41.0116	41.9024	43.498	37.457	47.6547	43.2597	NA	NA	Jkamp	-0.895423	6.87e-06	down
ENSRNOG00000004752	ENSRNOT00000089695.1	chr15	109735595	110046704	-	5117	311109	1	Nalcn	Vgcnl1	sodium leak channel, non-selective	sodium leak channel, non-selective	Rn.18624	266760	11.6406	12.8735	14.0969	15.8028	15.2447	13.3561	13.9236	14.4569	12.9617	13.8196	15.6254	14.3845	NA	NA	Nalcn	-0.620467	0.0494022	down
ENSRNOG00000004753	ENSRNOT00000006329.6	chr3	143020454	143063983	-	1163	43529	1	Napb	SNAP-beta|Snapb	NSF attachment protein beta	NSF attachment protein beta	Rn.166492	499903	90.4458	104.767	101.288	115.516	103.281	92.7309	100.172	98.3805	95.3342	99.3393	106.341	99.6908	NA	NA	Napb	-1.08521	1.92e-08	down
ENSRNOG00000004754	ENSRNOT00000006371.7	chr6	125437775	125590049	-	2271	152274	1	Tc2n	Mtac2d1|Tac2-N	tandem C2 domains, nuclear	tandem C2 domains, nuclear	Rn.43919	500707	1.84161	1.89584	1.73376	2.15092	2.00161	1.86777	1.99317	1.51452	1.66632	1.82934	1.98059	1.7166	NA	NA	Tc2n	-0.746601	0.0480718	down
ENSRNOG00000004757	ENSRNOT00000006300.3	chr8	132344710	132345708	-	998	998	1	Tmem158	Ris1	transmembrane protein 158	transmembrane protein 158	Rn.4294	117582	28.379	25.0622	30.8378	18.9442	28.3098	31.1248	30.594	35.6619	28.6072	27.8713	41.7522	39.4445	NA	NA	Tmem158	-0.790255	0.0250227	down
ENSRNOG00000004773	ENSRNOT00000006621.6	chr7	134505737	134560713	-	1749	54976	1	Yaf2	-	YY1 associated factor 2	YY1 associated factor 2	Rn.7352	690262	37.3707	32.8633	31.3675	38.5787	34.4305	33.7633	31.8254	32.1484	32.4778	30.3383	34.8449	32.7227	NA	NA	Yaf2	-0.70184	0.000621512	down
ENSRNOG00000004783	ENSRNOT00000006504.5	chr3	71210301	71262615	+	2597	52314	1	Fam171b	RGD1562526	family with sequence similarity 171, member B	family with sequence similarity 171, member B		499821	27.1514	26.9454	29.5822	30.2646	28.8723	24.1496	29.1173	26.7209	27.6911	27.8004	29.8914	27.7484	NA	NA	Fam171b	-0.669218	0.00132754	down
ENSRNOG00000004784	ENSRNOT00000006412.6	chr3	133232432	133261973	+	1133	29541	1	Ndufaf5	RGD1309829	NADH:ubiquinone oxidoreductase complex assembly factor 5	NADH:ubiquinone oxidoreductase complex assembly factor 5	Rn.98718	296190	17.1486	18.0384	18.2718	15.687	16.7706	18.7316	17.994	18.7836	16.5336	16.2127	16.3984	20.1176	NA	NA	Ndufaf5	-1.03675	1.35e-05	down
ENSRNOG00000004794	ENSRNOT00000006373.4	chr6	94951020	94980004	-	1488	28984	1	Rtn1	Nsp	reticulon 1	reticulon 1	Rn.55126	116644	251.966	264.57	290.729	215.307	255.755	248.507	259.377	247.753	248.687	259.154	269.802	285.301	NA	NA	RTN1	-0.473096	0.0137037	down
ENSRNOG00000004806	ENSRNOT00000006527.5	chr6	1237758	1319541	-	3053	81783	1	Strn	-	striatin	striatin	Rn.15451	29149	9.62774	10.731	11.9295	10.477	11.0639	10.9967	11.9122	11.9832	11.4511	12.473	11.3069	11.4216	NA	NA	Strn	-0.443888	0.0632974	down
ENSRNOG00000004819	ENSRNOT00000006491.7	chrX	15035569	15048440	+	1859	12871	1	Porcn	RGD1564947	porcupine O-acyltransferase	porcupine O-acyltransferase	Rn.63525	317368	7.40447	7.3678	7.62814	7.84328	7.56365	8.28867	8.3704	7.76208	7.8817	8.19644	8.50386	8.59343	NA	NA	Porcn	-0.522021	0.0842672	down
ENSRNOG00000004842	ENSRNOT00000006431.7	chr3	96025396	96065711	-	788	40315	1	Dnajc24	Dph4|RGD1564710|Zcsl3	DnaJ heat shock protein family (Hsp40) member C24	DnaJ heat shock protein family (Hsp40) member C24	Rn.231483	362184	10.8198	8.02493	8.08056	9.42907	10.6283	10.5643	8.19741	9.66741	10.049	8.9545	9.65035	10.8207	NA	NA	Dnajc24	-0.831579	0.00954357	down
ENSRNOG00000004846	ENSRNOT00000006917.5	chr7	77678968	77716408	+	1731	37440	1	Atp6v1c1	-	ATPase H+ transporting V1 subunit C1	ATPase H+ transporting V1 subunit C1	Rn.32254	299971	80.5881	69.5735	72.175	80.5437	74.4407	68.5455	68.6132	65.2525	68.0351	64.4165	70.7887	72.6331	NA	NA	Atp6v1c1	-0.811849	1.18e-05	down
ENSRNOG00000004863	ENSRNOT00000065168.2	chr3	97721668	97896422	+	2305	174754	1	Mpped2	C11orf8|C11orf8h	metallophosphoesterase domain containing 2	metallophosphoesterase domain containing 2	Rn.206970	362185	9.42239	9.59623	10.1224	9.65765	9.63214	8.42494	10.0324	8.53926	7.78222	8.2853	9.19487	10.5795	NA	NA	Mpped2	-1.41126	2.72e-08	down
ENSRNOG00000004888	ENSRNOT00000006573.6	chr14	104191517	104290207	+	1224	98690	1	Spred2	-	sprouty-related, EVH1 domain containing 2	sprouty-related, EVH1 domain containing 2	Rn.225245	305539	14.4949	12.4762	15.4181	11.8762	13.9953	12.518	15.6263	12.7879	13.588	14.4434	15.6888	14.8813	NA	NA	Spred2	-0.526325	0.0832773	down
ENSRNOG00000004893	ENSRNOT00000006509.5	chr6	92057807	92076021	+	1985	18214	1	Atp5s	-	ATP synthase, H+ transporting, mitochondrial Fo complex, subunit s (factor B)	ATP synthase, H+ transporting, mitochondrial Fo complex, subunit s (factor B)	Rn.106766	362749	5.552	6.16131	6.01268	6.75245	5.78759	6.09083	6.01843	6.02397	5.57675	5.25482	6.74951	6.20102	NA	NA	Atp5s	-0.885184	0.00279123	down
ENSRNOG00000004899	ENSRNOT00000006499.5	chr6	36764044	36819821	-	2315	55777	1	Kcns3	-	potassium voltage-gated channel, modifier subfamily S, member 3	potassium voltage-gated channel, modifier subfamily S, member 3	Rn.10878	83588	41.0005	34.3774	35.6307	35.6165	38.3684	36.0097	33.5874	32.3496	31.3202	29.1438	37.5688	38.2442	NA	NA	Kcns3	-2.74334	7.74e-31	down
ENSRNOG00000004901	ENSRNOT00000006525.7	chr6	26214335	26241337	-	2125	27002	1	Slc4a1ap	-	solute carrier family 4 member 1 adaptor protein	solute carrier family 4 member 1 adaptor protein	Rn.36032	298805	15.2134	15.2211	16.1404	15.7032	14.6369	15.059	16.2951	17.3618	16.4709	15.4598	16.8374	16.8154	NA	NA	Slc4a1ap	-0.652142	0.00354277	down
ENSRNOG00000004903	ENSRNOT00000007015.6	chrX	15049462	15055781	+	1049	6319	1	Ebp	-	emopamil binding protein (sterol isomerase)	emopamil binding protein (sterol isomerase)	Rn.19436	117278	18.3399	17.5589	14.5153	20.2533	17.8349	18.6224	17.4548	17.5852	18.9359	15.7684	17.3342	19.7676	NA	NA	Ebp	-0.600207	0.020958	down
ENSRNOG00000004918	ENSRNOT00000006524.5	chr3	98297554	98300680	+	3126	3126	1	Kcna4	KCHAN|Kv1.4|Kv4|RHK1|RK3	potassium voltage-gated channel subfamily A member 4	potassium voltage-gated channel subfamily A member 4	Rn.9884	25469	7.09795	7.35137	8.69882	7.28123	7.93934	7.36147	8.54982	8.00714	7.73296	8.83678	9.02844	8.74556	NA	NA	Kcna4	-2.39927	8.07e-13	down
ENSRNOG00000004946	ENSRNOT00000006608.5	chr3	143119687	143123582	+	585	3895	1	Cst12	-	cystatin 12	cystatin 12	Rn.58124	266776	11.3133	7.54375	5.96812	9.98478	9.96903	7.15212	9.13324	10.358	10.0369	6.86123	7.72975	10.0101	NA	NA	Cst12	-3.01609	1.85e-06	down
ENSRNOG00000004951	ENSRNOT00000083061.1	chr3	136657480	136936674	-	5866	279194	1	Kif16b	-	kinesin family member 16B	kinesin family member 16B	Rn.7029	311478	8.70828	7.50483	8.42434	8.04128	7.86626	8.03772	8.54545	8.39431	8.0857	8.40279	9.22586	8.73566	NA	NA	Kif16b	-0.505272	0.0142314	down
ENSRNOG00000004976	ENSRNOT00000006676.6	chr10	18129408	18131562	-	873	2154	1	Tlx3	RGD1564190	T-cell leukemia, homeobox 3	T-cell leukemia, homeobox 3		497881	33.7031	30.4384	38.724	19.8702	31.8276	34.2923	32.499	37.0899	32.873	30.4856	39.8441	41.596	NA	NA	Tlx3	-0.636037	0.0829019	down
ENSRNOG00000004998	ENSRNOT00000006771.4	chr14	78424960	78469480	-	2302	44520	1	Jakmip1	Marlin-1|Marlin1	janus kinase and microtubule interacting protein 1	janus kinase and microtubule interacting protein 1	Rn.18970	305434	23.6759	23.864	26.8322	22.5618	23.0926	24.4366	24.2427	24.6239	20.9785	22.9725	25.453	25.6906	NA	NA	Jakmip1	-1.04113	2.8e-05	down
ENSRNOG00000005006	ENSRNOT00000006874.6	chr3	111458572	111469518	-	1901	10946	1	Ndufaf1	Cia30	NADH:ubiquinone oxidoreductase complex assembly factor 1	NADH:ubiquinone oxidoreductase complex assembly factor 1	Rn.49587	296086	10.0044	7.03516	7.75896	9.99189	8.06546	9.31985	8.21073	9.32922	7.80674	7.82707	8.64407	7.79272	NA	NA	Ndufaf1	-0.792036	0.0024165	down
ENSRNOG00000005015	ENSRNOT00000041443.3	chr10	57462447	57579898	+	3449	117451	1	Rabep1	-	rabaptin, RAB GTPase binding effector protein 1	rabaptin, RAB GTPase binding effector protein 1	Rn.5876	54190	26.5583	25.6335	27.5456	28.2189	26.6983	25.1489	25.0854	25.3673	26.1647	24.5799	27.1188	25.4438	NA	NA	Rabep1	-0.383371	0.0583132	down
ENSRNOG00000005021	ENSRNOT00000006937.5	chr3	33037034	33075685	-	1631	38651	1	Orc4	-	origin recognition complex, subunit 4	origin recognition complex, subunit 4	Rn.98343	295596	27.55	26.4802	28.9125	26.7019	26.6605	20.8408	22.3569	23.5183	20.5679	27.0392	29.8795	23.1086	NA	NA	Orc4	-0.643471	0.00248054	down
ENSRNOG00000005041	ENSRNOT00000006804.5	chr6	137953545	137958490	+	1147	4945	1	Crip2	CRP2	cysteine-rich protein 2	cysteine-rich protein 2	Rn.4267	338401	199.651	231.906	223.022	201.763	231.464	238.111	235.862	234.365	233.4	229.913	262.173	257.831	NA	NA	Crip2	-0.686303	0.00042631	down
ENSRNOG00000005053	ENSRNOT00000007219.2	chr6	75050329	75075795	-	2812	25466	1	Egln3	PHD-3|PHD3|SM-20	egl-9 family hypoxia-inducible factor 3	egl-9 family hypoxia-inducible factor 3	Rn.10994	54702	3.26163	4.12441	3.54974	3.83524	2.71845	2.92964	3.67201	3.10086	3.09377	3.35482	3.4806	4.32423	NA	NA	Egln3	-1.72309	3.76e-08	down
ENSRNOG00000005058	ENSRNOT00000006776.7	chr3	103726238	103733354	+	1552	7116	1	Lpcat4	Agpat7|RGD1311177	lysophosphatidylcholine acyltransferase 4	lysophosphatidylcholine acyltransferase 4	Rn.24844	296048	24.9338	27.9668	30.4436	24.4491	26.1623	26.9401	27.216	27.3125	25.9448	25.4093	31.4313	30.6982	NA	NA	Lpcat4	-1.08661	1.76e-06	down
ENSRNOG00000005061	ENSRNOT00000007298.4	chr6	108936664	108959803	+	2764	23139	1	Dlst	-	dihydrolipoamide S-succinyltransferase	dihydrolipoamide S-succinyltransferase	Rn.99702	299201	40.0476	40.8797	44.6332	36.6283	40.7922	43.267	43.5044	45.1625	41.3267	42.6173	47.0708	47.5823	NA	NA	Dlst	-0.528595	0.00648001	down
ENSRNOG00000005063	ENSRNOT00000046085.5	chr6	92229686	92370421	+	2663	140735	1	Atl1	Spg3a	atlastin GTPase 1	atlastin GTPase 1	Rn.135117	362750	103.842	88.2706	92.3343	101.693	92.1158	88.9167	84.1365	84.7601	86.1371	78.6077	93.4512	92.5071	NA	NA	Atl1	-0.738255	5.01e-05	down
ENSRNOG00000005064	ENSRNOT00000016742.7	chr10	37441284	37455022	-	932	13738	1	Ube2b	HR6B	ubiquitin-conjugating enzyme E2B	ubiquitin-conjugating enzyme E2B	Rn.20766	81816	81.4511	77.6813	69.9378	84.3318	78.6956	77.3392	67.9817	69.0226	73.6782	63.256	71.1687	71.2151	NA	NA	Ube2b	-0.373531	0.067178	down
ENSRNOG00000005108	ENSRNOT00000034730.4	chr14	78640620	78665966	+	3563	25346	1	Wfs1	-	wolframin ER transmembrane glycoprotein	wolframin ER transmembrane glycoprotein	Rn.229139	83725	23.6616	25.274	25.0411	23.3642	23.9939	25.0245	25.2297	23.7827	22.7347	24.2634	28.1363	27.4093	NA	NA	Wfs1	-0.927519	0.00264896	down
ENSRNOG00000005109	ENSRNOT00000006784.3	chr3	39595301	39596718	-	1417	1417	1	Rprm	-	reprimo, TP53 dependent G2 arrest mediator homolog	reprimo, TP53 dependent G2 arrest mediator homolog	Rn.45197	680110	26.8122	27.7637	24.5739	21.4622	24.6527	30.3111	30.4699	31.0524	26.4303	25.4755	30.1004	40.1203	NA	NA	Rprm	-2.32716	4.66e-10	down
ENSRNOG00000005114	ENSRNOT00000006791.2	chr7	82686213	82687130	-	917	917	1	Tmem74	RGD1566279	transmembrane protein 74	transmembrane protein 74		500864	10.3059	10.8135	10.6002	9.89964	10.4083	10.4627	12.3863	11.6333	10.706	9.45124	12.1252	10.6191	NA	NA	Tmem74	-1.77283	4.05e-09	down
ENSRNOG00000005126	ENSRNOT00000007071.6	chr6	42290680	42302254	-	1895	11574	1	Pqlc3	RGD1306818	PQ loop repeat containing 3	PQ loop repeat containing 3	Rn.12743	298906	43.637	40.6761	35.5007	39.4807	38.9432	39.6054	37.0273	38.5765	35.3908	35.1175	43.066	43.6916	NA	NA	Pqlc3	-0.745732	0.000134013	down
ENSRNOG00000005130	ENSRNOT00000057199.4	chr14	86414976	86480156	+	3214	65180	1	Ogdh	-	oxoglutarate dehydrogenase	oxoglutarate dehydrogenase	Rn.45991	360975	15.4144	17.5278	20.1897	13.7243	17.3039	16.488	19.3772	18.7445	17.8079	19.751	20.5779	18.2819	NA	NA	Ogdh	-0.358872	0.0723669	down
ENSRNOG00000005133	ENSRNOT00000006947.8	chr10	92288910	92386517	+	5231	97607	1	Mapt	Mtapt|RNPTAU|Tau|pTau	microtubule-associated protein tau	microtubule-associated protein tau	Rn.2455	29477	64.0038	59.2119	64.9528	45.7031	60.636	59.1693	65.7116	59.3514	56.3677	68.4743	67.7453	69.245	NA	NA	Mapt	-0.978802	0.0036281	down
ENSRNOG00000005144	ENSRNOT00000006836.5	chr6	49529228	49534958	+	1435	5730	1	Tmem18	-	transmembrane protein 18	transmembrane protein 18	Rn.207403	362722	11.7193	12.1325	10.4715	12.5599	11.8458	11.8638	11.3958	12.003	10.8299	10.6093	11.5431	12.1267	NA	NA	Tmem18	-0.641485	0.0235782	down
ENSRNOG00000005148	ENSRNOT00000006833.3	chr3	147585947	147597660	+	916	11713	1	Scrt2	RGD1564796	scratch family transcriptional repressor 2	scratch family transcriptional repressor 2	Rn.228224	366229	18.5517	14.8646	18.3859	11.9664	16.6906	18.4912	14.7854	17.9091	17.51	16.1461	22.208	23.1992	NA	NA	Scrt2	-1.74228	8.3e-07	down
ENSRNOG00000005149	ENSRNOT00000007223.5	chr8	132607166	132663502	+	3368	56336	1	Sacm1l	Sac1	SAC1 like phosphatidylinositide phosphatase	SAC1 like phosphatidylinositide phosphatase	Rn.161978	116482	42.1376	39.6007	39.894	45.1658	38.2201	39.3202	39.8521	41.208	39.1814	38.2727	42.1657	42.6693	NA	NA	Sacm1l	-0.880829	1.07e-06	down
ENSRNOG00000005176	ENSRNOT00000045285.6	chrX	38397261	38468360	-	4231	71099	1	Map7d2	Brelin|Mtap7d2|RGD1564852	MAP7 domain containing 2	MAP7 domain containing 2	Rn.231886	317508	134.681	122.544	120.655	132.981	117.942	121.279	120.251	114.073	119.102	112.97	126.124	118.448	NA	NA	Map7d2	-1.40662	3.46e-14	down
ENSRNOG00000005190	ENSRNOT00000006943.5	chr7	73339706	73450262	-	2189	110556	1	Nipal2	Npal2|RGD1564315	NIPA-like domain containing 2	NIPA-like domain containing 2	Rn.242	362899	7.72954	9.77899	8.46659	9.71238	9.38805	9.28004	8.13971	9.225	9.27124	7.94185	10.6629	9.3744	NA	NA	Nipal2	-0.649529	0.0211202	down
ENSRNOG00000005257	ENSRNOT00000041717.4	chr19	25095089	25118860	+	2210	23771	1	Prkaca	Cs-PKA|PKCA1	protein kinase cAMP-activated catalytic subunit alpha	protein kinase cAMP-activated catalytic subunit alpha	Rn.20	25636	45.6178	44.9723	53.4764	35.4712	43.6371	48.3552	48.3416	50.8056	46.976	47.4933	51.6901	54.1056	NA	NA	Prkaca	-0.909404	1.05e-06	down
ENSRNOG00000005266	ENSRNOT00000007331.7	chr7	34361633	34406318	-	2319	44685	1	Amdhd1	RGD1308879	amidohydrolase domain containing 1	amidohydrolase domain containing 1	Rn.108107	299735	1.70857	2.24533	2.00297	2.04295	2.04211	2.04064	2.3247	2.16103	1.86993	2.61831	2.60681	2.50373	NA	NA	Amdhd1	-2.54756	0.00489381	down
ENSRNOG00000005271	ENSRNOT00000007112.5	chr6	145546595	145625236	+	5409	78641	1	Rapgef5	Mrgef|RGD1562891|rMR-GEF	Rap guanine nucleotide exchange factor 5	Rap guanine nucleotide exchange factor 5	Rn.22381	362799	4.85902	4.99975	5.14386	6.22633	5.94486	4.89721	5.07656	5.83223	6.04508	5.16845	5.9695	5.37325	NA	NA	Rapgef5	-1.04173	1.9e-07	down
ENSRNOG00000005279	ENSRNOT00000007000.4	chr6	1534594	1545828	+	2360	11234	1	Ndufaf7	RGD1311578	NADH:ubiquinone oxidoreductase complex assembly factor 7	NADH:ubiquinone oxidoreductase complex assembly factor 7	Rn.27740	298748	14.5628	12.0179	13.725	11.9388	12.046	11.7438	11.6658	12.1546	12.902	10.6325	12.3655	12.4558	NA	NA	Ndufaf7	-1.06127	3.94e-06	down
ENSRNOG00000005291	ENSRNOT00000008138.4	chr7	137975549	138039630	-	2097	64081	1	Slc38a1	Ata1|GlnT|Sat1	solute carrier family 38, member 1	solute carrier family 38, member 1	Rn.96943	170567	10.1261	9.87438	11.3831	9.57718	10.0787	10.905	11.7146	10.7061	11.2771	11.71	11.7942	10.4423	NA	NA	Slc38a1	-0.757975	0.000612945	down
ENSRNOG00000005299	ENSRNOT00000080594.1	chr7	70515832	70552897	-	3438	37065	1	Kif5a	-	kinesin family member 5A	kinesin family member 5A	Rn.63144	314906	160.299	158.535	178.543	124.068	164.069	149.622	178.943	158.42	160.554	176.748	180.136	172.698	NA	NA	Kif5a	-0.792046	0.00176249	down
ENSRNOG00000005308	ENSRNOT00000007914.4	chr3	72073431	72081079	-	1600	7648	1	Tmx2	-	thioredoxin-related transmembrane protein 2	thioredoxin-related transmembrane protein 2	Rn.3027	295701	173.685	153.895	143.489	161.761	143.851	146.665	139.66	138.108	137.523	133.685	156.28	153.987	NA	NA	Tmx2	-1.07053	3.11e-09	down
ENSRNOG00000005310	ENSRNOT00000085805.1	chr4	77212203	77280250	+	3129	68047	1	Cul1	-	cullin 1	cullin 1	Rn.68078	362356	45.3092	39.9982	41.211	48.2583	42.8911	41.6642	41.319	38.3957	40.4698	39.0676	44.8881	39.9853	NA	NA	Cul1	-0.367751	0.0680126	down
ENSRNOG00000005331	ENSRNOT00000007554.4	chr3	171832500	171868647	+	982	36147	1	Vapb	-	VAMP associated protein B and C	VAMP associated protein B and C	Rn.52500	60431	64.4074	61.5731	77.1055	51.1512	64.3144	70.2572	75.7566	76.8915	72.2444	74.3281	78.0493	85.1748	NA	NA	Vapb	-0.530694	0.00616507	down
ENSRNOG00000005332	ENSRNOT00000007091.6	chr7	123168811	123183335	+	2463	14524	1	Csdc2	Pippin	cold shock domain containing C2	cold shock domain containing C2	Rn.1171	266600	21.455	20.3266	20.0701	16.5649	18.7347	19.0962	21.415	20.9087	17.9888	21.9276	24.7973	24.2537	NA	NA	Csdc2	-1.43603	4.63e-06	down
ENSRNOG00000005335	ENSRNOT00000048804.4	chr3	40038336	40624530	+	2173	586194	1	Galnt13	T13	polypeptide N-acetylgalactosaminyltransferase 13	polypeptide N-acetylgalactosaminyltransferase 13	Rn.39371	311039	16.6737	14.9777	15.5573	17.11	15.4638	17.7008	15.5097	14.9998	13.9008	16.5301	16.493	15.4362	NA	NA	Galnt13	-1.22484	7.47e-07	down
ENSRNOG00000005342	ENSRNOT00000008055.5	chr13	47956790	48022333	-	3418	65543	1	Rassf5	Maxp1|Nore1	Ras association domain family member 5	Ras association domain family member 5	Rn.36106	54355	13.7989	13.9584	14.8359	14.033	14.411	14.0857	14.9082	13.7303	13.9752	14.2639	16.9003	16.2832	NA	NA	Rassf5	-0.875075	1.44e-05	down
ENSRNOG00000005345	ENSRNOT00000007609.5	chr6	37001356	37122023	-	1927	120667	1	Vsnl1	Nvp1|Ratnvp1	visinin-like 1	visinin-like 1	Rn.105934	24877	98.3291	86.8088	106.625	95.6694	89.8971	84.8433	84.3953	85.7793	86.0084	77.1815	86.762	91.0285	NA	NA	Vsnl1	-2.43286	9.22e-15	down
ENSRNOG00000005362	ENSRNOT00000007258.5	chr7	59928426	59957232	-	1668	28806	1	Rab3ip	RABIN3	RAB3A interacting protein	RAB3A interacting protein	Rn.31889	29885	14.3316	13.4949	13.9143	15.8157	13.8188	13.3637	12.8344	13.2986	13.9675	13.7561	14.5328	14.212	NA	NA	Rab3ip	-1.20483	5.98e-07	down
ENSRNOG00000005365	ENSRNOT00000083090.1	chr10	18558129	18574909	-	1600	16780	1	Kcnip1	Kchip1	potassium voltage-gated channel interacting protein 1	potassium voltage-gated channel interacting protein 1	Rn.20530	65023	32.4495	30.1719	28.3768	32.6263	28.5017	26.0508	27.1725	25.1244	27.3295	23.5365	29.9261	27.9317	NA	NA	Kcnip1	-0.944814	0.00157341	down
ENSRNOG00000005369	ENSRNOT00000007335.4	chr3	41019898	41181070	+	1824	161172	1	Kcnj3	-	potassium voltage-gated channel subfamily J member 3	potassium voltage-gated channel subfamily J member 3	Rn.9809	50599	9.89579	11.5883	8.98876	10.688	8.00528	6.69964	10.0713	10.2239	8.88939	9.2788	11.3237	8.54005	NA	NA	Kcnj3	-1.50781	9.94e-07	down
ENSRNOG00000005371	ENSRNOT00000007160.8	chr6	29178858	29483460	-	7446	304602	1	Klhl29	Kbtbd9	kelch-like family member 29	kelch-like family member 29	Rn.200876	298867	3.29324	3.20011	3.50118	3.12599	3.10345	3.14477	3.74582	3.57991	3.09997	3.58628	3.56966	3.64708	NA	NA	Klhl29	-0.445122	0.0962828	down
ENSRNOG00000005375	ENSRNOT00000066254.3	chr5	6936016	7465510	-	3838	529494	1	RGD1564053	-	similar to hypothetical protein	similar to hypothetical protein	Rn.207930	500390	5.12354	5.19883	5.66646	5.50495	5.44586	4.63125	5.32759	5.38049	4.84923	4.93596	5.50344	5.5628	NA	NA	RGD1564053	-1.40036	3.54e-05	down
ENSRNOG00000005386	ENSRNOT00000008471.8	chr7	42269784	42351054	+	5350	81270	1	Kitlg	Kitl|Mgf|SCF	KIT ligand	KIT ligand	Rn.44216	60427	17.8757	16.3341	17.5106	17.2762	17.9848	16.2047	16.6095	15.6153	15.662	15.0456	18.8615	15.696	NA	NA	Kitlg	-0.673199	0.00044037	down
ENSRNOG00000005392	ENSRNOT00000007268.3	chr10	83389847	83408061	-	3248	18214	1	Ngfr	LNGFR|RNNGFRR|Tnfrsf16|p75|p75NTR	nerve growth factor receptor	nerve growth factor receptor	Rn.10980	24596	190.315	185.315	194.026	135.919	175.575	186.399	203.151	179.857	184.192	190.59	216.483	215.488	NA	NA	Ngfr	-0.655429	0.000233909	down
ENSRNOG00000005397	ENSRNOT00000007181.5	chr14	82664249	82697673	-	2141	33424	1	Maea	-	macrophage erythroblast attacher	macrophage erythroblast attacher	Rn.101181	298982	47.1223	53.9502	52.7502	56.935	53.6384	55.446	54.9411	55.1225	50.3329	53.7167	60.8854	56.8798	NA	NA	Maea	-0.467185	0.0188822	down
ENSRNOG00000005404	ENSRNOT00000007687.4	chr3	108984029	109044420	-	3611	60391	1	Rasgrp1	Rasgrp	RAS guanyl releasing protein 1	RAS guanyl releasing protein 1	Rn.162685	29434	4.00294	5.13442	4.58302	5.67173	4.35937	4.69066	4.50539	4.9411	4.96387	4.7011	4.82302	4.92019	NA	NA	Rasgrp1	-0.973107	0.000166977	down
ENSRNOG00000005406	ENSRNOT00000079437.1	chr10	30833943	31007820	+	3666	173877	1	Clint1	Clint|Enth|Epn4	clathrin interactor 1	clathrin interactor 1	Rn.229329	360515	13.9262	13.8289	15.695	11.7231	14.0302	14.4945	15.7141	14.6339	16.0641	15.5236	17.8281	17.2949	NA	NA	Clint1	-0.548158	0.0862059	down
ENSRNOG00000005411	ENSRNOT00000056944.5	chr14	104922282	104960141	-	3148	37859	1	Aftph	RGD1311920	aftiphilin	aftiphilin	Rn.105388	305544	16.7258	16.69	17.3933	18.1577	16.9981	17.6357	17.64	16.5084	16.6883	16.539	18.407	17.9433	NA	NA	Aftph	-0.527148	0.008866	down
ENSRNOG00000005418	ENSRNOT00000008966.4	chr10	11724032	11757681	+	2217	33649	1	Trap1	-	TNF receptor-associated protein 1	TNF receptor-associated protein 1	Rn.144695	287069	33.268	38.2517	35.1799	40.1043	35.9835	36.0071	35.9928	36.9309	33.7798	34.4567	38.6614	39.3137	NA	NA	Trap1	-0.626406	0.00346102	down
ENSRNOG00000005437	ENSRNOT00000007430.6	chr7	73256508	73270308	-	883	13800	1	Rida	Hrsp12|L-PSP|PSP1|Psp|rp14.5	reactive intermediate imine deaminase A homolog	reactive intermediate imine deaminase A homolog	Rn.6987	65151	16.6524	18.2696	17.1745	15.9794	16.6854	16.7968	16.1403	17.6655	16.441	16.7639	17.2513	18.2798	NA	NA	Hrsp12	-0.670839	0.0107426	down
ENSRNOG00000005438	ENSRNOT00000007249.4	chr3	137618898	137925605	+	4647	306707	1	Pcsk2	-	proprotein convertase subtilisin/kexin type 2	proprotein convertase subtilisin/kexin type 2	Rn.89052	25121	22.7432	23.3508	25.3891	23.8379	23.9515	25.1792	26.5479	25.9169	22.6362	26.4735	28.5858	29.3261	NA	NA	Pcsk2	-1.45679	7.97e-06	down
ENSRNOG00000005457	ENSRNOT00000007274.7	chr3	129018592	129031521	+	2046	12929	1	Lamp5	BAD-LAMP|LAMP-5|RGD1306991	lysosomal-associated membrane protein family, member 5	lysosomal-associated membrane protein family, member 5	Rn.13757	362220	12.3652	12.3301	10.0732	10.8658	10.53	11.8396	9.77665	12.5949	10.4458	8.63437	11.4082	10.5891	NA	NA	Lamp5	-2.37177	2.39e-05	down
ENSRNOG00000005464	ENSRNOT00000008274.5	chr14	105047919	105055421	-	3502	7502	1	Lgalsl	Hspc159|RGD1307414	galectin-like	galectin-like	Rn.17651	360983	19.1165	15.5215	17.4094	19.6244	17.759	17.6204	17.0637	17.2912	17.7624	16.1958	17.7005	17.7211	NA	NA	Lgalsl	-0.826802	2.07e-05	down
ENSRNOG00000005492	ENSRNOT00000007374.6	chr6	43001948	43109071	+	1665	107123	1	Hpcal1	NVP-3|Nvp3|VILIP-3	hippocalcin-like 1	hippocalcin-like 1	Rn.102820	50871	33.8797	37.7536	37.6057	32.1302	39.319	33.413	39.2144	34.7225	31.8759	34.2566	41.732	42.0254	NA	NA	Hpcal1	-0.939195	6.12e-06	down
ENSRNOG00000005512	ENSRNOT00000007567.4	chr4	38233680	38240848	-	781	7168	1	Ndufa4	-	NDUFA4, mitochondrial complex associated	NDUFA4, mitochondrial complex associated	Rn.793	681024	336.185	277.498	242.64	281.376	307.503	278.206	257.166	276.141	306.757	212.972	252.206	287.514	NA	NA	Ndufa4	-0.891433	1.62e-06	down
ENSRNOG00000005528	ENSRNOT00000009260.5	chr7	63655247	63687978	-	2966	32731	1	Tbk1	-	TANK-binding kinase 1	TANK-binding kinase 1	Rn.30683	299827	12.4829	14.507	13.1869	15.477	13.0837	13.1628	13.2291	13.517	13.3807	13.4897	13.7212	15.0453	NA	NA	Tbk1	-0.40463	0.0787093	down
ENSRNOG00000005550	ENSRNOT00000007600.7	chr6	83083740	83438601	+	3006	354861	1	Lrfn5	-	leucine rich repeat and fibronectin type III domain containing 5	leucine rich repeat and fibronectin type III domain containing 5	Rn.224998	314164	12.4486	13.3919	13.0677	14.8991	12.822	12.3205	11.9787	11.6119	10.7566	10.6694	13.8419	12.6652	NA	NA	Lrfn5	-1.78746	3.15e-13	down
ENSRNOG00000005561	ENSRNOT00000007578.4	chr5	84919367	85123829	-	3242	204462	1	Brinp1	Dbc1|Dbccr1	BMP/retinoic acid inducible neural specific 1	BMP/retinoic acid inducible neural specific 1	Rn.211646	140610	5.58563	6.00932	6.22901	6.22651	5.86994	6.57295	6.71808	6.37377	6.18517	5.73692	7.41051	6.67243	NA	NA	Dbc1	-1.36224	6.45e-06	down
ENSRNOG00000005569	ENSRNOT00000007352.5	chr10	83636518	83643859	+	1996	7341	1	Phospho1	-	phosphoethanolamine/phosphocholine phosphatase 1	phosphoethanolamine/phosphocholine phosphatase 1	Rn.162166	287644	13.4984	11.7357	12.7682	8.47698	13.0492	12.7217	11.748	12.3316	12.5494	11.2138	13.8934	14.6276	NA	NA	Phospho1	-1.22862	2.72e-07	down
ENSRNOG00000005587	ENSRNOT00000007624.4	chr4	101180404	101210746	+	2220	30342	1	Suclg1	-	succinate-CoA ligase, alpha subunit	succinate-CoA ligase, alpha subunit	Rn.3766	114597	58.1701	55.2001	52.418	52.755	51.756	57.3073	53.3646	56.0659	53.2249	48.3216	56.3901	57.3964	NA	NA	Suclg1	-0.906483	1.1e-06	down
ENSRNOG00000005641	ENSRNOT00000061128.4	chr5	36555109	36628917	+	2475	73808	1	Fbxl4	-	F-box and leucine-rich repeat protein 4	F-box and leucine-rich repeat protein 4	Rn.12566	313101	11.1943	9.39917	9.84345	11.4435	10.1162	10.4869	9.43065	10.0101	9.94108	8.87829	10.2304	8.85416	NA	NA	FBXL4	-0.600739	0.0142019	down
ENSRNOG00000005650	ENSRNOT00000007790.5	chr6	108994018	109004598	-	1554	10580	1	Pgf	Plgf	placental growth factor	placental growth factor	Rn.6960	94203	2.86129	4.73594	3.77087	4.72447	4.33596	4.71635	4.17991	4.18454	4.19435	4.63934	4.1062	5.31616	NA	NA	Pgf	-1.64152	4.54e-06	down
ENSRNOG00000005652	ENSRNOT00000090847.1	chr4	138441332	138787525	+	4763	346193	1	Cntn4	Axcam|Big-2	contactin 4	contactin 4	Rn.10117	116658	5.15141	4.42365	4.92121	5.54173	4.15503	4.8102	4.88785	4.40045	3.92162	4.39067	4.50264	4.65313	NA	NA	Cntn4	-2.50472	1.6e-09	down
ENSRNOG00000005662	ENSRNOT00000056570.3	chr4	142780987	143367578	+	2498	586591	1	Grm7	-	glutamate metabotropic receptor 7	glutamate metabotropic receptor 7	Rn.10409	81672	8.03057	6.46336	7.41928	8.42262	7.75866	6.84991	7.21935	6.75539	6.16742	7.3893	7.78822	7.25187	NA	NA	Grm7	-1.28105	0.00122079	down
ENSRNOG00000005668	ENSRNOT00000084069.1	chr3	15362824	15379381	-	866	16557	1	Ndufa8	Aa2-258	NADH:ubiquinone oxidoreductase subunit A8	NADH:ubiquinone oxidoreductase subunit A8	Rn.1128	296658	106.638	114.053	105.833	98.914	95.7482	110.372	99.7548	116.11	105.994	91.7976	95.4707	120.011	NA	NA	Ndufa8	-0.774068	0.000165007	down
ENSRNOG00000005698	ENSRNOT00000008325.2	chr4	51590413	51598771	-	541	8358	1	Ndufa5	NADHUO	NADH:ubiquinone oxidoreductase subunit A5	NADH:ubiquinone oxidoreductase subunit A5	Rn.100240	25488	164.813	141.31	129.44	136.388	137.733	160.89	141.616	150.621	158.318	133.878	144.199	158.745	NA	NA	Ndufa5	-0.98233	8.67e-06	down
ENSRNOG00000005703	ENSRNOT00000007766.7	chr5	8666200	8760458	+	6906	94258	1	Arfgef1	BIG1|RGD1560793	ADP ribosylation factor guanine nucleotide exchange factor 1	ADP ribosylation factor guanine nucleotide exchange factor 1	Rn.6834	312915	18.0279	18.5726	19.7277	20.9682	19.0544	16.2117	20.43	18.4957	17.9657	19.8259	21.1822	20.1753	NA	NA	Arfgef1	-0.610504	0.00611816	down
ENSRNOG00000005705	ENSRNOT00000049672.4	chr6	1657331	1689559	+	1519	32228	1	Qpct	Qpctl1|RGD1562284	glutaminyl-peptide cyclotransferase	glutaminyl-peptide cyclotransferase	Rn.7474	313837	6.75289	6.29769	6.47009	7.82631	6.87031	6.77212	5.63576	6.20031	6.36556	6.40406	4.21661	7.17509	NA	NA	RGD1562284	-1.29933	0.000648378	down
ENSRNOG00000005711	ENSRNOT00000075474.3	chr5	92862267	93244202	-	9457	381935	1	Ptprd	-	protein tyrosine phosphatase, receptor type, D	protein tyrosine phosphatase, receptor type, D		313278	2.79933	3.06025	3.16813	3.0789	2.74644	2.48062	2.89469	2.74904	2.44932	2.64119	2.8258	2.42423	NA	NA	Ptprd	-1.06801	0.0036281	down
ENSRNOG00000005719	ENSRNOT00000007612.5	chr3	103852139	103857158	-	1417	5019	1	Emc4	RGD1310905|Tmem85	ER membrane protein complex subunit 4	ER membrane protein complex subunit 4	Rn.219228	296049	46.7168	51.302	51.2426	46.5793	47.3764	47.8747	46.6877	46.6686	46.645	45.2768	45.1929	54.2508	NA	NA	Emc4	-0.842031	8.74e-05	down
ENSRNOG00000005723	ENSRNOT00000007957.6	chr5	64928620	65073012	-	3209	144392	1	Grin3a	GluN3A|NR3|chi-1	glutamate ionotropic receptor NMDA type subunit 3A	glutamate ionotropic receptor NMDA type subunit 3A	Rn.180226	191573	1.16611	1.0398	0.963371	1.24252	1.08403	0.989113	1.12995	1.13881	0.646281	1.14723	1.21477	1.15797	NA	NA	GRIN3A	-1.51951	0.000247397	down
ENSRNOG00000005730	ENSRNOT00000061903.2	chr5	12132657	12172009	-	3979	39352	1	Pcmtd1	RGD1307986	protein-L-isoaspartate (D-aspartate) O-methyltransferase domain containing 1	protein-L-isoaspartate (D-aspartate) O-methyltransferase domain containing 1	Rn.203101	366300	18.7574	17.5122	18.6157	19.557	19.7406	18.0934	19.0193	18.9292	19.5726	19.1599	18.8462	18.1816	NA	NA	Pcmtd1	-0.517574	0.033413	down
ENSRNOG00000005795	ENSRNOT00000008062.7	chr8	1439340	1450138	-	1067	10798	1	Aasdhppt	-	aminoadipate-semialdehyde dehydrogenase-phosphopantetheinyl transferase	aminoadipate-semialdehyde dehydrogenase-phosphopantetheinyl transferase	Rn.17217	300328	28.9644	28.3718	28.2526	27.7025	28.753	26.1102	28.4806	27.8405	29.8242	28.2613	28.6203	29.0268	NA	NA	Aasdhppt	-0.439216	0.0547835	down
ENSRNOG00000005818	ENSRNOT00000007723.7	chr4	21584369	21668570	-	2850	84201	1	RGD1563349	-	similar to RIKEN cDNA 9330182L06	similar to RIKEN cDNA 9330182L06	Rn.147467	502727	13.7428	14.918	14.5331	14.9351	15.2368	12.6558	16.5186	15.6134	13.9773	16.6267	18.0464	17.3864	NA	NA	9330182L06Rik	-1.36138	1.24e-07	down
ENSRNOG00000005828	ENSRNOT00000007676.7	chr10	37594578	37609498	+	1208	14920	1	Skp1	Skp1a	S-phase kinase-associated protein 1	S-phase kinase-associated protein 1	Rn.3477	287280	641.303	535.008	516.796	573.165	569.743	527.155	506.733	486.536	527.152	465.58	503.528	522.155	NA	NA	Skp1	-0.864917	7.09e-07	down
ENSRNOG00000005850	ENSRNOT00000007994.6	chr5	1328913	1347921	-	3921	19008	1	Gdap1	-	ganglioside-induced differentiation-associated-protein 1	ganglioside-induced differentiation-associated-protein 1	Rn.45830	312890	38.3953	37.694	36.2602	41.3963	34.2574	34.5216	35.8821	33.4397	34.0813	35.5384	38.5927	37.7261	NA	NA	Gdap1	-1.45461	3.24e-16	down
ENSRNOG00000005868	ENSRNOT00000007832.7	chr3	52286794	52361060	-	3908	74266	1	Ttc21b	RGD1565122	tetratricopeptide repeat domain 21B	tetratricopeptide repeat domain 21B	Rn.223991	295654	4.66753	6.58612	4.70306	6.59227	6.04771	5.10945	4.89728	4.43495	5.27583	6.77741	5.87445	4.29582	NA	NA	Ttc21b	-0.434401	0.0877209	down
ENSRNOG00000005877	ENSRNOT00000008200.6	chr6	7984019	8066868	-	4290	82849	1	Lrpprc	Lrp157	leucine-rich pentatricopeptide repeat containing	leucine-rich pentatricopeptide repeat containing	Rn.92051	313867	39.9194	38.0178	40.957	47.9427	38.5303	36.4994	37.1422	37.992	35.9245	34.4184	40.6189	38.4137	NA	NA	Lrpprc	-0.772724	0.000135706	down
ENSRNOG00000005882	ENSRNOT00000089560.1	chr5	88546568	88612626	-	2889	66058	1	Tle1	-	transducin like enhancer of split 1	transducin like enhancer of split 1	Rn.6875	362533	9.15838	9.16997	9.96078	8.91748	9.42543	9.6783	10.2653	9.80804	10.3857	9.96878	11.3177	10.0085	NA	NA	Tle1	-0.622664	0.00836146	down
ENSRNOG00000005884	ENSRNOT00000008364.7	chr3	103945329	103956007	+	1136	10678	1	Emc7	RGD1305045	ER membrane protein complex subunit 7	ER membrane protein complex subunit 7	Rn.8350	296050	53.8547	50.8099	44.8549	51.3145	52.392	50.5346	47.3712	50.4777	54.7807	41.8932	41.5265	48.4527	NA	NA	RGD1305045	-0.45587	0.0266493	down
ENSRNOG00000005900	ENSRNOT00000008034.6	chr3	5568321	5575136	-	2116	6815	1	Slc2a6	-	solute carrier family 2 member 6	solute carrier family 2 member 6	Rn.198626	296600	22.0398	21.3963	23.4994	19.9211	20.46	22.9709	24.1267	23.5565	20.1814	22.2371	27.1689	27.8155	NA	NA	Slc2a6	-0.581159	0.0110924	down
ENSRNOG00000005916	ENSRNOT00000008238.5	chr6	94429068	94484351	+	1798	55283	1	Ppm1a	Pp2c1	protein phosphatase, Mg2+/Mn2+ dependent, 1A	protein phosphatase, Mg2+/Mn2+ dependent, 1A	Rn.37403	24666	44.163	42.676	41.4962	45.1212	41.9059	40.6267	44.5006	42.6677	42.1386	41.036	50.3593	45.2276	NA	NA	Ppm1a	-0.602895	0.00191601	down
ENSRNOG00000005929	ENSRNOT00000007773.6	chr7	115956276	115959453	+	1540	3177	1	Them6	RGD1359378	thioesterase superfamily member 6	thioesterase superfamily member 6	Rn.98281	300015	98.5875	117.474	106.794	107.062	100.548	113.406	116.776	117.927	114.539	105.699	132.99	142.299	NA	NA	Them6	-1.09649	2.74e-08	down
ENSRNOG00000005971	ENSRNOT00000007882.4	chr3	110042853	110140756	-	3821	97903	1	Gpr176	Gm1012|Gpr|RBU-15	G protein-coupled receptor 176	G protein-coupled receptor 176	Rn.44656	117257	5.58032	7.45089	8.41675	7.69732	6.38815	5.79594	7.2995	7.25045	6.35461	7.13914	8.7141	8.03183	NA	NA	Gpr176	-0.528173	0.0420928	down
ENSRNOG00000005985	ENSRNOT00000065542.4	chr15	344685	1047625	+	3697	702940	1	Kcnma1	BKCa|KCNMA1b|KCNMA1c|Kcnma|Slo|cbv1	potassium calcium-activated channel subfamily M alpha 1	potassium calcium-activated channel subfamily M alpha 1	Rn.30616	83731	7.44256	7.36234	7.68395	7.267	7.80429	6.75914	7.39169	6.95214	6.50582	6.94984	8.08497	7.07623	NA	NA	Kcnma1	-1.10886	0.00528382	down
ENSRNOG00000005987	ENSRNOT00000008018.5	chr7	3098245	3102142	-	2188	3897	1	Suox	-	sulfite oxidase	sulfite oxidase	Rn.25720	81805	5.53321	6.75188	6.25619	6.58323	5.71824	6.52801	6.67827	7.14144	6.77657	7.44889	6.72631	7.25578	NA	NA	Suox	-0.721928	0.00991514	down
ENSRNOG00000006003	ENSRNOT00000007971.7	chr4	107881826	108008484	-	1422	126658	1	Ctnna2	Catna2	catenin alpha 2	catenin alpha 2	Rn.214082	297357	40.6496	41.1017	33.5946	41.3767	32.5628	31.6656	41.0522	40.023	29.2447	31.265	56.7163	42.8724	NA	NA	Ctnna2	-0.750229	0.00179226	down
ENSRNOG00000006067	ENSRNOT00000008503.5	chrX	135304079	135343087	-	2082	39008	1	Aifm1	Aif|Pdcd8	apoptosis inducing factor, mitochondria associated 1	apoptosis inducing factor, mitochondria associated 1	Rn.203165	83533	14.28	15.1412	15.2326	15.3703	14.0687	13.6376	15.288	14.6551	14.7218	14.0231	13.2215	14.5094	NA	NA	Aifm1	-0.714659	0.00384842	down
ENSRNOG00000006075	ENSRNOT00000008285.3	chr8	39305128	39350270	+	1673	45142	1	Fez1	-	fasciculation and elongation protein zeta 1	fasciculation and elongation protein zeta 1	Rn.5468	81730	119.161	138.647	142.551	140.051	139.741	132.271	142.048	141.703	135.676	126.155	148.579	154.169	NA	NA	Fez1	-1.51819	1.62e-11	down
ENSRNOG00000006086	ENSRNOT00000076822.1	chr7	115986206	115988036	-	723	1830	1	Lynx1	-	Ly6/neurotoxin 1	Ly6/neurotoxin 1	Rn.32045	300018	140.415	133.987	127.298	142.878	128.736	123.482	123.221	123.521	125.338	115.382	137.347	124.383	NA	NA	Lynx1	-0.960157	0.00053507	down
ENSRNOG00000006093	ENSRNOT00000007993.5	chr4	108301129	108316373	+	2920	15244	1	LRRTM1	-	leucine rich repeat transmembrane neuronal 1	leucine rich repeat transmembrane neuronal 1	Rn.171424	679668	4.08078	4.22989	3.71341	3.71858	3.88932	3.85888	3.76235	3.80059	3.67114	4.11066	4.21448	4.40858	NA	NA	LRRTM1	-1.79462	2.54e-11	down
ENSRNOG00000006096	ENSRNOT00000088165.1	chr5	27986663	28164326	-	4981	177663	1	Slc26a7	-	solute carrier family 26 member 7	solute carrier family 26 member 7	Rn.109484	297910	0.633421	0.245807	0.636089	0.490338	0.939008	0.52427	0.530306	0.987229	1.44106	0.821225	0.529768	0.622794	NA	NA	Slc26a7	-1.68342	0.00963722	down
ENSRNOG00000006130	ENSRNOT00000061878.4	chr7	3104551	3123297	-	3244	18746	1	Rab5b	-	RAB5B, member RAS oncogene family	RAB5B, member RAS oncogene family	Rn.3305	288779	80.8739	79.3711	81.9655	80.8721	81.6644	80.5124	84.7385	81.8016	78.4314	82.5843	91.8144	94.3076	NA	NA	Rab5b	-0.368858	0.0583888	down
ENSRNOG00000006136	ENSRNOT00000067660.1	chr10	13451624	13515448	-	1865	63824	1	Pdpk1	-	3-phosphoinositide dependent protein kinase-1	3-phosphoinositide dependent protein kinase-1	Rn.10905	81745	18.5067	21.1738	20.8728	22.4601	22.2418	18.3187	20.8973	21.7201	20.9551	23.6535	22.0788	21.9704	NA	NA	Pdpk1	-0.642145	0.0320953	down
ENSRNOG00000006139	ENSRNOT00000008410.5	chr14	77402953	77492910	-	1481	89957	1	Stx18	-	syntaxin 18	syntaxin 18	Rn.53006	360953	18.9553	21.0858	18.3817	19.9784	18.1988	19.5517	19.1895	19.6225	19.6685	18.0738	21.2353	21.6071	NA	NA	Stx18	-0.527215	0.0378643	down
ENSRNOG00000006143	ENSRNOT00000008289.6	chr15	10405164	10455956	-	2439	50792	1	Ngly1	-	N-glycanase 1	N-glycanase 1	Rn.108552	361014	23.5554	22.0547	22.6323	23.2188	21.0105	22.9161	22.6004	22.2658	22.8259	22.1748	22.9709	23.3565	NA	NA	Ngly1	-0.476369	0.0208142	down
ENSRNOG00000006144	ENSRNOT00000008221.6	chr4	134784668	135069970	-	4104	285302	1	Cntn3	BIG-1|Pang	contactin 3	contactin 3	Rn.10043	54279	1.76998	1.72772	2.2411	2.07933	1.97305	1.92297	1.86067	1.92169	1.63415	1.97163	2.0926	2.14638	NA	NA	Cntn3	-2.24153	1.58e-05	down
ENSRNOG00000006221	ENSRNOT00000008893.7	chr4	129548416	129569470	-	2147	21054	1	Uba3	Ube1c	ubiquitin-like modifier activating enzyme 3	ubiquitin-like modifier activating enzyme 3	Rn.162761	117553	45.439	41.0844	41.8716	45.921	42.9841	39.9496	40.3483	40.8196	42.6967	37.3722	43.0895	43.802	NA	NA	Uba3	-0.563298	0.00999047	down
ENSRNOG00000006226	ENSRNOT00000008414.5	chr7	119228102	119352605	-	2854	124503	1	Cacng2	Ipr328	calcium voltage-gated channel auxiliary subunit gamma 2	calcium voltage-gated channel auxiliary subunit gamma 2	Rn.72939	84347	11.2606	11.4887	12.7451	9.21759	11.3232	10.2671	12.8901	10.9828	12.2968	11.269	13.6083	11.5786	NA	NA	Cacng2	-2.01104	6.3e-11	down
ENSRNOG00000006235	ENSRNOT00000008985.7	chr7	136526496	136853957	-	3284	327461	1	Nell2	-	neural EGFL like 2	neural EGFL like 2	Rn.11567	81734	9.03095	10.1892	10.5143	9.79827	9.21304	8.38679	10.7416	10.9399	9.77217	10.1788	11.9104	11.0879	NA	NA	Nell2	-1.13121	0.000585806	down
ENSRNOG00000006244	ENSRNOT00000008255.6	chr8	132775587	132790778	-	1363	15191	1	Lztfl1	-	leucine zipper transcription factor-like 1	leucine zipper transcription factor-like 1	Rn.25212	316102	13.2643	12.2305	9.55773	12.824	12.5037	11.7601	11.2226	11.6809	10.8783	10.4289	13.4552	11.1121	NA	NA	Lztfl1	-0.495552	0.0565335	down
ENSRNOG00000006248	ENSRNOT00000090921.1	chr10	74436208	74552273	+	3432	116065	1	Trim37	-	tripartite motif-containing 37	tripartite motif-containing 37	Rn.228843	360592	46.4059	44.4996	49.0138	52.1903	49.9516	43.3289	44.9409	45.2508	43.5989	45.9282	48.5614	47.1278	NA	NA	Trim37	-1.58923	1.23e-10	down
ENSRNOG00000006263	ENSRNOT00000008444.4	chrX	128897181	128925407	+	1202	28226	1	Sh2d1a	RGD1562408	SH2 domain containing 1A	SH2 domain containing 1A	Rn.12605	501502	2.03884	1.56709	1.4843	2.17881	1.95775	1.51237	1.17869	1.47544	1.15399	1.51012	1.35711	1.42152	NA	NA	Sh2d1a	-1.236	0.0121342	down
ENSRNOG00000006278	ENSRNOT00000008227.5	chr7	72326896	72328128	-	1232	1232	1	Tspyl5	-	TSPY-like 5	TSPY-like 5		314555	6.53931	5.54782	6.24204	5.42187	6.2997	5.86705	6.63678	6.81589	6.16508	5.73777	8.67455	7.85014	NA	NA	Tspyl5	-0.972478	0.00256439	down
ENSRNOG00000006280	ENSRNOT00000008535.5	chr5	126031368	126053726	-	3321	22358	1	Pcsk9	NARC-1|Narc1|PC9	proprotein convertase subtilisin/kexin type 9	proprotein convertase subtilisin/kexin type 9	Rn.19195	298296	2.15194	2.15127	1.83398	1.2715	1.64163	2.26775	2.09691	1.82862	1.46795	2.13625	1.8528	2.2728	NA	NA	Pcsk9	-2.04797	0.000139576	down
ENSRNOG00000006298	ENSRNOT00000008281.7	chr5	33528154	33574596	-	2736	46442	1	Cpne3	-	copine 3	copine 3	Rn.4034	313087	24.1414	24.7159	24.9763	34.0186	29.1844	24.4731	30.2623	29.2428	25.0094	29.4903	28.9033	29.0004	NA	NA	Cpne3	-0.908497	0.000160878	down
ENSRNOG00000006302	ENSRNOT00000033196.3	chr8	85059051	85097468	+	3029	38417	1	Gclc	Glclc	glutamate-cysteine ligase, catalytic subunit	glutamate-cysteine ligase, catalytic subunit	Rn.8365	25283	12.9936	11.6689	11.4756	13.2073	10.6497	11.8459	11.202	10.8584	11.5685	10.2592	10.85	11.879	NA	NA	Gclc	-0.401514	0.0914638	down
ENSRNOG00000006331	ENSRNOT00000010409.4	chr8	85259982	85285983	+	1097	26001	1	Elovl5	rELO1	ELOVL fatty acid elongase 5	ELOVL fatty acid elongase 5	Rn.212229	171400	107.245	130.768	120.085	152.509	120.781	120.247	127.782	129.738	120.933	115.151	121.289	125.241	NA	NA	Elovl5	-0.782152	4.03e-05	down
ENSRNOG00000006335	ENSRNOT00000008510.7	chr5	107323258	107327442	+	4184	4184	1	Klhl9	RGD1304814	kelch-like family member 9	kelch-like family member 9	Rn.17603	313348	28.9707	30.3339	31.3122	31.8912	30.263	30.2758	33.6782	33.1809	30.5453	31.6456	34.0999	34.2366	NA	NA	Klhl9	-0.340724	0.0910163	down
ENSRNOG00000006356	ENSRNOT00000034584.5	chr14	114834771	114868328	-	919	33557	1	RGD1562229	-	similar to hypothetical protein FLJ40298	similar to hypothetical protein FLJ40298	Rn.141252	498431	2.05989	2.41567	2.7447	2.2734	2.38568	2.81016	1.89441	1.84208	1.93432	2.12816	2.4276	2.25639	NA	NA	RGD1562229	-1.65245	0.0270995	down
ENSRNOG00000006364	ENSRNOT00000008980.6	chr6	50597677	50618694	-	2596	21017	1	Dld	-	dihydrolipoamide dehydrogenase	dihydrolipoamide dehydrogenase	Rn.86962	298942	67.947	66.91	60.7217	67.5918	63.1437	64.7462	63.3261	64.1135	61.7375	59.0888	65.4011	68.2985	NA	NA	Dld	-0.750263	5.55e-05	down
ENSRNOG00000006368	ENSRNOT00000008655.2	chr6	61374328	61405195	-	3085	30867	1	Lrrn3	Nlrr3	leucine rich repeat neuronal 3	leucine rich repeat neuronal 3	Rn.39124	81514	10.1605	11.8365	11.5615	14.8419	11.5035	10.5319	11.1737	11.4104	11.5113	10.7732	11.9905	10.4804	NA	NA	Lrrn3	-1.27247	5.96e-11	down
ENSRNOG00000006369	ENSRNOT00000008913.5	chr5	63187468	63192025	-	3021	4557	1	Alg2	-	ALG2, alpha-1,3/1,6-mannosyltransferase	ALG2, alpha-1,3/1,6-mannosyltransferase	Rn.98222	313231	45.9381	45.6057	50.8657	43.2821	42.4747	46.3296	50.4032	49.001	47.0475	49.4178	54.104	53.7151	NA	NA	Alg2	-0.647322	0.000719721	down
ENSRNOG00000006419	ENSRNOT00000065752.1	chr3	104042168	104117192	+	1054	75024	1	Aven	-	apoptosis and caspase activation inhibitor	apoptosis and caspase activation inhibitor	Rn.145049	311299	10.8042	9.5101	10.5649	8.97582	10.2619	11.2108	9.61441	10.6439	11.9082	11.4852	12.222	14.2911	NA	NA	Aven	-0.574054	0.0347711	down
ENSRNOG00000006426	ENSRNOT00000088950.1	chr7	50084060	50278842	-	4145	194782	1	Syt1	P65	synaptotagmin 1	synaptotagmin 1	Rn.216272	25716	31.9622	40.4286	39.2246	45.3958	40.9784	33.8325	42.323	40.1898	32.2948	40.4148	45.4429	44.1839	NA	NA	Syt1	-1.03884	0.00171281	down
ENSRNOG00000006432	ENSRNOT00000008526.7	chr4	138855641	138869217	+	2215	13576	1	Trnt1	-	tRNA nucleotidyl transferase 1	tRNA nucleotidyl transferase 1	Rn.159746	312616	33.1589	30.9971	27.643	35.6236	30.0507	29.031	27.4987	26.8042	27.9736	25.1791	28.2885	27.868	NA	NA	Trnt1	-1.35035	2.49e-05	down
ENSRNOG00000006440	ENSRNOT00000008450.5	chr7	119393384	119409710	-	1014	16326	1	Ift27	Rabl4	intraflagellar transport 27	intraflagellar transport 27	Rn.9036	300062	11.404	11.3316	10.0564	9.27185	8.79281	12.9051	12.1724	10.3615	10.7975	9.75734	10.8707	12.9734	NA	NA	Ift27	-1.13459	0.000204267	down
ENSRNOG00000006444	ENSRNOT00000008737.6	chr4	161748993	161757447	-	2835	8454	1	Fkbp4	FKBP-4|FKBP-52|p59	FK506 binding protein 4	FK506 binding protein 4	Rn.23741	260321	126.244	118.234	131.11	106.225	122.653	126.851	131.717	133.753	123.697	127.427	151.147	153.847	NA	NA	Fkbp4	-1.23392	1.03e-12	down
ENSRNOG00000006462	ENSRNOT00000009404.6	chr15	19619973	19655381	-	2317	35408	1	Ero1a	Ero1l	endoplasmic reticulum oxidoreductase 1 alpha	endoplasmic reticulum oxidoreductase 1 alpha	Rn.64648	171562	16.5748	16.0386	16.0176	18.4152	16.4583	14.4649	14.209	16.2652	15.7047	15.4641	17.2747	17.3622	NA	NA	Ero1l	-0.462886	0.0233123	down
ENSRNOG00000006467	ENSRNOT00000008730.4	chr6	109043880	109051253	+	2408	7373	1	Eif2b2	-	eukaryotic translation initiation factor 2B subunit beta	eukaryotic translation initiation factor 2B subunit beta	Rn.5910	84005	19.1478	18.6509	17.0411	18.5258	16.9714	18.7235	16.7385	19.0485	17.0015	17.5021	19.2668	19.3102	NA	NA	Eif2b2	-0.700249	0.000927029	down
ENSRNOG00000006483	ENSRNOT00000035309.4	chr6	72648662	72750170	-	7674	101508	1	Heatr5a	RGD1561116	HEAT repeat containing 5A	HEAT repeat containing 5A	Rn.7269	362737	7.69496	9.40802	9.93291	9.91225	8.49281	8.81747	8.94629	9.26513	9.27456	9.28149	9.5421	9.1916	NA	NA	Heatr5a	-0.797301	2.82e-05	down
ENSRNOG00000006494	ENSRNOT00000008576.5	chr10	89069256	89075585	+	1603	6329	1	Tubg2	-	tubulin, gamma 2	tubulin, gamma 2		680991	7.13139	9.05644	8.5969	6.19546	8.95393	8.11832	8.2391	8.84244	8.77076	8.89139	9.50277	9.63465	NA	NA	Tubg2	-0.86759	0.0321179	down
ENSRNOG00000006499	ENSRNOT00000008877.6	chr5	8876044	8894339	+	1499	18295	1	Cops5	-	COP9 signalosome subunit 5	COP9 signalosome subunit 5	Rn.2243	312916	77.8378	72.371	64.7331	76.4904	72.5644	68.5093	67.0977	67.6435	68.2333	61.1088	68.2299	68.2705	NA	NA	Cops5	-0.426166	0.0407518	down
ENSRNOG00000006503	ENSRNOT00000065792.3	chr5	90040495	90282327	-	2008	241832	1	Frmd3	-	FERM domain containing 3	FERM domain containing 3	Rn.212245	298141	9.76367	9.62859	10.5932	11.9141	11.3043	10.641	10.458	10.1368	11.0593	10.7521	11.0029	9.61632	NA	NA	Frmd3	-0.863739	0.000954812	down
ENSRNOG00000006509	ENSRNOT00000009066.6	chr4	144638335	144869919	-	5599	231584	1	Srgap3	RGD1563152	SLIT-ROBO Rho GTPase activating protein 3	SLIT-ROBO Rho GTPase activating protein 3	Rn.230336	500287	23.1142	22.6365	25.4371	18.3631	21.6724	20.7253	21.9374	21.1815	21.5462	22.9882	21.0861	18.9978	NA	NA	Srgap3	-1.14623	0.00238393	down
ENSRNOG00000006523	ENSRNOT00000008988.4	chr6	2569013	2610437	+	2831	41424	1	Atl2	Arl6ip2	atlastin GTPase 2	atlastin GTPase 2	Rn.203081	298757	7.97236	7.90354	8.85554	8.50771	8.05933	7.96038	8.61372	8.18658	7.96317	8.7236	9.07103	9.01231	NA	NA	Atl2	-0.462622	0.0910937	down
ENSRNOG00000006534	ENSRNOT00000008873.4	chr4	138866761	138885556	-	2246	18795	1	Crbn	-	cereblon	cereblon	Rn.195259	297498	108.754	96.3684	86.7218	114.495	96.0078	93.0211	85.9975	85.1054	91.2409	82.5025	90.0811	90.9439	NA	NA	Crbn	-1.52315	2.8e-18	down
ENSRNOG00000006541	ENSRNOT00000009203.6	chr7	60781729	60825242	-	3068	43513	1	Nup107	-	nucleoporin 107	nucleoporin 107	Rn.11398	116555	9.24106	8.29289	7.52977	9.73998	8.44198	8.13079	8.53143	7.66366	7.58944	7.42057	8.15919	8.18635	NA	NA	Nup107	-0.53794	0.030608	down
ENSRNOG00000006589	ENSRNOT00000008608.4	chr20	13732198	13732859	+	345	661	1	Mif	-	macrophage migration inhibitory factor (glycosylation-inhibiting factor)	macrophage migration inhibitory factor (glycosylation-inhibiting factor)	Rn.2661	81683	152.277	189.144	171.77	176.429	182.428	191.071	171.956	190.083	176.242	159.656	181.238	207.098	NA	NA	Mif	-0.789567	0.0706396	down
ENSRNOG00000006593	ENSRNOT00000082180.1	chr14	79459057	79462080	-	973	3023	1	Grpel1	GrpE#1|GrpE1	GrpE-like 1, mitochondrial	GrpE-like 1, mitochondrial	Rn.10630	79563	28.0826	27.4069	26.8564	22.8937	25.1015	29.0627	29.5291	29.5222	28.3734	25.4869	30.547	33.7917	NA	NA	Grpel1	-0.455697	0.0423019	down
ENSRNOG00000006595	ENSRNOT00000008965.4	chr8	53211438	53223804	-	1993	12366	1	Htr3a	5-HT3|5-HT3A|5HT3|Htr3	5-hydroxytryptamine receptor 3A	5-hydroxytryptamine receptor 3A	Rn.55109	79246	47.8678	49.5449	52.3458	41.3487	44.5674	47.5972	54.7618	55.5284	46.2188	52.0807	60.2731	64.2084	NA	NA	Htr3a	-3.17167	2.02e-15	down
ENSRNOG00000006604	ENSRNOT00000008685.3	chr8	48382121	48386935	+	1324	4814	1	Thy1	CD7	Thy-1 cell surface antigen	Thy-1 cell surface antigen	Rn.108198	24832	836.493	938.933	934.219	881.596	895.874	954.028	1028.01	991.831	874.621	915.482	1066.6	1145.85	NA	NA	Thy1	-1.09167	1.94e-06	down
ENSRNOG00000006608	ENSRNOT00000008680.5	chr5	2019852	2037038	-	1763	17186	1	Tmem70	RGD1566224	transmembrane protein 70	transmembrane protein 70	Rn.22296	500384	18.6119	18.3083	16.846	19.4533	16.6972	17.1609	17.2301	18.1451	17.1259	14.4143	17.7161	17.9439	NA	NA	Tmem70	-1.03246	2.65e-06	down
ENSRNOG00000006631	ENSRNOT00000008936.5	chr4	17316925	17594598	-	4459	277673	1	Sema3e	-	semaphorin 3E	semaphorin 3E	Rn.6373	296789	1.2835	1.60224	1.90056	1.55083	1.36361	1.36866	1.72062	1.5397	1.66412	1.65412	2.05511	1.91969	NA	NA	Sema3e	-0.860114	0.0045628	down
ENSRNOG00000006632	ENSRNOT00000008938.6	chrX	37469937	37575624	+	6535	105687	1	Rps6ka3	RGD1563860	ribosomal protein S6 kinase A3	ribosomal protein S6 kinase A3		501560	20.8298	20.4691	20.8759	23.318	19.926	19.4193	20.9872	19.6423	20.3643	20.8614	22.0268	21.5009	NA	NA	Rps6ka3	-0.423998	0.0393051	down
ENSRNOG00000006636	ENSRNOT00000008725.7	chr5	28333019	28349927	-	2012	16908	1	Otud6b	RGD1310024	OTU domain containing 6B	OTU domain containing 6B	Rn.104959	297911	21.9829	20.5229	19.4625	20.2488	18.9604	20.0064	19.9494	19.3853	19.4441	18.3992	22.1885	22.8799	NA	NA	Otud6b	-0.491889	0.0379518	down
ENSRNOG00000006639	ENSRNOT00000065126.3	chr3	52583951	52664209	-	9274	80258	1	Scn9a	Nav1.7|PN1|Scn2a	sodium voltage-gated channel alpha subunit 9	sodium voltage-gated channel alpha subunit 9	Rn.88082	78956	45.5623	48.6796	48.1545	60.2405	52.3625	44.2737	50.7556	45.4943	43.5637	47.5767	51.5267	47.4773	NA	NA	Scn9a	-1.22529	3.4e-05	down
ENSRNOG00000006642	ENSRNOT00000090942.1	chrX	68626185	68637416	+	4311	11231	1	Yipf6	-	Yip1 domain family, member 6	Yip1 domain family, member 6	Rn.101396	363476	19.4948	19.4874	19.1907	20.1123	18.9899	17.7709	19.298	18.3846	18.0591	17.7288	20.3997	18.8439	NA	NA	Yipf6	-0.624744	0.00191041	down
ENSRNOG00000006645	ENSRNOT00000040306.6	chr3	104118063	104502471	-	14434	384408	1	Ryr3	-	ryanodine receptor 3	ryanodine receptor 3	Rn.229451	170546	1.78529	1.95098	1.93933	2.08658	1.8764	1.7952	1.96478	1.951	1.8035	1.93948	1.68441	1.59523	NA	NA	Ryr3	-0.701771	0.0100609	down
ENSRNOG00000006646	ENSRNOT00000008885.5	chr4	88441067	88515138	+	2878	74071	1	Vopp1	Ecop|RGD1306494	VOPP1, WBP1/VOPP1 family member	VOPP1, WBP1/VOPP1 family member	Rn.154707	362374	32.9136	32.0656	33.6787	30.1317	35.8245	32.7653	35.5025	32.6597	31.4448	34.5955	37.642	36.0369	NA	NA	Vopp1	-0.600442	0.00230038	down
ENSRNOG00000006652	ENSRNOT00000009100.6	chr6	38422888	38453797	-	2476	30909	1	Ddx1	-	DEAD-box helicase 1	DEAD-box helicase 1	Rn.65536	84474	53.3174	50.3188	54.2724	54.0331	51.511	49.7506	51.4064	51.2079	51.2463	49.0767	57.2255	55.3413	NA	NA	Ddx1	-0.639398	0.000776865	down
ENSRNOG00000006700	ENSRNOT00000008785.6	chr7	97957022	97977135	-	1403	20113	1	Wdyhv1	RGD1311362	WDYHV motif containing 1	WDYHV motif containing 1	Rn.8036	362914	4.19428	4.37297	3.95746	3.68089	3.94836	3.82541	3.42313	4.29974	3.59951	4.20933	4.18908	3.77183	NA	NA	Wdyhv1	-0.64758	0.0800037	down
ENSRNOG00000006705	ENSRNOT00000009540.5	chr3	129866545	129884810	-	2962	18265	1	Mkks	-	McKusick-Kaufman syndrome	McKusick-Kaufman syndrome	Rn.8839	311456	14.1347	12.3326	11.8494	12.3735	12.3118	12.8932	12.7403	12.9819	13.0305	11.0523	11.8649	12.8422	NA	NA	Mkks	-0.513597	0.0212629	down
ENSRNOG00000006723	ENSRNOT00000008971.7	chr8	67615635	67683973	+	4590	68338	1	Itga11	-	integrin subunit alpha 11	integrin subunit alpha 11	Rn.64478	315744	0.79608	0.993703	1.06892	0.743668	1.02537	1.00899	1.12742	0.995221	1.03863	1.05549	1.08708	0.972208	NA	NA	Itga11	-1.44322	0.000899381	down
ENSRNOG00000006727	ENSRNOT00000009020.3	chr6	72780543	72786830	-	1301	6287	1	Dtd2	RGD1309138	D-tyrosyl-tRNA deacylase 2	D-tyrosyl-tRNA deacylase 2	Rn.105589	366619	6.15865	7.11509	7.35327	6.21998	7.5609	6.63158	5.97101	7.61103	7.53571	6.76972	6.26919	7.4593	NA	NA	Dtd2	-0.703688	0.0507394	down
ENSRNOG00000006751	ENSRNOT00000009249.5	chr15	12407524	12416105	+	1353	8581	1	Psmd6	P44s10	proteasome 26S subunit, non-ATPase 6	proteasome 26S subunit, non-ATPase 6	Rn.103875	289924	153.927	132.597	113.915	147.577	134.409	134.881	125.284	126.57	139.577	116.888	136.912	134.845	NA	NA	Psmd6	-0.72224	9.65e-05	down
ENSRNOG00000006761	ENSRNOT00000008999.6	chr5	103479767	103654247	+	1482	174480	1	Sh3gl2	Sh3d2a|Sh3p4	SH3 domain containing GRB2 like 2, endophilin A1	SH3 domain containing GRB2 like 2, endophilin A1	Rn.10787	116743	36.6868	40.4545	45.2694	40.0986	39.8741	38.5611	42.7604	41.4487	40.2101	42.3336	46.3591	49.0617	NA	NA	Sh3gl2	-1.75914	2.57e-11	down
ENSRNOG00000006779	ENSRNOT00000067462.2	chr4	22081604	22116265	+	2667	34661	1	Crot	-	carnitine O-octanoyltransferase	carnitine O-octanoyltransferase	Rn.4896	83842	19.7314	17.7628	18.0851	19.9705	17.5647	19.1935	17.7511	17.5261	17.8095	16.4974	18.6235	18.6478	NA	NA	Crot	-0.376248	0.0873976	down
ENSRNOG00000006782	ENSRNOT00000008947.6	chr4	96252798	96329708	+	1242	76910	1	RGD1560028	-	similar to RIKEN cDNA C130060K24 gene	similar to RIKEN cDNA C130060K24 gene	Rn.218505	500157	3.52099	2.56742	2.77392	3.38804	3.00092	2.8344	2.79381	3.26692	2.42883	2.92298	3.63117	3.31245	NA	NA	RGD1560028	-1.39236	6.12e-07	down
ENSRNOG00000006800	ENSRNOT00000008883.7	chr5	64848658	64850427	-	1769	1769	1	Tmem246	RGD1307218	transmembrane protein 246	transmembrane protein 246	Rn.161029	362518	26.1474	30.1644	28.2394	29.7173	28.1584	29.0264	29.3887	28.0938	26.2031	25.9126	33.3661	32.6716	NA	NA	Tmem246	-1.32809	8.61e-10	down
ENSRNOG00000006802	ENSRNOT00000008879.5	chr4	139670092	139673143	+	3051	3051	1	Lrrn1	-	leucine rich repeat neuronal 1	leucine rich repeat neuronal 1	Rn.96330	500280	75.8844	69.782	70.4947	80.7749	64.3958	65.2527	66.6326	60.616	60.6168	61.3712	69.5371	68.7864	NA	NA	Lrrn1	-2.04447	3.43e-21	down
ENSRNOG00000006803	ENSRNOT00000009839.4	chr3	67538289	67578306	+	4118	40017	1	Dnajc10	-	DnaJ heat shock protein family (Hsp40) member C10	DnaJ heat shock protein family (Hsp40) member C10	Rn.8642	295690	51.7108	56.8797	55.1535	63.3934	56.417	53.6426	55.6713	56.352	52.8083	51.8299	59.5178	58.5811	NA	NA	Dnajc10	-0.579645	0.00176827	down
ENSRNOG00000006810	ENSRNOT00000008948.6	chr4	88525695	88565292	-	1731	39597	1	Lancl2	-	LanC like 2	LanC like 2	Rn.104463	362375	23.271	22.6652	21.0758	24.4538	21.4051	22.8124	22.3624	21.9345	21.4725	22.0876	24.1898	23.9203	NA	NA	Lancl2	-0.544569	0.0193535	down
ENSRNOG00000006824	ENSRNOT00000008962.6	chr4	122781095	122798353	+	2501	17258	1	Hdac11	-	histone deacetylase 11	histone deacetylase 11	Rn.28065	297453	15.0679	16.0099	16.1306	13.1482	13.2195	14.8718	15.9432	15.826	14.2854	16.7082	19.0875	17.9222	NA	NA	Hdac11	-1.46715	3.59e-12	down
ENSRNOG00000006833	ENSRNOT00000061884.2	chr5	13033918	13097341	-	7173	63423	1	Rb1cc1	-	RB1-inducible coiled-coil 1	RB1-inducible coiled-coil 1	Rn.33137	312927	16.7594	16.7465	16.6819	19.88	18.3656	15.0732	16.3654	15.6101	15.611	15.7126	17.0728	15.8998	NA	NA	Rb1cc1	-0.619577	0.00093787	down
ENSRNOG00000006841	ENSRNOT00000089269.1	chr7	29492016	29701721	-	3960	209705	1	Ano4	Tmem16d	anoctamin 4	anoctamin 4	Rn.23908	299714	20.3668	19.4853	20.849	19.9035	19.4108	18.0272	18.8195	18.9725	18.3233	17.7572	19.3365	20.3341	NA	NA	Ano4	-0.636267	0.0014602	down
ENSRNOG00000006853	ENSRNOT00000009034.7	chr5	109499408	109625723	-	4138	126315	1	Elavl2	Elav2|Hub	ELAV like RNA binding protein 2	ELAV like RNA binding protein 2	Rn.12662	286973	54.0036	51.8641	49.7093	57.4372	48.2993	47.0203	48.4994	45.9657	44.8563	47.6222	56.8475	50.8333	NA	NA	Elavl2	-0.895241	2.47e-06	down
ENSRNOG00000006858	ENSRNOT00000008973.5	chr4	88584242	88587877	+	2472	3635	1	Pigy	Prey|Pyurf	phosphatidylinositol glycan anchor biosynthesis, class Y	phosphatidylinositol glycan anchor biosynthesis, class Y	Rn.20423	502782	20.4865	16.693	17.3029	17.3795	18.1225	16.2077	16.5625	15.816	16.861	15.839	16.4487	17.1929	NA	NA	Pigy	-0.847435	0.000114429	down
ENSRNOG00000006859	ENSRNOT00000009233.6	chr4	342302	350515	+	2415	8213	1	Insig1	-	insulin induced gene 1	insulin induced gene 1	Rn.772	64194	56.2623	57.4006	55.051	59.2727	53.5989	59.6698	68.122	61.3415	58.3458	64.4913	67.6953	70.5392	NA	NA	Insig1	-0.981235	2.32e-05	down
ENSRNOG00000006864	ENSRNOT00000009169.7	chr8	60126624	60570058	-	5237	443434	1	Scaper	Zfp291|Znf291	S-phase cyclin A-associated protein in the ER	S-phase cyclin A-associated protein in the ER		117521	5.88446	6.99319	6.24966	8.28787	7.10857	6.1793	6.18328	6.45221	5.97618	6.97847	6.88701	5.5909	NA	NA	Scaper	-0.450059	0.084255	down
ENSRNOG00000006867	ENSRNOT00000065396.3	chr6	58467254	58558631	+	6669	91377	1	Etv1	-	ets variant 1	ets variant 1	Rn.56219	362733	24.4931	26.4814	26.9601	27.6568	23.3939	23.6565	25.1871	24.0626	25.6093	23.9403	26.1615	25.4668	NA	NA	Etv1	-1.61905	2.41e-10	down
ENSRNOG00000006895	ENSRNOT00000010010.4	chr10	64222276	64341109	-	2784	118833	1	Vps53	RGD1311391	VPS53 GARP complex subunit	VPS53 GARP complex subunit	Rn.203712	287535	20.8525	22.9752	23.0485	27.2277	25.2109	23.5432	22.1372	22.9233	23.0012	23.5776	23.6011	23.8943	NA	NA	Vps53	-0.434154	0.0514746	down
ENSRNOG00000006911	ENSRNOT00000009028.7	chr6	99659651	99783047	-	7277	123396	1	Sptb	Spnb1	spectrin, beta, erythrocytic	spectrin, beta, erythrocytic	Rn.63940	314251	13.4345	11.8368	14.9788	11.3123	12.0373	13.6325	12.0231	12.2797	14.3201	12.8303	11.6022	10.6231	NA	NA	Sptb	-1.13628	1.53e-07	down
ENSRNOG00000006919	ENSRNOT00000009744.5	chr5	22380334	22578297	+	1613	197963	1	Clvs1	Clavesin-1|RGD1564200|Rlbp1l1	clavesin 1	clavesin 1	Rn.168299	366311	5.01288	4.92972	5.49231	5.39997	4.67575	4.40966	4.54063	4.68951	5.79422	4.91344	5.67375	4.5252	NA	NA	Clvs1	-0.514082	0.0261006	down
ENSRNOG00000006920	ENSRNOT00000009574.2	chr8	53248705	53277859	-	1337	29154	1	Htr3b	-	5-hydroxytryptamine receptor 3B	5-hydroxytryptamine receptor 3B	Rn.87106	58963	74.0432	64.4048	59.9225	66.0823	60.3562	64.2496	67.4688	62.8463	61.1504	59.8988	70.2173	79.8182	NA	NA	Htr3b	-3.26281	2.21e-22	down
ENSRNOG00000006931	ENSRNOT00000009342.5	chr8	26652121	26758325	+	2251	106204	1	Eepd1	RGD1307401	endonuclease/exonuclease/phosphatase family domain containing 1	endonuclease/exonuclease/phosphatase family domain containing 1	Rn.110716	315500	33.7825	34.6615	36.1176	33.0799	31.6545	33.3225	39.0655	37.7877	33.2516	35.0947	41.9939	37.8724	NA	NA	Eepd1	-1.5149	1.88e-08	down
ENSRNOG00000006934	ENSRNOT00000009345.7	chr7	142817157	142860572	+	4507	43415	1	Acvr1b	Skr2	activin A receptor type 1B	activin A receptor type 1B	Rn.214018	29381	10.7122	11.5768	11.3843	8.55951	10.2576	10.9255	11.9453	10.6065	10.1114	12.0029	11.8028	12.2126	NA	NA	Acvr1b	-0.652497	0.00783547	down
ENSRNOG00000006947	ENSRNOT00000009552.5	chr3	92910300	92933725	-	1650	23425	1	Pdhx	Ac1164	pyruvate dehydrogenase complex, component X	pyruvate dehydrogenase complex, component X	Rn.228659	311254	14.9149	15.9172	14.8211	16.122	14.4125	14.821	14.6408	14.722	15.6788	13.9217	15.9562	16.0059	NA	NA	Pdhx	-0.796409	0.00117459	down
ENSRNOG00000006962	ENSRNOT00000009178.4	chr1	211440335	211520699	-	2163	80364	1	Stk32c	-	serine/threonine kinase 32C	serine/threonine kinase 32C	Rn.154758	365381	13.7453	11.6133	13.2827	9.50943	13.3796	13.0468	13.4166	12.6839	11.0762	13.5511	15.7264	15.6073	NA	NA	Stk32c	-0.816861	0.00137273	down
ENSRNOG00000006968	ENSRNOT00000009308.5	chr4	112703041	112707270	-	1164	4229	1	Mrpl19	MRP-L15|Rpml15	mitochondrial ribosomal protein L19	mitochondrial ribosomal protein L19	Rn.3438	297372	11.586	15.8704	14.6008	15.6864	13.6368	15.8654	15.4415	15.6863	15.9082	12.8707	16.9921	16.9168	NA	NA	Mrpl19	-0.497736	0.0653288	down
ENSRNOG00000006970	ENSRNOT00000009735.3	chr10	13577725	13580821	-	2422	3096	1	Ntn3	Ntn2l	netrin 3	netrin 3	Rn.95949	114524	2.31451	2.13873	3.06084	1.39112	2.01562	2.95461	3.31644	2.27438	2.22411	2.25891	3.02585	2.81506	NA	NA	Ntn3	-0.928578	0.0297991	down
ENSRNOG00000006973	ENSRNOT00000036141.4	chr7	40304988	40315408	-	2333	10420	1	RGD1307947	-	similar to RIKEN cDNA C430008C19	similar to RIKEN cDNA C430008C19	Rn.79019	314788	7.25245	7.2146	7.30453	8.40027	7.8751	6.96951	7.5704	7.60749	6.52857	7.47357	7.58842	7.63676	NA	NA	RGD1307947	-0.774116	0.0569804	down
ENSRNOG00000006975	ENSRNOT00000009261.6	chr4	51677722	51726212	-	4344	48490	1	Wasl	N-WASP|TRS4	Wiskott-Aldrich syndrome-like	Wiskott-Aldrich syndrome-like	Rn.126640	682507	17.0766	16.1523	16.6585	16.515	18.3443	15.3011	16.2576	15.7644	16.4741	17.1733	17.0888	18.0936	NA	NA	Wasl	-0.351366	0.0908157	down
ENSRNOG00000006979	ENSRNOT00000009153.7	chr5	147294820	147303346	-	1767	8526	1	Hpca	-	hippocalcin	hippocalcin	Rn.11019	29177	8.05574	8.14736	8.66071	7.7354	8.11462	8.48344	8.34416	7.66438	7.30128	8.80405	7.8809	10.1674	NA	NA	Hpca	-2.24319	9e-07	down
ENSRNOG00000006980	ENSRNOT00000009136.4	chr5	9230984	9257934	+	4170	26950	1	Vcpip1	Vcip135	valosin containing protein interacting protein 1	valosin containing protein interacting protein 1	Rn.204326	286761	11.7327	13.4223	13.7428	13.2524	14.441	12.8464	14.0941	13.9188	13.4767	14.1593	15.4518	13.6968	NA	NA	Vcpip1	-0.617859	0.00153259	down
ENSRNOG00000006984	ENSRNOT00000009325.6	chr7	130121687	130128604	-	2369	6917	1	Mapk11	p38beta	mitogen-activated protein kinase 11	mitogen-activated protein kinase 11	Rn.45869	689314	25.5213	24.0808	26.3005	22.2777	23.581	26.2303	26.2585	25.1299	24.0291	24.7941	27.8672	29.4946	NA	NA	Mapk11	-0.611689	0.0584824	down
ENSRNOG00000007006	ENSRNOT00000009581.4	chr6	8284878	8318674	+	2337	33796	1	Slc3a1	NBAT	solute carrier family 3 member 1	solute carrier family 3 member 1	Rn.11196	29484	19.4093	20.3344	19.9017	24.7422	18.9192	18.0638	19.5024	18.1497	18.0482	17.0821	21.8795	19.5348	NA	NA	Slc3a1	-1.16949	1.09e-05	down
ENSRNOG00000007012	ENSRNOT00000010683.7	chr3	46365165	46457201	-	5458	92036	1	Ly75	RGD1565962	lymphocyte antigen 75	lymphocyte antigen 75		499800	1.29594	1.41497	1.76122	1.90855	1.52643	1.73934	1.88965	1.17173	1.52484	1.7659	1.96025	1.73853	NA	NA	Ly75	-1.24892	0.00382915	down
ENSRNOG00000007029	ENSRNOT00000010061.3	chr5	57028467	57039378	+	1601	10911	1	Dnaja1	Hsj2	DnaJ heat shock protein family (Hsp40) member A1	DnaJ heat shock protein family (Hsp40) member A1	Rn.64562	65028	204.988	189.843	201.751	192.051	186.551	193.614	192.728	190.9	193.013	188.525	202.744	218.641	NA	NA	Dnaja1	-0.50695	0.00839263	down
ENSRNOG00000007030	ENSRNOT00000009899.5	chr5	43603043	43757549	+	2980	154506	1	Epha7	-	Eph receptor A7	Eph receptor A7	Rn.10181	171287	1.78264	1.45382	1.64126	1.69349	1.64801	1.51538	1.57537	1.57348	1.79409	1.81448	1.84747	1.6088	NA	NA	Epha7	-1.37389	0.00109245	down
ENSRNOG00000007031	ENSRNOT00000009560.2	chr6	92660505	92760018	-	3679	99513	1	Trim9	-	tripartite motif-containing 9	tripartite motif-containing 9	Rn.209223	155812	3.78536	4.15449	4.16387	3.76325	5.22434	4.34905	4.53634	4.43345	4.19493	4.81573	4.94905	5.09077	NA	NA	Trim9	-1.7893	9.32e-09	down
ENSRNOG00000007032	ENSRNOT00000009199.3	chr7	138704126	138707221	-	3095	3095	1	Amigo2	Ali1	adhesion molecule with Ig like domain 2	adhesion molecule with Ig like domain 2	Rn.98123	300186	4.8979	5.39052	7.09635	4.63022	6.13929	5.3375	5.338	5.39156	4.63838	5.9144	6.00691	6.0192	NA	NA	Amigo2	-1.01194	0.00119983	down
ENSRNOG00000007037	ENSRNOT00000009196.7	chr5	137383048	137458184	-	3901	75136	1	Cfap57	-	cilia and flagella associated protein 57	cilia and flagella associated protein 57		679641	0.726025	1.10023	0.630828	0.871244	0.828041	0.854336	0.864871	0.675046	0.721507	0.868357	0.774827	0.999336	NA	NA	Wdr65	-1.58667	0.0231874	down
ENSRNOG00000007040	ENSRNOT00000009398.4	chr13	52124635	52136127	-	898	11492	1	Timm17a	Tim17|Timm17	translocase of inner mitochondrial membrane 17A	translocase of inner mitochondrial membrane 17A	Rn.22514	54311	75.7759	65.9693	64.3989	67.2247	68.6215	74.371	63.5896	67.1325	63.3758	56.74	65.9828	73.5051	NA	NA	Timm17a	-0.71665	0.0134592	down
ENSRNOG00000007041	ENSRNOT00000088983.1	chr4	88832178	88890621	+	2666	58443	1	Abcg2	BCRP1	ATP binding cassette subfamily G member 2	ATP binding cassette subfamily G member 2	Rn.13131	312382	4.72828	5.27382	4.26335	5.41393	5.44957	5.26557	6.99861	6.25914	6.80421	7.32642	7.17597	6.13531	NA	NA	Abcg2	-0.570143	0.0338632	down
ENSRNOG00000007044	ENSRNOT00000045677.5	chr3	159321310	159347631	+	2460	26321	1	L3mbtl1	L3mbtl|RGD1307316	L3MBTL1, histone methyl-lysine binding protein	L3MBTL1, histone methyl-lysine binding protein		311613	1.0499	1.08293	1.33172	0.765559	1.02789	1.14951	0.995671	1.05408	0.843055	1.29388	0.950779	1.01827	NA	NA	L3mbtl1	-2.74884	0.000879309	down
ENSRNOG00000007049	ENSRNOT00000009421.6	chr14	108826939	108913078	+	2746	86139	1	Bcl11a	-	B-cell CLL/lymphoma 11A	B-cell CLL/lymphoma 11A	Rn.16729	305589	0.678693	0.867246	1.04179	0.567949	1.006	0.819628	1.02314	0.817089	0.740537	0.674988	0.829914	0.797431	NA	NA	Bcl11a	-2.25542	0.00125451	down
ENSRNOG00000007051	ENSRNOT00000009225.6	chr5	104941066	104942662	+	1596	1596	1	Rraga	Raga	Ras-related GTP binding A	Ras-related GTP binding A	Rn.2816	117044	63.7284	62.8048	62.2347	65.8032	62.3113	67.3557	62.6962	64.6014	61.614	57.8994	67.0065	69.5885	NA	NA	Rraga	-0.565681	0.00371743	down
ENSRNOG00000007069	ENSRNOT00000009462.6	chr5	9403196	9429859	-	1956	26663	1	Adhfe1	-	alcohol dehydrogenase, iron containing, 1	alcohol dehydrogenase, iron containing, 1	Rn.17173	362474	0.975315	0.997398	0.825634	0.985385	1.07604	0.649093	0.920753	0.714361	1.12225	0.797296	0.846233	0.983804	NA	NA	Adhfe1	-1.85628	0.00364182	down
ENSRNOG00000007100	ENSRNOT00000060309.5	chr4	56674832	56704549	+	3818	29717	1	Ccdc136	RGD1564459	coiled-coil domain containing 136	coiled-coil domain containing 136	Rn.117708	362331	26.6244	24.3613	26.8895	22.27	24.6118	23.8822	23.7459	23.4188	22.2851	23.3929	25.0696	24.4446	NA	NA	Ccdc136	-0.526568	0.0651401	down
ENSRNOG00000007115	ENSRNOT00000009324.6	chr4	168615890	168619269	+	363	3379	1	Crebl2	-	cAMP responsive element binding protein-like 2	cAMP responsive element binding protein-like 2	Rn.107553	362453	13.1385	13.5287	15.2956	11.6327	15.7437	14.5865	14.6196	17.7289	13.0589	13.4519	17.2152	15.4922	NA	NA	Crebl2	-0.626722	0.0946332	down
ENSRNOG00000007127	ENSRNOT00000009396.5	chr3	55886695	55907716	+	1356	21021	1	Bbs5	-	Bardet-Biedl syndrome 5	Bardet-Biedl syndrome 5	Rn.45505	362142	6.48242	4.88174	4.95666	6.82487	5.42181	4.95814	5.76424	4.02272	6.97184	5.48645	4.15736	4.96691	NA	NA	Bbs5	-0.771312	0.0309473	down
ENSRNOG00000007141	ENSRNOT00000009565.6	chr6	26784088	26787874	+	1982	3786	1	Preb	-	prolactin regulatory element binding	prolactin regulatory element binding	Rn.41899	58842	27.069	27.5472	29.8451	23.8883	28.2443	30.9807	29.1382	30.0502	27.6814	31.6928	30.2645	35.714	NA	NA	Preb	-0.614651	0.0054172	down
ENSRNOG00000007151	ENSRNOT00000009417.5	chr4	25825567	26419127	+	4569	593560	1	Cdk14	Pftk1	cyclin-dependent kinase 14	cyclin-dependent kinase 14	Rn.12908	362316	39.1776	39.6864	42.1353	41.9237	40.397	35.6379	41.7459	39.7066	36.9436	40.6288	45.0612	42.2912	NA	NA	Cdk14	-0.47334	0.0159229	down
ENSRNOG00000007164	ENSRNOT00000034926.6	chr8	67733215	67748170	+	1951	14955	1	Cln6	-	CLN6, transmembrane ER protein	CLN6, transmembrane ER protein	Rn.14593	315746	10.9891	11.0409	11.5018	9.90173	11.1551	11.7728	12.4682	11.9136	11.5826	11.8263	13.015	15.5006	NA	NA	Cln6	-0.667184	0.00465106	down
ENSRNOG00000007203	ENSRNOT00000009649.5	chr15	19667453	19688914	+	2365	21461	1	Psmc6	-	proteasome 26S subunit, ATPase 6	proteasome 26S subunit, ATPase 6	Rn.103233	289990	73.9073	61.7203	57.3529	66.8652	63.1063	63.9144	58.9111	57.6902	61.4584	53.8664	63.6745	62.1052	NA	NA	Psmc6	-0.469263	0.0178236	down
ENSRNOG00000007206	ENSRNOT00000061169.4	chr15	17775692	17918129	+	1690	142437	1	LOC361016	-	similar to RIKEN cDNA 4933406L09	similar to RIKEN cDNA 4933406L09	Rn.203376	361016	2.19687	2.21324	2.38441	3.13415	2.63784	2.13425	2.55762	2.56785	2.20731	2.28428	2.3634	2.02209	NA	NA	4930452B06Rik	-1.06969	0.028625	down
ENSRNOG00000007234	ENSRNOT00000009985.5	chr4	27175243	27194018	+	3331	18775	1	Cyp51	Cyp51a1|RATCP14DM	cytochrome P450, family 51	cytochrome P450, family 51	Rn.107152	25427	97.2647	109.975	93.4967	121.901	104.1	93.006	109.361	102.966	103.462	101.396	114.014	110.157	NA	NA	CYP51A1	-1.05621	6.34e-09	down
ENSRNOG00000007235	ENSRNOT00000009815.5	chr10	83895947	83898527	-	556	2580	1	Atp5mc1	Atp5g1	ATP synthase membrane subunit c locus 1	ATP synthase membrane subunit c locus 1	Rn.3357	29754	86.9663	100.207	101.715	88.1462	86.5933	102.602	95.1028	109.272	97.5871	85.6407	89.8504	121.851	NA	NA	Atp5g1	-0.719507	0.0702961	down
ENSRNOG00000007250	ENSRNOT00000050138.2	chr6	95984868	95998529	-	5965	13661	1	Six4	-	SIX homeobox 4	SIX homeobox 4	Rn.12316	299138	8.51454	8.8464	9.51959	9.23237	8.37034	8.2768	9.00547	8.92395	8.53172	9.62198	10.4723	9.73646	NA	NA	Six4	-1.71102	1.96e-10	down
ENSRNOG00000007254	ENSRNOT00000009513.7	chr6	105364668	105399500	+	2106	34832	1	Ttc9	RGD1565985	tetratricopeptide repeat domain 9	tetratricopeptide repeat domain 9	Rn.8149	500689	52.9921	51.7419	56.9206	45.8788	53.5929	50.8253	57.3536	55.0689	53.1965	53.3894	59.471	67.0491	NA	NA	Ttc9	-0.915838	8.46e-07	down
ENSRNOG00000007256	ENSRNOT00000009718.6	chr5	28504558	28737719	-	4385	233161	1	Necab1	Efcbp1|Stip-1	N-terminal EF-hand calcium binding protein 1	N-terminal EF-hand calcium binding protein 1	Rn.64485	64169	17.5361	15.6484	14.479	21.7156	17.2795	15.9049	16.0152	15.4883	30.9694	14.0976	16.5816	15.2271	NA	NA	Necab1	-2.52846	1.22e-16	down
ENSRNOG00000007267	ENSRNOT00000010163.5	chr6	96007805	96153330	+	1293	145525	1	Mnat1	-	MNAT1, CDK activating kinase assembly factor	MNAT1, CDK activating kinase assembly factor	Rn.15168	266713	23.7769	18.6054	18.5088	21.0171	18.064	19.6496	18.5346	17.6334	20.1224	16.5594	18.5251	17.8848	NA	NA	Mnat1	-0.772657	0.00150656	down
ENSRNOG00000007283	ENSRNOT00000050321.4	chr14	115314890	115352562	-	1860	37672	1	Erlec1	RGD1306508	endoplasmic reticulum lectin 1	endoplasmic reticulum lectin 1	Rn.46190	289874	48.4424	44.8268	41.0226	48.2526	43.5108	41.4211	40.1576	37.93	40.8136	36.6649	42.0579	41.7043	NA	NA	Erlec1	-0.553145	0.00503555	down
ENSRNOG00000007304	ENSRNOT00000010241.5	chr4	89078711	89169146	+	5204	90435	1	Herc3	-	HECT and RLD domain containing E3 ubiquitin protein ligase 3	HECT and RLD domain containing E3 ubiquitin protein ligase 3	Rn.203362	362377	28.5937	27.9976	29.9214	27.4725	28.4348	26.5485	30.3719	28.7376	27.5447	29.2724	31.883	30.4493	NA	NA	Herc3	-1.39285	3.37e-08	down
ENSRNOG00000007316	ENSRNOT00000009681.6	chr3	122808564	122813583	-	1494	5019	1	Idh3B	-	isocitrate dehydrogenase 3 (NAD+) beta	isocitrate dehydrogenase 3 (NAD+) beta	Rn.1093	94173	94.875	90.6157	95.7516	93.4487	88.6171	91.9636	92.7982	92.5825	90.2756	85.2448	91.2187	97.9238	NA	NA	Idh3B	-0.949213	5.35e-07	down
ENSRNOG00000007324	ENSRNOT00000009900.7	chr13	113373578	113571648	+	11034	198070	1	Plxna2	-	plexin A2	plexin A2	Rn.205178	289392	18.6181	16.2177	14.4548	15.4585	16.0429	17.8167	17.295	16.4991	15.7225	17.0797	17.5971	16.3965	NA	NA	Plxna2	-0.485627	0.0590872	down
ENSRNOG00000007326	ENSRNOT00000082353.1	chr6	8318979	8344897	-	2683	25918	1	Prepl	RGD1310143	prolyl endopeptidase-like	prolyl endopeptidase-like	Rn.154511	298771	61.5595	62.4587	66.8929	78.6434	64.2341	59.5547	62.7763	60.4271	61.4622	59.4501	69.2977	65.0204	NA	NA	Prepl	-1.07397	1.06e-05	down
ENSRNOG00000007331	ENSRNOT00000068028.2	chr5	48224994	48260685	+	1436	35691	1	Rragd	-	Ras-related GTP binding D	Ras-related GTP binding D	Rn.23439	297960	5.01761	4.91897	4.78763	4.3545	4.35637	4.55131	4.47322	4.10737	4.03259	4.80693	5.32065	4.4476	NA	NA	Rragd	-1.07523	0.0044866	down
ENSRNOG00000007334	ENSRNOT00000076009.1	chr7	116605965	116607408	-	515	1443	1	Ly6h	-	lymphocyte antigen 6 family member H	lymphocyte antigen 6 family member H	Rn.7534	300025	3.10591	2.92604	3.315	1.65701	3.51925	3.52985	2.98417	2.37404	2.82414	3.35085	5.35674	3.28558	NA	NA	Ly6h	-2.2064	0.0297991	down
ENSRNOG00000007338	ENSRNOT00000009696.7	chr4	122835436	122895121	+	4291	59685	1	Fbln2	-	fibulin 2	fibulin 2	Rn.7350	282583	49.3661	71.2267	61.4749	68.8816	65.5534	62.1216	74.2782	85.2563	66.7386	77.5909	84.7409	79.7709	NA	NA	Fbln2	-1.2302	3.98e-07	down
ENSRNOG00000007341	ENSRNOT00000055219.4	chr3	153333219	153398789	-	3341	65570	1	Mroh8	-	maestro heat-like repeat family member 8	maestro heat-like repeat family member 8		100360777	0.992664	1.46587	1.24295	1.2771	1.35182	1.7187	1.55608	1.72116	1.61636	1.47686	1.80581	1.86198	NA	NA	4922505G16Rik	-1.44779	0.0699295	down
ENSRNOG00000007351	ENSRNOT00000009758.5	chr5	34040258	34063361	+	1344	23103	1	Ggh	-	gamma-glutamyl hydrolase	gamma-glutamyl hydrolase	Rn.10260	25455	8.47291	6.68724	7.98773	7.18139	6.47073	6.69851	6.58399	5.68809	8.02608	6.85748	6.70225	6.97379	NA	NA	Ggh	-0.688683	0.0184986	down
ENSRNOG00000007354	ENSRNOT00000009874.2	chr5	3783247	3836485	+	3351	53238	1	Trpa1	Anktm1	transient receptor potential cation channel, subfamily A, member 1	transient receptor potential cation channel, subfamily A, member 1	Rn.105247	312896	14.6704	14.5788	14.0539	18.3881	17.3816	14.3458	16.1951	14.4739	11.9037	14.0722	17.6248	15.9751	NA	NA	Trpa1	-2.18556	3.37e-07	down
ENSRNOG00000007367	ENSRNOT00000076026.2	chr10	74871578	74884196	+	1597	12618	1	Sept4	EG3-1RVC|EG3RVC|Pnutl2	septin 4	septin 4	Rn.6269	287606	41.3962	47.6933	45.8137	48.2022	43.8579	49.0284	45.2222	46.6246	47.4759	43.1512	47.6623	48.0218	NA	NA	4-Sep	-1.34524	1.01e-10	down
ENSRNOG00000007370	ENSRNOT00000009877.6	chr6	45509787	45629168	-	5170	119381	1	Rnf144a	RGD1561737|Rnf144	ring finger protein 144A	ring finger protein 144A	Rn.30788	500636	6.45461	6.93287	7.28263	6.85567	6.99431	6.72542	8.25368	7.15953	6.6319	7.79335	8.22675	7.98325	NA	NA	Rnf144a	-0.652687	0.0637531	down
ENSRNOG00000007374	ENSRNOT00000009888.4	chr4	33638709	33646819	+	1171	8110	1	Tac1	PPTA3|Ppt5fl|RATPPTA3|TAC	tachykinin, precursor 1	tachykinin, precursor 1	Rn.1920	24806	148.828	186.525	165.099	156.353	172.424	171.369	165.775	192.285	166.71	145.513	177.848	184.009	NA	NA	Tac1	-1.63433	1.38e-06	down
ENSRNOG00000007392	ENSRNOT00000009737.3	chr4	56744561	56747656	+	641	3095	1	Atp6v1f	Atp6s14	ATPase H+ transporting V1 subunit F	ATPase H+ transporting V1 subunit F	Rn.6167	116664	147.549	135.805	134.704	128.286	136.107	141.282	129.226	138.421	131.434	116.282	144.962	153.493	NA	NA	Atp6v1f	-0.467908	0.0270697	down
ENSRNOG00000007422	ENSRNOT00000009893.6	chr3	5811504	5976244	-	5136	164740	1	Vav2	-	vav guanine nucleotide exchange factor 2	vav guanine nucleotide exchange factor 2	Rn.98555	296603	10.2917	10.1747	10.6818	7.25914	10.0344	9.69984	10.6951	10.1629	10.4516	10.8938	12.5432	12.0768	NA	NA	Vav2	-0.770909	0.000133209	down
ENSRNOG00000007427	ENSRNOT00000009946.5	chr3	146546387	146568825	+	2485	22438	1	Entpd6	-	ectonucleoside triphosphate diphosphohydrolase 6	ectonucleoside triphosphate diphosphohydrolase 6	Rn.27017	85260	12.1059	10.4659	11.9763	10.1127	11.3518	10.4041	11.9921	11.0674	13.196	11.6821	12.2696	12.5235	NA	NA	Entpd6	-0.870162	0.000231355	down
ENSRNOG00000007432	ENSRNOT00000009746.6	chr7	24745051	24851227	-	4104	106176	1	Polr3b	RGD1565311	RNA polymerase III subunit B	RNA polymerase III subunit B	Rn.37546	362858	6.86895	8.13699	7.41661	7.98751	6.56734	7.45635	7.25546	7.14333	7.41931	7.14209	7.9583	7.36075	NA	NA	Polr3b	-0.463721	0.0651818	down
ENSRNOG00000007434	ENSRNOT00000041271.5	chr5	48274485	48290658	+	1292	16173	1	Ube2j1	-	ubiquitin-conjugating enzyme E2, J1	ubiquitin-conjugating enzyme E2, J1	Rn.18843	297961	50.3507	51.4439	49.3672	61.7107	54.5281	49.3239	52.8217	50.851	53.034	47.8665	55.024	51.8855	NA	NA	Ube2j1	-0.824274	0.000121807	down
ENSRNOG00000007440	ENSRNOT00000029701.7	chr3	138624555	138683318	-	2508	58763	1	Dzank1	RGD1311344	double zinc ribbon and ankyrin repeat domains 1	double zinc ribbon and ankyrin repeat domains 1		311486	18.3785	20.9383	23.3404	24.2578	21.1376	20.1974	24.176	22.146	20.1629	22.7319	22.6785	21.3315	NA	NA	RGD1311344	-1.54487	0.000104927	down
ENSRNOG00000007445	ENSRNOT00000076426.2	chr5	22577675	22799090	-	6601	221415	1	Asph	-	aspartate-beta-hydroxylase	aspartate-beta-hydroxylase	Rn.22695	312981	9.53713	9.91614	10.3056	11.4522	10.1103	10.2005	10.7625	11.1783	10.6597	10.6895	11.6365	10.7335	NA	NA	ASPH	-0.593802	0.0795013	down
ENSRNOG00000007475	ENSRNOT00000009811.6	chr7	116632506	116634293	+	816	1787	1	Gpihbp1	RGD1564237	glycosylphosphatidylinositol anchored high density lipoprotein binding protein 1	glycosylphosphatidylinositol anchored high density lipoprotein binding protein 1	Rn.7294	300027	1.07902	1.59938	0.942426	0.883506	1.61209	0.760276	1.10355	0.806788	0.907701	1.11224	1.6169	1.11813	NA	NA	Gpihbp1	-2.21945	0.0242701	down
ENSRNOG00000007478	ENSRNOT00000010142.4	chr3	81314149	81344110	-	3958	29961	1	Cry2	-	cryptochrome circadian regulator 2	cryptochrome circadian regulator 2	Rn.21150	170917	16.7695	15.8817	16.7055	14.6573	17.2862	17.3291	17.2758	17.0235	16.8626	18.5155	20.4402	18.9696	NA	NA	Cry2	-0.58693	0.00402079	down
ENSRNOG00000007485	ENSRNOT00000010054.5	chr3	163570532	163656626	+	8627	86094	1	Arfgef2	Big2	ADP ribosylation factor guanine nucleotide exchange factor 2	ADP ribosylation factor guanine nucleotide exchange factor 2	Rn.161866	296380	11.8834	13.6511	14.0896	14.3873	13.1372	13.0696	14.2362	13.6193	12.3805	14.2187	15.0754	14.0546	NA	NA	Arfgef2	-0.692935	0.000465417	down
ENSRNOG00000007495	ENSRNOT00000010027.4	chrX	40030248	40086870	-	887	56622	1	Smpx	-	small muscle protein, X-linked	small muscle protein, X-linked	Rn.4123	84416	7.04784	6.35565	7.17867	6.63499	5.84979	6.08332	5.98301	6.08914	7.28765	5.87983	6.12568	7.38743	NA	NA	Smpx	-2.03369	2.21e-09	down
ENSRNOG00000007496	ENSRNOT00000009943.7	chr10	74886985	74909533	+	5630	22548	1	Mtmr4	-	myotubularin related protein 4	myotubularin related protein 4	Rn.2567	287607	21.3162	21.4652	22.7373	22.7831	21.9347	21.5465	23.4886	21.6877	22.748	23.2725	25.6996	23.8581	NA	NA	Mtmr4	-0.420634	0.0360911	down
ENSRNOG00000007504	ENSRNOT00000010300.7	chr6	93385457	93411576	+	1404	26119	1	Actr10	-	actin-related protein 10 homolog	actin-related protein 10 homolog	Rn.36338	299121	94.4346	83.6789	75.3025	88.792	80.2852	83.0818	80.5658	80.5268	79.4494	74.8854	86.0285	86.4187	NA	NA	Actr10	-0.82548	1.34e-05	down
ENSRNOG00000007512	ENSRNOT00000009866.5	chr3	110245936	110249627	-	834	3691	1	Srp14	-	signal recognition particle 14	signal recognition particle 14	Rn.1668	296076	175.481	148.371	132.411	154.24	162.706	155.399	140.999	141.91	162.702	121.054	140.525	149.022	NA	NA	Srp14	-0.455504	0.0252949	down
ENSRNOG00000007518	ENSRNOT00000064851.3	chr3	67725947	67787990	-	3249	62043	1	Nckap1	-	NCK-associated protein 1	NCK-associated protein 1	Rn.2611	58823	84.0737	88.2021	89.442	100.655	89.173	79.9	88.7137	85.1286	81.6765	86.8087	99.4147	94.1931	NA	NA	Nckap1	-0.620532	0.000672333	down
ENSRNOG00000007528	ENSRNOT00000009920.4	chr3	48671241	48831417	-	3305	160176	1	Kcnh7	erg3	potassium voltage-gated channel subfamily H member 7	potassium voltage-gated channel subfamily H member 7	Rn.10874	170739	9.46198	12.0664	13.9377	15.3274	12.1043	11.3325	10.717	11.9761	12.053	11.4369	11.0545	11.0677	NA	NA	Kcnh7	-2.86727	1.71e-11	down
ENSRNOG00000007542	ENSRNOT00000010679.6	chr3	105235050	105279462	-	1183	44412	1	Scg5	7B2|Sgne1	secretogranin V	secretogranin V	Rn.6173	25719	120.251	111.265	124.018	105.019	110.036	112.554	119.437	114.73	112.563	102.609	109.177	128.842	NA	NA	Scg5	-1.29736	1.96e-08	down
ENSRNOG00000007546	ENSRNOT00000010079.4	chr4	33743364	33761163	-	2058	17799	1	Asns	-	asparagine synthetase (glutamine-hydrolyzing)	asparagine synthetase (glutamine-hydrolyzing)	Rn.11172	25612	30.961	34.094	32.2555	34.4306	30.1771	29.7314	33.9779	32.3614	30.5592	32.6466	35.5579	34.4919	NA	NA	Asns	-0.515063	0.0154757	down
ENSRNOG00000007551	ENSRNOT00000010211.8	chr5	117052260	117340336	+	7549	288076	1	Patj	Inadl|Inadl2|RGD1565362	PATJ, crumbs cell polarity complex component	PATJ, crumbs cell polarity complex component	Rn.32617	140581	17.0269	21.7315	20.8549	22.5286	18.8894	20.2395	21.4812	21.6812	18.0927	19.9101	23.6107	21.3378	NA	NA	Inadl	-2.21995	5.35e-19	down
ENSRNOG00000007561	ENSRNOT00000037790.4	chr8	27807301	27852996	-	2416	45695	1	Glb1l2	RGD1564436	galactosidase, beta 1-like 2	galactosidase, beta 1-like 2	Rn.162985	503194	2.1016	2.57842	2.50823	1.93657	2.5046	1.61832	2.27112	2.40237	1.84502	2.42853	2.95393	2.76025	NA	NA	Glb1l2	-3.106	2.25e-11	down
ENSRNOG00000007573	ENSRNOT00000009951.4	chr10	84119884	84123390	+	935	3506	1	Hoxb9	-	homeo box B9	homeo box B9	Rn.198320	287647	3.21746	2.35994	2.46744	2.69084	1.82898	2.9781	2.09313	1.8824	2.56377	1.92768	2.37323	2.23552	NA	NA	Hoxb9	-1.80608	0.00614904	down
ENSRNOG00000007583	ENSRNOT00000010157.6	chr3	146582752	146634535	+	4126	51783	1	Pygb	GLYPHOA	glycogen phosphorylase B	glycogen phosphorylase B	Rn.1518	25739	86.3128	87.109	99.7712	89.1628	88.3032	86.7542	99.5188	94.4066	90.685	92.9159	97.6968	105.492	NA	NA	Pygb	-1.64322	3.61e-12	down
ENSRNOG00000007585	ENSRNOT00000009986.3	chr10	84131495	84133246	+	971	1751	1	Hoxb8	Hox2r1a	homeo box B8	homeo box B8	Rn.231433	24457	9.68744	6.44322	7.42884	4.97002	6.71354	9.5837	7.24601	8.52344	7.39228	7.54334	10.0551	9.12308	NA	NA	Hoxb8	-2.13017	6.23e-06	down
ENSRNOG00000007625	ENSRNOT00000010018.4	chr3	54253949	54267292	+	2668	13343	1	B3galt1	-	Beta-1,3-galactosyltransferase 1	Beta-1,3-galactosyltransferase 1	Rn.141411	366064	5.74229	5.89015	6.52571	7.02015	5.99332	5.32111	6.54334	5.94223	5.88045	6.49205	7.35041	6.78979	NA	NA	B3galt1	-1.61657	1.79e-07	down
ENSRNOG00000007628	ENSRNOT00000010224.6	chr7	114997103	115002902	+	1322	5799	1	Ptp4a3	-	protein tyrosine phosphatase type IVA, member 3	protein tyrosine phosphatase type IVA, member 3	Rn.106043	362930	11.0782	11.4293	13.4491	9.29306	11.4652	12.4959	11.6887	11.6671	12.7132	10.936	13.8816	13.3891	NA	NA	Ptp4a3	-0.612846	0.0416201	down
ENSRNOG00000007636	ENSRNOT00000068404.4	chr4	50326442	50860756	-	4477	534314	1	Cadps2	RGD1559440	calcium dependent secretion activator 2	calcium dependent secretion activator 2		312166	7.59795	7.83171	8.59199	8.12719	7.5644	6.59021	7.97849	7.2024	6.89141	7.32081	8.19008	8.30005	NA	NA	Cadps2	-1.82851	4.18e-10	down
ENSRNOG00000007647	ENSRNOT00000010254.3	chr5	13744658	13760305	-	2578	15647	1	Oprk1	-	opioid receptor, kappa 1	opioid receptor, kappa 1	Rn.89571	29335	1.9183	2.44771	2.70857	2.04887	3.19766	2.04269	2.25881	2.19929	2.18878	2.62302	2.77761	2.68332	NA	NA	Oprk1	-1.24232	5.33e-05	down
ENSRNOG00000007665	ENSRNOT00000010210.4	chr3	163664136	163702060	+	3560	37924	1	Cse1l	-	chromosome segregation 1 like	chromosome segregation 1 like	Rn.36664	362273	22.482	20.5673	19.6186	26.3306	20.5284	19.5826	18.6878	19.0286	19.7049	18.4705	21.3575	19.7157	NA	NA	Cse1l	-0.36468	0.0740386	down
ENSRNOG00000007666	ENSRNOT00000059430.2	chr3	37955069	38090526	-	3768	135457	1	Cacnb4	CAB4	calcium voltage-gated channel auxiliary subunit beta 4	calcium voltage-gated channel auxiliary subunit beta 4	Rn.9863	58942	12.4354	13.3582	13.1639	16.2359	12.8241	11.3414	13.3099	11.4993	13.3705	11.3241	12.3732	12.0323	NA	NA	Cacnb4	-0.63255	0.0222528	down
ENSRNOG00000007668	ENSRNOT00000010084.2	chr7	116780681	116781766	-	1085	1085	1	Mafa	RGD1562627	MAF bZIP transcription factor A	MAF bZIP transcription factor A		366949	5.41004	5.43143	5.79777	3.17314	5.5636	6.91459	5.5662	5.42373	5.25026	5.03068	7.08611	7.56824	NA	NA	Mafa	-1.51087	0.0180522	down
ENSRNOG00000007682	ENSRNOT00000010367.6	chrX	127562660	127829753	+	5014	267093	1	Gria3	GLUR3|GluA3|GluR-3|GluR-C|GluR-K3	glutamate ionotropic receptor AMPA type subunit 3	glutamate ionotropic receptor AMPA type subunit 3	Rn.74049	29628	2.53749	3.01346	2.88651	2.9256	2.64398	2.26168	2.07374	2.51882	2.4146	1.97836	2.33478	2.22664	NA	NA	Gria3	-0.721761	0.00794689	down
ENSRNOG00000007690	ENSRNOT00000052003.5	chr6	45683234	45694822	+	3835	11588	1	Cmpk2	Tyki	cytidine/uridine monophosphate kinase 2	cytidine/uridine monophosphate kinase 2	Rn.100440	314004	6.96811	6.62729	6.14012	6.45688	6.89841	6.08328	6.75627	6.54783	6.03293	6.18644	6.72439	8.03279	NA	NA	Cmpk2	-0.899227	0.000702289	down
ENSRNOG00000007706	ENSRNOT00000010680.3	chr5	124574079	124642569	-	2643	68490	1	Prkaa2	Ampk|Ampka2	protein kinase AMP-activated catalytic subunit alpha 2	protein kinase AMP-activated catalytic subunit alpha 2	Rn.64583	78975	5.61893	7.13708	7.16937	9.38008	7.41596	7.02545	7.27757	7.8183	5.76283	7.09998	6.24455	6.41466	NA	NA	Prkaa2	-0.600312	0.0375921	down
ENSRNOG00000007710	ENSRNOT00000010786.7	chr3	9822580	9856057	+	5033	33477	1	Usp20	-	ubiquitin specific peptidase 20	ubiquitin specific peptidase 20	Rn.27074	311856	24.4044	25.9895	27.3534	20.9134	23.7786	25.5012	28.3049	26.879	23.7632	28.0116	32.7232	30.8444	NA	NA	Usp20	-0.858656	3.88e-06	down
ENSRNOG00000007735	ENSRNOT00000010551.3	chr13	90759260	90762957	+	3697	3697	1	Pigm	GPI-MT-I	phosphatidylinositol glycan anchor biosynthesis, class M	phosphatidylinositol glycan anchor biosynthesis, class M	Rn.163231	79112	10.1497	10.2119	10.5961	11.3661	10.7536	10.205	11.8637	11.026	11.438	12.1709	12.6109	11.9717	NA	NA	Pigm	-0.638985	0.00213764	down
ENSRNOG00000007748	ENSRNOT00000034325.5	chr16	62313263	62373253	-	9410	59990	1	Tex15	-	testis expressed 15, meiosis and synapsis associated	testis expressed 15, meiosis and synapsis associated	Rn.46623	290803	0.60196	0.973704	0.746954	1.12576	0.697417	0.844802	0.765566	0.96804	0.73131	0.743064	0.977655	0.826805	NA	NA	Tex15	-2.17289	3.03e-05	down
ENSRNOG00000007765	ENSRNOT00000010247.5	chr3	67635607	67668772	-	2730	33165	1	Frzb	-	frizzled-related protein	frizzled-related protein	Rn.12034	295691	1.24708	1.88265	1.8141	1.54137	1.0226	1.71757	1.88675	1.8849	1.38616	1.29702	1.92878	1.65282	NA	NA	Frzb	-0.920302	0.0948295	down
ENSRNOG00000007779	ENSRNOT00000066139.2	chr5	117376423	117440254	-	4741	63831	1	Kank4	BC060737	KN motif and ankyrin repeat domains 4	KN motif and ankyrin repeat domains 4	Rn.225253	313385	13.5604	13.6873	14.4591	12.6773	15.0232	13.7794	13.9567	14.3055	15.8871	13.7859	14.3625	14.0977	NA	NA	Kank4	-0.408464	0.0514915	down
ENSRNOG00000007788	ENSRNOT00000010386.7	chr10	64379921	64398294	-	1448	18373	1	Glod4	RGD1307010	glyoxalase domain containing 4	glyoxalase domain containing 4	Rn.24630	363644	48.4023	41.042	39.9274	53.721	43.4652	45.8533	44.6849	43.2014	39.4895	36.583	37.5323	43.4659	NA	NA	Glod4	-0.407227	0.0437074	down
ENSRNOG00000007806	ENSRNOT00000010429.2	chr4	55715744	55718670	+	1051	2926	1	Arf5	-	ADP-ribosylation factor 5	ADP-ribosylation factor 5	Rn.28244	79117	102.751	93.7595	100.009	73.5934	92.6205	98.22	98.7376	105.221	94.1279	94.3573	105.976	114.639	NA	NA	Arf5	-0.347283	0.0936429	down
ENSRNOG00000007808	ENSRNOT00000010263.3	chr4	89149317	89151184	-	1607	1867	1	Nap1l5	-	nucleosome assembly protein 1-like 5	nucleosome assembly protein 1-like 5	Rn.7449	688843	149.213	150.629	155.144	143.002	140.869	145.263	138.155	146.67	140.511	136.992	149.024	157.415	NA	NA	Nap1l5	-2.31992	9.66e-16	down
ENSRNOG00000007817	ENSRNOT00000010303.5	chr15	18484510	18493366	-	1548	8856	1	Kctd6	-	potassium channel tetramerization domain containing 6	potassium channel tetramerization domain containing 6	Rn.105101	305792	12.0678	12.0726	12.042	15.1313	12.945	11.9764	11.9291	12.3766	11.005	11.1809	12.1339	11.9166	NA	NA	Kctd6	-0.988543	0.000102416	down
ENSRNOG00000007829	ENSRNOT00000010369.4	chr5	4982348	5005109	+	1194	22761	1	Lactb2	-	lactamase, beta 2	lactamase, beta 2	Rn.1263	297768	31.0824	29.3206	27.0123	28.9209	27.0045	28.2026	27.4222	26.1058	25.4226	22.7394	28.5295	27.6483	NA	NA	Lactb2	-0.836434	0.000180473	down
ENSRNOG00000007834	ENSRNOT00000010720.3	chr7	62124362	62162453	-	4368	38091	1	Cand1	Tip120|Tip120A	cullin-associated and neddylation-dissociated 1	cullin-associated and neddylation-dissociated 1	Rn.32934	117152	38.7967	40.376	41.2397	48.4575	40.2582	38.5396	43.2986	40.854	38.9735	41.1551	46.3384	43.7663	NA	NA	Cand1	-0.428402	0.0287662	down
ENSRNOG00000007851	ENSRNOT00000010753.6	chr6	93423002	93444240	+	3198	21238	1	Psma3	Psma3l	proteasome subunit alpha 3	proteasome subunit alpha 3	Rn.3997	29670	61.2365	49.1399	46.0113	62.0774	55.1011	49.8919	47.193	46.4318	52.3056	40.9228	46.7813	45.8142	NA	NA	Psma3	-0.40116	0.095424	down
ENSRNOG00000007862	ENSRNOT00000010573.5	chr8	58166990	58195884	-	2174	28894	1	Acat1	RATACAL	acetyl-CoA acetyltransferase 1	acetyl-CoA acetyltransferase 1	Rn.4054	25014	23.2406	23.7219	24.054	24.1879	23.8069	22.4842	23.6101	24.6338	25.5402	22.1378	24.1378	23.8075	NA	NA	Acat1	-0.402639	0.0597003	down
ENSRNOG00000007865	ENSRNOT00000010634.5	chr8	110376954	110813000	-	4609	436046	1	Ephb1	Ephb2|Erk|elk	Eph receptor B1	Eph receptor B1	Rn.46606	24338	3.1903	3.24614	2.84649	2.77087	3.01268	3.03326	3.34487	3.66714	3.29297	3.45018	3.40653	3.45169	NA	NA	Ephb1	-0.728286	0.00484883	down
ENSRNOG00000007875	ENSRNOT00000010414.6	chr7	30377360	30397930	-	1713	20570	1	Actr6	-	ARP6 actin-related protein 6 homolog	ARP6 actin-related protein 6 homolog	Rn.16356	314718	19.018	16.9105	13.037	18.3119	16.9456	14.4697	13.6678	14.0786	14.4497	13.5142	16.1046	14.9233	NA	NA	Actr6	-0.661337	0.0031368	down
ENSRNOG00000007879	ENSRNOT00000010596.7	chrX	138046494	138096669	+	3335	50175	1	Stk26	Mask|Mst4|RGD1563568	serine/threonine kinase 26	serine/threonine kinase 26	Rn.162348	317589	1.73809	1.80335	2.02458	2.29851	1.72239	1.20266	1.71369	1.97403	1.63138	1.80915	1.91695	2.25829	NA	NA	Mst4	-1.32731	0.0104432	down
ENSRNOG00000007882	ENSRNOT00000058315.5	chr14	80045078	80169472	-	2660	124394	1	Ablim2	-	actin binding LIM protein family, member 2	actin binding LIM protein family, member 2	Rn.131797	360958	12.5232	11.927	13.1658	11.4718	11.3633	11.6234	11.3927	11.9707	10.1306	11.2355	14.2626	13.2837	NA	NA	Ablim2	-1.95567	6.6e-08	down
ENSRNOG00000007883	ENSRNOT00000010619.4	chr3	72226613	72230084	+	1054	3471	1	Timm10	Tim10	translocase of inner mitochondrial membrane 10	translocase of inner mitochondrial membrane 10	Rn.8106	64464	15.9974	14.3354	14.3151	13.8057	15.6286	16.6725	15.5608	17.0174	17.5684	14.2989	14.4639	18.4934	NA	NA	Timm10	-1.07028	3.22e-05	down
ENSRNOG00000007884	ENSRNOT00000010631.4	chr6	50883787	50923510	-	1709	39723	1	Bcap29	-	B-cell receptor-associated protein 29	B-cell receptor-associated protein 29	Rn.19451	298943	27.5377	24.8858	23.1021	27.7646	24.6398	25.8919	23.5987	24.6304	23.514	22.9553	23.28	25.9075	NA	NA	Bcap29	-0.383804	0.0843898	down
ENSRNOG00000007895	ENSRNOT00000010545.4	chr15	18540913	18546854	+	1776	5941	1	Pdhb	-	pyruvate dehydrogenase E1 beta subunit	pyruvate dehydrogenase E1 beta subunit	Rn.102424	289950	86.9577	90.3334	81.5957	87.5909	84.422	88.5556	83.1134	85.8328	85.2833	78.1296	79.0107	86.9707	NA	NA	Pdhb	-0.965315	1.84e-07	down
ENSRNOG00000007907	ENSRNOT00000010927.5	chr6	3657325	3716078	+	1659	58753	1	Tmem178a	Tmem178	transmembrane protein 178A	transmembrane protein 178A	Rn.17530	362691	1.39759	0.883995	1.74292	1.22387	1.48013	0.878351	1.42574	1.60351	1.2988	0.901505	1.2797	1.25992	NA	NA	Tmem178a	-1.01941	0.063829	down
ENSRNOG00000007947	ENSRNOT00000010898.7	chr4	89183768	89281222	-	3668	97454	1	Fam13a	Fam13a1|RGD1309807	family with sequence similarity 13, member A	family with sequence similarity 13, member A	Rn.47690	362378	5.02494	5.83227	5.81167	5.96465	6.292	5.46737	5.5385	5.36247	5.92944	5.48186	5.66368	5.90202	NA	NA	Fam13a	-1.33147	5.27e-06	down
ENSRNOG00000007949	ENSRNOT00000010984.5	chrX	1833492	1848904	-	1585	15412	1	Rgn	GNL|Rc|Reguc	regucalcin	regucalcin	Rn.10006	25106	0.62032	0.339547	0.640445	0.974684	1.03282	0.527949	0.643888	0.788328	0.58626	0.717776	0.635667	0.72217	NA	NA	Rgn	-1.82262	0.0461134	down
ENSRNOG00000007951	ENSRNOT00000010613.6	chr6	24770317	24985716	-	2280	215399	1	Galnt14	-	polypeptide N-acetylgalactosaminyltransferase 14	polypeptide N-acetylgalactosaminyltransferase 14	Rn.24642	313878	21.1175	20.2468	19.4009	18.2558	20.0717	19.8189	21.1432	20.2004	18.5643	19.5499	24.9568	23.1518	NA	NA	Galnt14	-1.81922	3.7e-11	down
ENSRNOG00000007955	ENSRNOT00000010748.3	chr4	147156948	147163467	-	1696	6519	1	Timp4	Timp-4	TIMP metallopeptidase inhibitor 4	TIMP metallopeptidase inhibitor 4	Rn.155651	680130	2.864	2.26094	2.52108	2.377	3.24901	2.75621	2.80343	3.52523	3.14441	2.51738	2.63086	3.0224	NA	NA	Timp4	-1.54033	9e-07	down
ENSRNOG00000007957	ENSRNOT00000010755.5	chr10	75055020	75076434	+	5504	21414	1	Tspoap1	Bzrap1	TSPO associated protein 1	TSPO associated protein 1	Rn.183937	287609	1.00249	0.950913	1.05908	0.564037	1.09409	1.07473	1.05581	1.01547	0.94445	1.13337	1.19639	1.06092	NA	NA	Bzrap1	-2.38505	0.000102814	down
ENSRNOG00000007967	ENSRNOT00000010593.7	chr5	159484370	159505064	+	972	20694	1	Sdhb	-	succinate dehydrogenase complex iron sulfur subunit B	succinate dehydrogenase complex iron sulfur subunit B	Rn.3902	298596	138.278	120.994	102.615	129.209	115.486	122.56	108.282	115.224	110.091	99.4223	105.939	119.843	NA	NA	Sdhb	-0.373428	0.0713147	down
ENSRNOG00000007979	ENSRNOT00000010489.4	chr3	56030915	56038075	+	2100	7160	1	Phospho2	-	phosphatase, orphan 2	phosphatase, orphan 2	Rn.1266	295663	9.10532	8.8736	8.59104	9.27625	8.84631	8.23745	8.58759	9.01457	9.79242	7.80973	9.1786	8.64207	NA	NA	Phospho2	-0.558636	0.0184503	down
ENSRNOG00000007984	ENSRNOT00000051132.4	chrX	64686623	64702441	-	3595	15818	1	Amer1	Fam123b|RGD1560322	APC membrane recruitment protein 1	APC membrane recruitment protein 1	Rn.218677	501584	6.84957	7.56375	7.49125	7.09666	6.64338	5.89543	7.72498	8.06129	8.08768	8.19597	6.97646	7.36006	NA	NA	Fam123b	-1.4089	5.16e-06	down
ENSRNOG00000007988	ENSRNOT00000010778.7	chr10	64556064	64563822	+	1797	7758	1	Timm22	-	translocase of inner mitochondrial membrane 22	translocase of inner mitochondrial membrane 22	Rn.41817	79463	19.7623	19.4818	18.4017	20.9602	19.6347	20.3286	21.4676	19.4467	17.8511	16.7593	17.9149	22.5802	NA	NA	Timm22	-0.51659	0.0360502	down
ENSRNOG00000007999	ENSRNOT00000010539.3	chr7	80792600	80796670	-	1282	4070	1	Abra	Ms1|Stars	actin-binding Rho activating protein	actin-binding Rho activating protein	Rn.21198	286965	0.995867	0.808113	1.51164	0.58531	0.342034	1.39549	0.702415	0.628806	0.78785	0.598262	0.982384	0.918734	NA	NA	Abra	-1.85371	0.0127761	down
ENSRNOG00000008017	ENSRNOT00000011052.4	chr4	7282948	7288383	+	2104	5435	1	Cdk5	-	cyclin-dependent kinase 5	cyclin-dependent kinase 5	Rn.10749	140908	42.9292	41.3996	44.3648	40.7407	40.3058	44.1398	44.8822	43.793	42.5131	40.5054	47.9264	50.311	NA	NA	Cdk5	-0.841158	3.5e-05	down
ENSRNOG00000008034	ENSRNOT00000065775.2	chr5	64326733	64412523	+	2471	85790	1	Tmeff1	-	transmembrane protein with EGF-like and two follistatin-like domains 1	transmembrane protein with EGF-like and two follistatin-like domains 1	Rn.162809	63845	8.26679	9.0659	8.36554	9.09222	8.4172	7.98741	8.09997	8.17221	8.07147	8.89266	10.145	8.47911	NA	NA	Tmeff1	-0.959457	0.000242942	down
ENSRNOG00000008047	ENSRNOT00000043572.3	chr6	26810579	26820959	-	1422	10380	1	Khk	KETHPRO	ketohexokinase	ketohexokinase	Rn.33324	25659	13.6015	10.7012	11.8652	10.7296	11.6252	15.016	11.8546	12.8875	12.0085	12.4503	13.3778	15.6907	NA	NA	Khk	-1.99979	1.26e-07	down
ENSRNOG00000008052	ENSRNOT00000088082.1	chr5	159512380	159531637	+	4620	19257	1	Atp13a2	RGD1307977	ATPase cation transporting 13A2	ATPase cation transporting 13A2	Rn.19659	362645	39.2724	34.944	39.5496	28.802	37.2303	36.1376	38.2289	36.1886	35.0928	37.6126	43.6681	44.2409	NA	NA	Atp13a2	-0.800208	4.39e-05	down
ENSRNOG00000008053	ENSRNOT00000011451.8	chr15	40000322	40428800	-	3754	428478	1	Atp8a2	-	ATPase phospholipid transporting 8A2	ATPase phospholipid transporting 8A2		691889	53.0112	56.1873	64.6681	53.3222	53.127	49.6125	58.9041	56.3295	53.8715	56.2732	46.2236	46.2406	NA	NA	Atp8a2	-1.33119	6.37e-05	down
ENSRNOG00000008056	ENSRNOT00000010610.5	chr6	135410030	135412312	-	1449	2282	1	Ankrd9	-	ankyrin repeat domain 9	ankyrin repeat domain 9	Rn.20951	314457	6.69427	6.25837	6.32623	5.41206	5.99175	6.82048	6.17318	7.54761	6.14332	5.50484	6.93674	7.52171	NA	NA	Ankrd9	-1.03779	0.00763571	down
ENSRNOG00000008065	ENSRNOT00000011061.7	chr10	20663541	20818128	-	3656	154587	1	Wwc1	RGD1308329	WW and C2 domain containing 1	WW and C2 domain containing 1	Rn.101912	303039	0.389346	0.471057	0.896067	0.354144	0.499735	0.73006	0.581283	0.716608	0.593048	0.587397	0.679116	0.62617	NA	NA	Wwc1	-2.20101	0.000759487	down
ENSRNOG00000008078	ENSRNOT00000010816.4	chr10	94207336	94228236	+	3414	20900	1	Kcnh6	Erg2	potassium voltage-gated channel subfamily H member 6	potassium voltage-gated channel subfamily H member 6	Rn.10875	116745	5.42028	6.51447	7.81633	6.06796	7.83044	7.42508	7.86022	8.38635	5.9919	7.4548	7.62388	7.87175	NA	NA	Kcnh6	-2.18173	1.33e-06	down
ENSRNOG00000008088	ENSRNOT00000010835.5	chr3	131351587	131357929	+	2394	6342	1	Btbd3	-	BTB domain containing 3	BTB domain containing 3	Rn.12235	311462	19.6154	23.2504	24.227	26.3287	22.6509	23.0033	24.926	25.4792	22.76	24.8129	27.2455	25.4447	NA	NA	Btbd3	-0.990606	3.11e-07	down
ENSRNOG00000008095	ENSRNOT00000032280.4	chr8	81766041	81793577	+	2335	27536	1	Onecut1	Hnf6	one cut homeobox 1	one cut homeobox 1	Rn.48812	25231	2.40075	2.54686	2.48984	2.42593	2.17835	2.59511	2.1905	2.58353	1.94363	2.15694	2.08554	2.54341	NA	NA	Onecut1	-2.874	2.54e-11	down
ENSRNOG00000008098	ENSRNOT00000010673.3	chr4	56110658	56114254	-	3596	3596	1	Lrrc4	-	leucine rich repeat containing 4	leucine rich repeat containing 4	Rn.198672	641521	2.95453	3.18405	3.49865	3.09728	2.89398	3.26987	3.32219	3.04129	3.26563	2.97532	3.44557	3.3953	NA	NA	Lrrc4	-1.21277	3.59e-05	down
ENSRNOG00000008103	ENSRNOT00000011429.7	chr14	106378942	106393670	-	1304	14728	1	Mdh1	MDL1|Mdhl|Mor2	malate dehydrogenase 1	malate dehydrogenase 1	Rn.13492	24551	367.69	318.225	309.023	316.241	303.78	321.257	305.745	308.295	312.353	281.057	309.786	323.841	NA	NA	Mdh1	-1.39181	5.6e-16	down
ENSRNOG00000008113	ENSRNOT00000010688.7	chr5	147403948	147412705	-	5162	8757	1	RGD1561149	-	similar to mKIAA1522 protein	similar to mKIAA1522 protein	Rn.3216	500552	10.6834	10.6187	10.6399	7.94085	10.4199	10.7522	11.3274	10.4475	10.5085	11.1559	12.5591	12.4915	NA	NA	RGD1561149	-0.602619	0.00920972	down
ENSRNOG00000008117	ENSRNOT00000011814.7	chr4	6297258	6330765	-	2651	33507	1	Galnt11	-	polypeptide N-acetylgalactosaminyltransferase 11	polypeptide N-acetylgalactosaminyltransferase 11	Rn.211885	311952	16.889	15.7638	15.6705	14.9684	16.1435	16.4467	15.7884	16.4662	15.504	14.8949	17.546	16.977	NA	NA	Galnt11	-0.410515	0.0685568	down
ENSRNOG00000008118	ENSRNOT00000010730.4	chr5	147476221	147498902	+	2151	22681	1	Sync	-	syncoilin, intermediate filament protein	syncoilin, intermediate filament protein	Rn.214505	362606	14.4018	13.6172	14.2578	11.8334	14.093	13.3812	13.3184	15.5842	13.4294	11.7251	17.0855	16.3499	NA	NA	Sync	-0.475927	0.0550069	down
ENSRNOG00000008145	ENSRNOT00000010906.6	chr6	135610743	135718564	+	5313	107821	1	Traf3	-	Tnf receptor-associated factor 3	Tnf receptor-associated factor 3	Rn.12033	362788	9.72515	7.77949	9.78462	7.30254	8.48144	8.44798	8.85412	8.39054	9.34045	9.17153	9.03251	8.51774	NA	NA	Traf3	-0.741415	0.000351576	down
ENSRNOG00000008146	ENSRNOT00000064159.1	chr3	159569363	159694756	+	2013	125393	1	Tox2	GCX-1|Gcx1	TOX high mobility group box family member 2	TOX high mobility group box family member 2	Rn.129021	311615	9.52801	9.7183	10.521	8.17881	11.2181	8.82998	10.4022	9.01706	8.54313	9.25218	11.4224	10.7544	NA	NA	Tox2	-1.62982	6.61e-08	down
ENSRNOG00000008157	ENSRNOT00000011292.2	chr4	147037179	147195096	+	2628	157917	1	Syn2	-	synapsin II	synapsin II	Rn.506	29179	52.6626	49.8761	57.2843	40.3266	55.406	47.8448	56.7436	53.1387	50.7779	52.6296	61.6198	58.6485	NA	NA	Syn2	-1.01758	0.000326811	down
ENSRNOG00000008167	ENSRNOT00000080794.1	chr15	18647844	18675431	-	2205	27587	1	Abhd6	-	abhydrolase domain containing 6	abhydrolase domain containing 6	Rn.15395	305795	11.2273	11.6606	11.5789	10.8096	10.3739	10.9335	11.7453	11.053	11.421	10.3654	11.5647	11.8267	NA	NA	Abhd6	-0.580508	0.0181045	down
ENSRNOG00000008169	ENSRNOT00000010827.6	chr5	105336262	105579959	-	8815	243697	1	Slc24a2	Nckx2	solute carrier family 24 member 2	solute carrier family 24 member 2	Rn.208755	84550	37.4252	45.7791	52.0037	44.5916	43.6895	40.3562	47.7554	45.3164	44.9139	49.3884	46.515	44.6651	NA	NA	SLC24A2	-1.61899	5.15e-07	down
ENSRNOG00000008176	ENSRNOT00000011005.5	chr5	164808323	164809705	+	884	1382	1	Nppa	ANF|ANP|Pnd|RATANF	natriuretic peptide A	natriuretic peptide A	Rn.2004	24602	10.2922	9.45168	9.16908	6.04168	8.51512	11.245	9.95572	11.3837	7.84558	9.51485	8.14102	7.45003	NA	NA	Nppa	-2.07526	5.83e-05	down
ENSRNOG00000008187	ENSRNOT00000010873.7	chr8	45223992	45375435	-	6112	151443	1	Ubash3b	RGD1310357|Sts-1|Sts1	ubiquitin associated and SH3 domain containing, B	ubiquitin associated and SH3 domain containing, B	Rn.11924	315579	33.9857	30.396	32.628	29.9124	30.7893	29.7616	35.6918	32.4171	31.7659	31.1687	40.5224	36.3291	NA	NA	Ubash3b	-1.45747	2.47e-07	down
ENSRNOG00000008195	ENSRNOT00000035628.5	chr7	75574967	75597276	-	1788	22309	1	Ywhaz	14-3-3z	tyrosine 3-monooxygenase/tryptophan 5-monooxygenase activation protein, zeta	tyrosine 3-monooxygenase/tryptophan 5-monooxygenase activation protein, zeta	Rn.1292	25578	624.366	653.54	658.045	686.849	656.366	626.227	673.532	640.274	624.723	623.944	687.963	674.47	NA	NA	YWHAZ	-0.401381	0.0351025	down
ENSRNOG00000008214	ENSRNOT00000010961.5	chr8	85388333	85413484	-	2106	25151	1	Fbxo9	-	f-box protein 9	f-box protein 9	Rn.3335	300849	23.2454	22.1943	25.0424	20.2881	20.106	23.8884	25.906	25.0974	22.4066	22.5248	24.9229	27.5774	NA	NA	Fbxo9	-1.13234	1.87e-08	down
ENSRNOG00000008218	ENSRNOT00000010853.6	chr4	78168117	78171265	+	858	3148	1	Atp6v0e2	NM9.2	ATPase, H+ transporting V0 subunit e2	ATPase, H+ transporting V0 subunit e2	Rn.11803	436582	199.7	166.598	178.434	178.512	166.945	180.698	179.903	180.346	173.077	164.762	198.985	209.238	NA	NA	Atp6v0e2	-1.01667	8.74e-09	down
ENSRNOG00000008223	ENSRNOT00000010850.2	chr5	49311030	49333056	+	5463	22026	1	Cnr1	SKR6R	cannabinoid receptor 1	cannabinoid receptor 1	Rn.89774	25248	4.95605	5.97734	6.6668	5.31642	5.04599	5.02046	5.05715	4.84494	4.91053	5.33497	5.12009	4.84642	NA	NA	Cnr1	-1.64662	5.61e-10	down
ENSRNOG00000008234	ENSRNOT00000010864.4	chr4	78187117	78206818	+	2768	19701	1	Lrrc61	RGD1561800	leucine rich repeat containing 61	leucine rich repeat containing 61	Rn.140918	500111	15.735	14.626	12.98	15.1489	15.5034	16.4551	15.2555	14.9596	16.4153	14.0667	15.8814	16.6789	NA	NA	Lrrc61	-0.56134	0.0688313	down
ENSRNOG00000008249	ENSRNOT00000010948.6	chr6	76675429	76708261	+	2642	32832	1	Brms1l	-	breast cancer metastasis-suppressor 1-like	breast cancer metastasis-suppressor 1-like	Rn.95406	299053	2.90495	2.76017	3.21929	2.27769	3.00402	2.75773	3.00393	2.90373	2.53334	2.75301	2.49241	2.92599	NA	NA	Brms1l	-0.646896	0.086828	down
ENSRNOG00000008258	ENSRNOT00000042798.6	chr3	9861237	9936405	-	2083	75168	1	Fnbp1	-	formin binding protein 1	formin binding protein 1	Rn.20445	192348	32.1182	31.9021	32.6953	31.3262	34.9302	31.0993	35.7662	32.9856	31.5372	33.7154	35.3499	33.7593	NA	NA	Fnbp1	-0.403804	0.0936331	down
ENSRNOG00000008279	ENSRNOT00000011565.3	chr5	144054452	144065045	+	2192	10593	1	Mrps15	-	mitochondrial ribosomal protein S15	mitochondrial ribosomal protein S15	Rn.12127	298517	25.9687	24.3618	21.8216	22.7945	26.3186	24.6559	21.8825	23.224	24.3905	18.9644	21.8111	23.9375	NA	NA	Mrps15	-0.730309	0.000785687	down
ENSRNOG00000008289	ENSRNOT00000080824.1	chr7	31816606	31824071	-	1345	7465	1	Slc25a3	Phc	solute carrier family 25 member 3	solute carrier family 25 member 3	Rn.3606	245959	206.45	199.498	205.057	198.359	195.336	211.168	208.219	214.818	201.584	194.224	213.18	234.096	NA	NA	Slc25a3	-0.451028	0.0190967	down
ENSRNOG00000008305	ENSRNOT00000011284.5	chr8	46525400	46537050	-	4871	11650	1	Sc5d	Sc5dl	sterol-C5-desaturase	sterol-C5-desaturase	Rn.17462	114100	34.6186	37.9744	33.5331	40.874	38.4205	35.4395	37.9745	36.2297	37.3819	37.0732	40.7013	38.1707	NA	NA	Sc5dl	-0.803213	2.31e-05	down
ENSRNOG00000008316	ENSRNOT00000011155.5	chr3	112087677	112125290	-	4361	37613	1	Vps39	-	VPS39 HOPS complex subunit	VPS39 HOPS complex subunit	Rn.1508	362199	20.6005	20.8159	20.1169	24.966	21.4769	20.9813	21.6593	21.0266	20.8289	20.4303	24.0466	22.5536	NA	NA	Vps39	-0.638119	0.00106828	down
ENSRNOG00000008337	ENSRNOT00000011078.3	chr3	105467480	105470475	-	1890	2995	1	Gjd2	Cx36|Gja9	gap junction protein, delta 2	gap junction protein, delta 2	Rn.9904	50564	0.900672	0.548149	0.83819	0.560498	0.533609	0.488552	0.67974	0.632676	0.83367	0.649289	0.710781	0.868946	NA	NA	Gjd2	-3.01416	7.2e-05	down
ENSRNOG00000008346	ENSRNOT00000086576.1	chr3	46652623	46726958	-	4659	74335	1	Itgb6	-	integrin beta 6	integrin beta 6	Rn.19828	311061	4.44431	3.60983	3.21869	5.02436	3.9121	4.06907	4.10014	3.69988	3.80972	3.84392	4.06251	4.01639	NA	NA	Itgb6	-3.13278	7.71e-14	down
ENSRNOG00000008351	ENSRNOT00000011277.7	chr15	51834703	51839341	-	1935	4638	1	RGD1308117	-	similar to 9930012K11Rik protein	similar to 9930012K11Rik protein	Rn.104374	361066	3.06387	2.87865	3.94247	2.62326	3.875	3.30305	3.80365	4.16604	3.8139	3.60695	3.61383	3.46354	NA	NA	RGD1308117	-1.12453	0.0204302	down
ENSRNOG00000008372	ENSRNOT00000011065.4	chr12	18996591	19030381	+	981	33790	1	Vamp7	Sybl1	vesicle-associated membrane protein 7	vesicle-associated membrane protein 7	Rn.34151	85491	40.8379	35.9474	35.6054	39.0099	38.3211	37.7381	35.7139	38.5808	39.1517	36.1856	37.2549	37.4901	NA	NA	Vamp7	-0.403907	0.0658307	down
ENSRNOG00000008373	ENSRNOT00000011290.6	chr6	47857771	47890033	-	1642	32262	1	Colec11	-	collectin sub-family member 11	collectin sub-family member 11	Rn.45930	366588	0.670283	0.901341	1.14276	1.27239	1.1928	1.1159	0.884775	1.36646	1.15642	0.856344	1.30755	1.15173	NA	NA	Colec11	-2.09241	0.078118	down
ENSRNOG00000008374	ENSRNOT00000011158.5	chr14	85113578	85137454	+	1874	23876	1	Nipsnap1	-	nipsnap homolog 1	nipsnap homolog 1	Rn.103205	360971	38.4018	39.258	39.0008	35.3852	37.4141	39.2331	36.7054	37.496	35.0831	37.114	43.203	41.3574	NA	NA	Nipsnap1	-0.873882	6.36e-06	down
ENSRNOG00000008377	ENSRNOT00000011311.7	chr5	151487577	151536518	-	3925	48941	1	Wdtc1	-	WD and tetratricopeptide repeats 1	WD and tetratricopeptide repeats 1	Rn.16646	313020	19.5239	17.664	21.0192	15.2641	19.6025	19.0517	19.9448	19.4977	19.5434	19.2671	23.1943	22.8864	NA	NA	Wdtc1	-0.541458	0.00893994	down
ENSRNOG00000008380	ENSRNOT00000011300.2	chr4	7288855	7292901	-	1591	4046	1	Asic3	Accn3	acid sensing ion channel subunit 3	acid sensing ion channel subunit 3	Rn.24225	286920	64.9341	58.9684	56.6783	47.6441	52.6589	61.8816	58.886	55.5913	53.7663	59.3588	67.3	62.5919	NA	NA	Asic3	-0.654391	0.0010685	down
ENSRNOG00000008393	ENSRNOT00000011371.6	chr4	82776746	82832582	+	2878	55836	1	Tax1bp1	Aa1076	Tax1 binding protein 1	Tax1 binding protein 1	Rn.3474	246244	105.65	99.3571	87.3764	118.998	100.724	92.561	88.8064	87.9189	90.7126	84.6921	94.6344	87.7982	NA	NA	Tax1bp1	-0.499177	0.00661721	down
ENSRNOG00000008423	ENSRNOT00000082691.1	chr6	51011426	51018050	-	5115	6624	1	Gpr22	-	G protein-coupled receptor 22	G protein-coupled receptor 22	Rn.59212	298944	4.11409	3.80358	3.24446	4.43262	2.82324	3.42143	2.87549	2.6871	3.35687	2.87896	2.94526	2.96104	NA	NA	Gpr22	-3.01542	1.61e-18	down
ENSRNOG00000008431	ENSRNOT00000011573.4	chr5	62276100	62621737	-	5456	345637	1	Gabbr2	Gpr51	gamma-aminobutyric acid type B receptor subunit 2	gamma-aminobutyric acid type B receptor subunit 2	Rn.162814	83633	31.4716	30.5687	34.3437	25.6913	29.5325	28.908	32.413	30.3604	29.775	29.9891	35.0248	35.1543	NA	NA	Gabbr2	-1.70197	8.17e-08	down
ENSRNOG00000008443	ENSRNOT00000068663.1	chr4	168976859	169019561	+	4155	42702	1	Fam234b	RGD1306151	family with sequence similarity 234, member B	family with sequence similarity 234, member B	Rn.147512	362455	15.1409	15.038	17.7272	12.2202	14.7288	15.8859	17.3207	15.1363	14.9806	16.1301	18.4983	18.3736	NA	NA	RGD1306151	-1.14706	1.51e-07	down
ENSRNOG00000008463	ENSRNOT00000030224.5	chr4	22445423	22586689	+	3585	141266	1	Rundc3b	-	RUN domain containing 3B	RUN domain containing 3B	Rn.147469	688590	6.86049	6.23751	7.229	7.94547	6.31944	6.7892	7.22742	6.79832	5.90143	6.79257	7.74536	6.52454	NA	NA	Rundc3b	-0.725618	0.0021567	down
ENSRNOG00000008465	ENSRNOT00000078473.1	chr4	78450724	78458179	-	1676	7455	1	Tmem176b	Lr8|Torid	transmembrane protein 176B	transmembrane protein 176B	Rn.26876	171411	435.172	392.872	345.921	387.746	361.761	407.32	396.097	398.431	370.808	356.525	413.686	432.996	NA	NA	Tmem176b	-0.61753	0.000596599	down
ENSRNOG00000008510	ENSRNOT00000085760.1	chr3	93495106	93647721	+	3058	152615	1	Abtb2	Cca3	ankyrin repeat and BTB domain containing 2	ankyrin repeat and BTB domain containing 2	Rn.11149	171440	7.40455	7.11446	7.60972	6.42314	6.98788	7.41665	7.89579	7.90839	6.57495	7.73326	8.82913	8.78272	NA	NA	Abtb2	-0.559119	0.0157114	down
ENSRNOG00000008515	ENSRNOT00000011329.4	chr8	32563874	32609212	-	3449	45338	1	Tmem45b	RGD1305586	transmembrane protein 45b	transmembrane protein 45b	Rn.42073	315524	6.71404	10.8838	8.63781	10.1784	10.1962	8.76362	11.7281	9.19331	9.02744	8.76159	11.9631	12.972	NA	NA	Tmem45b	-1.57658	8.58e-10	down
ENSRNOG00000008519	ENSRNOT00000086491.1	chr8	102140713	102159828	-	4020	19115	1	RGD1309079	Ab2-095	similar to Ab2-095	similar to Ab2-095	Rn.15757	315891	5.65452	5.87382	6.22102	5.64367	6.17373	6.18375	6.10486	6.01589	6.24104	5.46293	6.24188	6.00422	NA	NA	RGD1309079	-0.844037	0.00646325	down
ENSRNOG00000008523	ENSRNOT00000011765.6	chr5	129448879	129738252	+	1825	289373	1	Faf1	-	Fas associated factor 1	Fas associated factor 1	Rn.198288	140657	22.0402	20.2076	19.6953	22.767	22.7373	20.6808	20.2106	19.7226	20.2263	19.0237	21.406	19.8977	NA	NA	Faf1	-0.507973	0.0243292	down
ENSRNOG00000008534	ENSRNOT00000011350.7	chr3	148417993	148428494	-	3099	10501	1	Dusp15	-	dual specificity phosphatase 15	dual specificity phosphatase 15	Rn.58260	362238	25.386	23.3838	26.0459	24.3414	29.5108	29.2508	29.0034	26.3767	35.0689	26.63	29.1404	29.4523	NA	NA	Dusp15	-0.522857	0.0545797	down
ENSRNOG00000008546	ENSRNOT00000012021.5	chr4	99738792	99746560	-	1627	7768	1	Mrpl35	-	mitochondrial ribosomal protein L35	mitochondrial ribosomal protein L35	Rn.7108	297334	16.3975	14.1823	12.3743	14.3423	14.3827	13.9753	12.9807	13.4025	14.2202	11.6515	12.8054	15.0086	NA	NA	Mrpl35	-0.561416	0.0297166	down
ENSRNOG00000008552	ENSRNOT00000033427.6	chr3	72403993	72445775	-	3737	41782	1	P2rx3	-	purinergic receptor P2X 3	purinergic receptor P2X 3	Rn.10388	81739	89.8862	89.6707	92.9491	89.1604	93.1653	81.9981	103.038	89.1516	86.9498	96.2598	108.361	107.684	NA	NA	P2rx3	-0.692369	0.00201829	down
ENSRNOG00000008554	ENSRNOT00000011358.7	chr8	102304095	103022619	+	3460	718524	1	Slc9a9	RGD1560736	solute carrier family 9 member A9	solute carrier family 9 member A9	Rn.16082	363115	51.2004	48.1331	50.5152	52.5801	50.0881	49.3289	53.9812	48.2823	45.9317	49.5318	56.1312	55.271	NA	NA	Slc9a9	-1.89695	4.82e-15	down
ENSRNOG00000008565	ENSRNOT00000011438.5	chr15	8179102	8183682	-	2252	4580	1	Nkiras1	-	NFKB inhibitor interacting Ras-like 1	NFKB inhibitor interacting Ras-like 1	Rn.98363	305751	31.6302	30.5715	32.2838	28.9166	26.513	28.9704	31.8453	31.0651	30.9346	29.1077	33.0806	32.6844	NA	NA	NKIRAS1	-1.5288	8.99e-11	down
ENSRNOG00000008566	ENSRNOT00000011619.7	chr5	14609684	14620965	+	1718	11281	1	Mrpl15	-	mitochondrial ribosomal protein L15	mitochondrial ribosomal protein L15	Rn.1122	297799	8.78092	9.63278	9.22107	7.2709	8.55875	9.28806	9.74227	9.2281	10.3628	8.47479	9.66257	11.2685	NA	NA	Mrpl15	-0.477551	0.0841804	down
ENSRNOG00000008569	ENSRNOT00000011484.4	chr7	123583062	123586919	-	514	3857	1	Ndufa6	-	NADH:ubiquinone oxidoreductase subunit A6	NADH:ubiquinone oxidoreductase subunit A6	Rn.4013	315167	114.743	105.726	82.7369	87.5056	97.1099	114.214	89.6525	100.792	103.098	74.5833	89.1182	109.571	NA	NA	Ndufa6	-0.56016	0.00627364	down
ENSRNOG00000008570	ENSRNOT00000012153.6	chr15	15275541	15667778	+	3423	392237	1	Cadps	Caps|Caps1|Caps2	calcium dependent secretion activator	calcium dependent secretion activator	Rn.88197	26989	59.432	54.9974	62.1506	57.7735	57.0644	52.1508	59.2404	56.4463	55.898	55.8929	64.6852	59.8909	NA	NA	Cadps	-1.58846	1.48e-06	down
ENSRNOG00000008572	ENSRNOT00000011392.6	chr5	138466293	138470096	-	1722	3803	1	Ppcs	RGD1311399	phosphopantothenoylcysteine synthetase	phosphopantothenoylcysteine synthetase	Rn.15017	298490	9.2548	8.76656	10.2179	9.73182	7.98716	9.91162	8.54129	9.09743	9.83042	8.41799	9.6262	9.69135	NA	NA	Ppcs	-1.68447	6.29e-11	down
ENSRNOG00000008616	ENSRNOT00000011380.8	chr3	56125924	56281055	+	5631	155131	1	Ubr3	RGD1565257	ubiquitin protein ligase E3 component n-recognin 3	ubiquitin protein ligase E3 component n-recognin 3	Rn.16154	311115	25.211	26.1087	28.0895	31.4119	28.5291	26.3826	29.0837	27.1477	26.3624	28.4556	30.8243	28.0666	NA	NA	Ubr3	-0.907712	5.85e-07	down
ENSRNOG00000008618	ENSRNOT00000011401.5	chr5	64179247	64225844	-	3877	46597	1	Tex10	-	testis expressed 10	testis expressed 10	Rn.20483	298065	6.43463	6.37851	6.01807	7.69619	6.05083	6.38951	6.74811	6.13382	5.41875	6.28428	6.71342	6.09304	NA	NA	Tex10	-0.479901	0.0523326	down
ENSRNOG00000008628	ENSRNOT00000077329.1	chr4	34635509	34779776	-	2075	144267	1	Ica1	Ica69	islet cell autoantigen 1	islet cell autoantigen 1	Rn.1379	81024	12.7723	16.0547	16.0178	14.94	13.4892	15.8738	16.6993	15.7406	14.765	14.3353	17.7749	17.1006	NA	NA	Ica1	-1.24953	3.04e-05	down
ENSRNOG00000008642	ENSRNOT00000011474.6	chr10	84628424	84639105	-	2488	10681	1	Snx11	-	sorting nexin 11	sorting nexin 11	Rn.13268	303493	11.3481	12.3135	12.6171	10.5617	12.1019	12.5719	13.353	14.1537	12.8607	13.122	14.9014	15.7689	NA	NA	Snx11	-0.516052	0.028528	down
ENSRNOG00000008666	ENSRNOT00000073718.3	chr17	87274944	87681317	+	7391	406373	1	Etl4	RGD1563437	enhancer trap locus 4	enhancer trap locus 4		291356	12.3021	11.9964	12.2818	9.88768	11.7231	11.884	12.0115	12.223	11.9856	13.2014	12.0058	11.7993	NA	NA	Etl4	-0.7821	0.00319446	down
ENSRNOG00000008706	ENSRNOT00000084018.1	chr12	42480560	42492526	-	2955	11966	1	Tbx3	-	T-box 3	T-box 3	Rn.162144	353305	4.16653	3.91116	4.5959	3.88864	3.84326	4.7506	4.7417	4.08293	3.52739	4.26096	4.59888	4.93459	NA	NA	Tbx3	-0.864465	0.00843311	down
ENSRNOG00000008716	ENSRNOT00000011604.4	chr14	85181572	85191557	-	3839	9985	1	Nefh	Nfh	neurofilament heavy	neurofilament heavy	Rn.108194	24587	1701.38	1598.48	1659.56	1255.61	1412.47	1647.77	1509.73	1507.49	1587.33	1515.15	1830.56	1756.24	NA	NA	Nefh	-1.83782	7.69e-11	down
ENSRNOG00000008728	ENSRNOT00000011775.8	chr6	126874193	127064626	+	7529	190433	1	Unc79	RGD1311117	unc-79 homolog, NALCN channel complex subunit	unc-79 homolog, NALCN channel complex subunit	Rn.43444	314401	2.75407	2.66983	2.77619	2.41733	2.61885	2.39916	2.42716	2.04682	2.16967	2.28696	2.35141	2.34876	NA	NA	Unc79	-0.80491	0.0127761	down
ENSRNOG00000008744	ENSRNOT00000084154.1	chr3	118109406	118137191	-	3419	27785	1	Cops2	CSN2|Trip15	COP9 signalosome subunit 2	COP9 signalosome subunit 2	Rn.11556	261736	63.7293	56.3132	48.8987	66.3358	58.6189	51.5113	48.5708	47.4506	51.0989	48.0881	53.2225	51.0915	NA	NA	Cops2	-0.651812	0.000337952	down
ENSRNOG00000008746	ENSRNOT00000012510.6	chr3	138770574	138931549	+	1285	160975	1	Dtd1	-	D-tyrosyl-tRNA deacylase 1	D-tyrosyl-tRNA deacylase 1	Rn.23561	362227	28.3902	32.3328	34.4832	29.9758	32.1216	33.2564	32.1983	33.5521	32.2369	30.0024	34.6299	37.1541	NA	NA	Dtd1	-0.804908	0.000919731	down
ENSRNOG00000008757	ENSRNOT00000012060.6	chr8	39687269	39702902	+	1277	15633	1	Tmem218	RGD1311364	transmembrane protein 218	transmembrane protein 218	Rn.105997	300516	10.871	11.3157	9.90029	11.0262	11.0566	11.0382	11.828	11.6364	11.516	10.5406	12.7271	11.4057	NA	NA	Tmem218	-0.865764	0.0016071	down
ENSRNOG00000008775	ENSRNOT00000011692.6	chr4	61420010	61528411	+	3044	108401	1	Lrguk	RGD1308226	leucine-rich repeats and guanylate kinase domain containing	leucine-rich repeats and guanylate kinase domain containing	Rn.200695	296968	1.26789	1.35253	1.15201	1.3292	1.28204	0.981112	1.30953	1.43447	1.31396	1.03304	1.25303	1.23709	NA	NA	Lrguk	-2.03855	0.000924412	down
ENSRNOG00000008786	ENSRNOT00000089866.1	chr14	85230648	85281803	+	3914	51155	1	Ap1b1	Adtb1	adaptor-related protein complex 1, beta 1 subunit	adaptor-related protein complex 1, beta 1 subunit	Rn.37383	29663	25.0228	27.0397	29.8255	25.4979	27.7462	25.921	29.8018	28.0518	27.5739	29.413	32.0056	30.4569	NA	NA	Ap1b1	-0.576636	0.00306633	down
ENSRNOG00000008790	ENSRNOT00000011748.7	chr3	159823878	159842278	+	1128	18400	1	Gdap1l1	Gdap1l	ganglioside-induced differentiation-associated protein 1-like 1	ganglioside-induced differentiation-associated protein 1-like 1	Rn.225173	311616	25.1344	28.1735	32.0697	25.8653	26.33	30.0318	23.8536	27.9072	24.9282	25.0218	30.4752	28.3836	NA	NA	Gdap1l1	-0.858887	0.00274775	down
ENSRNOG00000008802	ENSRNOT00000011960.6	chr5	169109907	169154720	+	2806	44813	1	Dnajc11	-	DnaJ heat shock protein family (Hsp40) member C11	DnaJ heat shock protein family (Hsp40) member C11	Rn.66161	362666	16.9392	18.7625	18.2252	20.5123	19.4293	16.8699	19.2637	19.4063	17.2249	18.5958	21.4284	21.0821	NA	NA	Dnajc11	-0.4079	0.0827509	down
ENSRNOG00000008806	ENSRNOT00000085708.1	chr6	23222216	23291568	-	1779	69352	1	Clip4	RGD1311049|Rsnl2	CAP-GLY domain containing linker protein family, member 4	CAP-GLY domain containing linker protein family, member 4	Rn.198194	298801	8.81804	10.2705	9.98558	8.86589	9.07867	9.2291	9.88741	9.16845	9.88638	9.63566	10.5314	8.99852	NA	NA	Clip4	-1.50353	4.37e-09	down
ENSRNOG00000008830	ENSRNOT00000067542.3	chr10	84682460	84698886	-	2822	16426	1	Nfe2l1	-	nuclear factor, erythroid 2-like 1	nuclear factor, erythroid 2-like 1	Rn.21931	360610	73.3685	66.4575	79.2509	58.8263	72.439	70.4098	76.405	72.0289	70.2554	74.378	77.7683	77.2781	NA	NA	Nfe2l1	-0.793894	5.26e-05	down
ENSRNOG00000008837	ENSRNOT00000093365.1	chr3	10327417	10375826	-	1635	48409	1	Ass1	ASSA|Ass	argininosuccinate synthase 1	argininosuccinate synthase 1	Rn.5078	25698	12.7091	12.0638	13.2074	9.29579	12.3903	11.0038	13.4019	11.4469	20.7235	12.8611	15.0169	13.535	NA	NA	Ass1	-2.41245	4.37e-14	down
ENSRNOG00000008851	ENSRNOT00000012179.5	chr4	61550995	61573003	-	3612	22008	1	Slc35b4	-	solute carrier family 35 member B4	solute carrier family 35 member B4	Rn.23967	296969	17.99	17.1348	15.853	18.6969	15.6279	16.8961	16.9163	16.2699	15.0366	16.6687	18.5429	18.2837	NA	NA	Slc35b4	-0.482958	0.0180397	down
ENSRNOG00000008862	ENSRNOT00000012534.6	chr8	48606403	48619592	-	1939	13189	1	Abcg4	-	ATP binding cassette subfamily G member 4	ATP binding cassette subfamily G member 4	Rn.29008	300664	9.55863	9.45774	10.9939	8.13431	8.90995	9.60597	10.4772	10.8717	10.9111	10.7458	11.5243	11.1648	NA	NA	Abcg4	-0.723763	0.00470968	down
ENSRNOG00000008865	ENSRNOT00000011780.7	chr8	119821901	119889661	-	1094	67760	1	Stac	-	SH3 and cysteine rich domain	SH3 and cysteine rich domain		363152	21.8645	21.5101	23.5626	25.916	25.0774	21.1666	23.3986	23.0516	21.5546	21.9786	28.2319	24.2163	NA	NA	Stac	-1.34435	5.57e-06	down
ENSRNOG00000008901	ENSRNOT00000011787.7	chr5	62157149	62187930	-	2029	30781	1	Coro2a	-	coronin 2A	coronin 2A	Rn.98708	313235	14.1395	16.1667	16.2066	14.336	16.201	12.7779	17.1608	15.6802	13.9847	16.6133	17.8409	15.8695	NA	NA	Coro2a	-0.74663	0.00507495	down
ENSRNOG00000008919	ENSRNOT00000085161.1	chr8	120323897	120446455	-	3241	122558	1	Arpp21	Arpp-21|Ppp1r1c|Ppp1r1cl|RGD1307208|RGD1307215	cAMP regulated phosphoprotein 21	cAMP regulated phosphoprotein 21	Rn.7511	363153	5.94958	6.88296	6.3733	5.37043	6.20548	6.20105	5.7977	6.77371	5.47654	6.51962	5.85844	6.65914	NA	NA	Arpp21	-1.69757	1.51e-08	down
ENSRNOG00000008921	ENSRNOT00000012279.4	chr10	75262537	75270561	-	2320	8024	1	Dynll2	Dlc2	dynein light chain LC8-type 2	dynein light chain LC8-type 2	Rn.36362	140734	251.526	252.679	286.877	201.671	250.158	263.266	284.019	287.293	259.489	275.587	296.128	332.13	NA	NA	Dynll2	-1.05068	6.97e-07	down
ENSRNOG00000008943	ENSRNOT00000089318.1	chr5	17056419	17061361	-	1448	4942	1	Penk	Enk|Penk-rs|Penk1|Penk2	proenkephalin	proenkephalin	Rn.10015	29237	2.0573	2.80613	2.23058	2.62153	2.27117	1.70381	2.8524	2.50524	2.58551	2.52479	2.99033	2.99014	NA	NA	Penk	-1.31194	0.0121408	down
ENSRNOG00000008945	ENSRNOT00000012260.6	chr5	62109328	62126494	+	2042	17166	1	Nans	-	N-acetylneuraminate synthase	N-acetylneuraminate synthase	Rn.17006	298071	34.3656	30.6582	30.2185	31.1626	30.6927	30.2753	32.6213	31.503	29.229	29.7662	34.1918	34.5753	NA	NA	Nans	-0.508947	0.0185814	down
ENSRNOG00000008961	ENSRNOT00000011874.4	chr6	26878744	26889882	-	1799	11138	1	Mapre3	-	microtubule-associated protein, RP/EB family, member 3	microtubule-associated protein, RP/EB family, member 3	Rn.154513	298848	53.4457	51.2455	55.0582	40.6143	54.5326	54.3099	61.6415	57.3417	54.4967	58.102	63.8859	68.5506	NA	NA	Mapre3	-0.788789	2.92e-05	down
ENSRNOG00000008966	ENSRNOT00000011940.5	chr5	5866897	5989667	+	3440	122770	1	Slco5a1	-	solute carrier organic anion transporter family, member 5A1	solute carrier organic anion transporter family, member 5A1	Rn.229673	312907	5.44757	6.29314	7.19391	6.08625	6.46259	7.02085	6.98757	6.94427	6.71783	6.91167	6.85845	7.36377	NA	NA	Slco5a1	-1.04664	0.000260849	down
ENSRNOG00000009006	ENSRNOT00000012533.6	chr10	94388430	94406949	-	3245	18519	1	Ccdc47	RGD1308813	coiled-coil domain containing 47	coiled-coil domain containing 47	Rn.107772	303606	72.6004	71.6554	72.4418	73.4974	72.1218	72.5157	72.6502	73.537	71.6551	69.8863	78.4943	76.7387	NA	NA	Ccdc47	-0.514762	0.00639164	down
ENSRNOG00000009008	ENSRNOT00000011913.7	chr8	58272098	58293102	-	4645	21004	1	Rab39a	Rab39	RAB39A, member RAS oncogene family	RAB39A, member RAS oncogene family	Rn.228440	315668	16.8357	15.4213	16.7015	19.5942	16.6112	15.1047	16.6283	15.709	16.0154	16.3522	19.1937	18.1818	NA	NA	Rab39a	-0.732941	0.0037411	down
ENSRNOG00000009014	ENSRNOT00000080227.1	chr8	58347736	58391599	+	2767	43863	1	Slc35f2	-	solute carrier family 35, member F2	solute carrier family 35, member F2	Rn.109807	300713	2.4396	3.08283	2.50689	3.26485	2.98452	2.57058	2.92463	2.65602	2.65251	2.40227	3.50687	3.41732	NA	NA	Slc35f2	-0.791725	0.0434769	down
ENSRNOG00000009033	ENSRNOT00000012190.3	chr13	49285310	49313940	-	5012	28630	1	Cntn2	TAG-1|TAG-564|TAG1|Tax	contactin 2	contactin 2	Rn.89910	25356	38.5344	38.8443	43.5082	29.5935	40.7517	39.8341	44.7948	39.5023	39.0118	44.0132	43.3973	42.9784	NA	NA	Cntn2	-1.31865	7.66e-05	down
ENSRNOG00000009039	ENSRNOT00000029859.7	chr6	47955310	48020271	-	2719	64961	1	Trappc12	RGD1566054|Ttc15	trafficking protein particle complex 12	trafficking protein particle complex 12	Rn.104175	314013	18.0911	19.5559	19.7077	20.1784	20.2176	19.8027	20.9752	20.7239	19.5194	20.178	23.4904	23.6419	NA	NA	Trappc12	-0.511478	0.0166789	down
ENSRNOG00000009040	ENSRNOT00000065135.1	chr14	85308443	85318194	-	2718	9751	1	Gas2l1	-	growth arrest-specific 2 like 1	growth arrest-specific 2 like 1	Rn.22169	360973	15.4036	13.3952	17.6439	10.35	15.6057	14.9955	15.5715	16.4014	15.6173	14.4525	17.4886	17.8097	NA	NA	Gas2l1	-0.486673	0.0351078	down
ENSRNOG00000009049	ENSRNOT00000051956.5	chrX	1687811	1704033	-	3429	16222	1	Usp11	Uhx1	ubiquitin specific peptidase 11	ubiquitin specific peptidase 11	Rn.2492	408217	9.291	11.2926	11.1507	11.6151	10.8737	10.4935	10.9036	10.8495	9.25683	11.1873	11.809	11.2335	NA	NA	Usp11	-0.472726	0.0385407	down
ENSRNOG00000009054	ENSRNOT00000012041.6	chr8	58486078	58542844	-	2459	56766	1	Elmod1	RGD1564186	ELMO domain containing 1	ELMO domain containing 1	Rn.13823	315670	13.332	12.6721	11.0146	12.7266	10.2593	11.3531	9.94123	9.97143	9.44167	9.35713	10.8823	10.4904	NA	NA	Elmod1	-0.618618	0.00711379	down
ENSRNOG00000009063	ENSRNOT00000012530.5	chr15	59990131	60056710	-	774	66579	1	Dnajc15	Dnajd1	DnaJ heat shock protein family (Hsp40) member C15	DnaJ heat shock protein family (Hsp40) member C15	Rn.8092	290370	36.6489	34.1057	25.3756	38.5315	35.1054	36.1248	28.8376	33.0853	33.2151	26.8044	30.0171	30.2845	NA	NA	Dnajc15	-0.80276	0.00129803	down
ENSRNOG00000009066	ENSRNOT00000012340.3	chr10	86669233	86684933	+	2242	15700	1	Thra	ERBA1|Thra1|c-erbA-1	thyroid hormone receptor alpha	thyroid hormone receptor alpha	Rn.11307	81812	42.8919	41.4079	46.8066	37.1502	45.1917	47.5427	46.859	49.1156	44.4795	46.0172	52.0437	53.0448	NA	NA	Thra	-0.597487	0.00382915	down
ENSRNOG00000009071	ENSRNOT00000012646.7	chrX	15523929	15553720	-	2997	29791	1	Gripap1	Grasp1	GRIP1 associated protein 1	GRIP1 associated protein 1	Rn.53868	116493	25.4176	26.2851	28.708	24.2371	26.7111	26.9151	27.9754	28.3459	26.8306	27.9372	30.2002	29.9067	NA	NA	Gripap1	-0.393879	0.0699716	down
ENSRNOG00000009079	ENSRNOT00000012415.6	chr6	51265515	51356383	-	3153	90868	1	Prkar2b	RATDNA	protein kinase cAMP-dependent type 2 regulatory subunit beta	protein kinase cAMP-dependent type 2 regulatory subunit beta	Rn.4075	24679	38.1785	34.2018	30.5803	34.5078	36.084	34.5703	35.1669	31.652	31.6963	32.1862	36.843	32.4361	NA	NA	Prkar2b	-0.546169	0.0476861	down
ENSRNOG00000009080	ENSRNOT00000012101.6	chr6	102032276	102047758	-	1285	15482	1	Atp6v1d	-	ATPase H+ transporting V1 subunit D	ATPase H+ transporting V1 subunit D	Rn.234325	299159	140.158	119.74	102.073	127.139	119.865	113.759	108.994	111.75	113.028	99.2886	118.638	112.043	NA	NA	Atp6v1d	-0.722979	0.000122802	down
ENSRNOG00000009085	ENSRNOT00000067183.3	chr4	6559545	6799632	+	3133	240087	1	Prkag2	-	protein kinase AMP-activated non-catalytic subunit gamma 2	protein kinase AMP-activated non-catalytic subunit gamma 2	Rn.51208	373545	25.5321	23.6754	24.4476	26.5286	25.0617	22.2055	24.385	24.135	22.7129	23.3176	26.2132	25.1667	NA	NA	Prkag2	-1.04013	2.5e-07	down
ENSRNOG00000009097	ENSRNOT00000086291.1	chr4	99753500	99792484	+	2649	38984	1	Immt	-	inner membrane mitochondrial protein	inner membrane mitochondrial protein	Rn.47124	312444	59.962	52.2386	48.812	63.6512	56.8097	52.7322	50.1568	51.0538	48.8248	47.7198	55.5258	52.0464	NA	NA	Immt	-0.563118	0.00419455	down
ENSRNOG00000009114	ENSRNOT00000012066.4	chr5	18901039	18902672	+	1633	1633	1	Fam110b	-	family with sequence similarity 110, member B	family with sequence similarity 110, member B	Rn.20088	500400	12.2484	12.0951	12.9975	11.893	10.8749	13.0493	12.0801	11.8969	12.5598	11.6713	13.625	13.643	NA	NA	Fam110b	-0.597873	0.0221225	down
ENSRNOG00000009117	ENSRNOT00000012124.5	chr6	127282466	127301083	+	2773	18617	1	Otub2	-	OTU deubiquitinase, ubiquitin aldehyde binding 2	OTU deubiquitinase, ubiquitin aldehyde binding 2	Rn.18862	314405	2.45549	2.01357	2.06329	1.70848	2.07674	2.09155	2.41605	2.25298	2.02515	1.82547	2.10216	2.31516	NA	NA	Otub2	-0.644573	0.0719749	down
ENSRNOG00000009155	ENSRNOT00000012425.6	chr3	79721694	79728879	-	1057	7185	1	Ndufs3	-	NADH:ubiquinone oxidoreductase core subunit S3	NADH:ubiquinone oxidoreductase core subunit S3	Rn.1261	295923	56.8108	48.4466	50.1572	55.5951	47.7344	52.0593	50.6959	50.0303	51.0904	44.4438	49.1012	53.4394	NA	NA	Ndufs3	-1.05609	9.52e-08	down
ENSRNOG00000009170	ENSRNOT00000066197.4	chr8	58932580	59077690	-	10498	145110	1	Dmxl2	Dmxl2-ps1	Dmx-like 2	Dmx-like 2	Rn.160159	315676	18.8753	19.3296	21.8677	22.1958	20.6657	18.3182	20.629	19.3725	18.5687	20.5807	21.3724	19.7984	NA	NA	Dmxl2-ps1	-1.29751	1.08e-06	down
ENSRNOG00000009175	ENSRNOT00000012177.5	chr4	145399913	145404617	+	1176	4704	1	Jagn1	-	jagunal homolog 1	jagunal homolog 1	Rn.203687	502872	23.7841	22.8705	21.7104	22.6576	22.2724	21.4819	23.2271	22.0726	21.1853	20.0222	21.1637	24.0512	NA	NA	Jagn1	-0.719731	0.00139732	down
ENSRNOG00000009176	ENSRNOT00000013146.4	chr4	147514120	147532084	+	2201	17964	1	Mkrn2	-	makorin, ring finger protein, 2	makorin, ring finger protein, 2	Rn.129070	297525	19.3152	18.73	17.903	20.5823	18.2686	17.9804	16.3161	17.4155	18.2578	17.5801	18.0107	18.232	NA	NA	Mkrn2	-0.619228	0.0150031	down
ENSRNOG00000009181	ENSRNOT00000065838.1	chr15	45360512	45376476	-	1690	15964	1	Dleu7	RGD1305071	deleted in lymphocytic leukemia, 7	deleted in lymphocytic leukemia, 7	Rn.45118	290308	6.63402	6.67951	8.06333	5.78947	6.05406	7.726	6.71376	7.77509	7.02833	5.63505	7.60831	8.3043	NA	NA	Dleu7	-1.79996	8.45e-08	down
ENSRNOG00000009209	ENSRNOT00000012195.5	chr15	93303382	93307420	-	4038	4038	1	Slitrk1	-	SLIT and NTRK-like family, member 1	SLIT and NTRK-like family, member 1	Rn.31034	306147	7.48637	8.03342	8.85572	6.82821	7.86917	7.84262	8.42366	8.50115	7.79737	8.4586	8.54581	8.82856	NA	NA	Slitrk1	-1.41518	3.61e-08	down
ENSRNOG00000009218	ENSRNOT00000012234.4	chr3	10181924	10196626	-	1556	14702	1	Prdm12	-	PR/SET domain 12	PR/SET domain 12		688699	34.1782	32.8755	33.6372	24.2255	32.3981	32.7216	34.1602	32.8202	32.9924	34.1506	39.3211	40.9074	NA	NA	Prdm12	-2.18302	8.5e-09	down
ENSRNOG00000009236	ENSRNOT00000013272.6	chr4	155709613	155724790	+	2499	15177	1	Necap1	RGD1306053	NECAP endocytosis associated 1	NECAP endocytosis associated 1	Rn.58356	312694	44.6232	46.0169	49.7355	45.2167	46.6796	46.5331	46.9839	49.2849	44.2971	46.2618	52.4895	52.1036	NA	NA	Necap1	-0.872055	4.8e-06	down
ENSRNOG00000009244	ENSRNOT00000012837.7	chr15	32894938	32906850	+	2381	11912	1	Abhd4	Abh4	abhydrolase domain containing 4	abhydrolase domain containing 4	Rn.1831	364380	128.313	171.705	136.834	187.952	160.797	146.433	167.846	166.739	145.659	152.208	170.834	172.334	NA	NA	Abhd4	-0.778753	1.11e-05	down
ENSRNOG00000009255	ENSRNOT00000012269.5	chr8	22625874	22628843	+	2889	2969	1	Timm29	RGD1309188	translocase of inner mitochondrial membrane 29	translocase of inner mitochondrial membrane 29	Rn.4026	315463	34.3122	32.6281	32.3419	32.3036	30.8717	34.5033	33.2187	34.3212	32.9939	31.3532	38.5034	36.0375	NA	NA	RGD1309188	-0.853507	7.33e-06	down
ENSRNOG00000009263	ENSRNOT00000012296.7	chr6	127327959	127334428	+	792	6469	1	Ifi27	IRG1|Ifi27l|Ifi27l1|isg12(a)	interferon, alpha-inducible protein 27	interferon, alpha-inducible protein 27	Rn.3867	170512	213.543	202.396	237.425	158.389	191.838	237.781	242.103	243.128	228.395	215.243	226.88	276.986	NA	NA	Ifi27	-0.507177	0.00627364	down
ENSRNOG00000009265	ENSRNOT00000012408.3	chr7	113903557	113937941	-	1674	34384	1	Kcnk9	Task-3|Task3	potassium two pore domain channel subfamily K member 9	potassium two pore domain channel subfamily K member 9	Rn.48796	84429	0.403248	0.602803	0.266446	0.43067	0.812013	0.465405	0.702896	0.481559	0.691852	0.496348	0.623367	0.673865	NA	NA	Kcnk9	-2.73566	0.00442968	down
ENSRNOG00000009267	ENSRNOT00000012286.4	chr14	107592336	107617161	-	2931	24825	1	B3gnt2	B3gnt1	UDP-GlcNAc:betaGal beta-1,3-N-acetylglucosaminyltransferase 2	UDP-GlcNAc:betaGal beta-1,3-N-acetylglucosaminyltransferase 2	Rn.1970	305571	14.2842	14.5379	15.9314	15.1598	15.5139	14.1864	16.1194	16.2592	15.36	14.7236	17.0648	16.4305	NA	NA	B3gnt2	-1.0716	5.54e-07	down
ENSRNOG00000009280	ENSRNOT00000013124.5	chr4	67185138	67206426	-	3059	21288	1	Mkrn1	-	makorin ring finger protein 1	makorin ring finger protein 1	Rn.101798	296988	30.3473	29.8604	29.353	27.4301	28.812	29.8078	33.3862	31.083	28.7698	29.0467	33.3954	34.9079	NA	NA	Mkrn1	-0.722883	0.0019083	down
ENSRNOG00000009281	ENSRNOT00000012750.6	chr14	107664255	107760191	-	1184	95936	1	Commd1	-	copper metabolism domain containing 1	copper metabolism domain containing 1	Rn.1634	289831	39.0293	36.3523	32.9561	36.9815	37.9356	37.653	35.7866	36.0398	36.9318	30.1866	31.5259	37.1711	NA	NA	Commd1	-0.379169	0.0838441	down
ENSRNOG00000009298	ENSRNOT00000067059.3	chr5	164963433	164971903	-	1311	8470	1	Fbxo44	RGD1562463	F-box protein 44	F-box protein 44	Rn.24824	500587	37.3193	40.5997	41.3898	36.3618	39.0993	41.4779	41.5424	42.2741	37.5966	39.8112	45.7454	46.9452	NA	NA	Fbxo44	-0.948797	2.29e-05	down
ENSRNOG00000009299	ENSRNOT00000012322.3	chr14	80730307	80732010	-	1703	1703	1	Adra2c	-	adrenoceptor alpha 2C	adrenoceptor alpha 2C	Rn.10297	24175	10.4696	8.31923	10.6299	6.98936	9.07185	10.0391	9.86334	10.1535	8.69858	9.08988	11.6986	13.8712	NA	NA	Adra2c	-2.15594	1.94e-09	down
ENSRNOG00000009313	ENSRNOT00000012665.5	chr14	80911270	80924831	+	2958	13561	1	Lrpap1	-	LDL receptor related protein associated protein 1	LDL receptor related protein associated protein 1	Rn.10293	116565	39.8073	40.0953	38.3366	37.9267	41.1409	39.8684	39.6852	40.1021	37.3142	40.1982	44.0202	45.8693	NA	NA	Lrpap1	-0.537665	0.00531311	down
ENSRNOG00000009318	ENSRNOT00000012895.7	chr6	109710781	109879607	+	3990	168826	1	Ttll5	RGD1563583	tubulin tyrosine ligase like 5	tubulin tyrosine ligase like 5		299208	7.62056	7.51635	7.59768	7.86541	7.81365	7.28971	7.69146	7.21273	7.3309	7.564	8.74482	7.48791	NA	NA	RGD1563583	-0.989043	0.000382893	down
ENSRNOG00000009354	ENSRNOT00000012388.4	chr3	2396143	2398689	+	2546	2546	1	Nrarp	-	Notch-regulated ankyrin repeat protein	Notch-regulated ankyrin repeat protein	Rn.22790	499745	7.24515	9.48584	7.55125	7.18895	8.96723	7.92212	8.93187	9.92622	8.5848	8.19891	7.70263	8.49648	NA	NA	Nrarp	-1.3741	0.000398344	down
ENSRNOG00000009364	ENSRNOT00000012616.7	chr7	98813040	98819452	+	700	6412	1	Ndufb9	-	NADH:ubiquinone oxidoreductase subunit B9	NADH:ubiquinone oxidoreductase subunit B9	Rn.22045	299954	159.368	145.328	131.195	136.537	146.371	150.933	138.368	147.79	153.716	114.48	124.999	147.168	NA	NA	Ndufb9	-0.722511	0.000191891	down
ENSRNOG00000009370	ENSRNOT00000012462.4	chr10	85071064	85084850	-	3297	13786	1	Tbkbp1	Prosapip2	TBK1 binding protein 1	TBK1 binding protein 1	Rn.33571	266764	6.6586	5.37448	6.19041	4.11449	5.58139	5.93381	5.56813	5.51764	5.43662	5.83119	5.62796	6.541	NA	NA	Tbkbp1	-0.653378	0.0201567	down
ENSRNOG00000009377	ENSRNOT00000012978.5	chr3	2414451	2431148	-	2532	16697	1	Nelfb	Cobra1|RGD1307832	negative elongation factor complex member B	negative elongation factor complex member B	Rn.8119	311796	30.7346	29.8742	33.2331	27.3924	29.9252	31.8124	32.5535	33.7214	31.2634	33.189	38.6693	39.2383	NA	NA	Cobra1	-0.440499	0.0320425	down
ENSRNOG00000009388	ENSRNOT00000091198.1	chr2	166654043	166682325	-	2222	28282	1	Sptssb	-	serine palmitoyltransferase, small subunit B	serine palmitoyltransferase, small subunit B	Rn.172334	100362555	2.74078	3.1729	3.79318	3.3174	3.21005	2.79201	2.98274	3.10794	3.04856	2.65783	3.41696	3.68063	NA	NA	Sptssb	-3.24827	3.34e-13	down
ENSRNOG00000009411	ENSRNOT00000012655.6	chr4	84423653	84452972	+	1066	29319	1	Chn2	-	chimerin 2	chimerin 2	Rn.10521	84031	11.5498	15.2342	16.6501	16.1623	17.002	14.2651	13.9664	13.9396	15.3999	14.0779	16.9115	15.9509	NA	NA	Chn2	-0.970648	0.000217999	down
ENSRNOG00000009414	ENSRNOT00000013052.6	chr4	145440114	145449892	+	2036	9778	1	Creld1	-	cysteine-rich with EGF-like domains 1	cysteine-rich with EGF-like domains 1	Rn.6461	312638	39.4041	42.0818	39.0251	37.6643	40.9341	41.7237	42.318	44.2658	39.4617	43.2897	49.3092	49.2536	NA	NA	Creld1	-0.46649	0.0269863	down
ENSRNOG00000009421	ENSRNOT00000013829.5	chr3	110669312	110690173	+	2130	20861	1	Ivd	-	isovaleryl-CoA dehydrogenase	isovaleryl-CoA dehydrogenase	Rn.147	24513	18.6982	20.5987	20.6877	19.8039	20.7784	22.5693	21.5161	22.8088	23.2732	21.7669	21.7589	24.2838	NA	NA	Ivd	-0.54963	0.011869	down
ENSRNOG00000009431	ENSRNOT00000012600.8	chr15	85930044	86105273	-	3905	175229	1	Tbc1d4	RGD1561609	TBC1 domain family, member 4	TBC1 domain family, member 4	Rn.233990	306117	3.70908	3.67287	3.58416	3.56053	3.61195	3.15522	3.00089	3.57477	3.25208	3.33566	3.10227	2.91847	NA	NA	RGD1561609	-0.873194	0.000993669	down
ENSRNOG00000009448	ENSRNOT00000012757.6	chr6	107245820	107276755	+	4557	30935	1	Papln	-	papilin, proteoglycan-like sulfated glycoprotein	papilin, proteoglycan-like sulfated glycoprotein		314297	2.54723	2.97612	2.41996	2.15676	2.93159	2.7956	3.63861	3.63233	3.09708	3.52321	3.31117	3.31998	NA	NA	Papln	-1.37993	2.11e-06	down
ENSRNOG00000009460	ENSRNOT00000068082.1	chr1	280458041	280515650	-	7178	57609	1	Pdzd8	Pdzk8	PDZ domain containing 8	PDZ domain containing 8	Rn.24878	308000	22.0019	21.4002	23.6855	20.313	21.5741	20.4615	23.2438	22.2178	21.7539	22.2979	26.1796	23.9683	NA	NA	Pdzd8	-0.960016	7e-08	down
ENSRNOG00000009473	ENSRNOT00000085830.1	chr10	84986328	85004562	+	4215	18234	1	Osbpl7	-	oxysterol binding protein-like 7	oxysterol binding protein-like 7	Rn.205144	303497	3.18562	3.31017	3.41543	3.19045	3.81791	3.40579	3.46953	4.46893	3.46659	4.2367	3.76196	3.88454	NA	NA	Osbpl7	-0.783375	0.00655287	down
ENSRNOG00000009478	ENSRNOT00000013181.6	chr5	50668040	50684409	-	1432	16369	1	RGD1359108	-	similar to RIKEN cDNA 3110043O21	similar to RIKEN cDNA 3110043O21	Rn.233897	313155	22.4937	20.4073	18.3985	22.2546	21.3324	20.4323	21.1206	20.4347	21.3478	19.4957	21.9284	20.4698	NA	NA	RGD1359108	-0.917219	1.87e-06	down
ENSRNOG00000009513	ENSRNOT00000012879.3	chr4	61706864	61720956	-	1328	14092	1	Akr1b1	ALDRED|ALR-P-I|Akr1b3|Akr1b4|Aldr1|Alr|RATALDRED	aldo-keto reductase family 1 member B	aldo-keto reductase family 1 member B	Rn.107801	24192	100.48	96.6844	87.2675	106.858	108.169	108.685	93.9193	91.5495	123.109	85.678	100.002	94.1	NA	NA	Akr1b1	-0.621923	0.00157271	down
ENSRNOG00000009523	ENSRNOT00000012734.7	chr1	281065168	281101438	-	2012	36270	1	Rab11fip2	RGD1308538|Rab11-FIP2	RAB11 family interacting protein 2	RAB11 family interacting protein 2	Rn.64225	308003	7.00186	8.593	9.18084	8.39494	7.80937	8.03842	8.16951	7.8663	8.1257	9.0916	8.9541	8.70674	NA	NA	Rab11fip2	-0.525854	0.057265	down
ENSRNOG00000009535	ENSRNOT00000013151.6	chr5	58472550	58476251	-	1284	3701	1	Stoml2	-	stomatin like 2	stomatin like 2	Rn.2208	298203	36.8811	32.9762	32.5336	33.8722	35.3909	35.597	32.3917	33.0655	35.0519	28.3035	32.994	35.7102	NA	NA	Stoml2	-0.634928	0.00527312	down
ENSRNOG00000009536	ENSRNOT00000012720.7	chr10	13836128	13838765	+	2544	2637	1	Pgp	AUM|G3PP|RGD1307773	phosphoglycolate phosphatase	phosphoglycolate phosphatase	Rn.4311	287115	22.8947	19.6159	21.535	18.9408	20.6891	24.4146	21.4458	21.9119	22.7838	18.7372	25.54	24.7922	NA	NA	Pgp	-0.592637	0.00445919	down
ENSRNOG00000009548	ENSRNOT00000088561.1	chr2	261394222	261402903	-	3435	8681	1	Fpgt	-	fucose-1-phosphate guanylyltransferase	fucose-1-phosphate guanylyltransferase	Rn.7364	310935	7.50612	5.77743	6.16111	7.23018	6.41668	6.19524	6.54335	6.26989	6.93932	6.79893	7.5668	6.33134	NA	NA	Fpgt	-0.740309	0.00381652	down
ENSRNOG00000009549	ENSRNOT00000014478.4	chr3	93968855	94000863	+	3613	32008	1	Fbxo3	-	F-box protein 3	F-box protein 3	Rn.201745	690634	17.6804	16.5789	17.2534	17.8528	18.4432	17.0591	17.656	16.8752	18.2902	17.0603	19.0557	17.6863	NA	NA	Fbxo3	-0.402966	0.0580697	down
ENSRNOG00000009550	ENSRNOT00000012883.4	chr7	99609191	99624732	+	2715	15541	1	Sqle	-	squalene epoxidase	squalene epoxidase	Rn.33239	29230	53.029	54.7598	53.5849	61.6811	55.714	52.0933	64.2166	57.102	53.3322	59.3662	64.0013	65.4211	NA	NA	Sqle	-0.936459	7.86e-06	down
ENSRNOG00000009570	ENSRNOT00000040513.3	chr7	120140460	120145908	+	1986	5448	1	Pdxp	Rbp1	pyridoxal phosphatase	pyridoxal phosphatase	Rn.222285	727679	9.23636	10.9479	12.1355	8.11961	10.3403	10.6282	12.8046	11.8051	11.548	10.6846	13.7519	12.922	NA	NA	Pdxp	-0.868068	0.00552372	down
ENSRNOG00000009571	ENSRNOT00000012755.6	chr4	84597323	84676775	+	4362	79452	1	Wipf3	Cr16	WAS/WASL interacting protein family, member 3	WAS/WASL interacting protein family, member 3	Rn.11272	259242	16.9254	18.5563	20.1511	13.7248	18.8986	15.6216	20.0991	18.1049	17.6781	18.1193	21.1429	21.8905	NA	NA	Wipf3	-0.887497	0.0144328	down
ENSRNOG00000009577	ENSRNOT00000012773.5	chr2	229196616	229496516	+	2606	299900	1	Ndst4	-	N-deacetylase and N-sulfotransferase 4	N-deacetylase and N-sulfotransferase 4	Rn.162619	362035	13.053	12.7679	14.6308	15.0575	12.8271	11.6373	11.7486	12.1002	11.3999	11.7528	12.717	12.3494	NA	NA	Ndst4	-1.95135	2.72e-06	down
ENSRNOG00000009588	ENSRNOT00000091811.1	chr3	147102394	147143576	-	4688	41182	1	Snph	-	syntaphilin	syntaphilin	Rn.234551	296267	18.7222	16.5312	17.526	13.7213	17.494	17.1666	17.2109	16.161	16.4287	18.0727	18.9741	19.3314	NA	NA	Snph	-0.678773	0.0226491	down
ENSRNOG00000009625	ENSRNOT00000012996.6	chr15	43477629	43542939	-	2413	65310	1	Dpysl2	Crmp2|TOAD-64	dihydropyrimidinase-like 2	dihydropyrimidinase-like 2	Rn.2889	25416	167.382	169.261	203.534	137.168	178.878	166.883	192.33	182.601	185.747	198.338	151.096	149.878	NA	NA	Dpysl2	-0.419614	0.028665	down
ENSRNOG00000009630	ENSRNOT00000012806.7	chr3	82924687	83048435	-	1961	123748	1	Hsd17b12	-	hydroxysteroid (17-beta) dehydrogenase 12	hydroxysteroid (17-beta) dehydrogenase 12	Rn.203283	84013	53.4681	51.3208	47.3019	61.3733	51.1606	50.6767	48.504	50.2135	50.6196	46.7901	52.4978	51.9072	NA	NA	Hsd17b12	-0.60385	0.00167536	down
ENSRNOG00000009639	ENSRNOT00000012767.5	chr14	107750162	107751892	+	1730	1730	1	Zrsr1	-	zinc finger (CCCH type), RNA binding motif and serine/arginine rich 1	zinc finger (CCCH type), RNA binding motif and serine/arginine rich 1	Rn.204453	498425	15.4042	17.2732	16.9362	15.5976	16.1201	17.1296	16.9411	17.4972	16.9388	18.1842	18.3591	17.9314	NA	NA	Zrsr1	-0.676317	0.00251126	down
ENSRNOG00000009640	ENSRNOT00000029620.5	chr3	147238114	147263275	-	1376	25161	1	Psmf1	-	proteasome inhibitor subunit 1	proteasome inhibitor subunit 1	Rn.103325	689852	25.4248	38.3103	35.1647	35.6279	34.1718	36.4044	38.6114	35.4244	36.3785	36.7972	41.658	40.2669	NA	NA	Psmf1	-0.404317	0.0748767	down
ENSRNOG00000009649	ENSRNOT00000012785.5	chr15	96821832	96826653	+	4821	4821	1	Slitrk5	-	SLIT and NTRK-like family, member 5	SLIT and NTRK-like family, member 5	Rn.46737	306152	5.83824	5.69607	5.49049	4.60833	5.08431	5.42268	5.13289	4.96898	5.11471	5.4939	5.17744	5.06857	NA	NA	Slitrk5	-0.972272	9.19e-06	down
ENSRNOG00000009662	ENSRNOT00000012951.6	chr3	147358858	147389698	+	682	30840	1	Rspo4	RGD1563415	R-spondin 4	R-spondin 4		499918	0.451861	0.493202	0.789316	0.733497	0.90012	1.20582	0.880251	0.669804	0.671374	0.99339	1.17834	1.02161	NA	NA	Rspo4	-3.91521	0.0856915	down
ENSRNOG00000009664	ENSRNOT00000068402.2	chr1	157419123	157461588	-	2756	42465	1	Ankrd42	RGD1310789	ankyrin repeat domain 42	ankyrin repeat domain 42	Rn.51262	293117	5.46842	5.28223	5.19562	5.76031	5.35646	6.22437	6.04252	5.68424	5.56075	4.85619	5.94064	6.09145	NA	NA	Ankrd42	-0.619248	0.0196922	down
ENSRNOG00000009667	ENSRNOT00000014269.4	chr10	13839250	13845001	-	3592	5751	1	Mlst8	Gbl	MTOR associated protein, LST8 homolog	MTOR associated protein, LST8 homolog	Rn.9444	64226	9.12677	8.07199	8.08412	6.22193	8.16263	7.80823	9.33922	8.67771	8.33063	8.87541	9.19618	10.6637	NA	NA	Mlst8	-0.698538	0.0337871	down
ENSRNOG00000009681	ENSRNOT00000078757.1	chr10	65304902	65329312	-	2633	24410	1	Flot2	-	flotillin 2	flotillin 2	Rn.2105	83764	75.0122	68.2539	76.6683	69.1174	73.0312	72.0063	81.4106	74.1426	65.4118	74.5854	81.943	82.3211	NA	NA	Flot2	-0.466343	0.0175488	down
ENSRNOG00000009683	ENSRNOT00000013563.7	chr5	19471664	19498485	+	2036	26821	1	Sdcbp	TACIP18|mda-9	syndecan binding protein	syndecan binding protein	Rn.4309	83841	261.659	242.453	256.179	269.605	227.808	250.314	267.943	250.048	227.814	233.991	259.377	261.122	NA	NA	Sdcbp	-0.535947	0.00291345	down
ENSRNOG00000009690	ENSRNOT00000012881.6	chr15	88631794	88670349	-	3769	38555	1	Rnf219	RGD1564706	ring finger protein 219	ring finger protein 219	Rn.154151	361088	5.31078	5.04412	4.9622	5.76968	4.97937	4.52847	5.65767	5.06905	5.1917	5.10433	5.73149	5.74386	NA	NA	Rnf219	-0.780528	0.00141897	down
ENSRNOG00000009691	ENSRNOT00000012844.5	chr13	49660356	49730275	+	3279	69919	1	Lrrn2	-	leucine rich repeat neuronal 2	leucine rich repeat neuronal 2	Rn.11847	289020	15.0999	13.3889	12.9694	11.2132	12.7575	13.9128	13.2443	13.5215	13.5655	13.0441	15.7109	15.8605	NA	NA	Lrrn2	-1.18118	7.34e-09	down
ENSRNOG00000009700	ENSRNOT00000013184.4	chr4	30807879	31121090	+	2626	313211	1	Dync1i1	Dnci1|Dncic1|IC74-1A|IC74-1B	dynein cytoplasmic 1 intermediate chain 1	dynein cytoplasmic 1 intermediate chain 1	Rn.11273	29564	94.8325	101.493	100.839	97.7809	91.4712	91.598	95.3397	94.0126	88.7867	89.9474	108.411	105.895	NA	NA	Dync1i1	-1.45243	1.55e-09	down
ENSRNOG00000009712	ENSRNOT00000013322.6	chr5	154310453	154314955	+	1387	4502	1	Gale	-	UDP-galactose-4-epimerase	UDP-galactose-4-epimerase	Rn.29908	114860	14.0293	14.5701	13.8279	12.687	11.929	15.8526	14.9325	16.0703	15.1079	14.5708	15.6524	18.8495	NA	NA	Gale	-0.741691	0.00905704	down
ENSRNOG00000009715	ENSRNOT00000013244.6	chr8	94256839	94352246	-	2982	95407	1	Me1	MOD1	malic enzyme 1	malic enzyme 1	Rn.3519	24552	36.6081	34.0244	37.3214	35.6331	36.8445	32.3048	36.809	36.3641	36.4539	34.6792	42.8976	39.8703	NA	NA	Me1	-0.560654	0.00381224	down
ENSRNOG00000009719	ENSRNOT00000030745.6	chr8	48641801	48652064	-	3321	10263	1	C2cd2l	Tmem24	C2CD2-like	C2CD2-like	Rn.57410	300666	18.276	16.5863	19.2151	14.0087	17.6046	17.9291	18.9662	17.38	16.9706	17.7559	22.1614	22.6731	NA	NA	C2cd2l	-0.394646	0.083138	down
ENSRNOG00000009736	ENSRNOT00000012914.5	chr7	124085834	124089385	-	1648	3551	1	A4galt	Gb3	alpha 1,4-galactosyltransferase	alpha 1,4-galactosyltransferase	Rn.48584	63888	11.4335	9.96029	8.55814	9.49029	10.3591	11.7574	10.8264	11.1446	11.7346	10.5024	12.7659	12.0592	NA	NA	A4galt	-1.63012	8.15e-09	down
ENSRNOG00000009739	ENSRNOT00000013315.8	chr7	99625619	99677268	-	3927	51649	1	Washc5	RGD1564420	WASH complex subunit 5	WASH complex subunit 5	Rn.162958	362919	22.141	22.0371	21.9994	26.1141	23.4448	20.6475	24.1783	22.5704	21.6699	21.6856	25.1495	23.5	NA	NA	RGD1564420	-0.409422	0.0452376	down
ENSRNOG00000009746	ENSRNOT00000039809.5	chrX	123217326	123254557	-	5159	37231	1	Akap17b	RGD1566363	A kinase (PRKA) anchor protein 17B	A kinase (PRKA) anchor protein 17B	Rn.201954	313434	4.55119	5.18466	4.55538	4.9652	4.60104	3.80335	4.58481	4.51582	4.62821	4.80194	5.0498	4.55964	NA	NA	Akap17b	-0.75265	0.00483848	down
ENSRNOG00000009760	ENSRNOT00000013762.7	chr7	12708015	12793711	-	2605	85696	1	Palm	-	paralemmin	paralemmin	Rn.198776	170673	35.5574	33.2516	34.4627	24.1735	34.7648	35.1357	37.2735	35.5821	35.7793	36.533	41.4717	40.807	NA	NA	Palm	-0.362351	0.0884153	down
ENSRNOG00000009761	ENSRNOT00000013228.4	chr5	61657507	61712051	+	2529	54544	1	Tmod1	E-Tmod|Tmod	tropomodulin 1	tropomodulin 1	Rn.1646	25566	63.3178	75.1359	71.1731	73.7632	54.7314	62.9473	77.1813	63.3789	60.2153	66.3153	73.8685	71.046	NA	NA	Tmod1	-0.754922	0.00118578	down
ENSRNOG00000009766	ENSRNOT00000013329.7	chr15	103344476	103368035	+	1799	23559	1	Gpr180	-	G protein-coupled receptor 180	G protein-coupled receptor 180	Rn.229873	306165	13.3451	13.2526	13.9868	15.4982	15.2418	13.5133	14.7764	14.8918	14.4626	13.5929	15.7615	16.0265	NA	NA	Gpr180	-0.483334	0.0565244	down
ENSRNOG00000009771	ENSRNOT00000013152.4	chr2	69415057	69637524	+	4169	222467	1	Cdh10	-	cadherin 10	cadherin 10	Rn.83592	29181	2.03454	1.92992	1.89626	2.03986	2.22627	1.58845	1.88926	1.82083	1.78311	1.91023	2.03695	2.10496	NA	NA	Cdh10	-1.62669	7.32e-05	down
ENSRNOG00000009772	ENSRNOT00000013036.6	chr8	36125999	36254753	+	3356	128754	1	Kirrel3	-	kirre like nephrin family adhesion molecule 3	kirre like nephrin family adhesion molecule 3	Rn.7602	315546	6.11302	6.07781	7.47021	5.80018	6.84646	5.81229	7.2054	6.94594	6.31214	6.52475	7.87716	7.79029	NA	NA	Kirrel3	-2.50201	7.28e-09	down
ENSRNOG00000009773	ENSRNOT00000012999.6	chr8	91310630	91338843	-	3071	28213	1	Elovl4	-	ELOVL fatty acid elongase 4	ELOVL fatty acid elongase 4	Rn.223120	315851	27.0749	27.2289	26.3936	29.7615	26.2388	25.0544	24.6271	24.4429	23.1451	24.9039	28.9726	26.9605	NA	NA	Elovl4	-1.36231	2.7e-07	down
ENSRNOG00000009781	ENSRNOT00000067729.4	chr3	57817693	57868854	+	2803	51161	1	Dync1i2	Dnci2|Dncic2	dynein cytoplasmic 1 intermediate chain 2	dynein cytoplasmic 1 intermediate chain 2	Rn.11014	116659	136.109	146.925	141.831	155.015	145.542	135.433	144.632	139.579	132.426	139.973	159.933	148.804	NA	NA	Dync1i2	-0.760041	2.17e-05	down
ENSRNOG00000009783	ENSRNOT00000065644.4	chr15	3938075	3995915	+	5916	57840	1	Camk2g	-	calcium/calmodulin-dependent protein kinase II gamma	calcium/calmodulin-dependent protein kinase II gamma	Rn.10961	171140	3.18002	3.44551	3.35893	2.97196	3.72818	3.1728	3.5273	3.37477	3.38268	3.72942	4.33065	3.85001	NA	NA	Camk2g	-1.08718	7.86e-06	down
ENSRNOG00000009790	ENSRNOT00000013107.4	chr6	27151612	27190132	-	4628	38520	1	Kcnk3	Task-1|rTASK	potassium two pore domain channel subfamily K member 3	potassium two pore domain channel subfamily K member 3	Rn.15536	29553	2.17521	2.41589	3.32001	1.62136	3.23718	2.26639	2.44906	2.49665	2.45595	2.78693	2.89235	3.07907	NA	NA	Kcnk3	-0.784929	0.072554	down
ENSRNOG00000009808	ENSRNOT00000013216.6	chr2	165506879	165600748	-	2859	93869	1	Ift80	RGD1312006|Wdr56	intraflagellar transport 80	intraflagellar transport 80	Rn.6742	295106	9.37766	9.90621	9.01627	10.2719	8.55809	9.58305	9.41127	10.6253	9.27003	9.05398	10.4254	10.2354	NA	NA	Ift80	-0.493223	0.0375962	down
ENSRNOG00000009815	ENSRNOT00000013001.3	chr15	43582020	43589680	+	3324	7660	1	Pnma2	-	PNMA family member 2	PNMA family member 2	Rn.150631	305977	25.9457	23.6993	25.7867	28.3107	27.544	25.2092	27.2497	24.2396	23.7171	25.5927	29.1562	27.4936	NA	NA	Pnma2	-1.10625	2.45e-08	down
ENSRNOG00000009821	ENSRNOT00000013009.5	chr2	170452702	170460754	-	3320	8052	1	Slitrk3	-	SLIT and NTRK-like family, member 3	SLIT and NTRK-like family, member 3	Rn.68333	310519	15.0239	15.6065	16.608	15.4842	15.1181	15.5965	15.3699	15.5115	14.2742	16.4368	16.29	16.2942	NA	NA	Slitrk3	-2.4469	7.92e-12	down
ENSRNOG00000009830	ENSRNOT00000013031.6	chr1	281347536	281376834	-	2107	29298	1	Fam204a	RGD1305500	family with sequence similarity 204, member A	family with sequence similarity 204, member A	Rn.24232	308004	5.25142	5.03828	4.3287	4.69254	4.46049	4.25911	4.7468	5.10765	5.35611	4.84135	5.16894	5.28296	NA	NA	Fam204a	-0.821421	0.00346102	down
ENSRNOG00000009835	ENSRNOT00000013030.4	chr2	228544418	228546599	+	2181	2181	1	Tram1l1	-	translocation associated membrane protein 1-like 1	translocation associated membrane protein 1-like 1	Rn.103881	310846	5.38275	5.768	5.48645	5.1	4.31585	5.06056	6.28682	5.90767	5.76098	5.59727	6.39043	7.23343	NA	NA	Tram1l1	-0.825131	0.00136644	down
ENSRNOG00000009837	ENSRNOT00000013260.7	chr2	182897830	183031214	-	4932	133384	1	LOC679811	RGD1305449	similar to RIKEN cDNA D930015E06	similar to RIKEN cDNA D930015E06		679811	9.21783	10.1919	10.581	11.3988	9.97532	9.98404	10.7237	9.71975	9.54321	10.2351	10.6836	10.5245	NA	NA	D930015E06Rik	-0.605039	0.00455841	down
ENSRNOG00000009845	ENSRNOT00000013238.3	chr2	260124418	260148589	-	1941	24171	1	Acadm	MCAD	acyl-CoA dehydrogenase medium chain	acyl-CoA dehydrogenase medium chain	Rn.6302	24158	27.6635	29.2382	27.298	25.3253	26.3559	29.6207	29.2835	30.3665	29.2027	28.0683	29.1117	30.3918	NA	NA	Acadm	-0.445576	0.0393051	down
ENSRNOG00000009849	ENSRNOT00000091562.1	chr15	37813115	37831031	-	1752	17916	1	Eef1akmt1	N6amt2|RGD1306762	EEF1A lysine methyltransferase 1	EEF1A lysine methyltransferase 1	Rn.7240	290279	7.70591	6.50457	7.61118	6.56714	6.55729	7.67493	6.27743	6.69474	6.80267	7.2232	6.70237	7.45178	NA	NA	N6amt2	-0.50868	0.0824191	down
ENSRNOG00000009862	ENSRNOT00000013443.6	chr3	6773813	6798737	+	2753	24924	1	Olfm1	D2Sut1e|Noe1	olfactomedin 1	olfactomedin 1	Rn.11005	93667	64.8023	60.3818	68.8067	52.7971	62.4416	61.5516	60.2642	60.3255	59.3809	61.2166	64.4467	66.1691	NA	NA	Olfm1	-1.11161	8.32e-08	down
ENSRNOG00000009882	ENSRNOT00000047975.5	chr2	241909832	242184854	+	2312	275022	1	Ppp3ca	Calna1	protein phosphatase 3 catalytic subunit alpha	protein phosphatase 3 catalytic subunit alpha	Rn.6866	24674	77.7025	76.9156	86.8739	75.3091	83.1267	78.0411	82.5922	80.549	78.105	82.8178	86.1348	80.9358	NA	NA	Ppp3ca	-0.746396	0.000447506	down
ENSRNOG00000009889	ENSRNOT00000013785.6	chr5	118743632	118803055	+	2269	59423	1	Pgm1	-	phosphoglucomutase 1	phosphoglucomutase 1	Rn.9970	24645	17.4493	24.1577	25.4668	25.2308	22.5846	23.0879	23.5529	23.9873	23.4856	24.1573	27.8901	26.8758	NA	NA	Pgm1	-0.4801	0.0321297	down
ENSRNOG00000009894	ENSRNOT00000067087.2	chr4	28441301	28551784	+	3507	110483	1	Vps50	Ccdc132|RGD1304751	VPS50 EARP/GARPII complex subunit	VPS50 EARP/GARPII complex subunit	Rn.1875	312083	21.7004	18.6914	19.1652	24.568	19.5592	18.0972	17.1147	19.0097	18.7317	16.9126	20.2233	18.0885	NA	NA	Ccdc132	-1.12274	9.24e-09	down
ENSRNOG00000009896	ENSRNOT00000013220.7	chr10	65775715	65780349	-	1338	4634	1	Tmem199	-	transmembrane protein 199	transmembrane protein 199	Rn.160826	303332	26.0372	28.9504	27.6226	26.5341	29.4837	29.3404	29.6217	28.5579	26.5213	27.6962	31.3218	32.0497	NA	NA	Tmem199	-0.587579	0.00999047	down
ENSRNOG00000009928	ENSRNOT00000013249.6	chr8	91464229	91656134	+	1483	191905	1	Bckdhb	BCKDE1B	branched chain keto acid dehydrogenase E1 subunit beta	branched chain keto acid dehydrogenase E1 subunit beta	Rn.15623	29711	12.3691	12.1572	12.8187	12.0244	13.6405	13.9022	11.3023	13.5895	13.1037	11.6278	12.2613	12.5508	NA	NA	Bckdhb	-0.832497	0.00272777	down
ENSRNOG00000009932	ENSRNOT00000046645.5	chr1	133324301	133559975	-	8048	235674	1	Mctp2	RGD1562967	multiple C2 and transmembrane domain containing 2	multiple C2 and transmembrane domain containing 2	Rn.220729	308742	9.29023	9.25837	9.22479	10.9781	8.3415	8.63897	9.87771	8.78615	9.01257	9.33302	10.2641	9.74355	NA	NA	Mctp2	-2.02728	3.1e-09	down
ENSRNOG00000009945	ENSRNOT00000013209.7	chr8	103557364	103608913	-	3549	51549	1	Pls1	-	plastin 1	plastin 1	Rn.224870	315926	17.5609	19.5241	19.2244	23.5351	17.1326	17.9359	17.5312	16.9373	16.8214	17.5517	19.5446	17.9305	NA	NA	Pls1	-1.26565	1.84e-09	down
ENSRNOG00000009948	ENSRNOT00000013225.6	chr15	27852154	27855999	-	1625	3845	1	Pip4p1	RGD1307475|Tmem55b	phosphatidylinositol-4,5-bisphosphate 4-phosphatase 1	phosphatidylinositol-4,5-bisphosphate 4-phosphatase 1	Rn.37250	364298	32.7811	30.5605	35.6068	26.4021	30.6087	31.8472	34.8007	35.4449	35.4948	32.8579	36.7805	41.8246	NA	NA	Tmem55b	-0.707506	0.000528355	down
ENSRNOG00000009949	ENSRNOT00000013343.6	chr2	138819960	138833933	-	5174	13973	1	Pcdh18	-	protocadherin 18	protocadherin 18	Rn.61115	295027	2.83908	2.69143	2.52079	2.4882	2.12718	2.60165	2.39251	2.42794	2.45446	2.65095	3.16204	2.79903	NA	NA	Pcdh18	-0.937028	0.000255435	down
ENSRNOG00000009974	ENSRNOT00000013384.7	chr5	36024649	36056669	+	1298	32020	1	Coq3	-	coenzyme Q3 methyltransferase	coenzyme Q3 methyltransferase	Rn.3824	29309	20.4745	17.6526	15.3567	16.2207	14.8752	16.6617	17.2607	17.0376	16.3202	15.0479	16.9567	17.2791	NA	NA	Coq3	-1.15775	9.41e-07	down
ENSRNOG00000009987	ENSRNOT00000058148.5	chr15	60722160	60752106	-	6937	29946	1	Akap11	Akap	A-kinase anchoring protein 11	A-kinase anchoring protein 11	Rn.219324	498549	35.1098	35.4528	31.3106	40.0522	36.5374	31.3301	32.0459	34.07	30.8418	30.6332	37.2645	29.3111	NA	NA	Akap11	-0.518205	0.00643937	down
ENSRNOG00000010011	ENSRNOT00000013828.8	chr4	80025440	80107884	-	6809	82444	1	Osbpl3	RGD1564287	oxysterol binding protein-like 3	oxysterol binding protein-like 3		362360	17.6424	20.2441	18.6105	19.4237	19.0747	18.9874	20.617	19.2761	18.5658	19.9562	22.8315	20.4579	NA	NA	Osbpl3	-0.802204	0.00118183	down
ENSRNOG00000010027	ENSRNOT00000049967.5	chr8	103673411	103770947	+	8712	97536	1	Atr	-	ATR serine/threonine kinase	ATR serine/threonine kinase		685055	6.50358	6.32729	6.10484	7.96283	5.65725	5.87237	5.81037	5.5719	6.03324	5.71943	6.21888	6.04568	NA	NA	Atr	-1.15824	2.49e-09	down
ENSRNOG00000010037	ENSRNOT00000013761.6	chr5	150084611	150167077	-	2549	82466	1	Epb41	Epb4.1|RGD1564762	erythrocyte membrane protein band 4.1	erythrocyte membrane protein band 4.1	Rn.22747	313052	13.4082	13.8557	12.9487	14.4418	14.1919	12.9956	13.3302	12.3181	13.6625	13.4147	12.6297	11.721	NA	NA	Epb4.1	-0.42606	0.0641325	down
ENSRNOG00000010038	ENSRNOT00000013997.6	chr10	94445877	94451811	+	1276	5934	1	Psmc5	Sug1	proteasome 26S subunit, ATPase 5	proteasome 26S subunit, ATPase 5	Rn.10972	81827	118.088	107.71	114.196	106.451	109.049	109.19	112.614	106.399	109.213	104.908	117.359	121.908	NA	NA	Psmc5	-0.609258	0.00140294	down
ENSRNOG00000010048	ENSRNOT00000068102.3	chr4	114876770	114896566	+	4382	19796	1	Dctn1	-	dynactin subunit 1	dynactin subunit 1	Rn.11284	29167	107.827	107.268	116.346	79.1156	108.251	104.559	121.321	111.231	107.032	118.899	132.067	134.847	NA	NA	Dctn1	-0.421818	0.0299346	down
ENSRNOG00000010063	ENSRNOT00000013408.6	chr15	56666012	56735382	+	4616	69370	1	Htr2a	5-HT2A|5Ht-2	5-hydroxytryptamine receptor 2A	5-hydroxytryptamine receptor 2A	Rn.10294	29595	2.36843	2.02576	2.08581	1.96663	2.29566	1.7003	2.07047	2.2179	2.02763	1.86648	2.0086	2.03409	NA	NA	Htr2a	-0.691162	0.03807	down
ENSRNOG00000010065	ENSRNOT00000058079.4	chr15	60803098	60959769	-	3987	156671	1	Dgkh	RGD1561955	diacylglycerol kinase, eta	diacylglycerol kinase, eta	Rn.48609	361076	19.2682	27.1656	18.4163	20.6212	24.6024	21.8494	17.9	25.3411	19.1652	19.6248	23.6188	14.7707	NA	NA	Dgkh	-2.02225	5.18e-05	down
ENSRNOG00000010068	ENSRNOT00000013507.4	chr3	11114551	11130425	+	1963	15874	1	Plpp7	Ppapdc3|RGD1305821	phospholipid phosphatase 7 (inactive)	phospholipid phosphatase 7 (inactive)	Rn.24087	296635	3.16221	3.39277	4.27799	3.52274	3.32086	4.02031	3.54143	3.91498	4.83659	3.05408	4.52159	3.5747	NA	NA	Ppapdc3	-0.642069	0.063197	down
ENSRNOG00000010077	ENSRNOT00000066598.2	chr4	7076759	7108328	+	1659	31569	1	Smarcd3	-	SWI/SNF related, matrix associated, actin dependent regulator of chromatin, subfamily d, member 3	SWI/SNF related, matrix associated, actin dependent regulator of chromatin, subfamily d, member 3	Rn.20043	296732	6.43955	6.16363	7.58358	5.80009	6.176	6.64416	6.62933	6.63271	6.74567	6.03315	7.83	7.33955	NA	NA	Smarcd3	-0.753733	0.00855542	down
ENSRNOG00000010078	ENSRNOT00000013801.5	chr7	74994605	75054293	+	3631	59688	1	Spag1	-	sperm associated antigen 1	sperm associated antigen 1	Rn.45841	315033	1.89951	1.78233	2.08404	2.09492	1.91609	2.28075	1.89143	1.85381	1.88782	1.80953	2.00513	1.62189	NA	NA	Spag1	-1.49284	0.000281006	down
ENSRNOG00000010094	ENSRNOT00000079254.1	chr2	118546829	118586699	+	2607	39870	1	Kcnmb2	Kcmb2	potassium calcium-activated channel subfamily M regulatory beta subunit 2	potassium calcium-activated channel subfamily M regulatory beta subunit 2	Rn.92476	294961	1.61552	1.98696	2.20057	1.60845	1.72681	1.7986	1.56588	1.55124	1.64269	1.52002	1.95076	1.52718	NA	NA	Kcnmb2	-2.7696	0.000303982	down
ENSRNOG00000010106	ENSRNOT00000013599.6	chr5	36076565	36135884	+	1673	59319	1	Faxc	RGD1562449	failed axon connections homolog	failed axon connections homolog	Rn.225008	366333	16.0255	16.8564	19.3887	16.0235	16.9052	16.7042	17.1451	18.6555	16.8961	18.0397	16.5614	13.8126	NA	NA	Faxc	-0.613599	0.017457	down
ENSRNOG00000010124	ENSRNOT00000085382.1	chr2	183145089	183210799	-	6182	65710	1	Trim2	-	tripartite motif-containing 2	tripartite motif-containing 2	Rn.16973	361970	24.2482	25.0461	25.9765	25.2112	24.3833	22.7452	27.5189	25.1888	24.8971	26.5645	29.5534	26.9363	NA	NA	Trim2	-0.682778	0.00275112	down
ENSRNOG00000010141	ENSRNOT00000055978.4	chr7	124338395	124367630	-	1902	29235	1	Ttll1	-	tubulin tyrosine ligase like 1	tubulin tyrosine ligase like 1	Rn.99535	362969	16.4879	17.5716	17.7901	18.7975	19.058	16.8549	16.8484	17.1016	16.3416	15.3771	18.4646	18.0194	NA	NA	Ttll1	-0.898039	0.000128941	down
ENSRNOG00000010149	ENSRNOT00000013467.6	chr8	126437345	126495347	-	672	58002	1	Cmc1	RGD1305283	C-x(9)-C motif containing 1	C-x(9)-C motif containing 1	Rn.60294	363162	5.96161	7.44806	13.8698	12.5017	6.11185	8.37314	8.00441	12.8357	6.81365	7.36157	12.2622	13.7995	NA	NA	Cmc1	-0.579021	0.0478255	down
ENSRNOG00000010150	ENSRNOT00000066377.2	chr3	21830822	21904270	-	3048	73448	1	Strbp	Spnr	spermatid perinuclear RNA binding protein	spermatid perinuclear RNA binding protein	Rn.98476	84476	25.6278	23.6249	25.1899	28.9048	25.6935	22.8768	22.9457	21.7577	23.4877	22.6259	23.5599	23.7405	NA	NA	Strbp	-1.0251	1.11e-07	down
ENSRNOG00000010156	ENSRNOT00000013490.6	chr8	69127708	69131539	+	1192	3831	1	Snapc5	-	small nuclear RNA activating complex, polypeptide 5	small nuclear RNA activating complex, polypeptide 5	Rn.47597	691501	17.7156	17.3487	18.3481	16.8978	19.754	16.9814	17.4156	17.4594	18.3815	16.8258	19.6016	19.8595	NA	NA	Snapc5	-0.994478	2.2e-05	down
ENSRNOG00000010169	ENSRNOT00000013533.5	chr5	134641618	134667079	+	3056	25461	1	Atpaf1	-	ATP synthase mitochondrial F1 complex assembly factor 1	ATP synthase mitochondrial F1 complex assembly factor 1	Rn.18579	313510	11.4046	10.6853	11.9933	10.977	11.0004	11.1984	10.9537	11.7604	10.5101	11.0763	12.5321	12.344	NA	NA	Atpaf1	-1.17154	1.21e-08	down
ENSRNOG00000010170	ENSRNOT00000013863.5	chr3	2441733	2444281	-	1643	2548	1	Tubb4b	Tubb2|Tubb2c	tubulin, beta 4B class IVb	tubulin, beta 4B class IVb	Rn.110562	296554	339.412	376.466	395.228	346.819	371.918	367.951	393.434	389.179	364.797	377.418	416.63	429.324	NA	NA	Tubb4b	-0.705878	0.0181954	down
ENSRNOG00000010185	ENSRNOT00000013511.5	chr9	64066579	64075197	+	2967	8618	1	RGD1306941	-	similar to CG31122-PA	similar to CG31122-PA	Rn.1149	316406	19.9076	18.343	15.4167	19.6621	16.9858	15.6238	16.4297	17.5698	15.4142	16.2683	17.7511	17.7799	NA	NA	RGD1306941	-1.74247	1.94e-19	down
ENSRNOG00000010199	ENSRNOT00000014170.4	chr2	179769009	179842547	-	3702	73538	1	Glrb	-	glycine receptor, beta	glycine receptor, beta	Rn.94903	25456	54.8816	55.381	55.7009	62.008	48.8077	51.4786	49.7324	48.4977	49.408	48.7593	55.8736	54.127	NA	NA	Glrb	-1.81737	5.54e-13	down
ENSRNOG00000010204	ENSRNOT00000086004.1	chr13	52854138	52871297	+	1520	17159	1	Tmem9	-	transmembrane protein 9	transmembrane protein 9	Rn.2747	289046	12.85	12.9766	14.6114	10.4734	12.77	13.7347	14.4316	15.274	16.1781	14.6583	17.8891	15.6831	NA	NA	Tmem9	-0.458573	0.0872335	down
ENSRNOG00000010205	ENSRNOT00000013620.4	chr4	84854386	84871757	+	1575	17371	1	Mturn	-	maturin, neural progenitor differentiation regulator homolog	maturin, neural progenitor differentiation regulator homolog	Rn.92940	297109	58.8107	58.4312	64.9785	64.0836	58.1587	58.4797	62.282	60.4213	59.0495	58.7606	67.7781	65.1025	NA	NA	MGC95152	-0.429261	0.0438551	down
ENSRNOG00000010224	ENSRNOT00000013851.6	chr1	157646173	157660008	+	1292	13835	1	Rab30	Rsb30	RAB30, member RAS oncogene family	RAB30, member RAS oncogene family	Rn.161854	308821	7.5986	6.24825	7.32116	7.42487	7.87377	7.97313	6.75605	7.33128	7.67159	7.5787	6.98128	7.29299	NA	NA	Rab30	-0.642412	0.0078695	down
ENSRNOG00000010230	ENSRNOT00000013845.7	chr1	282188110	282210580	+	1283	22470	1	Fam45a	RGD1308326	family with sequence similarity 45, member A	family with sequence similarity 45, member A	Rn.7621	308009	25.289	24.9271	22.4172	28.8986	26.1908	24.1434	24.6402	23.9388	23.6696	21.9491	27.719	25.5623	NA	NA	Fam45a	-0.708	0.000568714	down
ENSRNOG00000010232	ENSRNOT00000013703.6	chr9	19469706	19476646	-	2141	6940	1	Enpp5	E-NPP 5|Npp5	ectonucleotide pyrophosphatase/phosphodiesterase 5	ectonucleotide pyrophosphatase/phosphodiesterase 5	Rn.198838	316249	40.4806	37.718	41.1987	40.9094	39.5547	36.7259	40.5006	39.34	39.2813	42.2533	42.8349	42.0342	NA	NA	Enpp5	-0.534205	0.00959752	down
ENSRNOG00000010235	ENSRNOT00000051590.2	chr3	160047296	160115177	+	947	67881	1	Pkig	-	cAMP-dependent protein kinase inhibitor gamma	cAMP-dependent protein kinase inhibitor gamma	Rn.7648	266709	38.8795	37.3233	32.8559	34.9882	39.0795	40.6775	38.1118	39.9234	38.6518	34.0427	39.0991	41.8666	NA	NA	Pkig	-0.543169	0.0455351	down
ENSRNOG00000010254	ENSRNOT00000013618.2	chr2	36246628	36247896	+	1268	1268	1	Htr1a	5HT1A|RAT5HT1A	5-hydroxytryptamine receptor 1A	5-hydroxytryptamine receptor 1A	Rn.44486	24473	1.29619	1.02925	1.11593	1.77532	1.11812	0.841987	1.26884	1.48341	1.11517	0.887139	1.3716	1.58302	NA	NA	Htr1a	-2.90731	0.0842672	down
ENSRNOG00000010259	ENSRNOT00000013867.4	chr6	110410141	110455906	+	1296	45765	1	Esrrb	Err2|Errb	estrogen-related receptor beta	estrogen-related receptor beta	Rn.104984	299210	0.498216	1.06931	1.13929	0.681161	1.24058	1.00191	0.935701	1.08852	1.0599	0.779203	1.10134	0.678407	NA	NA	Esrrb	-2.09624	0.00862087	down
ENSRNOG00000010277	ENSRNOT00000015102.4	chr8	59164572	59183908	+	2449	19336	1	Idh3a	-	isocitrate dehydrogenase 3 (NAD+) alpha	isocitrate dehydrogenase 3 (NAD+) alpha	Rn.95104	114096	77.1188	88.7045	83.7914	94.851	80.834	82.7832	79.9281	83.8662	80.285	74.6198	89.0938	86.264	NA	NA	Idh3a	-0.738196	6.33e-05	down
ENSRNOG00000010280	ENSRNOT00000044087.3	chr2	24719976	24923128	-	2524	203152	1	Pde8b	RNPDE8B	phosphodiesterase 8B	phosphodiesterase 8B	Rn.69724	309962	3.25007	3.15041	3.67447	3.18861	4.26211	2.98955	3.40124	3.58776	3.20134	3.48946	4.14388	3.6083	NA	NA	Pde8b	-0.704768	0.0738545	down
ENSRNOG00000010284	ENSRNOT00000050249.2	chr4	99937558	99999902	+	2690	62344	1	St3gal5	Siat9	ST3 beta-galactoside alpha-2,3-sialyltransferase 5	ST3 beta-galactoside alpha-2,3-sialyltransferase 5	Rn.22706	83505	16.0004	14.3299	14.5856	12.6237	14.7955	13.371	14.1089	14.2246	15.7298	12.7639	16.0119	15.4419	NA	NA	St3gal5	-0.819502	4.76e-05	down
ENSRNOG00000010286	ENSRNOT00000062055.5	chr2	1452116	1561464	-	4590	109348	1	Cast	-	calpastatin	calpastatin	Rn.17481	25403	35.2481	37.5936	35.8976	42.9981	38.1169	37.9014	36.87	36.2231	34.266	36.2237	40.2088	36.8752	NA	NA	Cast	-0.422559	0.0290442	down
ENSRNOG00000010296	ENSRNOT00000014391.5	chr15	33013504	33051129	-	1770	37625	1	Slc7a7	y+LAT1	solute carrier family 7 member 7	solute carrier family 7 member 7	Rn.163294	83509	22.5261	24.2486	25.382	22.2525	22.874	25.4968	24.3049	26.0891	21.5472	25.6813	28.0683	24.8835	NA	NA	Slc7a7	-0.575402	0.0113604	down
ENSRNOG00000010299	ENSRNOT00000064145.2	chr5	128923934	129022054	+	2665	98120	1	Eps15	RGD1307641	epidermal growth factor receptor pathway substrate 15	epidermal growth factor receptor pathway substrate 15	Rn.22316	313474	57.2507	58.7709	63.9974	67.9728	68.0409	57.9918	65.3178	63.4316	59.7095	62.9982	67.8035	62.2351	NA	NA	Eps15	-0.733741	6.92e-05	down
ENSRNOG00000010303	ENSRNOT00000013675.5	chr5	81431600	81442451	+	3162	10851	1	Trim32	-	tripartite motif-containing 32	tripartite motif-containing 32	Rn.4118	313264	8.42799	9.52287	9.56775	9.63656	8.87976	9.08453	9.64099	9.44563	9.11853	9.33853	10.7995	10.3563	NA	NA	Trim32	-0.461906	0.0453559	down
ENSRNOG00000010311	ENSRNOT00000093385.1	chr15	104117556	104168564	-	3498	51008	1	Dzip1	-	DAZ interacting zinc finger protein 1	DAZ interacting zinc finger protein 1	Rn.24061	364475	14.3769	13.7546	15.4507	14.3892	14.8293	14.1718	13.2183	14.0039	14.3178	14.6137	13.9489	12.9658	NA	NA	Dzip1	-0.5923	0.00539127	down
ENSRNOG00000010349	ENSRNOT00000014103.1	chr4	145674157	145678066	-	496	3909	1	Ghrl	-	ghrelin and obestatin prepropeptide	ghrelin and obestatin prepropeptide	Rn.42103	59301	2.92903	3.22801	4.49628	3.64861	3.32991	3.17057	3.38897	4.00897	3.06808	3.42767	3.02279	3.31111	NA	NA	Ghrl	-1.16598	0.0805586	down
ENSRNOG00000010350	ENSRNOT00000013956.5	chr9	19518570	19749145	-	3341	230575	1	Rcan2	Dcip2|Dscr1l1|Zaki-4	regulator of calcineurin 2	regulator of calcineurin 2	Rn.24428	140666	52.4004	52.2396	54.7267	49.2212	51.7628	48.2833	54.6749	51.7594	50.1475	50.7336	58.7121	57.0808	NA	NA	Rcan2	-1.48962	5.11e-07	down
ENSRNOG00000010365	ENSRNOT00000014250.6	chrX	1321315	1379198	+	3153	57883	1	Syn1	-	synapsin I	synapsin I	Rn.9923	24949	49.3114	45.1131	48.0533	33.1779	49.0453	44.0377	47.1773	43.9711	41.2295	48.6219	54.2736	56.9276	NA	NA	Syn1	-0.892518	0.000174238	down
ENSRNOG00000010390	ENSRNOT00000014127.5	chr8	48667275	48674748	-	1628	7473	1	Hmbs	PBG-D|PBGD|URO-S|hemC	hydroxymethylbilane synthase	hydroxymethylbilane synthase	Rn.11080	25709	13.557	15.5703	14.4262	14.9571	12.6052	14.3921	13.5775	14.2938	12.9955	13.8429	15.8919	16.9049	NA	NA	Hmbs	-0.467489	0.0800873	down
ENSRNOG00000010392	ENSRNOT00000013991.8	chr16	63958645	64057434	+	3833	98789	1	Nrg1	-	neuregulin 1	neuregulin 1	Rn.37438	112400	25.877	28.5133	27.6831	27.9675	25.9035	25.953	26.7729	25.2761	26.4561	27.0831	27.3591	26.6904	NA	NA	Nrg1	-1.56405	3.92e-08	down
ENSRNOG00000010428	ENSRNOT00000013878.7	chr3	110723481	110732060	+	4328	8579	1	Bahd1	RGD1563127	bromo adjacent homology domain containing 1	bromo adjacent homology domain containing 1		362194	9.64301	9.27644	9.87216	7.37014	9.30401	9.95395	10.0897	10.1853	10.539	10.4703	11.0549	12.1926	NA	NA	Bahd1	-0.521929	0.0500015	down
ENSRNOG00000010434	ENSRNOT00000014532.4	chr8	122743189	122776806	+	1799	33617	1	Dync1li1	Dncli1|Dnclic1|LIC1	dynein cytoplasmic 1 light intermediate chain 1	dynein cytoplasmic 1 light intermediate chain 1	Rn.228621	252902	58.8539	52.9806	56.1525	58.3616	58.6275	53.6121	61.3612	57.4537	53.2316	58.8907	67.9863	65.9778	NA	NA	Dync1li1	-0.54101	0.0072758	down
ENSRNOG00000010440	ENSRNOT00000086679.1	chr18	62805410	62944630	+	1501	139220	1	Gnal	Golf|Olf|RGD1305940	G protein subunit alpha L	G protein subunit alpha L	Rn.203753	24611	41.6876	39.8079	46.5613	40.7771	42.1252	39.7647	45.6028	39.3934	37.8349	41.8488	47.9298	46.8492	NA	NA	Gnal	-1.18544	1.13e-07	down
ENSRNOG00000010450	ENSRNOT00000014074.5	chr2	40373211	40386669	-	891	13458	1	Elovl7	-	ELOVL fatty acid elongase 7	ELOVL fatty acid elongase 7	Rn.105650	361895	94.0435	85.0914	80.0436	101.39	89.5347	88.6218	88.8032	88.3636	79.1695	83.1102	101.421	95.2703	NA	NA	Elovl7	-1.51125	1.35e-13	down
ENSRNOG00000010452	ENSRNOT00000014058.7	chr4	80331227	80333326	-	1197	2099	1	Cycs	CYCSA	cytochrome c, somatic	cytochrome c, somatic	Rn.2202	25309	145.632	125.722	113.303	123.9	122.632	128.064	120.899	119.101	126.547	105.221	122.92	132.241	NA	NA	Cycs	-0.854429	0.0647792	down
ENSRNOG00000010472	ENSRNOT00000013963.7	chr3	110816337	110828879	-	2358	12542	1	Ccdc32	Gm631	coiled-coil domain containing 32	coiled-coil domain containing 32	Rn.154291	296081	30.4261	23.4913	23.6054	23.6483	22.5194	26.6769	23.392	28.2726	21.0914	20.535	26.3084	26.4101	NA	NA	Ccdc32	-1.29988	4.19e-11	down
ENSRNOG00000010479	ENSRNOT00000014583.7	chr15	93678885	93868301	-	13535	189416	1	Mycbp2	Pam|Phr1	MYC binding protein 2, E3 ubiquitin protein ligase	MYC binding protein 2, E3 ubiquitin protein ligase	Rn.13538	290447	13.1406	13.2488	13.9497	14.4859	14.3884	13.0823	14.5108	12.9392	12.4471	13.8047	14.2241	12.6988	NA	NA	Mycbp2	-0.78172	2.16e-05	down
ENSRNOG00000010480	ENSRNOT00000013927.6	chr8	13796021	13816109	+	1845	20088	1	Vstm5	-	V-set and transmembrane domain containing 5	V-set and transmembrane domain containing 5	Rn.64447	500947	8.73326	10.946	10.8955	11.1166	10.2433	10.3613	11.5966	12.4014	10.4743	11.0785	14.4908	13.2712	NA	NA	Vstm5	-1.2018	5.34e-05	down
ENSRNOG00000010523	ENSRNOT00000014046.6	chr3	140106766	140125220	+	1300	18454	1	Naa20	Nat5	N(alpha)-acetyltransferase 20, NatB catalytic subunit	N(alpha)-acetyltransferase 20, NatB catalytic subunit	Rn.30327	362228	35.6935	31.4733	31.0447	30.3655	29.0863	31.8627	30.7185	30.2505	31.5024	30.0987	28.9435	31.787	NA	NA	Naa20	-0.604106	0.00501936	down
ENSRNOG00000010531	ENSRNOT00000014084.3	chr5	150288126	150323063	-	1414	34937	1	Oprd1	-	opioid receptor, delta 1	opioid receptor, delta 1	Rn.10310	24613	1.06895	1.57002	1.25088	0.613912	1.15772	1.31623	1.37558	1.42526	1.05717	1.29275	2.09521	1.73633	NA	NA	Oprd1	-2.03035	0.0229969	down
ENSRNOG00000010535	ENSRNOT00000014013.6	chr2	74360622	74693341	+	4626	332719	1	Cdh18	-	cadherin 18	cadherin 18		310174	5.74808	5.40684	4.95058	5.52774	5.30494	4.39439	4.71336	4.65275	4.39584	4.42399	5.51495	4.82321	NA	NA	Cdh18	-1.98037	4.82e-15	down
ENSRNOG00000010538	ENSRNOT00000014038.7	chr3	149101243	149115209	-	948	13966	1	Commd7	-	COMM domain containing 7	COMM domain containing 7	Rn.92689	296285	22.6158	26.455	21.6753	25.6393	23.7745	23.6502	22.2021	29.7055	20.7829	25.9433	28.9613	24.2535	NA	NA	Commd7	-0.538286	0.0380438	down
ENSRNOG00000010540	ENSRNOT00000014752.6	chr10	85257876	85269806	+	2197	11930	1	Mrpl45	-	mitochondrial ribosomal protein L45	mitochondrial ribosomal protein L45	Rn.107098	287656	13.96	14.0915	14.9323	13.213	14.5031	15.9708	15.1873	14.9582	16.3234	14.6564	16.2583	16.6569	NA	NA	Mrpl45	-0.59006	0.00951395	down
ENSRNOG00000010543	ENSRNOT00000015177.6	chr8	36410683	36416296	+	2428	5613	1	Srpra	Srpr	SRP receptor alpha subunit	SRP receptor alpha subunit	Rn.18349	315548	42.3802	41.5773	45.7864	39.9156	42.416	44.7682	46.5528	47.3673	47.5948	45.8772	53.56	51.5297	NA	NA	Srpr	-0.357801	0.082309	down
ENSRNOG00000010553	ENSRNOT00000014018.4	chr6	107631227	107633012	-	1785	1785	1	Pnma1	MA1	PNMA family member 1	PNMA family member 1	Rn.81186	170636	0.945431	1.28139	1.14599	1.01384	1.06449	1.27706	1.04932	1.30968	1.13922	1.06703	1.06841	1.03158	NA	NA	Pnma1	-1.51957	0.0739141	down
ENSRNOG00000010567	ENSRNOT00000078265.1	chr6	110644267	110681408	-	4373	37141	1	Angel1	RGD1306238	angel homolog 1	angel homolog 1	Rn.135058	362765	7.11421	8.09489	8.52199	6.15372	7.50031	7.72681	9.1951	8.80542	7.42485	8.90095	10.3268	9.4534	NA	NA	Angel1	-1.26432	8.4e-07	down
ENSRNOG00000010580	ENSRNOT00000014213.4	chr5	169364306	169450214	+	1492	85908	1	Acot7	Bach	acyl-CoA thioesterase 7	acyl-CoA thioesterase 7	Rn.6024	26759	144.357	148.631	152.319	126.55	136.121	141.568	145.343	140.469	140.022	143.259	155.228	166.023	NA	NA	Acot7	-0.837156	1.67e-05	down
ENSRNOG00000010601	ENSRNOT00000063994.3	chr4	8066737	8185935	+	3606	119198	1	Srpk2	-	SRSF protein kinase 2	SRSF protein kinase 2	Rn.138055	296753	19.4483	19.4505	19.974	21.0945	21.3974	19.8849	19.112	20.0824	19.0801	19.8053	20.0439	19.9473	NA	NA	Srpk2	-0.604528	0.00241313	down
ENSRNOG00000010607	ENSRNOT00000014087.4	chr3	2462466	2463790	+	1135	1324	1	Rnf208	RGD1565957	ring finger protein 208	ring finger protein 208	Rn.34661	499748	17.5838	15.7306	19.3237	14.2464	18.9689	15.5207	16.238	16.7263	16.457	16.4995	18.8107	18.2844	NA	NA	Rnf208	-1.29864	0.000899425	down
ENSRNOG00000010633	ENSRNOT00000014235.3	chr16	48937456	48981980	-	3641	44524	1	Acsl1	ACS|Acas|COAA|Facl2	acyl-CoA synthetase long-chain family member 1	acyl-CoA synthetase long-chain family member 1	Rn.6215	25288	15.7589	15.269	17.0827	17.1861	16.8763	15.4182	16.5244	15.7344	16.3853	16.6448	17.2521	18.129	NA	NA	Acsl1	-0.591781	0.0037273	down
ENSRNOG00000010642	ENSRNOT00000014301.5	chr8	82560761	82576661	+	1253	15900	1	Lysmd2	RGD1304585	LysM domain containing 2	LysM domain containing 2	Rn.7432	300839	33.7179	30.3882	32.2829	26.5258	31.7405	31.5149	30.0693	30.0556	31.792	29.7383	33.0445	34.6343	NA	NA	Lysmd2	-0.93777	6.18e-06	down
ENSRNOG00000010646	ENSRNOT00000014132.4	chr6	102152147	102196138	-	3764	43991	1	Tmem229b	RGD1562622	transmembrane protein 229B	transmembrane protein 229B	Rn.43946	503035	45.0457	38.8016	44.2166	37.1501	39.6355	42.7346	43.7425	43.7046	41.0593	42.0232	49.8292	50.4941	NA	NA	Tmem229b	-1.00714	1.9e-08	down
ENSRNOG00000010649	ENSRNOT00000044871.4	chr2	83393282	84094315	+	4631	701033	1	Ctnnd2	-	catenin delta 2	catenin delta 2	Rn.15163	114028	9.38283	9.79385	10.123	8.35891	9.14028	8.57678	9.27395	9.02565	8.02901	8.82739	10.5	9.99064	NA	NA	Ctnnd2	-0.853115	0.00095913	down
ENSRNOG00000010663	ENSRNOT00000082992.1	chr8	114529016	114617466	-	7857	88450	1	Col6a5	RGD1307220|RGD1565804	collagen type VI alpha 5 chain	collagen type VI alpha 5 chain		501047	3.78215	4.64411	5.12484	3.70964	4.3326	4.10406	5.05663	5.07871	4.05363	4.59285	4.50803	4.98282	NA	NA	Col6a5	-1.34836	0.000500731	down
ENSRNOG00000010668	ENSRNOT00000014464.7	chr10	40320581	40375605	-	2599	55024	1	Anxa6	Anx6|CPB-II	annexin A6	annexin A6	Rn.204053	79125	187.649	220.791	217.616	203.3	208.581	199.033	231.11	220.163	204.196	208.869	263.91	244.303	NA	NA	Anxa6	-0.556916	0.00239896	down
ENSRNOG00000010680	ENSRNOT00000014470.7	chr2	149213134	149316569	+	3970	103435	1	Med12l	RGD1304617	mediator complex subunit 12-like	mediator complex subunit 12-like	Rn.155541	690752	1.8556	1.89109	1.99519	1.47872	2.06542	1.99515	2.00211	1.85119	1.92676	1.82566	2.14812	1.88872	NA	NA	Med12l	-1.21377	0.00099854	down
ENSRNOG00000010702	ENSRNOT00000015232.7	chr4	2527434	2606655	+	4630	79221	1	Ube3c	RGD1559986	ubiquitin protein ligase E3C	ubiquitin protein ligase E3C	Rn.9242	362294	33.3367	34.0055	34.0727	37.0846	31.7043	32.5321	34.8737	33.5684	30.9973	34.2266	39.0298	36.7286	NA	NA	Ube3c	-0.55748	0.00338411	down
ENSRNOG00000010729	ENSRNOT00000015124.6	chr3	119173818	119222484	+	4046	48666	1	Usp8	-	ubiquitin specific peptidase 8	ubiquitin specific peptidase 8	Rn.52174	296121	28.8236	30.6568	31.4146	34.9936	31.7071	29.5255	30.8475	29.1025	29.4869	30.6524	34.1631	32.2677	NA	NA	Usp8	-0.747516	6.34e-05	down
ENSRNOG00000010733	ENSRNOT00000065456.1	chr8	48677492	48692295	-	3547	14803	1	Vps11	-	VPS11 CORVET/HOPS core subunit	VPS11 CORVET/HOPS core subunit	Rn.2637	315600	32.3696	33.2742	31.8145	36.9548	34.4081	32.8942	32.2151	32.1096	30.8294	31.7031	35.4017	34.3752	NA	NA	Vps11	-0.741232	0.000106254	down
ENSRNOG00000010737	ENSRNOT00000014300.7	chr15	105640097	105797932	+	4567	157835	1	Mbnl2	-	muscleblind-like splicing regulator 2	muscleblind-like splicing regulator 2	Rn.1940	680445	57.057	56.9027	58.6388	62.1609	56.9256	55.5494	61.8944	58.749	56.221	59.9286	64.4107	63.697	NA	NA	Mbnl2	-0.739679	9.7e-05	down
ENSRNOG00000010741	ENSRNOT00000014409.5	chr2	183598509	183600757	+	2248	2248	1	Tigd4	-	tigger transposable element derived 4	tigger transposable element derived 4		102550932	0.456953	0.502751	0.752599	0.92284	0.507147	0.410749	0.640923	0.537897	0.64699	0.500397	0.634937	0.509181	NA	NA	Tigd4	-2.78132	0.0145779	down
ENSRNOG00000010752	ENSRNOT00000016224.5	chr1	174605834	174620064	-	2350	14230	1	Tmem41b	RGD1310870	transmembrane protein 41B	transmembrane protein 41B	Rn.71169	361626	34.5512	34.1746	32.4232	36.8954	32.0873	30.8995	32.7295	31.7478	30.9167	29.1395	35.8353	32.9168	NA	NA	Tmem41b	-0.614042	0.00167432	down
ENSRNOG00000010753	ENSRNOT00000046539.5	chr1	7816838	8038665	-	1414	221827	1	Aig1	RGD1562920	androgen-induced 1	androgen-induced 1	Rn.14443	292486	32.162	30.0016	31.7288	28.6978	28.1471	31.0897	31.4686	31.1658	32.2388	29.3626	33.184	35.2897	NA	NA	Aig1	-0.481323	0.026411	down
ENSRNOG00000010771	ENSRNOT00000015092.7	chr10	13915214	13962008	+	13767	46794	1	Pkd1	-	polycystin 1, transient receptor potential channel interacting	polycystin 1, transient receptor potential channel interacting	Rn.127770	24650	11.7306	11.0377	11.7316	8.73252	10.4767	11.7342	11.5653	11.4846	11.895	11.3167	10.7076	9.74589	NA	NA	Pkd1	-0.456899	0.0241266	down
ENSRNOG00000010784	ENSRNOT00000014491.6	chr8	82582352	82641536	-	2132	59184	1	Scg3	SgIII	secretogranin III	secretogranin III	Rn.11093	116635	115.849	128.954	132.147	138.47	142.776	109.973	131.679	118.367	113.951	122.696	144.546	134.922	NA	NA	Scg3	-0.48558	0.0209749	down
ENSRNOG00000010793	ENSRNOT00000055320.2	chr7	143721088	143738237	-	2403	17149	1	Spryd3	RGD1561500	SPRY domain containing 3	SPRY domain containing 3	Rn.9246	315327	50.7295	50.2628	61.0223	37.9491	51.0808	52.3247	58.2693	59.976	51.8896	56.2383	60.9206	65.5344	NA	NA	Spryd3	-0.774045	0.00224687	down
ENSRNOG00000010800	ENSRNOT00000014637.6	chr6	27555412	27582995	-	1905	27583	1	Hadhb	TP-beta	hydroxyacyl-CoA dehydrogenase trifunctional multienzyme complex subunit beta	hydroxyacyl-CoA dehydrogenase trifunctional multienzyme complex subunit beta	Rn.11253	171155	98.2475	91.265	88.8268	96.9055	89.2933	94.2904	88.9624	93.2162	90.7554	82.5686	97.3407	92.3758	NA	NA	Hadhb	-0.615218	0.00103156	down
ENSRNOG00000010812	ENSRNOT00000091211.1	chr3	63353178	63454967	+	7720	101789	1	Osbpl6	-	oxysterol binding protein-like 6	oxysterol binding protein-like 6	Rn.15167	311129	7.59018	8.26793	8.54886	8.95554	8.06544	7.18201	7.56013	7.73933	7.53593	8.12507	7.94865	7.68852	NA	NA	Osbpl6	-0.805768	0.00805416	down
ENSRNOG00000010819	ENSRNOT00000015474.6	chr2	127625683	127677503	+	4188	51820	1	Hspa4l	APG-1|OSP94	heat shock protein family A (Hsp70) member 4 like	heat shock protein family A (Hsp70) member 4 like	Rn.144829	294993	26.4552	24.0049	27.4849	26.5243	26.259	26.3885	26.4501	26.3448	27.3263	29.1888	28.746	27.9771	NA	NA	Hspa4l	-0.778081	6.12e-05	down
ENSRNOG00000010827	ENSRNOT00000015036.7	chr2	223262852	223322585	-	1889	59733	1	Ptbp2	PTBLP|PTBLP-L|PTBLP-S|Ptb2	polypyrimidine tract binding protein 2	polypyrimidine tract binding protein 2	Rn.64916	310820	36.1858	33.0559	31.0702	36.8723	32.7299	32.9413	31.8948	31.5581	30.855	31.3312	32.2243	32.9057	NA	NA	Ptbp2	-0.483526	0.0260515	down
ENSRNOG00000010830	ENSRNOT00000014704.4	chr16	49266903	49270698	+	1286	3795	1	Slc25a4	Ant1	solute carrier family 25 member 4	solute carrier family 25 member 4	Rn.4092	85333	418.96	395.487	452.8	358.606	410.084	417.199	420.204	429.006	416.387	398.247	439.858	495.012	NA	NA	Slc25a4	-0.962018	3.86e-08	down
ENSRNOG00000010834	ENSRNOT00000014720.7	chr7	124680294	124751405	+	3847	71111	1	Mpped1	RGD1308244	metallophosphoesterase domain containing 1	metallophosphoesterase domain containing 1	Rn.19156	362971	0.476824	0.951297	0.975517	0.860526	0.782674	0.922584	1.11421	0.991858	0.696628	0.764248	0.95095	1.28934	NA	NA	Mpped1	-2.31223	1.46e-05	down
ENSRNOG00000010839	ENSRNOT00000014414.5	chr10	87142116	87153982	-	3182	11866	1	Krt222	Ka21p|RGD1560383	keratin 222	keratin 222		497994	5.11909	5.79705	6.18696	6.01563	5.58559	5.36839	6.81079	6.13506	6.16214	5.11797	7.02628	7.73144	NA	NA	RGD1560383	-2.04027	9.94e-07	down
ENSRNOG00000010853	ENSRNOT00000082487.1	chr1	123899657	124038966	-	2854	139309	1	Chrna7	BTX|NARAD|nAChRa7	cholinergic receptor nicotinic alpha 7 subunit	cholinergic receptor nicotinic alpha 7 subunit	Rn.9698	25302	11.2349	9.26356	11.8991	10.393	11.2311	10.5452	11.0474	12.3433	11.6267	11.4258	12.0407	12.0552	NA	NA	Chrna7	-2.02256	1.11e-08	down
ENSRNOG00000010859	ENSRNOT00000014436.7	chr5	127847129	127878792	-	2658	31663	1	Zyg11b	RGD1307814	zyg-11 family member B, cell cycle regulator	zyg-11 family member B, cell cycle regulator		362559	14.0177	16.7094	16.9717	18.5713	17.3382	15.6271	16.0947	15.8618	15.6456	16.8755	14.8825	12.3575	NA	NA	Zyg11b	-0.696155	0.00134978	down
ENSRNOG00000010861	ENSRNOT00000014684.7	chr1	251235508	251379593	-	3219	144085	1	Atad1	Ab2-088	ATPase family, AAA domain containing 1	ATPase family, AAA domain containing 1	Rn.54918	309532	33.4797	33.8558	32.0747	41.0723	34.3906	31.9253	30.7495	31.554	31.515	28.9451	32.1901	31.5237	NA	NA	Atad1	-0.369669	0.081312	down
ENSRNOG00000010872	ENSRNOT00000015122.5	chr6	136142956	136145837	-	1421	2881	1	Ckb	CPK-B|Ckbb|Ckbr	creatine kinase B	creatine kinase B	Rn.1472	24264	396.941	379.606	397.108	335.792	363.596	394.946	398.517	415.658	392.447	385.168	461.461	468.986	NA	NA	Ckb	-0.499871	0.00680851	down
ENSRNOG00000010889	ENSRNOT00000052051.6	chr2	184231260	184309664	-	2834	78404	1	Fbxw7	-	F-box and WD repeat domain containing 7	F-box and WD repeat domain containing 7	Rn.13083	100360914	16.5026	16.6687	16.6449	18.2642	16.8701	16.4385	16.2009	16.0335	15.9475	15.1329	18.4868	17.9294	NA	NA	Fbxw7	-0.598793	0.0207633	down
ENSRNOG00000010895	ENSRNOT00000015299.5	chr8	87223948	87245951	-	1747	22003	1	Tmem30a	-	transmembrane protein 30A	transmembrane protein 30A	Rn.161918	300857	134.551	125.851	137.49	137.361	134.282	128.527	136.43	130.456	131.671	130.448	146.515	142.872	NA	NA	Tmem30a	-0.493543	0.00878121	down
ENSRNOG00000010915	ENSRNOT00000021958.4	chr1	247787582	247821728	-	5073	34146	1	Ermp1	Fxna	endoplasmic reticulum metallopeptidase 1	endoplasmic reticulum metallopeptidase 1	Rn.99609	373544	14.9004	15.3217	15.0681	14.9625	14.7142	15.5993	17.1709	15.6098	16.0818	16.6381	17.9692	17.7008	NA	NA	Ermp1	-0.40142	0.0481951	down
ENSRNOG00000010938	ENSRNOT00000015205.4	chr1	91433030	91448564	+	1866	15534	1	Slc7a10	Asc-1	solute carrier family 7 member 10	solute carrier family 7 member 10	Rn.128083	114518	1.25042	1.58628	1.19515	1.22215	1.07311	1.12884	1.28045	1.19523	1.12586	1.02071	1.34343	1.48465	NA	NA	Slc7a10	-1.81287	0.00217712	down
ENSRNOG00000010945	ENSRNOT00000016981.6	chr3	160391106	160399931	+	2685	8825	1	Ywhab	-	tyrosine 3-monooxygenase/tryptophan 5-monooxygenase activation protein, beta	tyrosine 3-monooxygenase/tryptophan 5-monooxygenase activation protein, beta	Rn.8653	56011	207.326	201.603	209.987	220.521	206.211	195.774	217.863	196.643	192.365	201.093	219.831	225.338	NA	NA	Ywhab	-0.512291	0.00559237	down
ENSRNOG00000010953	ENSRNOT00000014625.5	chr5	169475270	169482030	+	1744	6760	1	Icmt	fcmt	isoprenylcysteine carboxyl methyltransferase	isoprenylcysteine carboxyl methyltransferase	Rn.48709	170818	17.0981	17.9677	19.6664	15.717	17.7004	18.7294	21.9135	20.5615	18.6793	19.9293	21.733	21.0691	NA	NA	Icmt	-0.700173	0.00185355	down
ENSRNOG00000010958	ENSRNOT00000015186.5	chr1	282238773	282251257	-	1475	12484	1	Prdx3	Prx3	peroxiredoxin 3	peroxiredoxin 3	Rn.2011	64371	58.5994	56.4909	49.0608	50.3337	52.6779	56.9375	53.5617	55.418	52.681	48.0549	57.0854	58.4719	NA	NA	Prdx3	-0.891536	3.2e-06	down
ENSRNOG00000010967	ENSRNOT00000082290.1	chr1	247107397	247136260	+	3872	28863	1	Cdc37l1	Cdc37l	cell division cycle 37-like 1	cell division cycle 37-like 1	Rn.60570	293886	9.17171	9.93803	9.96627	11.3426	10.7508	9.50907	9.30885	10.4618	9.3768	10.1055	10.6067	9.9868	NA	NA	Cdc37l1	-0.541442	0.0110089	down
ENSRNOG00000011000	ENSRNOT00000091865.1	chr9	28442229	28973246	-	5805	531017	1	Rims1	RIM1a|Rim1	regulating synaptic membrane exocytosis 1	regulating synaptic membrane exocytosis 1	Rn.10799	84556	6.44627	6.26952	6.53368	5.93339	6.18641	6.00713	6.28564	5.95512	5.28008	6.26702	6.22967	6.23551	NA	NA	Rims1	-1.47691	7.31e-09	down
ENSRNOG00000011007	ENSRNOT00000014699.4	chr10	105506955	105552986	-	3917	46031	1	Ube2o	RGD1310297	ubiquitin-conjugating enzyme E2O	ubiquitin-conjugating enzyme E2O		303689	47.0251	43.7505	48.2183	32.3598	44.2704	43.7468	45.7091	44.1412	45.1696	45.2149	51.9524	49.7373	NA	NA	Ube2o	-0.907277	0.000163527	down
ENSRNOG00000011009	ENSRNOT00000014749.5	chr19	784618	824420	+	1442	39802	1	Cmtm4	Cklfsf4|RGD1565098	CKLF-like MARVEL transmembrane domain containing 4	CKLF-like MARVEL transmembrane domain containing 4	Rn.160026	498902	6.50288	6.42871	6.89024	6.84638	6.24383	6.15322	7.21896	7.03453	6.82688	7.96935	6.72088	6.68391	NA	NA	Cmtm4	-0.638077	0.0339364	down
ENSRNOG00000011011	ENSRNOT00000014639.6	chr1	142721002	142724511	-	1422	3509	1	Nmb	RGD1562710	neuromedin B	neuromedin B	Rn.18763	499194	25.5208	34.1095	24.5091	25.96	27.1973	32.741	31.3422	27.7686	26.4888	27.6513	31.0658	34.2629	NA	NA	Nmb	-2.89266	3.76e-21	down
ENSRNOG00000011014	ENSRNOT00000033706.5	chr4	58064833	58195143	-	2588	130310	1	Copg2	RGD1566215	coatomer protein complex, subunit gamma 2	coatomer protein complex, subunit gamma 2	Rn.216502	301742	42.3401	42.4952	40.1031	44.5145	39.6977	39.7092	40.07	41.3759	39.5267	38.8919	41.7581	40.6456	NA	NA	Copg2	-0.622846	0.000915125	down
ENSRNOG00000011059	ENSRNOT00000066181.2	chr3	112684152	112789289	-	4259	105137	1	Ttbk2	-	tau tubulin kinase 2	tau tubulin kinase 2	Rn.140880	311349	15.953	16.4557	19.4069	17.3317	17.952	16.2534	19.6211	18.3914	16.9958	20.1453	16.9651	16.4682	NA	NA	Ttbk2	-0.826945	0.0339805	down
ENSRNOG00000011063	ENSRNOT00000043907.6	chr13	56015901	56236674	+	2258	220773	1	Dennd1b	Fam31b	DENN domain containing 1B	DENN domain containing 1B		289051	6.07656	7.13247	7.62208	8.99205	8.10431	7.43102	8.00796	8.598	7.97403	7.97656	8.87631	7.91246	NA	NA	Dennd1b	-0.556263	0.0403596	down
ENSRNOG00000011066	ENSRNOT00000028561.7	chr2	84536669	84608712	-	3101	72043	1	March6	RGD1310927|RGD1565757	membrane associated ring-CH-type finger 6	membrane associated ring-CH-type finger 6	Rn.2039	294862	22.7906	22.5053	25.7514	20.7767	22.2142	24.3142	28.2762	27.1266	26.1913	27.8783	30.0267	29.6579	NA	NA	6-Mar	-0.49336	0.0153466	down
ENSRNOG00000011074	ENSRNOT00000014764.3	chr1	184271590	184276475	+	956	4885	1	Calcb	-	calcitonin-related polypeptide, beta	calcitonin-related polypeptide, beta	Rn.88080	171519	139.563	124.018	115.739	128.709	128.84	125.924	123.143	128.86	124.992	111.409	125.778	135.436	NA	NA	Calcb	-2.34352	1.18e-10	down
ENSRNOG00000011111	ENSRNOT00000014980.6	chr6	110968061	110990912	+	3982	22851	1	Cipc	RGD1309492	CLOCK-interacting pacemaker	CLOCK-interacting pacemaker	Rn.19617	314330	10.9821	14.7824	13.3487	15.8363	13.3756	13.8442	13.3695	14.8526	13.3689	14.2949	17.0278	15.3475	NA	NA	RGD1309492	-0.485609	0.0198343	down
ENSRNOG00000011112	ENSRNOT00000014814.6	chr6	108061063	108076186	-	1762	15123	1	Fam161b	RGD1309058	family with sequence similarity 161, member B	family with sequence similarity 161, member B		314311	3.88106	4.44413	3.57013	3.7075	3.30981	3.88119	4.06808	3.65244	3.49285	4.55598	4.88763	4.10488	NA	NA	Fam161b	-0.721211	0.0572171	down
ENSRNOG00000011114	ENSRNOT00000014805.7	chr1	23977688	24002506	+	1246	24818	1	Tbpl1	-	TATA-box binding protein like 1	TATA-box binding protein like 1	Rn.25148	689030	25.5807	22.3955	21.9473	23.8763	23.6488	25.4161	23.0207	24.1321	22.5675	20.9491	23.0551	24.4707	NA	NA	Tbpl1	-0.510318	0.0246582	down
ENSRNOG00000011116	ENSRNOT00000014828.7	chr16	49350884	49432118	+	2764	81234	1	Snx25	-	sorting nexin 25	sorting nexin 25	Rn.16962	306471	11.3352	10.3781	10.7952	11.269	11.179	9.855	10.9815	11.0245	9.58377	10.3132	12.6454	11.0253	NA	NA	Snx25	-0.75201	0.00078726	down
ENSRNOG00000011130	ENSRNOT00000055124.4	chr1	184184020	184188911	-	969	4891	1	Calca	CAL6|CGRP|Cal1|Calc|RATCAL6|calcitonin	calcitonin-related polypeptide alpha	calcitonin-related polypeptide alpha	Rn.90085	24241	757.013	829.476	750.861	706.775	791.992	843.93	825.21	903.491	728.843	773.661	820.994	865.349	NA	NA	Calca	-1.89038	7.69e-06	down
ENSRNOG00000011140	ENSRNOT00000014819.5	chr16	17493953	17513870	+	1567	19917	1	Fam213a	PAMM|RGD1309676	family with sequence similarity 213, member A	family with sequence similarity 213, member A	Rn.13520	361118	15.1992	15.2748	14.6639	15.3516	13.1518	16.2414	18.3356	16.1877	14.5756	17.2369	16.1125	17.6794	NA	NA	Fam213a	-0.97743	1.25e-05	down
ENSRNOG00000011146	ENSRNOT00000014837.6	chr2	104916738	104955807	-	1593	39069	1	Gyg1	Gyg	glycogenin 1	glycogenin 1	Rn.3661	81675	90.1119	89.6717	92.9871	93.9864	82.7978	87.462	82.2977	86.23	86.0771	79.0965	84.97	92.1506	NA	NA	Gyg1	-1.66911	1.18e-16	down
ENSRNOG00000011171	ENSRNOT00000015033.2	chr5	139790395	139819016	+	1555	28621	1	Rims3	Nim2|Nim3	regulating synaptic membrane exocytosis 3	regulating synaptic membrane exocytosis 3	Rn.209039	65025	17.7512	15.4879	17.8729	12.1773	17.6147	17.0626	20.4306	18.611	18.3255	20.6499	21.4897	18.4559	NA	NA	Rims3	-1.09833	0.00198981	down
ENSRNOG00000011211	ENSRNOT00000015200.4	chr2	119330080	119537837	-	2183	207757	1	Pex5l	Pex2|TRIP8b|Trjip8b	peroxisomal biogenesis factor 5-like	peroxisomal biogenesis factor 5-like	Rn.207886	286937	22.6742	23.698	24.6312	23.7647	23.7288	22.9731	28.1603	24.92	27.0388	27.1292	26.7526	24.4921	NA	NA	Pex5l	-1.10421	0.000163565	down
ENSRNOG00000011231	ENSRNOT00000066057.3	chr19	44908905	45117309	+	3701	208404	1	Cntnap4	-	contactin associated protein-like 4	contactin associated protein-like 4	Rn.136887	307865	2.71211	2.49751	3.10849	3.02928	3.14757	2.93931	3.73402	3.38701	2.90735	3.26739	3.5844	3.61273	NA	NA	Cntnap4	-2.86024	3.98e-09	down
ENSRNOG00000011241	ENSRNOT00000015015.6	chr8	104106740	104176446	+	2360	69706	1	Tfdp2	Tcfdp2	transcription factor Dp-2	transcription factor Dp-2	Rn.105731	300947	7.13839	7.62805	7.66412	8.56601	7.82217	7.83123	8.63866	8.864	7.77775	7.88638	9.45324	7.42989	NA	NA	Tfdp2	-0.437394	0.0776536	down
ENSRNOG00000011253	ENSRNOT00000015062.3	chr16	59317699	59366824	-	2485	49125	1	Trmt9b	RGD1304810	tRNA methyltransferase 9B (putative)	tRNA methyltransferase 9B (putative)	Rn.150783	306504	1.6653	1.88959	2.16625	1.88872	2.06451	2.23526	2.39649	2.1194	1.85882	2.17077	2.05136	2.64356	NA	NA	RGD1304810	-2.60974	4.64e-06	down
ENSRNOG00000011260	ENSRNOT00000015448.7	chr2	84645084	84666835	+	1125	21751	1	Cmbl	RGD1306952	carboxymethylenebutenolidase homolog	carboxymethylenebutenolidase homolog	Rn.64439	310201	10.3441	9.90256	9.8161	10.9727	8.61384	10.7085	8.46333	10.7962	9.10966	9.39683	9.68084	9.9239	NA	NA	Cmbl	-0.754819	0.00843311	down
ENSRNOG00000011271	ENSRNOT00000085714.1	chr18	35683185	35817127	-	2735	133942	1	Mcc	RGD1561988	mutated in colorectal cancers	mutated in colorectal cancers		307449	0.729713	1.04291	0.686072	1.23192	0.780245	0.844025	1.11945	1.25758	0.866614	1.06096	1.22795	0.715722	NA	NA	Mcc	-1.45281	0.0128313	down
ENSRNOG00000011282	ENSRNOT00000015019.6	chr1	60717386	60736609	+	2173	19223	1	Ppp2r1a	PR65	protein phosphatase 2 scaffold subunit A alpha	protein phosphatase 2 scaffold subunit A alpha	Rn.4108	117281	131.829	136.929	140.391	129.235	132.952	131.561	147.245	141.898	131.354	139.506	155.481	157.233	NA	NA	Ppp2r1a	-0.337543	0.0992276	down
ENSRNOG00000011294	ENSRNOT00000066125.3	chr2	257568613	257602810	+	3773	34197	1	Usp33	-	ubiquitin specific peptidase 33	ubiquitin specific peptidase 33	Rn.25188	310960	31.5703	30.4216	33.2148	33.123	30.844	30.0252	32.3062	30.9803	30.5354	32.501	34.8262	33.1911	NA	NA	Usp33	-0.592814	0.00180137	down
ENSRNOG00000011295	ENSRNOT00000015099.7	chr3	2490518	2502248	+	2675	11730	1	Anapc2	-	anaphase promoting complex subunit 2	anaphase promoting complex subunit 2	Rn.20099	296558	36.0806	39.9261	39.345	38.8975	38.2153	39.038	41.0783	40.1658	38.2009	40.5229	43.8301	43.7205	NA	NA	Anapc2	-0.407023	0.0469158	down
ENSRNOG00000011302	ENSRNOT00000015598.3	chr8	70192975	70215719	-	2257	22744	1	Rab11a	-	RAB11a, member RAS oncogene family	RAB11a, member RAS oncogene family	Rn.1016	81830	89.4008	89.0791	87.335	92.959	82.7433	87.2813	86.9509	87.286	83.5346	81.1149	95.711	92.816	NA	NA	Rab11a	-0.722189	6.17e-05	down
ENSRNOG00000011323	ENSRNOT00000015104.5	chr15	52220578	52227706	+	3311	7128	1	Lgi3	-	leucine-rich repeat LGI family, member 3	leucine-rich repeat LGI family, member 3	Rn.50862	306013	74.3886	72.3442	78.1329	71.9435	66.8613	72.7653	74.1575	71.8967	70.0681	70.7092	80.1465	82.514	NA	NA	Lgi3	-2.27602	9.76e-17	down
ENSRNOG00000011342	ENSRNOT00000015353.5	chr15	46667926	46681467	-	1537	13541	1	Tdh	-	L-threonine dehydrogenase	L-threonine dehydrogenase	Rn.18003	290315	0.64924	0.884132	0.450304	0.507348	0.627633	0.666465	0.390586	0.402103	0.341713	0.390888	0.889633	0.345379	NA	NA	Tdh	-1.63593	0.0365509	down
ENSRNOG00000011361	ENSRNOT00000015810.5	chr8	48716939	48723021	+	2068	6082	1	Slc37a4	G6pt1	solute carrier family 37 member 4	solute carrier family 37 member 4	Rn.1592	29573	12.5033	11.8736	11.9667	12.0095	10.0575	11.6579	12.3492	11.337	11.6696	10.6689	12.6556	13.3883	NA	NA	Slc37a4	-0.487866	0.0375921	down
ENSRNOG00000011381	ENSRNOT00000016104.4	chr8	59184113	59239954	-	2663	55841	1	Acsbg1	Grlacs|Lpd	acyl-CoA synthetase bubblegum family member 1	acyl-CoA synthetase bubblegum family member 1	Rn.17672	171410	27.9112	39.525	32.5974	38.5093	38.9364	33.2706	36.9081	41.9865	36.3957	39.6927	41.6089	37.7877	NA	NA	Acsbg1	-1.21116	1.89e-06	down
ENSRNOG00000011383	ENSRNOT00000015217.5	chr2	46372518	46476203	-	1493	103685	1	Ndufs4	Aqdq	NADH:ubiquinone oxidoreductase subunit S4	NADH:ubiquinone oxidoreductase subunit S4	Rn.203141	499529	59.7998	57.1706	50.4473	57.0883	57.0259	57.6233	50.8894	52.5451	55.9876	48.366	50.5968	56.8559	NA	NA	Ndufs4	-0.73915	0.000133902	down
ENSRNOG00000011400	ENSRNOT00000015195.6	chr2	89041591	89310946	-	1446	269355	1	Ralyl	RGD1305844	RALY RNA binding protein-like	RALY RNA binding protein-like	Rn.24012	294883	16.7755	17.1299	16.3589	18.5796	16.749	15.5251	16.2081	16.3251	14.6963	14.2061	17.7096	16.1416	NA	NA	Ralyl	-1.07476	1.45e-05	down
ENSRNOG00000011413	ENSRNOT00000015420.5	chr5	127647934	127735703	-	2553	87769	1	Scp2	NSLIPTR|SCPx	sterol carrier protein 2	sterol carrier protein 2	Rn.31887	25541	55.7215	55.589	51.292	50.3057	56.215	61.9826	55.617	59.0467	57.4865	50.6458	52.8826	59.4877	NA	NA	Scp2	-0.371881	0.05779	down
ENSRNOG00000011420	ENSRNOT00000065327.2	chr16	54765325	54856225	+	2655	90900	1	Mtmr7	-	myotubularin related protein 7	myotubularin related protein 7	Rn.12785	306490	30.3775	35.5393	35.9687	36.6081	30.5097	30.7951	32.8271	32.8322	30.9867	32.9177	36.4757	35.3148	NA	NA	Mtmr7	-0.990789	5.26e-06	down
ENSRNOG00000011421	ENSRNOT00000015250.7	chr5	139885326	139931366	-	2829	46040	1	Smap2	RGD1308418|Smap1l	small ArfGAP2	small ArfGAP2	Rn.203765	298500	25.4798	25.178	28.8905	21.7498	27.3829	25.8972	25.9316	24.9048	26.5722	25.7917	28.4534	28.0588	NA	NA	Smap2	-0.517051	0.0104758	down
ENSRNOG00000011435	ENSRNOT00000015643.7	chr8	123126667	123293562	+	2706	166895	1	Osbpl10	RGD1561652	oxysterol binding protein-like 10	oxysterol binding protein-like 10		316039	13.6986	13.907	13.482	11.9129	12.769	12.9027	13.2135	13.1425	11.974	12.2491	14.7204	14.3207	NA	NA	Osbpl10	-1.64829	3.72e-10	down
ENSRNOG00000011441	ENSRNOT00000077270.1	chr2	95008311	95040514	+	2589	32203	1	Tpd52	PrLZ	tumor protein D52	tumor protein D52	Rn.217984	294900	84.1884	81.7148	84.6367	92.1599	84.1013	81.472	87.1349	84.4531	76.3545	79.6251	93.199	97.3361	NA	NA	Tpd52	-0.767482	9.4e-05	down
ENSRNOG00000011451	ENSRNOT00000015384.2	chr1	91448361	91462603	-	3885	14242	1	Lrp3	-	LDL receptor related protein 3	LDL receptor related protein 3	Rn.87059	89787	12.0306	11.6468	14.8538	9.79357	11.6441	13.1761	14.6923	14.3139	12.6108	13.0198	16.5545	16.4054	NA	NA	Lrp3	-1.05513	5.88e-05	down
ENSRNOG00000011452	ENSRNOT00000015535.8	chr10	65586504	65590093	+	1572	3589	1	Aldoc	ALDCAA|F16dip7|RATALDCAA	aldolase, fructose-bisphosphate C	aldolase, fructose-bisphosphate C	Rn.11211	24191	216.051	257.477	237.3	265.547	238.23	251.032	258.387	253.804	242.98	249.168	269.692	290.518	NA	NA	Aldoc	-1.04944	5.24e-09	down
ENSRNOG00000011471	ENSRNOT00000015367.5	chr15	38341089	38387316	+	1997	46227	1	Fgf9	-	fibroblast growth factor 9	fibroblast growth factor 9	Rn.25174	25444	15.0054	14.4989	15.2032	12.4512	13.694	13.9869	14.0207	14.0746	13.3321	13.8903	14.6011	15.5755	NA	NA	Fgf9	-1.72813	2.47e-06	down
ENSRNOG00000011480	ENSRNOT00000055989.4	chr1	114186853	114222516	+	3678	35663	1	Tubgcp5	-	tubulin, gamma complex associated protein 5	tubulin, gamma complex associated protein 5	Rn.65998	308663	7.18575	7.93812	7.43929	8.74864	7.55848	7.40207	7.9783	8.6538	7.74772	7.5453	8.0289	8.03289	NA	NA	Tubgcp5	-0.752836	0.000917728	down
ENSRNOG00000011497	ENSRNOT00000015281.4	chr5	61382351	61387358	+	2194	5007	1	Aldh1b1	-	aldehyde dehydrogenase 1 family, member B1	aldehyde dehydrogenase 1 family, member B1	Rn.12547	298079	0.635415	0.919865	1.374	0.999202	1.16584	1.14421	1.01788	0.832829	0.9023	1.06621	1.10979	1.11904	NA	NA	Aldh1b1	-1.66306	0.025859	down
ENSRNOG00000011501	ENSRNOT00000015476.5	chr8	104190032	104221342	-	1811	31310	1	Atp1b3	NKAB3S	ATPase Na+/K+ transporting subunit beta 3	ATPase Na+/K+ transporting subunit beta 3	Rn.5041	25390	210.008	237.554	221.924	242.429	217.266	231.526	243.865	237.328	218.662	225.052	256.215	257.747	NA	NA	Atp1b3	-0.838097	5.95e-06	down
ENSRNOG00000011511	ENSRNOT00000034723.6	chr15	106629312	106678918	-	1250	49606	1	Stk24	MST-3|Mst3b|RGD1561742	serine/threonine kinase 24	serine/threonine kinase 24	Rn.105397	361092	29.1851	31.4729	34.9442	30.9446	31.8868	29.2129	32.3891	34.4593	35.1757	34.8205	33.4981	32.0632	NA	NA	Stk24	-0.503578	0.0905374	down
ENSRNOG00000011513	ENSRNOT00000015494.7	chrX	105406792	105417323	-	1255	10531	1	Gla	-	galactosidase, alpha	galactosidase, alpha	Rn.98982	363494	22.8131	22.728	23.5669	22.8961	21.4527	22.4633	23.0661	22.5245	23.9079	22.2453	26.2253	24.2688	NA	NA	Gla	-0.954066	1.01e-06	down
ENSRNOG00000011519	ENSRNOT00000090600.1	chr4	9160067	9223985	+	2280	63918	1	Orc5	Orc5l	origin recognition complex, subunit 5	origin recognition complex, subunit 5	Rn.137519	362304	10.9481	10.2444	9.23498	10.4089	10.8019	11.0928	10.1635	10.4184	11.3524	9.69368	10.7792	11.2703	NA	NA	Orc5	-0.581777	0.0182258	down
ENSRNOG00000011526	ENSRNOT00000015845.7	chr1	126749508	126947392	+	4120	197884	1	Pcsk6	Pace4|Spc4	proprotein convertase subtilisin/kexin type 6	proprotein convertase subtilisin/kexin type 6	Rn.950	25507	3.54402	3.43549	3.32993	3.74969	3.74275	3.59288	3.87009	3.93607	3.75899	3.61457	4.09325	3.88553	NA	NA	Pcsk6	-0.51984	0.0502873	down
ENSRNOG00000011535	ENSRNOT00000015967.5	chr19	49522054	49532811	-	1242	10757	1	Gcsh	-	glycine cleavage system protein H	glycine cleavage system protein H	Rn.98456	171133	38.8491	34.1347	27.9373	36.1549	36.2935	34.6285	31.776	33.8591	32.9843	30.4442	32.9123	34.3667	NA	NA	Gcsh	-0.716612	0.0162003	down
ENSRNOG00000011550	ENSRNOT00000015840.3	chr5	169572712	169658875	-	1574	86163	1	Kcnab2	-	potassium voltage-gated channel subfamily A regulatory beta subunit 2	potassium voltage-gated channel subfamily A regulatory beta subunit 2	Rn.10757	29738	118.554	108.594	128.115	89.4656	107.811	111.672	118.754	121.892	111.312	117.669	140.832	136.717	NA	NA	Kcnab2	-1.64879	1.11e-08	down
ENSRNOG00000011560	ENSRNOT00000015452.5	chr15	46693383	46719252	-	6042	25869	1	Mtmr9	-	myotubularin related protein 9	myotubularin related protein 9	Rn.20978	282584	29.6798	31.5521	34.4544	32.0318	31.1944	31.1021	35.7059	34.427	31.0886	34.1342	36.8846	36.3327	NA	NA	Mtmr9	-0.734947	0.00575799	down
ENSRNOG00000011572	ENSRNOT00000092774.1	chr6	136330439	136363672	+	2353	33233	1	Klc1	Kns2	kinesin light chain 1	kinesin light chain 1	Rn.106230	171041	487.441	527.307	552.014	482.036	513.401	510.508	533.664	526.194	502.588	524.994	577.364	599.939	NA	NA	Klc1	-0.737685	5.45e-05	down
ENSRNOG00000011582	ENSRNOT00000015609.5	chr8	22918699	22929294	-	3764	10595	1	Rab3d	-	RAB3D, member RAS oncogene family	RAB3D, member RAS oncogene family	Rn.9822	140665	16.3395	16.9469	17.8648	13.8883	16.8568	16.988	19.1009	17.7438	15.8248	17.5646	20.5346	20.1368	NA	NA	Rab3d	-0.545231	0.0454723	down
ENSRNOG00000011612	ENSRNOT00000015732.3	chr2	180897011	180914940	-	1744	17929	1	Tdo2	TO|Tdo	tryptophan 2,3-dioxygenase	tryptophan 2,3-dioxygenase	Rn.1029	64206	1.75861	1.38866	1.01419	1.72103	1.55046	1.66281	1.58344	1.30195	1.10423	1.40729	1.18982	1.36973	NA	NA	Tdo2	-3.05294	1.82e-05	down
ENSRNOG00000011613	ENSRNOT00000056439.4	chr9	111233147	111249477	+	1509	16330	1	Ppip5k2	-	diphosphoinositol pentakisphosphate kinase 2	diphosphoinositol pentakisphosphate kinase 2	Rn.228980	501194	11.8059	13.5616	15.7473	14.4791	14.6259	12.3146	13.3036	12.4116	12.9761	14.8583	14.7606	12.5654	NA	NA	Ppip5k2	-0.663835	0.00817828	down
ENSRNOG00000011619	ENSRNOT00000015963.6	chr8	64610952	64777345	+	7838	166393	1	Myo9a	-	myosin IXA	myosin IXA	Rn.88901	171296	11.3683	12.8898	14.2423	16.2035	13.9915	11.764	13.3439	12.0984	12.8759	13.8413	12.0908	11.2322	NA	NA	Myo9a	-0.637887	0.000854819	down
ENSRNOG00000011623	ENSRNOT00000015871.6	chr2	41570597	41785792	-	1440	215195	1	Rab3c	-	RAB3C, member RAS oncogene family	RAB3C, member RAS oncogene family	Rn.11037	171058	51.1985	53.8556	58.7232	68.6202	58.0184	51.308	56.5228	55.44	53.5686	57.9579	55.6159	50.5964	NA	NA	Rab3c	-1.8162	2.52e-07	down
ENSRNOG00000011639	ENSRNOT00000015864.6	chr2	119128309	119139451	-	1928	11142	1	Mrpl47	-	mitochondrial ribosomal protein L47	mitochondrial ribosomal protein L47	Rn.219103	294963	11.0213	9.57451	8.35231	10.0733	9.39291	9.36145	9.00496	8.68986	9.59732	8.75176	9.70504	9.14631	NA	NA	Mrpl47	-0.628512	0.0857894	down
ENSRNOG00000011646	ENSRNOT00000016020.6	chr15	33121273	33125752	+	1805	4479	1	Rem2	-	RRAD and GEM like GTPase 2	RRAD and GEM like GTPase 2	Rn.48804	64626	8.73167	10.8233	10.5745	8.86045	8.01666	9.27201	8.86694	9.11082	7.82652	7.63431	10.3066	11.1114	NA	NA	Rem2	-2.75391	1.18e-16	down
ENSRNOG00000011648	ENSRNOT00000015692.2	chr4	85551503	85563683	+	2620	12180	1	Aqp1	CHIP28	aquaporin 1	aquaporin 1	Rn.1618	25240	33.6791	28.2392	31.6707	30.2124	35.6369	33.7726	34.9063	37.8091	37.7075	37.9144	40.0211	36.0019	NA	NA	Aqp1	-0.559744	0.00359737	down
ENSRNOG00000011684	ENSRNOT00000015786.7	chr17	12310214	12405205	+	1294	94991	1	Auh	-	AU RNA binding methylglutaconyl-CoA hydratase	AU RNA binding methylglutaconyl-CoA hydratase	Rn.50	361215	68.4859	69.9866	79.2078	61.1832	72.3244	74.2451	80.1586	79.0139	76.8159	73.0718	77.9268	87.6242	NA	NA	Auh	-0.86645	6.27e-06	down
ENSRNOG00000011719	ENSRNOT00000016057.4	chr6	111126261	111132320	-	2370	6059	1	Ngb	Glnh	neuroglobin	neuroglobin	Rn.64645	85382	1.71515	1.3341	2.26488	1.37198	1.83782	1.50972	1.98084	2.10319	1.78423	1.89316	1.72578	2.24686	NA	NA	Ngb	-2.49379	4.32e-05	down
ENSRNOG00000011726	ENSRNOT00000037725.5	chr3	2506896	2534375	-	4527	27479	1	Grin1	GluN1|NMDAR1|NR1	glutamate ionotropic receptor NMDA type subunit 1	glutamate ionotropic receptor NMDA type subunit 1	Rn.9840	24408	16.0978	16.1918	18.9953	13.9201	17.3606	16.2282	17.807	16.1481	15.0407	17.7582	20.465	19.4179	NA	NA	Grin1	-1.48572	2.06e-05	down
ENSRNOG00000011732	ENSRNOT00000085981.1	chr3	22890073	22951718	-	963	61645	1	Psmb7	Z	proteasome subunit beta 7	proteasome subunit beta 7	Rn.3846	85492	71.3469	71.3385	72.0946	65.9721	60.5443	75.1192	67.651	75.953	67.3908	64.9365	65.4774	74.28	NA	NA	Psmb7	-0.569053	0.00347941	down
ENSRNOG00000011739	ENSRNOT00000016260.8	chr8	70317586	70406751	+	8431	89165	1	Dennd4a	RGD1562639	DENN domain containing 4A	DENN domain containing 4A	Rn.230517	315756	9.37818	9.05322	9.14687	10.2159	9.64245	8.85915	9.51159	8.96868	9.23569	9.80965	9.62002	8.65555	NA	NA	Dennd4a	-0.889549	1.07e-05	down
ENSRNOG00000011747	ENSRNOT00000015684.5	chr8	22932175	22937909	-	1439	5734	1	Tmem205	RGD1563250	transmembrane protein 205	transmembrane protein 205	Rn.13486	300441	16.5715	13.5013	12.9542	12.9238	15.9062	15.0993	13.3666	15.5829	17.0045	13.2181	15.3535	16.9118	NA	NA	Tmem205	-0.837147	0.00055909	down
ENSRNOG00000011778	ENSRNOT00000015843.6	chr3	119561290	119577806	+	1102	16516	1	Blvra	-	biliverdin reductase A	biliverdin reductase A	Rn.9865	116599	20.5739	20.5237	20.8096	18.6918	19.4308	20.45	19.8294	24.5057	19.9438	18.4899	21.6705	22.3394	NA	NA	Blvra	-0.696294	0.0745968	down
ENSRNOG00000011804	ENSRNOT00000017227.4	chr5	151044603	151072844	-	2304	28241	1	Stx12	-	syntaxin 12	syntaxin 12	Rn.54570	65033	69.2528	63.1675	59.7125	72.3585	60.108	62.5883	60.7783	60.8329	58.0413	56.4743	68.64	64.1671	NA	NA	Stx12	-0.531565	0.0047022	down
ENSRNOG00000011820	ENSRNOT00000085585.1	chr8	112834707	112884077	-	5220	49370	1	Acpp	5'-NT|Acpp11|FRAP|Ppal|RNACPP11|pap	acid phosphatase, prostate	acid phosphatase, prostate	Rn.40121	56780	22.6362	25.2956	24.6469	24.9333	24.1784	20.7735	27.6957	24.0294	21.4569	25.2107	29.2209	28.6907	NA	NA	Acpp	-2.11942	8.38e-08	down
ENSRNOG00000011825	ENSRNOT00000016060.5	chr9	65478496	65488702	+	708	10206	1	Ndufb3	-	NADH:ubiquinone oxidoreductase subunit B3	NADH:ubiquinone oxidoreductase subunit B3	Rn.17057	301427	64.3367	69.8953	67.6042	54.7792	64.3486	74.2571	72.4806	74.7871	73.9923	59.2201	64.055	82.6403	NA	NA	Ndufb3	-1.32846	7.25e-05	down
ENSRNOG00000011826	ENSRNOT00000015799.4	chr16	22250470	22306662	+	5012	56192	1	Lzts1	Psdzip70	leucine zipper tumor suppressor 1	leucine zipper tumor suppressor 1	Rn.3213	266711	5.57476	6.57427	6.71741	5.09028	6.05413	5.64782	6.88728	6.18965	5.58079	6.26646	6.86832	6.99372	NA	NA	Lzts1	-0.878093	0.00234649	down
ENSRNOG00000011839	ENSRNOT00000015790.5	chr16	74467851	74496731	-	1555	28880	1	Mrps31	MRP-S31|S31mt	mitochondrial ribosomal protein S31	mitochondrial ribosomal protein S31	Rn.22173	290850	12.1833	9.8811	10.9196	11.5055	10.1045	11.3194	10.8561	10.3164	11.5357	10.2263	11.0611	10.5081	NA	NA	Mrps31	-0.701266	0.00928042	down
ENSRNOG00000011841	ENSRNOT00000092445.1	chr9	73378094	73462972	+	9284	84878	1	Map2	MAP2R|Mtap2	microtubule-associated protein 2	microtubule-associated protein 2	Rn.10484	25595	44.5569	46.9808	50.7599	52.4768	48.6001	43.7691	46.3776	42.8506	45.1617	46.3772	49.7219	43.0645	NA	NA	Map2	-0.792802	0.0165818	down
ENSRNOG00000011846	ENSRNOT00000044206.1	chr10	87276293	87286387	-	1145	10094	1	Krt28	Ka41|Krt25d	keratin 28	keratin 28	Rn.105748	360623	7.7539	7.21494	6.08499	6.88752	6.40817	8.11471	7.55001	8.88267	6.73937	7.16734	8.25469	9.76504	NA	NA	Krt28	-3.13514	4.61e-09	down
ENSRNOG00000011849	ENSRNOT00000015852.5	chr9	69919867	69953182	-	2455	33315	1	Ndufs1	-	NADH:ubiquinone oxidoreductase core subunit S1	NADH:ubiquinone oxidoreductase core subunit S1	Rn.1467	301458	82.0291	75.2743	73.7444	82.8068	74.0636	73.0428	73.3651	72.8581	72.782	70.4854	77.3702	75.3633	NA	NA	Ndufs1	-1.11856	3.36e-10	down
ENSRNOG00000011856	ENSRNOT00000067690.2	chr14	109533792	109563447	+	813	29655	1	LOC108348154	-	ankyrin repeat domain-containing protein 29-like	ankyrin repeat domain-containing protein 29-like		108348154	18.4653	16.8637	17.6127	14.9483	16.0545	16.3086	17.9878	17.2034	14.2952	15.9118	14.8861	17.2827	NA	NA	Ankrd29	-1.09722	0.000401083	down
ENSRNOG00000011859	ENSRNOT00000015779.7	chr2	115337439	115354203	+	4866	16764	1	Eif5a2	eIF5AII	eukaryotic translation initiation factor 5A2	eukaryotic translation initiation factor 5A2	Rn.47334	310261	63.8891	62.0801	61.2244	68.2438	57.684	60.1474	63.0286	59.4049	58.772	60.9616	67.6973	67.2457	NA	NA	Eif5a2	-1.2827	6.8e-09	down
ENSRNOG00000011876	ENSRNOT00000016163.7	chr10	56237755	56257890	+	2699	20135	1	Fxr2	Fxr2h	FMR1 autosomal homolog 2	FMR1 autosomal homolog 2	Rn.203858	287433	48.3956	44.8103	53.3042	36.0986	45.8524	49.9111	49.6191	50.3022	47.0421	49.3175	52.3773	57.4376	NA	NA	Fxr2	-0.535497	0.00572227	down
ENSRNOG00000011891	ENSRNOT00000015931.6	chr16	22326529	22350155	-	2701	23626	1	Atp6v1b2	Atp6b1b2|Atp6b2|Vatb	ATPase H+ transporting V1 subunit B2	ATPase H+ transporting V1 subunit B2	Rn.8109	117596	171.701	150.416	161.947	160.64	145.735	153.41	157.873	151.894	147.444	143.863	169.272	169.2	NA	NA	Atp6v1b2	-1.03984	1.9e-09	down
ENSRNOG00000011904	ENSRNOT00000016145.6	chr8	48723755	48726963	-	929	3208	1	Trappc4	Sbdn	trafficking protein particle complex 4	trafficking protein particle complex 4	Rn.9580	367073	44.4665	44.0423	43.3763	45.137	37.9959	45.3482	45.3253	47.1182	42.2275	39.931	42.3098	49.6419	NA	NA	Trappc4	-0.800767	0.000116436	down
ENSRNOG00000011905	ENSRNOT00000016495.6	chr4	153351421	153373649	-	1322	22228	1	Atp6v1e1	Atp6e|Atp6e2|P31|Vma4	ATPase H+ transporting V1 subunit E1	ATPase H+ transporting V1 subunit E1	Rn.103171	297566	204.547	199.376	180.784	207.653	185.998	191.924	187.374	190.109	183.139	173.797	185.233	195.178	NA	NA	Atp6v1e1	-0.81905	7.78e-06	down
ENSRNOG00000011912	ENSRNOT00000064060.2	chr16	18959315	18974770	-	2156	15455	1	Tmem38a	RGD1307901|Srp-27	transmembrane protein 38a	transmembrane protein 38a	Rn.162265	306327	14.77	17.954	18.5335	16.7877	16.5484	18.6033	17.4475	18.4644	17.3084	17.1407	20.128	21.3441	NA	NA	Tmem38a	-0.944996	0.000239319	down
ENSRNOG00000011914	ENSRNOT00000060810.2	chr6	27975849	28177214	+	3320	201365	1	Dtnb	-	dystrobrevin, beta	dystrobrevin, beta	Rn.61275	362715	8.91534	9.06967	10.3586	8.66388	9.38169	8.62612	9.07368	8.92327	9.73516	9.16748	9.73645	9.65858	NA	NA	Dtnb	-1.11244	2.6e-06	down
ENSRNOG00000011931	ENSRNOT00000080124.1	chr1	244615821	244781633	+	4785	165812	1	Smarca2	-	SWI/SNF related, matrix associated, actin dependent regulator of chromatin, subfamily a, member 2	SWI/SNF related, matrix associated, actin dependent regulator of chromatin, subfamily a, member 2	Rn.94939	361745	11.8165	12.4226	12.1307	10.5867	13.8373	12.0094	12.7644	13.3512	13.3685	13.392	13.0748	12.141	NA	NA	Smarca2	-0.796124	0.000108864	down
ENSRNOG00000011937	ENSRNOT00000016129.5	chr2	34186091	34219802	+	1467	33711	1	Sgtb	Sgt2	small glutamine rich tetratricopeptide repeat containing beta	small glutamine rich tetratricopeptide repeat containing beta	Rn.23400	294708	34.4611	29.2203	36.9884	36.7576	33.1282	29.8779	31.5839	29.9391	31.0374	32.3275	33.8739	31.4817	NA	NA	Sgtb	-0.875805	0.00110005	down
ENSRNOG00000011946	ENSRNOT00000016088.6	chr4	64239158	64330996	-	1305	91838	1	Ptn	HARP|Hbnf	pleiotrophin	pleiotrophin	Rn.1653	24924	315.692	288.917	239.109	284.543	286.344	292.808	248.321	272.169	280.588	229.377	245.799	253.436	NA	NA	Ptn	-0.639604	0.000384495	down
ENSRNOG00000011949	ENSRNOT00000016051.5	chr2	119139717	119153753	+	1056	14036	1	Ndufb5	-	NADH:ubiquinone oxidoreductase subunit B5	NADH:ubiquinone oxidoreductase subunit B5	Rn.3367	294964	78.1541	73.2866	63.0363	72.1443	71.4895	74.4331	63.8079	66.923	67.9088	56.0219	68.2752	68.5709	NA	NA	Ndufb5	-0.582137	0.00547399	down
ENSRNOG00000011956	ENSRNOT00000060865.2	chr19	17290178	17300050	+	1694	9872	1	Aktip	Fts	AKT interacting protein	AKT interacting protein	Rn.220001	291906	65.7764	71.1011	69.8291	79.871	76.4203	72.2741	71.9901	71.5158	67.3269	66.8196	77.1567	76.2172	NA	NA	Aktip	-0.380982	0.090766	down
ENSRNOG00000011976	ENSRNOT00000034012.6	chr19	46455761	46470070	+	1108	14309	1	Nudt7	-	nudix hydrolase 7	nudix hydrolase 7	Rn.99447	361413	22.7405	18.7247	16.7546	20.0911	21.9376	19.1933	18.0208	18.1888	18.1342	14.9518	17.6128	18.4605	NA	NA	Nudt7	-1.04375	3.33e-05	down
ENSRNOG00000011981	ENSRNOT00000016191.5	chr3	79884524	79892429	-	2400	7905	1	Slc39a13	-	solute carrier family 39 member 13	solute carrier family 39 member 13	Rn.17295	295928	10.4496	12.4006	12.221	10.1582	9.95122	13.4717	11.9116	13.5754	11.8341	11.1797	12.4292	13.9555	NA	NA	Slc39a13	-0.449874	0.0561944	down
ENSRNOG00000011987	ENSRNOT00000016291.3	chr9	20765296	20858504	+	2137	93208	1	Cd2ap	CMS	CD2-associated protein	CD2-associated protein	Rn.33933	316258	22.3932	27.7465	26.5072	29.853	26.5924	22.5831	26.2494	23.8846	23.7326	26.6843	27.8055	23.5599	NA	NA	Cd2ap	-0.712577	0.000675149	down
ENSRNOG00000011989	ENSRNOT00000075628.4	chr19	46525919	46693838	+	3729	167919	1	Vat1l	-	vesicle amine transport 1-like	vesicle amine transport 1-like	Rn.66143	361414	116.552	114.77	121.286	124.329	121.5	121.135	121.576	119.139	116.616	117.188	131.717	126.906	NA	NA	Vat1l	-1.21068	1.36e-08	down
ENSRNOG00000011994	ENSRNOT00000016037.6	chr1	14224393	14236846	+	1876	12453	1	Perp	-	PERP, TP53 apoptosis effector	PERP, TP53 apoptosis effector	Rn.101762	292949	8.47943	6.89941	7.21468	9.23097	8.73391	8.64423	9.73458	8.96654	6.85552	7.37264	8.45876	9.84197	NA	NA	Perp	-1.32274	0.000565303	down
ENSRNOG00000012014	ENSRNOT00000016209.5	chr15	52271496	52288893	-	3789	17397	1	Fam160b2	Rai16	family with sequence similarity 160, member B2	family with sequence similarity 160, member B2	Rn.124637	306015	9.42297	9.09044	9.31997	7.81281	8.94951	9.75164	9.38918	9.94275	8.55148	9.10556	10.0793	9.55322	NA	NA	Fam160b2	-0.457325	0.0472289	down
ENSRNOG00000012015	ENSRNOT00000091982.1	chr8	65481613	65587658	-	2928	106045	1	Lrrc49	RGD1309466	leucine rich repeat containing 49	leucine rich repeat containing 49	Rn.26984	300763	47.8332	43.6308	47.1812	40.4258	42.426	42.8983	42.5563	41.5913	43.8919	39.3396	47.7483	46.4185	NA	NA	Lrrc49	-1.7795	2.16e-14	down
ENSRNOG00000012026	ENSRNOT00000016450.6	chr4	9867101	9881484	-	1523	14383	1	Psmc2	MSS1	proteasome 26S subunit, ATPase 2	proteasome 26S subunit, ATPase 2	Rn.1202	25581	82.1419	76.4958	84.7284	68.5226	78.4747	81.9804	81.3423	81.5833	77.371	76.3867	82.4332	89.404	NA	NA	Psmc2	-0.482685	0.0141431	down
ENSRNOG00000012038	ENSRNOT00000016046.2	chr5	154800226	154801350	+	1124	1124	1	Htr1d	5HT1D	5-hydroxytryptamine receptor 1D	5-hydroxytryptamine receptor 1D	Rn.34834	25323	10.993	10.4381	10.5638	10.0531	10.299	9.62693	9.48566	9.38332	10.6514	9.26872	10.7672	9.65231	NA	NA	Htr1d	-2.87687	6.11e-08	down
ENSRNOG00000012045	ENSRNOT00000016194.4	chr9	31281316	32019205	-	4539	737889	1	Adgrb3	Bai3	adhesion G protein-coupled receptor B3	adhesion G protein-coupled receptor B3	Rn.204758	301309	4.76872	5.39783	4.39827	5.95784	4.86886	5.06347	5.39094	4.90178	4.88063	5.24101	5.47532	4.61962	NA	NA	Bai3	-0.613644	0.0101317	down
ENSRNOG00000012087	ENSRNOT00000016723.6	chr16	49465968	49484985	-	1524	19017	1	Ufsp2	RGD1311161	UFM1-specific peptidase 2	UFM1-specific peptidase 2	Rn.14630	361151	24.1305	22.1682	21.5366	26.2499	23.1999	22.8058	21.0982	20.5235	22.0562	19.9963	21.2736	21.52	NA	NA	Ufsp2	-0.629845	0.00501936	down
ENSRNOG00000012098	ENSRNOT00000016175.5	chr4	85662892	85711696	+	6298	48804	1	Adcyap1r1	PAC1-R|PACAP-R1|PACAP-R1A|PACAPR1|PACAPR1A	ADCYAP receptor type 1	ADCYAP receptor type 1	Rn.7552	24167	0.994937	0.713532	0.779032	0.607399	0.796026	0.822403	0.775912	0.791452	0.960094	0.897115	0.977	1.08785	NA	NA	Adcyap1r1	-1.01438	0.0845327	down
ENSRNOG00000012106	ENSRNOT00000017053.4	chr8	59278262	59294003	+	1819	15741	1	Dnaja4	-	DnaJ heat shock protein family (Hsp40) member A4	DnaJ heat shock protein family (Hsp40) member A4	Rn.228618	300721	42.4107	41.4658	47.4517	36.8595	41.1087	42.9575	46.6205	47.4858	44.1841	45.5377	53.5826	54.3451	NA	NA	Dnaja4	-0.650707	0.00795197	down
ENSRNOG00000012136	ENSRNOT00000016190.7	chr2	51042546	51049449	-	1478	6903	1	Mrps30	-	mitochondrial ribosomal protein S30	mitochondrial ribosomal protein S30	Rn.9312	294767	31.3849	29.1849	25.5681	34.5031	33.2079	27.0199	27.1246	26.9982	27.5809	24.6057	27.2025	27.8354	NA	NA	Mrps30	-0.520713	0.0270511	down
ENSRNOG00000012167	ENSRNOT00000016422.5	chr19	33160180	33163821	+	3208	3641	1	Pou4f2	Brn-3.2|Brn-3B|Brn3b	POU class 4 homeobox 2	POU class 4 homeobox 2	Rn.92413	171355	4.17644	3.94662	4.32933	3.79752	4.98902	4.48837	5.2398	4.80796	3.6564	4.53856	5.17466	5.53828	NA	NA	Pou4f2	-1.40676	1.63e-06	down
ENSRNOG00000012176	ENSRNOT00000016369.3	chr18	68488942	68551558	-	1326	62616	1	Rab27b	-	RAB27B, member RAS oncogene family	RAB27B, member RAS oncogene family	Rn.112603	84590	10.9562	13.3734	11.8195	15.8449	14.4289	11.5551	14.7955	12.9998	11.4358	13.2167	15.7303	14.1619	NA	NA	Rab27b	-2.22824	3.05e-05	down
ENSRNOG00000012178	ENSRNOT00000016887.5	chr9	30939555	31038379	+	2532	98824	1	Lmbrd1	-	LMBR1 domain containing 1	LMBR1 domain containing 1	Rn.234342	246046	39.9266	37.5474	33.9681	38.892	35.438	36.2854	38.1111	37.2129	37.2948	33.3051	42.6437	39.3628	NA	NA	Lmbrd1	-0.689654	0.000265182	down
ENSRNOG00000012196	ENSRNOT00000016688.4	chr1	250559467	250630677	-	2416	71210	1	Asah2	-	N-acylsphingosine amidohydrolase 2	N-acylsphingosine amidohydrolase 2	Rn.156958	114104	7.20981	7.36771	8.6833	7.00333	7.55011	6.49718	8.52788	7.50185	7.7201	7.60306	8.55894	7.75892	NA	NA	Asah2	-1.49453	1.6e-08	down
ENSRNOG00000012260	ENSRNOT00000017307.4	chr8	36744667	36760742	-	1647	16075	1	Ddx25	GRTH	DEAD-box helicase 25	DEAD-box helicase 25	Rn.224821	58856	20.8672	18.8789	18.3874	22.226	18.3435	19.5609	18.3125	15.9888	16.9421	15.2044	17.8132	17.9185	NA	NA	Ddx25	-1.30244	1.47e-08	down
ENSRNOG00000012266	ENSRNOT00000017156.4	chr5	148535519	148577292	-	1749	41773	1	Zcchc17	RGD1565267	zinc finger CCHC-type containing 17	zinc finger CCHC-type containing 17	Rn.63831	500555	32.9825	32.094	31.6753	34.3558	32.9931	33.3921	32.8483	34.9445	34.5183	30.3675	34.0905	34.8757	NA	NA	Zcchc17	-0.507822	0.0244299	down
ENSRNOG00000012273	ENSRNOT00000067776.3	chr15	52292765	52320385	-	2667	27620	1	Dmtn	Epb4.9|Epb49	dematin actin binding protein	dematin actin binding protein	Rn.9618	361069	52.2667	48.5868	58.5862	39.7038	53.6806	50.4397	52.7895	49.8125	48.1367	53.3458	60.4129	60.3349	NA	NA	Epb49	-0.8051	0.000674587	down
ENSRNOG00000012283	ENSRNOT00000016452.4	chr16	68860018	68866718	+	1749	6700	1	Chrna6	-	cholinergic receptor nicotinic alpha 6 subunit	cholinergic receptor nicotinic alpha 6 subunit	Rn.9696	81721	20.7577	17.424	16.1015	19.3482	18.5022	15.4587	17.0454	17.6067	16.5238	15.5967	22.2333	18.4859	NA	NA	Chrna6	-2.24097	0.000679318	down
ENSRNOG00000012295	ENSRNOT00000017108.5	chr7	120519481	120559347	-	3058	39866	1	Pla2g6	GVI PLA2|PNPLA9|caI-PLA2|iPLA2-beta|iPla2	phospholipase A2 group VI	phospholipase A2 group VI	Rn.44692	360426	12.2609	13.9693	14.8724	10.7197	13.5265	13.1301	12.3521	15.1534	15.0436	11.1401	15.8422	14.9778	NA	NA	Pla2g6	-0.559157	0.0125417	down
ENSRNOG00000012314	ENSRNOT00000016479.4	chr6	111476768	111486039	+	2813	9271	1	Slirp	-	SRA stem-loop interacting RNA binding protein	SRA stem-loop interacting RNA binding protein	Rn.65910	688717	13.8401	11.1826	10.0932	10.9367	11.1246	11.9093	11.3835	10.9041	12.0547	10.2381	10.4338	11.3345	NA	NA	Slirp	-0.776932	0.0243184	down
ENSRNOG00000012325	ENSRNOT00000080274.1	chr15	3033495	3410423	-	1921	376928	1	Adk	AK	adenosine kinase	adenosine kinase	Rn.64165	25368	44.5437	44.7481	48.7192	55.1147	46.4509	45.2279	48.1202	47.4613	43.0579	43.692	49.751	49.8965	NA	NA	Adk	-1.16895	1.41e-09	down
ENSRNOG00000012333	ENSRNOT00000016420.4	chr16	79696891	79700992	-	4101	4101	1	Kbtbd11	RGD1563576	kelch repeat and BTB domain containing 11	kelch repeat and BTB domain containing 11	Rn.148389	306617	4.23317	4.30113	5.2168	3.09976	4.69388	5.30171	4.40916	5.30736	4.78125	5.00592	5.4576	5.61865	NA	NA	Kbtbd11	-1.03165	0.00671473	down
ENSRNOG00000012337	ENSRNOT00000017531.7	chr4	86359820	86466797	-	2529	106977	1	Pde1c	-	phosphodiesterase 1C	phosphodiesterase 1C	Rn.10289	81742	16.0616	17.1999	17.9711	20.7868	19.3034	16.333	19.0045	18.0999	16.0549	16.5434	17.8185	18.5503	NA	NA	Pde1c	-0.484232	0.0359448	down
ENSRNOG00000012354	ENSRNOT00000016649.6	chr2	34255305	34288139	+	3282	32834	1	Trim23	Ard1|Arfd1	tripartite motif-containing 23	tripartite motif-containing 23	Rn.6763	81002	21.6678	19.1734	18.7076	22.1369	19.5284	18.7356	18.2441	18.3684	18.7725	16.0662	20.7728	18.4187	NA	NA	Trim23	-0.86655	5.14e-06	down
ENSRNOG00000012356	ENSRNOT00000016755.5	chr10	40543288	40573170	+	1804	29882	1	Slc36a1	Lyaat1	solute carrier family 36 member 1	solute carrier family 36 member 1	Rn.76305	155205	41.6001	33.2784	42.4921	26.278	39.0199	38.4442	37.0448	34.609	39.4977	45.3636	35.5312	34.447	NA	NA	Slc36a1	-1.18984	2.46e-05	down
ENSRNOG00000012358	ENSRNOT00000016669.6	chrX	62754634	62818522	+	1951	63888	1	Pcyt1b	CCT-beta|CTB|Cctbeta	phosphate cytidylyltransferase 1, choline, beta	phosphate cytidylyltransferase 1, choline, beta	Rn.48742	286936	20.3837	19.0681	20.6228	21.8999	19.3809	19.3674	20.0254	19.4474	18.8924	18.8434	20.0666	19.0123	NA	NA	Pcyt1b	-1.48989	5.87e-09	down
ENSRNOG00000012364	ENSRNOT00000016628.6	chr4	124238167	124338176	-	7670	100009	1	Prickle2	-	prickle planar cell polarity protein 2	prickle planar cell polarity protein 2	Rn.85011	312563	4.03316	4.4065	4.37348	4.12427	4.45348	4.03483	4.4066	4.11297	4.78982	4.42817	4.6758	3.63573	NA	NA	Prickle2	-0.48804	0.0245198	down
ENSRNOG00000012367	ENSRNOT00000049245.5	chr14	55072200	55081551	-	3598	9351	1	Pcdh7	-	protocadherin 7	protocadherin 7	Rn.228266	360942	10.9959	10.1227	11.4861	9.61789	9.69271	10.3174	12.3937	11.6655	10.4689	10.6192	12.6512	11.9369	NA	NA	PCDH7	-1.2447	8.89e-08	down
ENSRNOG00000012383	ENSRNOT00000016509.6	chr1	162369801	162376023	+	557	6222	1	Ndufc2	-	NADH:ubiquinone oxidoreductase subunit C2	NADH:ubiquinone oxidoreductase subunit C2	Rn.62471	293130	134.259	105.124	87.671	98.2105	101.841	111.147	95.0614	95.2062	104.206	85.3033	89.1292	102.661	NA	NA	Ndufc2	-0.693222	0.000832901	down
ENSRNOG00000012393	ENSRNOT00000016519.6	chr2	189906022	189912516	+	481	6494	1	S100a13	S100A1	S100 calcium binding protein A13	S100 calcium binding protein A13	Rn.918	295213	41.2479	36.8392	28.7463	34.1368	38.1055	42.2629	38.566	42.7645	34.6334	30.8543	32.8164	39.4549	NA	NA	S100a13	-1.05	9.51e-05	down
ENSRNOG00000012410	ENSRNOT00000017000.4	chr2	189900667	189903219	-	283	2552	1	S100a1	-	S100 calcium binding protein A1	S100 calcium binding protein A1		295214	12.1857	15.6891	9.89127	11.2818	13.0668	14.4276	10.4793	11.489	15.1325	11.3375	9.91766	11.4892	NA	NA	S100a1	-0.943145	0.0188308	down
ENSRNOG00000012415	ENSRNOT00000017282.6	chr1	53026608	53038229	-	884	11621	1	Mpc1	Brp44l|SLC54A1	mitochondrial pyruvate carrier 1	mitochondrial pyruvate carrier 1	Rn.3718	171087	185.775	145.093	124.835	157.833	151.718	157.087	133.567	135.388	157.795	116.159	146.498	141.813	NA	NA	Mpc1	-0.709788	0.000326674	down
ENSRNOG00000012417	ENSRNOT00000016614.4	chr4	176510696	176516083	+	463	5387	1	Iapp	-	islet amyloid polypeptide	islet amyloid polypeptide	Rn.11394	24476	16.9251	15.2853	10.4972	14.7131	13.2272	10.3766	14.911	10.6207	12.0999	9.22134	18.186	15.12	NA	NA	Iapp	-4.5075	6.41e-09	down
ENSRNOG00000012424	ENSRNOT00000040525.2	chr9	70133969	70290117	+	2850	156148	1	Adam23	MDC3	ADAM metallopeptidase domain 23	ADAM metallopeptidase domain 23	Rn.24184	301460	99.2733	95.9051	106.821	84.3705	96.5954	98.0213	101.273	101.313	102.869	102.622	102.748	102.415	NA	NA	Adam23	-0.964159	1.08e-06	down
ENSRNOG00000012438	ENSRNOT00000017147.6	chr8	65611570	65632706	+	2333	21136	1	Larp6	RGD1308414	La ribonucleoprotein domain family, member 6	La ribonucleoprotein domain family, member 6	Rn.33750	315731	5.10125	5.29993	4.95099	4.48393	5.60717	5.94913	5.28024	5.19452	4.52555	5.31478	6.0512	6.29997	NA	NA	Larp6	-1.11116	3.83e-05	down
ENSRNOG00000012443	ENSRNOT00000016954.3	chr5	127505614	127523089	-	2396	17475	1	Cpt2	CPTII	carnitine palmitoyltransferase 2	carnitine palmitoyltransferase 2	Rn.11389	25413	9.30339	10.557	10.0204	12.5086	10.1447	10.3691	9.922	10.0149	9.41452	9.62984	9.95699	9.83845	NA	NA	Cpt2	-0.564575	0.0257048	down
ENSRNOG00000012448	ENSRNOT00000016656.4	chr16	68875709	68913628	-	3333	37919	1	Chrnb3	-	cholinergic receptor nicotinic beta 3 subunit	cholinergic receptor nicotinic beta 3 subunit	Rn.9694	171131	13.6533	15.3599	15.1543	18.6198	16.6993	14.1549	19.3878	17.8656	16.4206	19.2223	20.5917	17.4849	NA	NA	Chrnb3	-2.97137	1.8e-09	down
ENSRNOG00000012457	ENSRNOT00000017067.7	chr7	117409576	117411953	+	1188	2377	1	Cyc1	-	cytochrome c-1	cytochrome c-1	Rn.1413	300047	90.0125	97.84	106.122	82.854	90.5272	112.87	99.1051	114.156	98.191	94.6772	107.566	122.644	NA	NA	Cyc1	-0.817721	1.74e-05	down
ENSRNOG00000012481	ENSRNOT00000016833.6	chr2	207262934	207268609	+	2133	5675	1	Ppm1j	-	protein phosphatase, Mg2+/Mn2+ dependent, 1J	protein phosphatase, Mg2+/Mn2+ dependent, 1J	Rn.12833	295341	25.3385	28.6879	29.0086	25.4737	25.6761	27.4347	28.7078	30.5054	26.5488	26.8063	32.1989	34.7101	NA	NA	Ppm1j	-1.5473	6.66e-08	down
ENSRNOG00000012482	ENSRNOT00000051414.4	chr19	9766439	9801942	-	2907	35503	1	Ndrg4	Bdm1|Ndr4|smap8	NDRG family member 4	NDRG family member 4	Rn.81250	64457	538.114	527.278	621.226	459.78	503.152	521.293	574.277	532.631	519.546	535.056	600.667	627.38	NA	NA	Ndrg4	-1.20553	1.68e-07	down
ENSRNOG00000012488	ENSRNOT00000060467.4	chr15	28677055	28696122	-	1142	19067	1	Rab2b	-	RAB2B, member RAS oncogene family	RAB2B, member RAS oncogene family	Rn.85120	305853	42.3665	37.2533	38.626	45.3374	43.3624	43.2069	40.8456	42.2829	37.9127	40.453	45.3835	43.5352	NA	NA	Rab2b	-0.491848	0.0343987	down
[truncated: 12,381 more rows]

## Sheet: Up
Ensembl	ID	chr	start	end	strand	mRNA.Length.avg.	Gene.Length.avg.	Copies.in.Genome	Symbol	Alias	Description	type	Unigene	GeneID	VDRG8_1..exons..Total..34072166.5..RPKM	VDRG8_2..exons..Total..37162118.5..RPKM	VDRG8_3..exons..Total..32508939.5..RPKM	TDRG8_1..exons..Total..33983363.5..RPKM	TDRG8_2..exons..Total..34208519.5..RPKM	TDRG8_3..exons..Total..34655895.0..RPKM	VDRG20_1..exons..Total..41643694.0..RPKM	VDRG20_2..exons..Total..37214887.5..RPKM	VDRG20_3..exons..Total..37127855.0..RPKM	TDRG20_1..exons..Total..39114837.0..RPKM	TDRG20_2..exons..Total..41685989.0..RPKM	TDRG20_3..exons..Total..30140494.5..RPKM	ZT8_DRG	ZT20_DRG	Name	FC(SNT_L5vsNAIVE_RNAseq_17M)	FDR(SNT_L5vsNAIVE_RNAseq_17M)	SNT_L5vsNAIVE_RNAseq_17M
[truncated: 174 more rows]

[truncated: 1 more sheets: Down]
