# Supplementary material for: Circadian regulation of chemotherapy-induced peripheral neuropathic pain and the underlying transcriptomic landscape
Source: Sci Rep. 2020 Aug 14;10:13844. doi: 10.1038/s41598-020-70757-w (PMC7427990; doi:10.1038/s41598-020-70757-w)
Supplement: Supplementary file 11 — Supplementary Table S10. [file 41598_2020_70757_MOESM11_ESM.xlsx]

## Sheet: Sheet2
Circadian regulation of chemotherapy-induced peripheral neuropathic pain and the underlying transcriptomic landscape
Hee Kee Kim1,8, Sun-Yeul Lee2,3,8, Nobuya Koike4, Eunju Kim2, Marvin Wirianto2, Mark J. Burish5, Kazuhiro Yagita4, Hyun Kyoung Lee6, Zheng Chen2, Jin Mo Chung7, Salahadin Abdi1, Seung-Hee Yoo2§
1. Department of Pain Medicine, Division of Anesthesiology, Critical Care and Pain Medicine, The University of Texas MD Anderson Cancer Center, Houston, TX 77030, USA
2. Department of Biochemistry and Molecular Biology, The University of Texas Health Science Center at Houston, 6431 Fannin St., Houston, TX 77030, USA
3. Department of Anesthesiology and Pain Medicine, Chungnam National University Hospital, Daejeon, South Korea
4. Department of Physiology and Systems Bioscience, Graduate School of Medical Science, Kyoto Prefectural University of Medicine, Kyoto, Japan
5. Department of Neurosurgery, The University of Texas Health Science Center at Houston, 6400 Fannin St., Houston, TX 77030, USA
6. Department of Pediatrics, Baylor College of Medicine, Neurological Research Institute, Texas Children’s Hospital, Houston, Texas 77030, USA
7. Department of Neuroscience, Cell Biology and Anatomy, University of Texas Medical Branch, Galveston, TX, USA
8. These authors contributed equally to this work.
§: To whom correspondence should be addressed.

## Sheet: Sheet1
Table 10: RNAseq results crossreferenced with pain, neuropathic pain, and circadian gene lists.Abbreviations: DEGs, differentially expressed genes; DH, dorsal horn; DRG, dorsal root ganglion
original_id	Gene	Description	de novo diurnal DEGs by paclitaxel DH_547_metascape_result	de novo diurnal DEGs generated by paclitaxel DRG_1055_metascape_result	diurnal DEGs_DH_522metascape_result	diurnal DEGs_DRG_832_metascape_result	diurnal and CIPN DEGs_DH_105_metascape_result	diurnal and CIPN DEGs_DRG_253_metascape_result	Vehicle_Treatment_DH_205_349_metascape_result	Vehicle_Treatment_DRG_265_551metascape_result
Abcc4	170924	ATP binding cassette subfamily C member 4			x
Acap2	619382	ArfGAP with coiled-coil, ankyrin repeat and PH domains 2								x
Ace	24310	angiotensin I converting enzyme				x
Ace2	302668	angiotensin I converting enzyme 2	x
Adamts4	66015	ADAM metallopeptidase with thrombospondin type 1 motif, 4				x
Adamts5	304135	ADAM metallopeptidase with thrombospondin type 1 motif, 5				x
Adcyap1r1	24167	ADCYAP receptor type I		x
Adora2a	25369	adenosine A2a receptor	x	x
Adra1a	29412	adrenoceptor alpha 1A								x
Adra2a	25083	adrenoceptor alpha 2A							x
Adra2c	24175	adrenoceptor alpha 2C		x
Arntl	29657	aryl hydrocarbon receptor nuclear translocator-like	x			x
Atp1a2	24212	ATPase Na+/K+ transporting subunit alpha 2	x							x
Atxn1	25049	ataxin 1								x
Avpr1a	25107	arginine vasopressin receptor 1A	x
B2m	24223	beta-2 microglobulin		x
Bhlhe40	79431	basic helix-loop-helix family, member e40		x						x
Bhlhe41	117095	basic helix-loop-helix family, member e41				x
Bmp6	25644	bone morphogenetic protein 6	x			x		x	x	x
Cacna1b	257648	calcium voltage-gated channel subunit alpha1 B	x
Cacna1d	29716	calcium voltage-gated channel subunit alpha1 D				x
Cacna1e	54234	calcium voltage-gated channel subunit alpha1 E							x
Carf	301446	calcium responsive transcription factor							x
Ccl2	24770	C-C motif chemokine ligand 2		x						x
Cdh12	301887	cadherin 12				x
Cdh18	310174	cadherin 18				x
Clic5	94272	chloride intracellular channel 5			x
Cnr1	25248	cannabinoid receptor 1				x
Col5a1	85490	collagen type V alpha 1 chain	x			x		x		x
Col9a3	362285	collagen type IX alpha 3 chain				x
Cry1	299691	cryptochrome circadian regulator 1			x	x
Cx3cr1	171056	C-X3-C motif chemokine receptor 1				x
Dbp	24309	D-box binding PAR bZIP transcription factor			x	x		x		x
Edn1	24323	endothelin 1			x
Enpp1	85496	ectonucleotide pyrophosphatase/phosphodiesterase 1				x		x		x
Fkbp5	361810	FKBP prolyl isomerase 5		x					x	x
Gabra3	24947	gamma-aminobutyric acid type A receptor subunit alpha 3				x
Gper1	171104	G protein-coupled estrogen receptor 1	x
Gria3	29628	glutamate ionotropic receptor AMPA type subunit 3				x
Grin2a	24409	glutamate ionotropic receptor NMDA type subunit 2A			x
Htr3a	79246	5-hydroxytryptamine receptor 3A		x
Il16	116996	interleukin 16				x		x		x
Il1r1	25663	interleukin 1 receptor type 1			x
Kcnk5	364241	potassium two pore domain channel subfamily K member 5								x
Kcnk9	84429	potassium two pore domain channel subfamily K member 9			x
Ksr2	288691	kinase suppressor of ras 2	x	x					x
Lrp1	299858	LDL receptor related protein 1		x						x
Maoa	29253	monoamine oxidase A			x
Mefv	58923	MEFV innate immuity regulator, pyrin								x
Mrvi1	308899	murine retrovirus integration site 1 homolog		x
Mthfr	362657	methylenetetrahydrofolate reductase	x
Myd88	301059	MYD88, innate immune signal transduction adaptor				x
Nfkbia	25493	NFKB inhibitor alpha		x						x
Ngf	310738	nerve growth factor				x
Ngfr	24596	nerve growth factor receptor	x
Nos3	24600	nitric oxide synthase 3	x
Notch3	56761	notch receptor 3			x
Npas2	316351	neuronal PAS domain protein 2			x
Nr1d1	252917	nuclear receptor subfamily 1, group D, member 1			x	x		x		x
Nr1d2	259241	nuclear receptor subfamily 1, group D, member 2			x	x
Nrp1	246331	neuropilin 1	x
Ntrk1	59109	neurotrophic receptor tyrosine kinase 1		x
Oprd1	24613	opioid receptor, delta 1		x					x
Oprk1	29335	opioid receptor, kappa 1			x
Oprm1	25601	opioid receptor, mu 1		x
P2rx7	29665	purinergic receptor P2X 7				x		x		x
Per1	287422	period circadian regulator 1			x	x	x	x	x	x
Per2	63840	period circadian regulator 2	x	x					x	x
Per3	78962	period circadian regulator 3	x			x		x		x
Plce1	114633	phospholipase C, epsilon 1			x
Ptgs1	24693	prostaglandin-endoperoxide synthase 1			x
Rora	300807	RAR-related orphan receptor A							x
Rsu1	680419	Ras suppressor protein 1	x
Scn1a	81574	sodium voltage-gated channel alpha subunit 1			x
Scn2a	24766	sodium voltage-gated channel alpha subunit 2				x
Scn4a	25722	sodium voltage-gated channel alpha subunit 4				x		x		x
Scn8a	29710	sodium voltage-gated channel alpha subunit 8								x
Smad3	25631	SMAD family member 3	x			x
Stat6	362896	signal transducer and activator of transcription 6			x
Suv39h2	364785	suppressor of variegation 3-9 homolog 2				x
Tf	24825	transferrin				x		x		x
Tgfb1	59086	transforming growth factor, beta 1	x
Timp3	25358	TIMP metallopeptidase inhibitor 3								x
Tipin	363076	timeless interacting protein		x
Tlr2	310553	toll-like receptor 2			x	x
Tnfrsf11b	25341	TNF receptor superfamily member 11B			x	x
Trpm6	293874	transient receptor potential cation channel, subfamily M, member 6		x
Trpv3	497948	transient receptor potential cation channel, subfamily V, member 3				x		x		x
Txnrd2	50551	thioredoxin reductase 2							x
Yap1	363014	Yes1 associated transcriptional regulator	x			x
